# Supplementary material for: Identifying vaccine escape sites via statistical comparisons of short-term molecular dynamics
Source: Biophys Rep (N Y). 2022 Apr 4;2(2):100056. doi: 10.1016/j.bpr.2022.100056 (PMC8978532; doi:10.1016/j.bpr.2022.100056)
Supplement: Data S1. Supporting data for all figures [file mmc2.zip]

Archive with 404 entries (357 files):
- data_RajendranFerranBabbitt_2022/
- data_RajendranFerranBabbitt_2022/Figure 2A [influenza HA head + S139_1)/
- data_RajendranFerranBabbitt_2022/Figure 2A [influenza HA head + S139_1)/.ipynb_checkpoints/
- data_RajendranFerranBabbitt_2022/Figure 2A [influenza HA head + S139_1)/.ipynb_checkpoints/data_extraction-checkpoint.ipynb
- data_RajendranFerranBabbitt_2022/Figure 2A [influenza HA head + S139_1)/.ipynb_checkpoints/data_plot-checkpoint.csv
- data_RajendranFerranBabbitt_2022/Figure 2A [influenza HA head + S139_1)/adjustKStests.txt
- data_RajendranFerranBabbitt_2022/Figure 2A [influenza HA head + S139_1)/adjustPvalues.txt
- data_RajendranFerranBabbitt_2022/Figure 2A [influenza HA head + S139_1)/data_extraction.ipynb
- data_RajendranFerranBabbitt_2022/Figure 2A [influenza HA head + S139_1)/data_plot.csv
- data_RajendranFerranBabbitt_2022/Figure 2A [influenza HA head + S139_1)/DROIDSfluctuationAVGchain.txt
- data_RajendranFerranBabbitt_2022/Figure 2A [influenza HA head + S139_1)/DROIDSplot_all.pdf
- data_RajendranFerranBabbitt_2022/Figure 2A [influenza HA head + S139_1)/KStests.txt
- data_RajendranFerranBabbitt_2022/Figure 2A [influenza HA head + S139_1)/myGranthamDistances.txt
- data_RajendranFerranBabbitt_2022/Figure 2A [influenza HA head + S139_1)/mySeqSTATS.txt
- data_RajendranFerranBabbitt_2022/Figure 2C [influenza HA stalk + FI6v3]/
- data_RajendranFerranBabbitt_2022/Figure 2C [influenza HA stalk + FI6v3]/.ipynb_checkpoints/
- data_RajendranFerranBabbitt_2022/Figure 2C [influenza HA stalk + FI6v3]/.ipynb_checkpoints/data_extraction-Copy1-checkpoint.ipynb
- data_RajendranFerranBabbitt_2022/Figure 2C [influenza HA stalk + FI6v3]/adjustKStests.txt
- data_RajendranFerranBabbitt_2022/Figure 2C [influenza HA stalk + FI6v3]/adjustPvalues.txt
- data_RajendranFerranBabbitt_2022/Figure 2C [influenza HA stalk + FI6v3]/data_extraction-Copy1.ipynb
- data_RajendranFerranBabbitt_2022/Figure 2C [influenza HA stalk + FI6v3]/data_extraction.ipynb
- data_RajendranFerranBabbitt_2022/Figure 2C [influenza HA stalk + FI6v3]/data_plot.csv
- data_RajendranFerranBabbitt_2022/Figure 2C [influenza HA stalk + FI6v3]/DROIDSfluctuationAVGchain.txt
- data_RajendranFerranBabbitt_2022/Figure 2C [influenza HA stalk + FI6v3]/DROIDSplot_all.pdf
- data_RajendranFerranBabbitt_2022/Figure 2C [influenza HA stalk + FI6v3]/DROIDS_results_fi6_trimer_bound_fi6_trimer_unbound_flux_0.010_A/
- data_RajendranFerranBabbitt_2022/Figure 2C [influenza HA stalk + FI6v3]/DROIDS_results_fi6_trimer_bound_fi6_trimer_unbound_flux_0.010_A/adjustKStests.txt
- data_RajendranFerranBabbitt_2022/Figure 2C [influenza HA stalk + FI6v3]/DROIDS_results_fi6_trimer_bound_fi6_trimer_unbound_flux_0.010_A/adjustPvalues.txt
- data_RajendranFerranBabbitt_2022/Figure 2C [influenza HA stalk + FI6v3]/DROIDS_results_fi6_trimer_bound_fi6_trimer_unbound_flux_0.010_A/DROIDSfluctuationAVGchain.txt
- data_RajendranFerranBabbitt_2022/Figure 2C [influenza HA stalk + FI6v3]/DROIDS_results_fi6_trimer_bound_fi6_trimer_unbound_flux_0.010_A/DROIDSplot_A.pdf
- data_RajendranFerranBabbitt_2022/Figure 2C [influenza HA stalk + FI6v3]/DROIDS_results_fi6_trimer_bound_fi6_trimer_unbound_flux_0.010_A/KStests.txt
- data_RajendranFerranBabbitt_2022/Figure 2C [influenza HA stalk + FI6v3]/DROIDS_results_fi6_trimer_bound_fi6_trimer_unbound_flux_0.010_A/myGranthamDistances.txt
- data_RajendranFerranBabbitt_2022/Figure 2C [influenza HA stalk + FI6v3]/DROIDS_results_fi6_trimer_bound_fi6_trimer_unbound_flux_0.010_A/mySeqSTATS.txt
- data_RajendranFerranBabbitt_2022/Figure 2C [influenza HA stalk + FI6v3]/DROIDS_results_fi6_trimer_bound_fi6_trimer_unbound_flux_0.010_B/
- data_RajendranFerranBabbitt_2022/Figure 2C [influenza HA stalk + FI6v3]/DROIDS_results_fi6_trimer_bound_fi6_trimer_unbound_flux_0.010_B/adjustKStests.txt
- data_RajendranFerranBabbitt_2022/Figure 2C [influenza HA stalk + FI6v3]/DROIDS_results_fi6_trimer_bound_fi6_trimer_unbound_flux_0.010_B/adjustPvalues.txt
- data_RajendranFerranBabbitt_2022/Figure 2C [influenza HA stalk + FI6v3]/DROIDS_results_fi6_trimer_bound_fi6_trimer_unbound_flux_0.010_B/DROIDSfluctuationAVGchain.txt
- data_RajendranFerranBabbitt_2022/Figure 2C [influenza HA stalk + FI6v3]/DROIDS_results_fi6_trimer_bound_fi6_trimer_unbound_flux_0.010_B/DROIDSplot_B.pdf
- data_RajendranFerranBabbitt_2022/Figure 2C [influenza HA stalk + FI6v3]/DROIDS_results_fi6_trimer_bound_fi6_trimer_unbound_flux_0.010_B/KStests.txt
- data_RajendranFerranBabbitt_2022/Figure 2C [influenza HA stalk + FI6v3]/DROIDS_results_fi6_trimer_bound_fi6_trimer_unbound_flux_0.010_B/myGranthamDistances.txt
- data_RajendranFerranBabbitt_2022/Figure 2C [influenza HA stalk + FI6v3]/DROIDS_results_fi6_trimer_bound_fi6_trimer_unbound_flux_0.010_B/mySeqSTATS.txt
- data_RajendranFerranBabbitt_2022/Figure 2C [influenza HA stalk + FI6v3]/DROIDS_results_fi6_trimer_bound_fi6_trimer_unbound_flux_0.010_C/
- data_RajendranFerranBabbitt_2022/Figure 2C [influenza HA stalk + FI6v3]/DROIDS_results_fi6_trimer_bound_fi6_trimer_unbound_flux_0.010_C/adjustKStests.txt
- data_RajendranFerranBabbitt_2022/Figure 2C [influenza HA stalk + FI6v3]/DROIDS_results_fi6_trimer_bound_fi6_trimer_unbound_flux_0.010_C/adjustPvalues.txt
- data_RajendranFerranBabbitt_2022/Figure 2C [influenza HA stalk + FI6v3]/DROIDS_results_fi6_trimer_bound_fi6_trimer_unbound_flux_0.010_C/DROIDSfluctuationAVGchain.txt
- data_RajendranFerranBabbitt_2022/Figure 2C [influenza HA stalk + FI6v3]/DROIDS_results_fi6_trimer_bound_fi6_trimer_unbound_flux_0.010_C/DROIDSplot_C.pdf
- data_RajendranFerranBabbitt_2022/Figure 2C [influenza HA stalk + FI6v3]/DROIDS_results_fi6_trimer_bound_fi6_trimer_unbound_flux_0.010_C/KStests.txt
- data_RajendranFerranBabbitt_2022/Figure 2C [influenza HA stalk + FI6v3]/DROIDS_results_fi6_trimer_bound_fi6_trimer_unbound_flux_0.010_C/myGranthamDistances.txt
- data_RajendranFerranBabbitt_2022/Figure 2C [influenza HA stalk + FI6v3]/DROIDS_results_fi6_trimer_bound_fi6_trimer_unbound_flux_0.010_C/mySeqSTATS.txt
- data_RajendranFerranBabbitt_2022/Figure 2C [influenza HA stalk + FI6v3]/image1.png
- data_RajendranFerranBabbitt_2022/Figure 2C [influenza HA stalk + FI6v3]/image3.png
- data_RajendranFerranBabbitt_2022/Figure 2C [influenza HA stalk + FI6v3]/image4.png
- data_RajendranFerranBabbitt_2022/Figure 2C [influenza HA stalk + FI6v3]/KStests.txt
- data_RajendranFerranBabbitt_2022/Figure 2C [influenza HA stalk + FI6v3]/movie1.mp4
- data_RajendranFerranBabbitt_2022/Figure 2C [influenza HA stalk + FI6v3]/movie2.mp4
- data_RajendranFerranBabbitt_2022/Figure 2C [influenza HA stalk + FI6v3]/movie3.mp4
- data_RajendranFerranBabbitt_2022/Figure 2C [influenza HA stalk + FI6v3]/myGranthamDistances.txt
- data_RajendranFerranBabbitt_2022/Figure 2C [influenza HA stalk + FI6v3]/mySeqSTATS.txt
- data_RajendranFerranBabbitt_2022/Figure 2D [influenza HA stalk + C179]/
- data_RajendranFerranBabbitt_2022/Figure 2D [influenza HA stalk + C179]/DROIDS_results_c179_trimer_bound_c179_trimer_unbound_flux_0.010/
- data_RajendranFerranBabbitt_2022/Figure 2D [influenza HA stalk + C179]/DROIDS_results_c179_trimer_bound_c179_trimer_unbound_flux_0.010/.ipynb_checkpoints/
- data_RajendranFerranBabbitt_2022/Figure 2D [influenza HA stalk + C179]/DROIDS_results_c179_trimer_bound_c179_trimer_unbound_flux_0.010/.ipynb_checkpoints/data_extraction-Copy1-checkpoint.ipynb
- data_RajendranFerranBabbitt_2022/Figure 2D [influenza HA stalk + C179]/DROIDS_results_c179_trimer_bound_c179_trimer_unbound_flux_0.010/adjustKStests.txt
- data_RajendranFerranBabbitt_2022/Figure 2D [influenza HA stalk + C179]/DROIDS_results_c179_trimer_bound_c179_trimer_unbound_flux_0.010/adjustPvalues.txt
- data_RajendranFerranBabbitt_2022/Figure 2D [influenza HA stalk + C179]/DROIDS_results_c179_trimer_bound_c179_trimer_unbound_flux_0.010/data_extraction-Copy1.ipynb
- data_RajendranFerranBabbitt_2022/Figure 2D [influenza HA stalk + C179]/DROIDS_results_c179_trimer_bound_c179_trimer_unbound_flux_0.010/data_plot.csv
- data_RajendranFerranBabbitt_2022/Figure 2D [influenza HA stalk + C179]/DROIDS_results_c179_trimer_bound_c179_trimer_unbound_flux_0.010/DROIDSfluctuationAVGchain.txt
- data_RajendranFerranBabbitt_2022/Figure 2D [influenza HA stalk + C179]/DROIDS_results_c179_trimer_bound_c179_trimer_unbound_flux_0.010/DROIDSplot_all.pdf
- data_RajendranFerranBabbitt_2022/Figure 2D [influenza HA stalk + C179]/DROIDS_results_c179_trimer_bound_c179_trimer_unbound_flux_0.010/image5.png
- data_RajendranFerranBabbitt_2022/Figure 2D [influenza HA stalk + C179]/DROIDS_results_c179_trimer_bound_c179_trimer_unbound_flux_0.010/image6.png
- data_RajendranFerranBabbitt_2022/Figure 2D [influenza HA stalk + C179]/DROIDS_results_c179_trimer_bound_c179_trimer_unbound_flux_0.010/image7.png
- data_RajendranFerranBabbitt_2022/Figure 2D [influenza HA stalk + C179]/DROIDS_results_c179_trimer_bound_c179_trimer_unbound_flux_0.010/image8.png
- data_RajendranFerranBabbitt_2022/Figure 2D [influenza HA stalk + C179]/DROIDS_results_c179_trimer_bound_c179_trimer_unbound_flux_0.010/KStests.txt
- data_RajendranFerranBabbitt_2022/Figure 2D [influenza HA stalk + C179]/DROIDS_results_c179_trimer_bound_c179_trimer_unbound_flux_0.010/movie5.mp4
- data_RajendranFerranBabbitt_2022/Figure 2D [influenza HA stalk + C179]/DROIDS_results_c179_trimer_bound_c179_trimer_unbound_flux_0.010/movie6.mp4
- data_RajendranFerranBabbitt_2022/Figure 2D [influenza HA stalk + C179]/DROIDS_results_c179_trimer_bound_c179_trimer_unbound_flux_0.010/movie7.mp4
- data_RajendranFerranBabbitt_2022/Figure 2D [influenza HA stalk + C179]/DROIDS_results_c179_trimer_bound_c179_trimer_unbound_flux_0.010/movie8.mp4
- data_RajendranFerranBabbitt_2022/Figure 2D [influenza HA stalk + C179]/DROIDS_results_c179_trimer_bound_c179_trimer_unbound_flux_0.010/myGranthamDistances.txt
- data_RajendranFerranBabbitt_2022/Figure 2D [influenza HA stalk + C179]/DROIDS_results_c179_trimer_bound_c179_trimer_unbound_flux_0.010/mySeqSTATS.txt
- data_RajendranFerranBabbitt_2022/Figure 2D [influenza HA stalk + C179]/DROIDS_results_c179_trimer_bound_c179_trimer_unbound_flux_0.010_A/
- data_RajendranFerranBabbitt_2022/Figure 2D [influenza HA stalk + C179]/DROIDS_results_c179_trimer_bound_c179_trimer_unbound_flux_0.010_A/.ipynb_checkpoints/
- data_RajendranFerranBabbitt_2022/Figure 2D [influenza HA stalk + C179]/DROIDS_results_c179_trimer_bound_c179_trimer_unbound_flux_0.010_A/.ipynb_checkpoints/data_extraction-Copy1-checkpoint.ipynb
- data_RajendranFerranBabbitt_2022/Figure 2D [influenza HA stalk + C179]/DROIDS_results_c179_trimer_bound_c179_trimer_unbound_flux_0.010_A/adjustKStests.txt
- data_RajendranFerranBabbitt_2022/Figure 2D [influenza HA stalk + C179]/DROIDS_results_c179_trimer_bound_c179_trimer_unbound_flux_0.010_A/adjustPvalues.txt
- data_RajendranFerranBabbitt_2022/Figure 2D [influenza HA stalk + C179]/DROIDS_results_c179_trimer_bound_c179_trimer_unbound_flux_0.010_A/data_extraction-Copy1.ipynb
- data_RajendranFerranBabbitt_2022/Figure 2D [influenza HA stalk + C179]/DROIDS_results_c179_trimer_bound_c179_trimer_unbound_flux_0.010_A/DROIDSfluctuationAVGchain.txt
- data_RajendranFerranBabbitt_2022/Figure 2D [influenza HA stalk + C179]/DROIDS_results_c179_trimer_bound_c179_trimer_unbound_flux_0.010_A/DROIDSplot_A.pdf
- data_RajendranFerranBabbitt_2022/Figure 2D [influenza HA stalk + C179]/DROIDS_results_c179_trimer_bound_c179_trimer_unbound_flux_0.010_A/KStests.txt
- data_RajendranFerranBabbitt_2022/Figure 2D [influenza HA stalk + C179]/DROIDS_results_c179_trimer_bound_c179_trimer_unbound_flux_0.010_A/myGranthamDistances.txt
- data_RajendranFerranBabbitt_2022/Figure 2D [influenza HA stalk + C179]/DROIDS_results_c179_trimer_bound_c179_trimer_unbound_flux_0.010_A/mySeqSTATS.txt
- data_RajendranFerranBabbitt_2022/Figure 2D [influenza HA stalk + C179]/DROIDS_results_c179_trimer_bound_c179_trimer_unbound_flux_0.010_B/
- data_RajendranFerranBabbitt_2022/Figure 2D [influenza HA stalk + C179]/DROIDS_results_c179_trimer_bound_c179_trimer_unbound_flux_0.010_B/adjustKStests.txt
- data_RajendranFerranBabbitt_2022/Figure 2D [influenza HA stalk + C179]/DROIDS_results_c179_trimer_bound_c179_trimer_unbound_flux_0.010_B/adjustPvalues.txt
- data_RajendranFerranBabbitt_2022/Figure 2D [influenza HA stalk + C179]/DROIDS_results_c179_trimer_bound_c179_trimer_unbound_flux_0.010_B/DROIDSfluctuationAVGchain.txt
- data_RajendranFerranBabbitt_2022/Figure 2D [influenza HA stalk + C179]/DROIDS_results_c179_trimer_bound_c179_trimer_unbound_flux_0.010_B/DROIDSplot_B.pdf
- data_RajendranFerranBabbitt_2022/Figure 2D [influenza HA stalk + C179]/DROIDS_results_c179_trimer_bound_c179_trimer_unbound_flux_0.010_B/KStests.txt
- data_RajendranFerranBabbitt_2022/Figure 2D [influenza HA stalk + C179]/DROIDS_results_c179_trimer_bound_c179_trimer_unbound_flux_0.010_B/myGranthamDistances.txt
- data_RajendranFerranBabbitt_2022/Figure 2D [influenza HA stalk + C179]/DROIDS_results_c179_trimer_bound_c179_trimer_unbound_flux_0.010_B/mySeqSTATS.txt
- data_RajendranFerranBabbitt_2022/Figure 2D [influenza HA stalk + C179]/DROIDS_results_c179_trimer_bound_c179_trimer_unbound_flux_0.010_C/
- data_RajendranFerranBabbitt_2022/Figure 2D [influenza HA stalk + C179]/DROIDS_results_c179_trimer_bound_c179_trimer_unbound_flux_0.010_C/adjustKStests.txt
- data_RajendranFerranBabbitt_2022/Figure 2D [influenza HA stalk + C179]/DROIDS_results_c179_trimer_bound_c179_trimer_unbound_flux_0.010_C/adjustPvalues.txt
- data_RajendranFerranBabbitt_2022/Figure 2D [influenza HA stalk + C179]/DROIDS_results_c179_trimer_bound_c179_trimer_unbound_flux_0.010_C/DROIDSfluctuationAVGchain.txt
- data_RajendranFerranBabbitt_2022/Figure 2D [influenza HA stalk + C179]/DROIDS_results_c179_trimer_bound_c179_trimer_unbound_flux_0.010_C/DROIDSplot_C.pdf
- data_RajendranFerranBabbitt_2022/Figure 2D [influenza HA stalk + C179]/DROIDS_results_c179_trimer_bound_c179_trimer_unbound_flux_0.010_C/KStests.txt
- data_RajendranFerranBabbitt_2022/Figure 2D [influenza HA stalk + C179]/DROIDS_results_c179_trimer_bound_c179_trimer_unbound_flux_0.010_C/myGranthamDistances.txt
- data_RajendranFerranBabbitt_2022/Figure 2D [influenza HA stalk + C179]/DROIDS_results_c179_trimer_bound_c179_trimer_unbound_flux_0.010_C/mySeqSTATS.txt
- data_RajendranFerranBabbitt_2022/Figure 3B[Sars-CoV-2 RBD + COVOX-222]/
- data_RajendranFerranBabbitt_2022/Figure 3B[Sars-CoV-2 RBD + COVOX-222]/.ipynb_checkpoints/
- data_RajendranFerranBabbitt_2022/Figure 3B[Sars-CoV-2 RBD + COVOX-222]/adjustKStests.txt
- data_RajendranFerranBabbitt_2022/Figure 3B[Sars-CoV-2 RBD + COVOX-222]/adjustPvalues.txt
- data_RajendranFerranBabbitt_2022/Figure 3B[Sars-CoV-2 RBD + COVOX-222]/data_extraction.ipynb
- data_RajendranFerranBabbitt_2022/Figure 3B[Sars-CoV-2 RBD + COVOX-222]/data_plot.csv
- data_RajendranFerranBabbitt_2022/Figure 3B[Sars-CoV-2 RBD + COVOX-222]/DROIDSfluctuationAVGchain.txt
- data_RajendranFerranBabbitt_2022/Figure 3B[Sars-CoV-2 RBD + COVOX-222]/DROIDSplot_all.pdf
- data_RajendranFerranBabbitt_2022/Figure 3B[Sars-CoV-2 RBD + COVOX-222]/KStests.txt
- data_RajendranFerranBabbitt_2022/Figure 3B[Sars-CoV-2 RBD + COVOX-222]/myGranthamDistances.txt
- data_RajendranFerranBabbitt_2022/Figure 3B[Sars-CoV-2 RBD + COVOX-222]/mySeqSTATS.txt
- data_RajendranFerranBabbitt_2022/Figure 3C[Sars-CoV-2 RBD + S2H97]/
- data_RajendranFerranBabbitt_2022/Figure 3C[Sars-CoV-2 RBD + S2H97]/.ipynb_checkpoints/
- data_RajendranFerranBabbitt_2022/Figure 3C[Sars-CoV-2 RBD + S2H97]/.ipynb_checkpoints/data_extraction-checkpoint.ipynb
- data_RajendranFerranBabbitt_2022/Figure 3C[Sars-CoV-2 RBD + S2H97]/.ipynb_checkpoints/data_extraction-Copy1-checkpoint.ipynb
- data_RajendranFerranBabbitt_2022/Figure 3C[Sars-CoV-2 RBD + S2H97]/adjustKStests.txt
- data_RajendranFerranBabbitt_2022/Figure 3C[Sars-CoV-2 RBD + S2H97]/adjustPvalues.txt
- data_RajendranFerranBabbitt_2022/Figure 3C[Sars-CoV-2 RBD + S2H97]/data_extraction-Copy1.ipynb
- data_RajendranFerranBabbitt_2022/Figure 3C[Sars-CoV-2 RBD + S2H97]/data_plot.csv
- data_RajendranFerranBabbitt_2022/Figure 3C[Sars-CoV-2 RBD + S2H97]/DROIDSfluctuationAVGchain.txt
- data_RajendranFerranBabbitt_2022/Figure 3C[Sars-CoV-2 RBD + S2H97]/DROIDSplot_.pdf
- data_RajendranFerranBabbitt_2022/Figure 3C[Sars-CoV-2 RBD + S2H97]/KStests.txt
- data_RajendranFerranBabbitt_2022/Figure 3C[Sars-CoV-2 RBD + S2H97]/myGranthamDistances.txt
- data_RajendranFerranBabbitt_2022/Figure 3C[Sars-CoV-2 RBD + S2H97]/mySeqSTATS.txt
- data_RajendranFerranBabbitt_2022/Figure 4A,4B [Sars-CoV-2 RBD WT_Mut(voc) + ACE2]/
- data_RajendranFerranBabbitt_2022/Figure 4A,4B [Sars-CoV-2 RBD WT_Mut(voc) + ACE2]/all_variants_ACE2bound/
- data_RajendranFerranBabbitt_2022/Figure 4A,4B [Sars-CoV-2 RBD WT_Mut(voc) + ACE2]/all_variants_ACE2bound/6vw1_bound.pdb
- data_RajendranFerranBabbitt_2022/Figure 4A,4B [Sars-CoV-2 RBD WT_Mut(voc) + ACE2]/all_variants_ACE2bound/6vw1_bound_allVAR.pdb
- data_RajendranFerranBabbitt_2022/Figure 4A,4B [Sars-CoV-2 RBD WT_Mut(voc) + ACE2]/all_variants_ACE2bound/DROIDS_results_6vw1_bound_ALLvar_6vw1_bound_wt_flux_0.010/
- data_RajendranFerranBabbitt_2022/Figure 4A,4B [Sars-CoV-2 RBD WT_Mut(voc) + ACE2]/all_variants_ACE2bound/DROIDS_results_6vw1_bound_ALLvar_6vw1_bound_wt_flux_0.010/adjustKStests.txt
- data_RajendranFerranBabbitt_2022/Figure 4A,4B [Sars-CoV-2 RBD WT_Mut(voc) + ACE2]/all_variants_ACE2bound/DROIDS_results_6vw1_bound_ALLvar_6vw1_bound_wt_flux_0.010/adjustPvalues.txt
- data_RajendranFerranBabbitt_2022/Figure 4A,4B [Sars-CoV-2 RBD WT_Mut(voc) + ACE2]/all_variants_ACE2bound/DROIDS_results_6vw1_bound_ALLvar_6vw1_bound_wt_flux_0.010/DROIDSfluctuationAVGchain.txt
- data_RajendranFerranBabbitt_2022/Figure 4A,4B [Sars-CoV-2 RBD WT_Mut(voc) + ACE2]/all_variants_ACE2bound/DROIDS_results_6vw1_bound_ALLvar_6vw1_bound_wt_flux_0.010/DROIDSplot_all.pdf
- data_RajendranFerranBabbitt_2022/Figure 4A,4B [Sars-CoV-2 RBD WT_Mut(voc) + ACE2]/all_variants_ACE2bound/DROIDS_results_6vw1_bound_ALLvar_6vw1_bound_wt_flux_0.010/image1.png
- data_RajendranFerranBabbitt_2022/Figure 4A,4B [Sars-CoV-2 RBD WT_Mut(voc) + ACE2]/all_variants_ACE2bound/DROIDS_results_6vw1_bound_ALLvar_6vw1_bound_wt_flux_0.010/image2.png
- data_RajendranFerranBabbitt_2022/Figure 4A,4B [Sars-CoV-2 RBD WT_Mut(voc) + ACE2]/all_variants_ACE2bound/DROIDS_results_6vw1_bound_ALLvar_6vw1_bound_wt_flux_0.010/image3.png
- data_RajendranFerranBabbitt_2022/Figure 4A,4B [Sars-CoV-2 RBD WT_Mut(voc) + ACE2]/all_variants_ACE2bound/DROIDS_results_6vw1_bound_ALLvar_6vw1_bound_wt_flux_0.010/image4.png
- data_RajendranFerranBabbitt_2022/Figure 4A,4B [Sars-CoV-2 RBD WT_Mut(voc) + ACE2]/all_variants_ACE2bound/DROIDS_results_6vw1_bound_ALLvar_6vw1_bound_wt_flux_0.010/image5.png
- data_RajendranFerranBabbitt_2022/Figure 4A,4B [Sars-CoV-2 RBD WT_Mut(voc) + ACE2]/all_variants_ACE2bound/DROIDS_results_6vw1_bound_ALLvar_6vw1_bound_wt_flux_0.010/image6.png
- data_RajendranFerranBabbitt_2022/Figure 4A,4B [Sars-CoV-2 RBD WT_Mut(voc) + ACE2]/all_variants_ACE2bound/DROIDS_results_6vw1_bound_ALLvar_6vw1_bound_wt_flux_0.010/image7.png
- data_RajendranFerranBabbitt_2022/Figure 4A,4B [Sars-CoV-2 RBD WT_Mut(voc) + ACE2]/all_variants_ACE2bound/DROIDS_results_6vw1_bound_ALLvar_6vw1_bound_wt_flux_0.010/KStests.txt
- data_RajendranFerranBabbitt_2022/Figure 4A,4B [Sars-CoV-2 RBD WT_Mut(voc) + ACE2]/all_variants_ACE2bound/DROIDS_results_6vw1_bound_ALLvar_6vw1_bound_wt_flux_0.010/myGranthamDistances.txt
- data_RajendranFerranBabbitt_2022/Figure 4A,4B [Sars-CoV-2 RBD WT_Mut(voc) + ACE2]/all_variants_ACE2bound/DROIDS_results_6vw1_bound_ALLvar_6vw1_bound_wt_flux_0.010/mySeqSTATS.txt
- data_RajendranFerranBabbitt_2022/Figure 4A,4B [Sars-CoV-2 RBD WT_Mut(voc) + ACE2]/all_variants_ACE2bound/DROIDS_results_6vw1_bound_ALLvar_6vw1_bound_wt_flux_0.010_A/
- data_RajendranFerranBabbitt_2022/Figure 4A,4B [Sars-CoV-2 RBD WT_Mut(voc) + ACE2]/all_variants_ACE2bound/DROIDS_results_6vw1_bound_ALLvar_6vw1_bound_wt_flux_0.010_A/adjustKStests.txt
- data_RajendranFerranBabbitt_2022/Figure 4A,4B [Sars-CoV-2 RBD WT_Mut(voc) + ACE2]/all_variants_ACE2bound/DROIDS_results_6vw1_bound_ALLvar_6vw1_bound_wt_flux_0.010_A/adjustPvalues.txt
- data_RajendranFerranBabbitt_2022/Figure 4A,4B [Sars-CoV-2 RBD WT_Mut(voc) + ACE2]/all_variants_ACE2bound/DROIDS_results_6vw1_bound_ALLvar_6vw1_bound_wt_flux_0.010_A/DROIDSfluctuationAVGchain.txt
- data_RajendranFerranBabbitt_2022/Figure 4A,4B [Sars-CoV-2 RBD WT_Mut(voc) + ACE2]/all_variants_ACE2bound/DROIDS_results_6vw1_bound_ALLvar_6vw1_bound_wt_flux_0.010_A/DROIDSplot_A.pdf
- data_RajendranFerranBabbitt_2022/Figure 4A,4B [Sars-CoV-2 RBD WT_Mut(voc) + ACE2]/all_variants_ACE2bound/DROIDS_results_6vw1_bound_ALLvar_6vw1_bound_wt_flux_0.010_A/KStests.txt
- data_RajendranFerranBabbitt_2022/Figure 4A,4B [Sars-CoV-2 RBD WT_Mut(voc) + ACE2]/all_variants_ACE2bound/DROIDS_results_6vw1_bound_ALLvar_6vw1_bound_wt_flux_0.010_A/myGranthamDistances.txt
- data_RajendranFerranBabbitt_2022/Figure 4A,4B [Sars-CoV-2 RBD WT_Mut(voc) + ACE2]/all_variants_ACE2bound/DROIDS_results_6vw1_bound_ALLvar_6vw1_bound_wt_flux_0.010_A/mySeqSTATS.txt
- data_RajendranFerranBabbitt_2022/Figure 4A,4B [Sars-CoV-2 RBD WT_Mut(voc) + ACE2]/all_variants_ACE2bound/DROIDS_results_6vw1_bound_ALLvar_6vw1_bound_wt_flux_0.010_B/
- data_RajendranFerranBabbitt_2022/Figure 4A,4B [Sars-CoV-2 RBD WT_Mut(voc) + ACE2]/all_variants_ACE2bound/DROIDS_results_6vw1_bound_ALLvar_6vw1_bound_wt_flux_0.010_B/.ipynb_checkpoints/
- data_RajendranFerranBabbitt_2022/Figure 4A,4B [Sars-CoV-2 RBD WT_Mut(voc) + ACE2]/all_variants_ACE2bound/DROIDS_results_6vw1_bound_ALLvar_6vw1_bound_wt_flux_0.010_B/.ipynb_checkpoints/data_extraction-checkpoint.ipynb
- data_RajendranFerranBabbitt_2022/Figure 4A,4B [Sars-CoV-2 RBD WT_Mut(voc) + ACE2]/all_variants_ACE2bound/DROIDS_results_6vw1_bound_ALLvar_6vw1_bound_wt_flux_0.010_B/adjustKStests.txt
- data_RajendranFerranBabbitt_2022/Figure 4A,4B [Sars-CoV-2 RBD WT_Mut(voc) + ACE2]/all_variants_ACE2bound/DROIDS_results_6vw1_bound_ALLvar_6vw1_bound_wt_flux_0.010_B/adjustPvalues.txt
- data_RajendranFerranBabbitt_2022/Figure 4A,4B [Sars-CoV-2 RBD WT_Mut(voc) + ACE2]/all_variants_ACE2bound/DROIDS_results_6vw1_bound_ALLvar_6vw1_bound_wt_flux_0.010_B/data_extraction.ipynb
- data_RajendranFerranBabbitt_2022/Figure 4A,4B [Sars-CoV-2 RBD WT_Mut(voc) + ACE2]/all_variants_ACE2bound/DROIDS_results_6vw1_bound_ALLvar_6vw1_bound_wt_flux_0.010_B/data_plot1.csv
- data_RajendranFerranBabbitt_2022/Figure 4A,4B [Sars-CoV-2 RBD WT_Mut(voc) + ACE2]/all_variants_ACE2bound/DROIDS_results_6vw1_bound_ALLvar_6vw1_bound_wt_flux_0.010_B/DROIDSfluctuationAVGchain.txt
- data_RajendranFerranBabbitt_2022/Figure 4A,4B [Sars-CoV-2 RBD WT_Mut(voc) + ACE2]/all_variants_ACE2bound/DROIDS_results_6vw1_bound_ALLvar_6vw1_bound_wt_flux_0.010_B/DROIDSplot_B.pdf
- data_RajendranFerranBabbitt_2022/Figure 4A,4B [Sars-CoV-2 RBD WT_Mut(voc) + ACE2]/all_variants_ACE2bound/DROIDS_results_6vw1_bound_ALLvar_6vw1_bound_wt_flux_0.010_B/KStests.txt
- data_RajendranFerranBabbitt_2022/Figure 4A,4B [Sars-CoV-2 RBD WT_Mut(voc) + ACE2]/all_variants_ACE2bound/DROIDS_results_6vw1_bound_ALLvar_6vw1_bound_wt_flux_0.010_B/myGranthamDistances.txt
- data_RajendranFerranBabbitt_2022/Figure 4A,4B [Sars-CoV-2 RBD WT_Mut(voc) + ACE2]/all_variants_ACE2bound/DROIDS_results_6vw1_bound_ALLvar_6vw1_bound_wt_flux_0.010_B/mySeqSTATS.txt
- data_RajendranFerranBabbitt_2022/Figure 4A,4B [Sars-CoV-2 RBD WT_Mut(voc) + ACE2]/all_variants_ACE2unbound/
- data_RajendranFerranBabbitt_2022/Figure 4A,4B [Sars-CoV-2 RBD WT_Mut(voc) + ACE2]/all_variants_ACE2unbound/DROIDS_results_6vw1_unbound_wt_6vw1_unbound_ALLvar_flux_0.010/
- data_RajendranFerranBabbitt_2022/Figure 4A,4B [Sars-CoV-2 RBD WT_Mut(voc) + ACE2]/all_variants_ACE2unbound/DROIDS_results_6vw1_unbound_wt_6vw1_unbound_ALLvar_flux_0.010/adjustKStests.txt
- data_RajendranFerranBabbitt_2022/Figure 4A,4B [Sars-CoV-2 RBD WT_Mut(voc) + ACE2]/all_variants_ACE2unbound/DROIDS_results_6vw1_unbound_wt_6vw1_unbound_ALLvar_flux_0.010/adjustPvalues.txt
- data_RajendranFerranBabbitt_2022/Figure 4A,4B [Sars-CoV-2 RBD WT_Mut(voc) + ACE2]/all_variants_ACE2unbound/DROIDS_results_6vw1_unbound_wt_6vw1_unbound_ALLvar_flux_0.010/DROIDSfluctuationAVGchain.txt
- data_RajendranFerranBabbitt_2022/Figure 4A,4B [Sars-CoV-2 RBD WT_Mut(voc) + ACE2]/all_variants_ACE2unbound/DROIDS_results_6vw1_unbound_wt_6vw1_unbound_ALLvar_flux_0.010/DROIDSplot_all.pdf
- data_RajendranFerranBabbitt_2022/Figure 4A,4B [Sars-CoV-2 RBD WT_Mut(voc) + ACE2]/all_variants_ACE2unbound/DROIDS_results_6vw1_unbound_wt_6vw1_unbound_ALLvar_flux_0.010/image1.png
- data_RajendranFerranBabbitt_2022/Figure 4A,4B [Sars-CoV-2 RBD WT_Mut(voc) + ACE2]/all_variants_ACE2unbound/DROIDS_results_6vw1_unbound_wt_6vw1_unbound_ALLvar_flux_0.010/image10.png
- data_RajendranFerranBabbitt_2022/Figure 4A,4B [Sars-CoV-2 RBD WT_Mut(voc) + ACE2]/all_variants_ACE2unbound/DROIDS_results_6vw1_unbound_wt_6vw1_unbound_ALLvar_flux_0.010/image11.png
- data_RajendranFerranBabbitt_2022/Figure 4A,4B [Sars-CoV-2 RBD WT_Mut(voc) + ACE2]/all_variants_ACE2unbound/DROIDS_results_6vw1_unbound_wt_6vw1_unbound_ALLvar_flux_0.010/image12.png
- data_RajendranFerranBabbitt_2022/Figure 4A,4B [Sars-CoV-2 RBD WT_Mut(voc) + ACE2]/all_variants_ACE2unbound/DROIDS_results_6vw1_unbound_wt_6vw1_unbound_ALLvar_flux_0.010/image2.png
- data_RajendranFerranBabbitt_2022/Figure 4A,4B [Sars-CoV-2 RBD WT_Mut(voc) + ACE2]/all_variants_ACE2unbound/DROIDS_results_6vw1_unbound_wt_6vw1_unbound_ALLvar_flux_0.010/image3.png
- data_RajendranFerranBabbitt_2022/Figure 4A,4B [Sars-CoV-2 RBD WT_Mut(voc) + ACE2]/all_variants_ACE2unbound/DROIDS_results_6vw1_unbound_wt_6vw1_unbound_ALLvar_flux_0.010/image4.png
- data_RajendranFerranBabbitt_2022/Figure 4A,4B [Sars-CoV-2 RBD WT_Mut(voc) + ACE2]/all_variants_ACE2unbound/DROIDS_results_6vw1_unbound_wt_6vw1_unbound_ALLvar_flux_0.010/image5.png
- data_RajendranFerranBabbitt_2022/Figure 4A,4B [Sars-CoV-2 RBD WT_Mut(voc) + ACE2]/all_variants_ACE2unbound/DROIDS_results_6vw1_unbound_wt_6vw1_unbound_ALLvar_flux_0.010/image6.png
- data_RajendranFerranBabbitt_2022/Figure 4A,4B [Sars-CoV-2 RBD WT_Mut(voc) + ACE2]/all_variants_ACE2unbound/DROIDS_results_6vw1_unbound_wt_6vw1_unbound_ALLvar_flux_0.010/image7.png
- data_RajendranFerranBabbitt_2022/Figure 4A,4B [Sars-CoV-2 RBD WT_Mut(voc) + ACE2]/all_variants_ACE2unbound/DROIDS_results_6vw1_unbound_wt_6vw1_unbound_ALLvar_flux_0.010/image8.png
- data_RajendranFerranBabbitt_2022/Figure 4A,4B [Sars-CoV-2 RBD WT_Mut(voc) + ACE2]/all_variants_ACE2unbound/DROIDS_results_6vw1_unbound_wt_6vw1_unbound_ALLvar_flux_0.010/image9.png
- data_RajendranFerranBabbitt_2022/Figure 4A,4B [Sars-CoV-2 RBD WT_Mut(voc) + ACE2]/all_variants_ACE2unbound/DROIDS_results_6vw1_unbound_wt_6vw1_unbound_ALLvar_flux_0.010/KStests.txt
- data_RajendranFerranBabbitt_2022/Figure 4A,4B [Sars-CoV-2 RBD WT_Mut(voc) + ACE2]/all_variants_ACE2unbound/DROIDS_results_6vw1_unbound_wt_6vw1_unbound_ALLvar_flux_0.010/myGranthamDistances.txt
- data_RajendranFerranBabbitt_2022/Figure 4A,4B [Sars-CoV-2 RBD WT_Mut(voc) + ACE2]/all_variants_ACE2unbound/DROIDS_results_6vw1_unbound_wt_6vw1_unbound_ALLvar_flux_0.010/mySeqSTATS.txt
- data_RajendranFerranBabbitt_2022/Figure 4A,4B [Sars-CoV-2 RBD WT_Mut(voc) + ACE2]/all_variants_ACE2unbound/DROIDS_results_6vw1_unbound_wt_6vw1_unbound_ALLvar_flux_0.010/p_values/
- data_RajendranFerranBabbitt_2022/Figure 4A,4B [Sars-CoV-2 RBD WT_Mut(voc) + ACE2]/all_variants_ACE2unbound/DROIDS_results_6vw1_unbound_wt_6vw1_unbound_ALLvar_flux_0.010/p_values/image1.png
- data_RajendranFerranBabbitt_2022/Figure 4A,4B [Sars-CoV-2 RBD WT_Mut(voc) + ACE2]/all_variants_ACE2unbound/DROIDS_results_6vw1_unbound_wt_6vw1_unbound_ALLvar_flux_0.010/p_values/image10.png
- data_RajendranFerranBabbitt_2022/Figure 4A,4B [Sars-CoV-2 RBD WT_Mut(voc) + ACE2]/all_variants_ACE2unbound/DROIDS_results_6vw1_unbound_wt_6vw1_unbound_ALLvar_flux_0.010/p_values/image11.png
- data_RajendranFerranBabbitt_2022/Figure 4A,4B [Sars-CoV-2 RBD WT_Mut(voc) + ACE2]/all_variants_ACE2unbound/DROIDS_results_6vw1_unbound_wt_6vw1_unbound_ALLvar_flux_0.010/p_values/image12.png
- data_RajendranFerranBabbitt_2022/Figure 4A,4B [Sars-CoV-2 RBD WT_Mut(voc) + ACE2]/all_variants_ACE2unbound/DROIDS_results_6vw1_unbound_wt_6vw1_unbound_ALLvar_flux_0.010/p_values/image2.png
- data_RajendranFerranBabbitt_2022/Figure 4A,4B [Sars-CoV-2 RBD WT_Mut(voc) + ACE2]/all_variants_ACE2unbound/DROIDS_results_6vw1_unbound_wt_6vw1_unbound_ALLvar_flux_0.010/p_values/image3.png
- data_RajendranFerranBabbitt_2022/Figure 4A,4B [Sars-CoV-2 RBD WT_Mut(voc) + ACE2]/all_variants_ACE2unbound/DROIDS_results_6vw1_unbound_wt_6vw1_unbound_ALLvar_flux_0.010/p_values/image4.png
- data_RajendranFerranBabbitt_2022/Figure 4A,4B [Sars-CoV-2 RBD WT_Mut(voc) + ACE2]/all_variants_ACE2unbound/DROIDS_results_6vw1_unbound_wt_6vw1_unbound_ALLvar_flux_0.010/p_values/image5.png
- data_RajendranFerranBabbitt_2022/Figure 4A,4B [Sars-CoV-2 RBD WT_Mut(voc) + ACE2]/all_variants_ACE2unbound/DROIDS_results_6vw1_unbound_wt_6vw1_unbound_ALLvar_flux_0.010/p_values/image6.png
- data_RajendranFerranBabbitt_2022/Figure 4A,4B [Sars-CoV-2 RBD WT_Mut(voc) + ACE2]/all_variants_ACE2unbound/DROIDS_results_6vw1_unbound_wt_6vw1_unbound_ALLvar_flux_0.010/p_values/image7.png
- data_RajendranFerranBabbitt_2022/Figure 4A,4B [Sars-CoV-2 RBD WT_Mut(voc) + ACE2]/all_variants_ACE2unbound/DROIDS_results_6vw1_unbound_wt_6vw1_unbound_ALLvar_flux_0.010/p_values/image8.png
- data_RajendranFerranBabbitt_2022/Figure 4A,4B [Sars-CoV-2 RBD WT_Mut(voc) + ACE2]/all_variants_ACE2unbound/DROIDS_results_6vw1_unbound_wt_6vw1_unbound_ALLvar_flux_0.010/p_values/image9.png
- data_RajendranFerranBabbitt_2022/Figure 5,S1[omicron RBD + S2H97]/
- data_RajendranFerranBabbitt_2022/Figure 5,S1[omicron RBD + S2H97]/.ipynb_checkpoints/
- data_RajendranFerranBabbitt_2022/Figure 5,S1[omicron RBD + S2H97]/adjustKStests.txt
- data_RajendranFerranBabbitt_2022/Figure 5,S1[omicron RBD + S2H97]/adjustPvalues.txt
- data_RajendranFerranBabbitt_2022/Figure 5,S1[omicron RBD + S2H97]/data_extraction.ipynb
- data_RajendranFerranBabbitt_2022/Figure 5,S1[omicron RBD + S2H97]/data_plot.csv
- data_RajendranFerranBabbitt_2022/Figure 5,S1[omicron RBD + S2H97]/DROIDSfluctuationAVGchain.txt
- data_RajendranFerranBabbitt_2022/Figure 5,S1[omicron RBD + S2H97]/DROIDSplot_all.pdf
- data_RajendranFerranBabbitt_2022/Figure 5,S1[omicron RBD + S2H97]/KStests.txt
- data_RajendranFerranBabbitt_2022/Figure 5,S1[omicron RBD + S2H97]/myGranthamDistances.txt
- data_RajendranFerranBabbitt_2022/Figure 5,S1[omicron RBD + S2H97]/mySeqSTATS.txt
- data_RajendranFerranBabbitt_2022/Figure S3 [heavy atom contacts]/
- data_RajendranFerranBabbitt_2022/Figure S3 [heavy atom contacts]/0.4nm/
- data_RajendranFerranBabbitt_2022/Figure S3 [heavy atom contacts]/0.4nm/contactsCOVOX222/
- data_RajendranFerranBabbitt_2022/Figure S3 [heavy atom contacts]/0.4nm/contactsCOVOX222/contacts.dat
- data_RajendranFerranBabbitt_2022/Figure S3 [heavy atom contacts]/0.4nm/contactsCOVOX222/cpptraj.log
- data_RajendranFerranBabbitt_2022/Figure S3 [heavy atom contacts]/0.4nm/contactsCOVOX222/DROIDSfluctuationAVGchain.txt
- data_RajendranFerranBabbitt_2022/Figure S3 [heavy atom contacts]/0.4nm/contactsCOVOX222/DynamicContactsCounted1.dat
- data_RajendranFerranBabbitt_2022/Figure S3 [heavy atom contacts]/0.4nm/contactsCOVOX222/DynamicContactsCounted2.dat
- data_RajendranFerranBabbitt_2022/Figure S3 [heavy atom contacts]/0.4nm/contactsCOVOX222/log_COVOX222
- data_RajendranFerranBabbitt_2022/Figure S3 [heavy atom contacts]/0.4nm/contactsCOVOX222/rescontacts.dat
- data_RajendranFerranBabbitt_2022/Figure S3 [heavy atom contacts]/0.4nm/contactsCOVOX222/staticContacts.txt
- data_RajendranFerranBabbitt_2022/Figure S3 [heavy atom contacts]/0.4nm/contactsCOVOX222/StaticContactsCounted.dat
- data_RajendranFerranBabbitt_2022/Figure S3 [heavy atom contacts]/0.4nm/contactsCOVOX222/StaticContactsTotal.dat
- data_RajendranFerranBabbitt_2022/Figure S3 [heavy atom contacts]/0.4nm/contactsS2H97/
- data_RajendranFerranBabbitt_2022/Figure S3 [heavy atom contacts]/0.4nm/contactsS2H97/contacts1.dat
- data_RajendranFerranBabbitt_2022/Figure S3 [heavy atom contacts]/0.4nm/contactsS2H97/contacts2.dat
- data_RajendranFerranBabbitt_2022/Figure S3 [heavy atom contacts]/0.4nm/contactsS2H97/cpptraj.log
- data_RajendranFerranBabbitt_2022/Figure S3 [heavy atom contacts]/0.4nm/contactsS2H97/DROIDSfluctuationAVGchain.txt
- data_RajendranFerranBabbitt_2022/Figure S3 [heavy atom contacts]/0.4nm/contactsS2H97/DynamicContactsCounted1.dat
- data_RajendranFerranBabbitt_2022/Figure S3 [heavy atom contacts]/0.4nm/contactsS2H97/DynamicContactsCounted2.dat
- data_RajendranFerranBabbitt_2022/Figure S3 [heavy atom contacts]/0.4nm/contactsS2H97/log_S2H97
- data_RajendranFerranBabbitt_2022/Figure S3 [heavy atom contacts]/0.4nm/contactsS2H97/rescontacts1.dat
- data_RajendranFerranBabbitt_2022/Figure S3 [heavy atom contacts]/0.4nm/contactsS2H97/rescontacts2.dat
- data_RajendranFerranBabbitt_2022/Figure S3 [heavy atom contacts]/0.4nm/contactsS2H97/staticContacts.txt
- data_RajendranFerranBabbitt_2022/Figure S3 [heavy atom contacts]/0.4nm/contactsS2H97/StaticContactsCounted.dat
- data_RajendranFerranBabbitt_2022/Figure S3 [heavy atom contacts]/0.4nm/contactsS2H97/StaticContactsTotal.dat
- data_RajendranFerranBabbitt_2022/Figure S3 [heavy atom contacts]/0.4nm/COVOX222.inpcrd
- data_RajendranFerranBabbitt_2022/Figure S3 [heavy atom contacts]/0.4nm/COVOX222.prmtop
- data_RajendranFerranBabbitt_2022/Figure S3 [heavy atom contacts]/0.4nm/COVOX222_bound.pdb
- data_RajendranFerranBabbitt_2022/Figure S3 [heavy atom contacts]/0.4nm/COVOX222_unbound.pdb
- data_RajendranFerranBabbitt_2022/Figure S3 [heavy atom contacts]/0.4nm/README
- data_RajendranFerranBabbitt_2022/Figure S3 [heavy atom contacts]/0.4nm/S2H97.inpcrd
- data_RajendranFerranBabbitt_2022/Figure S3 [heavy atom contacts]/0.4nm/S2H97.prmtop
- data_RajendranFerranBabbitt_2022/Figure S3 [heavy atom contacts]/0.4nm/S2H97_bound.pdb
- data_RajendranFerranBabbitt_2022/Figure S3 [heavy atom contacts]/0.4nm/S2H97_unbound.pdb
- data_RajendranFerranBabbitt_2022/Figure S3 [heavy atom contacts]/0.5nm/
- data_RajendranFerranBabbitt_2022/Figure S3 [heavy atom contacts]/0.5nm/contactsCOVOX222/
- data_RajendranFerranBabbitt_2022/Figure S3 [heavy atom contacts]/0.5nm/contactsCOVOX222/contacts.dat
- data_RajendranFerranBabbitt_2022/Figure S3 [heavy atom contacts]/0.5nm/contactsCOVOX222/cpptraj.log
- data_RajendranFerranBabbitt_2022/Figure S3 [heavy atom contacts]/0.5nm/contactsCOVOX222/DROIDSfluctuationAVGchain.txt
- data_RajendranFerranBabbitt_2022/Figure S3 [heavy atom contacts]/0.5nm/contactsCOVOX222/DynamicContactsCounted1.dat
- data_RajendranFerranBabbitt_2022/Figure S3 [heavy atom contacts]/0.5nm/contactsCOVOX222/DynamicContactsCounted2.dat
- data_RajendranFerranBabbitt_2022/Figure S3 [heavy atom contacts]/0.5nm/contactsCOVOX222/log_COVOX222
- data_RajendranFerranBabbitt_2022/Figure S3 [heavy atom contacts]/0.5nm/contactsCOVOX222/rescontacts.dat
- data_RajendranFerranBabbitt_2022/Figure S3 [heavy atom contacts]/0.5nm/contactsCOVOX222/staticContacts.txt
- data_RajendranFerranBabbitt_2022/Figure S3 [heavy atom contacts]/0.5nm/contactsCOVOX222/StaticContactsCounted.dat
- data_RajendranFerranBabbitt_2022/Figure S3 [heavy atom contacts]/0.5nm/contactsCOVOX222/StaticContactsTotal.dat
- data_RajendranFerranBabbitt_2022/Figure S3 [heavy atom contacts]/0.5nm/contactsS2H97/
- data_RajendranFerranBabbitt_2022/Figure S3 [heavy atom contacts]/0.5nm/contactsS2H97/contacts1.dat
- data_RajendranFerranBabbitt_2022/Figure S3 [heavy atom contacts]/0.5nm/contactsS2H97/contacts2.dat
- data_RajendranFerranBabbitt_2022/Figure S3 [heavy atom contacts]/0.5nm/contactsS2H97/cpptraj.log
- data_RajendranFerranBabbitt_2022/Figure S3 [heavy atom contacts]/0.5nm/contactsS2H97/DROIDSfluctuationAVGchain.txt
- data_RajendranFerranBabbitt_2022/Figure S3 [heavy atom contacts]/0.5nm/contactsS2H97/DynamicContactsCounted1.dat
- data_RajendranFerranBabbitt_2022/Figure S3 [heavy atom contacts]/0.5nm/contactsS2H97/DynamicContactsCounted2.dat
- data_RajendranFerranBabbitt_2022/Figure S3 [heavy atom contacts]/0.5nm/contactsS2H97/log_S2H97
- data_RajendranFerranBabbitt_2022/Figure S3 [heavy atom contacts]/0.5nm/contactsS2H97/rescontacts1.dat
- data_RajendranFerranBabbitt_2022/Figure S3 [heavy atom contacts]/0.5nm/contactsS2H97/rescontacts2.dat
- data_RajendranFerranBabbitt_2022/Figure S3 [heavy atom contacts]/0.5nm/contactsS2H97/staticContacts.txt
- data_RajendranFerranBabbitt_2022/Figure S3 [heavy atom contacts]/0.5nm/contactsS2H97/StaticContactsCounted.dat
- data_RajendranFerranBabbitt_2022/Figure S3 [heavy atom contacts]/0.5nm/contactsS2H97/StaticContactsTotal.dat
- data_RajendranFerranBabbitt_2022/Figure S3 [heavy atom contacts]/0.5nm/COVOX222.inpcrd
- data_RajendranFerranBabbitt_2022/Figure S3 [heavy atom contacts]/0.5nm/COVOX222.prmtop
- data_RajendranFerranBabbitt_2022/Figure S3 [heavy atom contacts]/0.5nm/COVOX222_bound.pdb
- data_RajendranFerranBabbitt_2022/Figure S3 [heavy atom contacts]/0.5nm/COVOX222_unbound.pdb
- data_RajendranFerranBabbitt_2022/Figure S3 [heavy atom contacts]/0.5nm/README
- data_RajendranFerranBabbitt_2022/Figure S3 [heavy atom contacts]/0.5nm/S2H97.inpcrd
- data_RajendranFerranBabbitt_2022/Figure S3 [heavy atom contacts]/0.5nm/S2H97.prmtop
- data_RajendranFerranBabbitt_2022/Figure S3 [heavy atom contacts]/0.5nm/S2H97_bound.pdb
- data_RajendranFerranBabbitt_2022/Figure S3 [heavy atom contacts]/0.5nm/S2H97_unbound.pdb
- data_RajendranFerranBabbitt_2022/Figure S3 [heavy atom contacts]/0.6nm/
- data_RajendranFerranBabbitt_2022/Figure S3 [heavy atom contacts]/0.6nm/.Rhistory
- data_RajendranFerranBabbitt_2022/Figure S3 [heavy atom contacts]/0.6nm/contactsCOVOX222/
- data_RajendranFerranBabbitt_2022/Figure S3 [heavy atom contacts]/0.6nm/contactsCOVOX222/contacts.dat
- data_RajendranFerranBabbitt_2022/Figure S3 [heavy atom contacts]/0.6nm/contactsCOVOX222/cpptraj.log
- data_RajendranFerranBabbitt_2022/Figure S3 [heavy atom contacts]/0.6nm/contactsCOVOX222/DROIDSfluctuationAVGchain.txt
- data_RajendranFerranBabbitt_2022/Figure S3 [heavy atom contacts]/0.6nm/contactsCOVOX222/DynamicContactsCounted1.dat
- data_RajendranFerranBabbitt_2022/Figure S3 [heavy atom contacts]/0.6nm/contactsCOVOX222/DynamicContactsCounted2.dat
- data_RajendranFerranBabbitt_2022/Figure S3 [heavy atom contacts]/0.6nm/contactsCOVOX222/log_COVOX222
- data_RajendranFerranBabbitt_2022/Figure S3 [heavy atom contacts]/0.6nm/contactsCOVOX222/rescontacts.dat
- data_RajendranFerranBabbitt_2022/Figure S3 [heavy atom contacts]/0.6nm/contactsCOVOX222/staticContacts.txt
- data_RajendranFerranBabbitt_2022/Figure S3 [heavy atom contacts]/0.6nm/contactsCOVOX222/StaticContactsCounted.dat
- data_RajendranFerranBabbitt_2022/Figure S3 [heavy atom contacts]/0.6nm/contactsCOVOX222/StaticContactsTotal.dat
- data_RajendranFerranBabbitt_2022/Figure S3 [heavy atom contacts]/0.6nm/contactsCOVOX222/StaticContactsTotal.txt
- data_RajendranFerranBabbitt_2022/Figure S3 [heavy atom contacts]/0.6nm/contactsS2H97/
- data_RajendranFerranBabbitt_2022/Figure S3 [heavy atom contacts]/0.6nm/contactsS2H97/contacts1.dat
- data_RajendranFerranBabbitt_2022/Figure S3 [heavy atom contacts]/0.6nm/contactsS2H97/contacts2.dat
- data_RajendranFerranBabbitt_2022/Figure S3 [heavy atom contacts]/0.6nm/contactsS2H97/cpptraj.log
[truncated: 104 more entries]
