# Supplementary material for: Identifying vaccine escape sites via statistical comparisons of short-term molecular dynamics
Source: Biophys Rep (N Y). 2022 Apr 4;2(2):100056. doi: 10.1016/j.bpr.2022.100056 (PMC8978532; doi:10.1016/j.bpr.2022.100056)
Supplement: Data S1. Supporting data for all figures [file mmc2.zip › data_RajendranFerranBabbitt_2022/Figure 2A [influenza HA head + S139_1)/adjustPvalues.txt]

2.659887e-16
2.659887e-16
2.659887e-16
2.659887e-16
2.659887e-16
2.659887e-16
2.659887e-16
2.659887e-16
2.659887e-16
2.659887e-16
2.659887e-16
2.659887e-16
2.659887e-16
1.009137e-14
2.659887e-16
2.659887e-16
2.659887e-16
2.659887e-16
2.659887e-16
2.659887e-16
2.659887e-16
2.659887e-16
2.659887e-16
2.659887e-16
2.659887e-16
2.659887e-16
2.659887e-16
2.659887e-16
2.659887e-16
2.659887e-16
2.659887e-16
2.659887e-16
2.659887e-16
2.659887e-16
2.659887e-16
2.659887e-16
2.659887e-16
2.659887e-16
2.659887e-16
2.659887e-16
2.659887e-16
2.659887e-16
2.659887e-16
2.659887e-16
2.659887e-16
2.659887e-16
6.388374e-12
1.086227e-06
3.088358e-14
3.246251e-15
6.388374e-12
7.803171e-11
2.315091e-12
5.650757e-15
1.380082e-12
6.388374e-12
3.86484e-12
1.06187e-15
3.088358e-14
5.650757e-15
9.306228e-14
1.778374e-14
2.659887e-16
2.659887e-16
2.659887e-16
2.659887e-16
2.659887e-16
2.659887e-16
2.659887e-16
2.659887e-16
2.659887e-16
2.659887e-16
2.659887e-16
2.659887e-16
2.659887e-16
2.659887e-16
2.659887e-16
2.659887e-16
2.659887e-16
2.659887e-16
2.659887e-16
2.659887e-16
2.659887e-16
2.659887e-16
2.659887e-16
2.659887e-16
2.659887e-16
2.659887e-16
2.659887e-16
2.659887e-16
2.659887e-16
2.659887e-16
2.659887e-16
2.659887e-16
2.659887e-16
2.659887e-16
2.659887e-16
2.659887e-16
2.659887e-16
2.659887e-16
2.659887e-16
2.659887e-16
2.659887e-16
2.659887e-16
2.659887e-16
2.659887e-16
2.659887e-16
2.659887e-16
2.659887e-16
2.659887e-16
2.659887e-16
2.659887e-16
2.659887e-16
2.659887e-16
2.659887e-16
1.837326e-15
2.315091e-12
1.837326e-15
3.088358e-14
3.86484e-12
5.191826e-09
4.727089e-06
3.41279e-07
1.762353e-11
2.659887e-16
2.659887e-16
2.659887e-16
2.659887e-16
2.659887e-16
2.659887e-16
2.659887e-16
2.659887e-16
2.659887e-16
2.659887e-16
2.659887e-16
2.659887e-16
2.659887e-16
2.659887e-16
2.659887e-16
2.659887e-16
2.659887e-16
2.659887e-16
2.659887e-16
2.659887e-16
2.659887e-16
2.659887e-16
2.659887e-16
2.659887e-16
2.659887e-16
2.659887e-16
2.659887e-16
2.659887e-16
2.659887e-16
2.659887e-16
2.659887e-16
2.659887e-16
2.659887e-16
2.659887e-16
2.659887e-16
2.659887e-16
2.659887e-16
2.659887e-16
2.659887e-16
2.659887e-16
2.659887e-16
2.659887e-16
2.659887e-16
2.659887e-16
2.659887e-16
2.659887e-16
2.659887e-16
2.659887e-16
2.659887e-16
2.659887e-16
2.659887e-16
1.380082e-12
6.819192e-08
3.304887e-06
1.355e-05
1.024947e-07
1.264262e-10
9.306228e-14
2.659887e-16
2.659887e-16
1.06187e-15
2.659887e-16
2.659887e-16
2.659887e-16
2.659887e-16
2.659887e-16
2.659887e-16
2.659887e-16
2.659887e-16
2.659887e-16
2.659887e-16
2.659887e-16
2.659887e-16
2.659887e-16
2.659887e-16
2.659887e-16
3.246251e-15
4.781907e-13
9.306228e-14
2.659887e-16
2.659887e-16
2.659887e-16
2.659887e-16
2.659887e-16
2.659887e-16
2.659887e-16
2.659887e-16
2.659887e-16
2.659887e-16
2.659887e-16
