# Supplementary material for: Identifying vaccine escape sites via statistical comparisons of short-term molecular dynamics
Source: Biophys Rep (N Y). 2022 Apr 4;2(2):100056. doi: 10.1016/j.bpr.2022.100056 (PMC8978532; doi:10.1016/j.bpr.2022.100056)
Supplement: Data S1. Supporting data for all figures [file mmc2.zip › data_RajendranFerranBabbitt_2022/Figure 2C [influenza HA stalk + FI6v3]/DROIDS_results_fi6_trimer_bound_fi6_trimer_unbound_flux_0.010_A/mySeqSTATS.txt]

label	value
AAmatchFreq	100.01
avgGranthamDist	0.00
abs_dFLUX	0.29
