# Supplementary material for: Identifying vaccine escape sites via statistical comparisons of short-term molecular dynamics
Source: Biophys Rep (N Y). 2022 Apr 4;2(2):100056. doi: 10.1016/j.bpr.2022.100056 (PMC8978532; doi:10.1016/j.bpr.2022.100056)
Supplement: Data S1. Supporting data for all figures [file mmc2.zip › data_RajendranFerranBabbitt_2022/Figure 3B[Sars-CoV-2 RBD + COVOX-222]/KStests.txt]

posAA	refAA	queryAA	Dval	pval	signif
1	THR	THR	0.30576	2.2e-16	<0.1alpha
2	ASN	ASN	0.33	2.2e-16	<0.1alpha
3	LEU	LEU	0.2975	8.882e-16	<0.1alpha
4	CYS	CYS	0.2425	1.217e-10	<0.1alpha
5	PRO	PRO	0.2075	6.628e-08	<0.1alpha
6	PHE	PHE	0.1975	3.349e-07	<0.1alpha
7	GLY	GLY	0.265	1.264e-12	<0.1alpha
8	GLU	GLU	0.2825	2.742e-14	<0.1alpha
9	VAL	VAL	0.2225	5.022e-09	<0.1alpha
10	PHE	PHE	0.27	4.335e-13	<0.1alpha
11	ASN	ASN	0.25	2.778e-11	<0.1alpha
12	ALA	ALA	0.28	4.807e-14	<0.1alpha
13	THR	THR	0.3075	2.2e-16	<0.1alpha
14	ARG	ARG	0.325	2.2e-16	<0.1alpha
15	PHE	PHE	0.395	2.2e-16	<0.1alpha
16	ALA	ALA	0.3525	2.2e-16	<0.1alpha
17	SER	SER	0.3725	2.2e-16	<0.1alpha
18	VAL	VAL	0.4	2.2e-16	<0.1alpha
19	TYR	TYR	0.395	2.2e-16	<0.1alpha
20	ALA	ALA	0.3725	2.2e-16	<0.1alpha
21	TRP	TRP	0.3225	2.2e-16	<0.1alpha
22	ASN	ASN	0.3275	2.2e-16	<0.1alpha
23	ARG	ARG	0.26	3.612e-12	<0.1alpha
24	LYS	LYS	0.2375	3.179e-10	<0.1alpha
25	ARG	ARG	0.2675	7.421e-13	<0.1alpha
26	ILE	ILE	0.2425	1.217e-10	<0.1alpha
27	SER	SER	0.27	4.335e-13	<0.1alpha
28	ASN	ASN	0.265	1.264e-12	<0.1alpha
29	CYS	CYS	0.275	1.458e-13	<0.1alpha
30	VAL	VAL	0.31	2.2e-16	<0.1alpha
31	ALA	ALA	0.295	1.554e-15	<0.1alpha
32	ASP	ASP	0.325	2.2e-16	<0.1alpha
33	TYR	TYR	0.3375	2.2e-16	<0.1alpha
34	SER	SER	0.3775	2.2e-16	<0.1alpha
35	VAL	VAL	0.29	4.885e-15	<0.1alpha
36	LEU	LEU	0.2925	2.776e-15	<0.1alpha
37	TYR	TYR	0.37	2.2e-16	<0.1alpha
38	ASN	ASN	0.32	2.2e-16	<0.1alpha
39	SER	SER	0.26	3.612e-12	<0.1alpha
40	ALA	ALA	0.4175	2.2e-16	<0.1alpha
41	SER	SER	0.3575	2.2e-16	<0.1alpha
42	PHE	PHE	0.3675	2.2e-16	<0.1alpha
43	SER	SER	0.4025	2.2e-16	<0.1alpha
44	THR	THR	0.3425	2.2e-16	<0.1alpha
45	PHE	PHE	0.3575	2.2e-16	<0.1alpha
46	LYS	LYS	0.3175	2.2e-16	<0.1alpha
47	CYS	CYS	0.295	1.554e-15	<0.1alpha
48	TYR	TYR	0.3125	2.2e-16	<0.1alpha
49	GLY	GLY	0.3225	2.2e-16	<0.1alpha
50	VAL	VAL	0.3225	2.2e-16	<0.1alpha
51	SER	SER	0.3375	2.2e-16	<0.1alpha
52	PRO	PRO	0.36	2.2e-16	<0.1alpha
53	THR	THR	0.3575	2.2e-16	<0.1alpha
54	LYS	LYS	0.355	2.2e-16	<0.1alpha
55	LEU	LEU	0.2975	8.882e-16	<0.1alpha
56	ASN	ASN	0.3025	2.22e-16	<0.1alpha
57	ASP	ASP	0.2975	8.882e-16	<0.1alpha
58	LEU	LEU	0.25	2.778e-11	<0.1alpha
59	CYS	CYS	0.1975	3.349e-07	<0.1alpha
60	PHE	PHE	0.23	1.292e-09	<0.1alpha
61	THR	THR	0.235	5.099e-10	<0.1alpha
62	ASN	ASN	0.22	7.818e-09	<0.1alpha
63	VAL	VAL	0.1975	3.349e-07	<0.1alpha
64	TYR	TYR	0.1925	7.306e-07	<0.1alpha
65	ALA	ALA	0.195	4.959e-07	<0.1alpha
66	ASP	ASP	0.165	3.729e-05	<0.1alpha
67	SER	SER	0.21	4.366e-08	<0.1alpha
68	PHE	PHE	0.28	4.807e-14	<0.1alpha
69	VAL	VAL	0.3525	2.2e-16	<0.1alpha
70	ILE	ILE	0.4225	2.2e-16	<0.1alpha
71	ARG	ARG	0.505	2.2e-16	<0.1alpha
72	GLY	GLY	0.5175	2.2e-16	<0.1alpha
73	ASP	ASP	0.5725	2.2e-16	<0.1alpha
74	GLU	GLU	0.5075	2.2e-16	<0.1alpha
75	VAL	VAL	0.435	2.2e-16	<0.1alpha
76	ARG	ARG	0.515	2.2e-16	<0.1alpha
77	GLN	GLN	0.49	2.2e-16	<0.1alpha
78	ILE	ILE	0.4	2.2e-16	<0.1alpha
79	ALA	ALA	0.4	2.2e-16	<0.1alpha
80	PRO	PRO	0.4625	2.2e-16	<0.1alpha
81	GLY	GLY	0.57	2.2e-16	<0.1alpha
82	GLN	GLN	0.595	2.2e-16	<0.1alpha
83	THR	THR	0.6775	2.2e-16	<0.1alpha
84	GLY	GLY	0.695	2.2e-16	<0.1alpha
85	LYS	LYS	0.6775	2.2e-16	<0.1alpha
86	ILE	ILE	0.5425	2.2e-16	<0.1alpha
87	ALA	ALA	0.5125	2.2e-16	<0.1alpha
88	ASP	ASP	0.5925	2.2e-16	<0.1alpha
89	TYR	TYR	0.555	2.2e-16	<0.1alpha
90	ASN	ASN	0.4025	2.2e-16	<0.1alpha
91	TYR	TYR	0.3675	2.2e-16	<0.1alpha
92	LYS	LYS	0.345	2.2e-16	<0.1alpha
93	LEU	LEU	0.3525	2.2e-16	<0.1alpha
94	PRO	PRO	0.3825	2.2e-16	<0.1alpha
95	ASP	ASP	0.465	2.2e-16	<0.1alpha
96	ASP	ASP	0.3975	2.2e-16	<0.1alpha
97	PHE	PHE	0.335	2.2e-16	<0.1alpha
98	THR	THR	0.255	1.012e-11	<0.1alpha
99	GLY	GLY	0.2575	6.06e-12	<0.1alpha
100	CYS	CYS	0.21	4.366e-08	<0.1alpha
101	VAL	VAL	0.2125	2.861e-08	<0.1alpha
102	ILE	ILE	0.2075	6.628e-08	<0.1alpha
103	ALA	ALA	0.295	1.554e-15	<0.1alpha
104	TRP	TRP	0.37	2.2e-16	<0.1alpha
105	ASN	ASN	0.43	2.2e-16	<0.1alpha
106	SER	SER	0.465	2.2e-16	<0.1alpha
107	ASN	ASN	0.52	2.2e-16	<0.1alpha
108	ASN	ASN	0.52	2.2e-16	<0.1alpha
109	LEU	LEU	0.5	2.2e-16	<0.1alpha
110	ASP	ASP	0.55	2.2e-16	<0.1alpha
111	SER	SER	0.5875	2.2e-16	<0.1alpha
112	LYS	LYS	0.65	2.2e-16	<0.1alpha
113	VAL	VAL	0.675	2.2e-16	<0.1alpha
114	GLY	GLY	0.7175	2.2e-16	<0.1alpha
115	GLY	GLY	0.685	2.2e-16	<0.1alpha
116	ASN	ASN	0.61	2.2e-16	<0.1alpha
117	TYR	TYR	0.5875	2.2e-16	<0.1alpha
118	ASN	ASN	0.5175	2.2e-16	<0.1alpha
119	TYR	TYR	0.52	2.2e-16	<0.1alpha
120	LEU	LEU	0.5325	2.2e-16	<0.1alpha
121	TYR	TYR	0.5875	2.2e-16	<0.1alpha
122	ARG	ARG	0.6075	2.2e-16	<0.1alpha
123	LEU	LEU	0.6625	2.2e-16	<0.1alpha
124	PHE	PHE	0.665	2.2e-16	<0.1alpha
125	ARG	ARG	0.6825	2.2e-16	<0.1alpha
126	LYS	LYS	0.7025	2.2e-16	<0.1alpha
127	SER	SER	0.635	2.2e-16	<0.1alpha
128	ASN	ASN	0.5725	2.2e-16	<0.1alpha
129	LEU	LEU	0.47	2.2e-16	<0.1alpha
130	LYS	LYS	0.3875	2.2e-16	<0.1alpha
131	PRO	PRO	0.36	2.2e-16	<0.1alpha
132	PHE	PHE	0.3175	2.2e-16	<0.1alpha
133	GLU	GLU	0.3525	2.2e-16	<0.1alpha
134	ARG	ARG	0.39	2.2e-16	<0.1alpha
135	ASP	ASP	0.42	2.2e-16	<0.1alpha
136	ILE	ILE	0.4175	2.2e-16	<0.1alpha
137	SER	SER	0.47	2.2e-16	<0.1alpha
138	THR	THR	0.5025	2.2e-16	<0.1alpha
139	GLU	GLU	0.54	2.2e-16	<0.1alpha
140	ILE	ILE	0.5825	2.2e-16	<0.1alpha
141	TYR	TYR	0.635	2.2e-16	<0.1alpha
142	GLN	GLN	0.725	2.2e-16	<0.1alpha
143	ALA	ALA	0.845	2.2e-16	<0.1alpha
144	GLY	GLY	0.8875	2.2e-16	<0.1alpha
145	SER	SER	0.7925	2.2e-16	<0.1alpha
146	THR	THR	0.7025	2.2e-16	<0.1alpha
147	PRO	PRO	0.64	2.2e-16	<0.1alpha
148	CYS	CYS	0.6525	2.2e-16	<0.1alpha
149	ASN	ASN	0.645	2.2e-16	<0.1alpha
150	GLY	GLY	0.645	2.2e-16	<0.1alpha
151	VAL	VAL	0.65	2.2e-16	<0.1alpha
152	GLU	GLU	0.69	2.2e-16	<0.1alpha
153	GLY	GLY	0.76	2.2e-16	<0.1alpha
154	PHE	PHE	0.8	2.2e-16	<0.1alpha
155	ASN	ASN	0.795	2.2e-16	<0.1alpha
156	CYS	CYS	0.7225	2.2e-16	<0.1alpha
157	TYR	TYR	0.6675	2.2e-16	<0.1alpha
158	PHE	PHE	0.64	2.2e-16	<0.1alpha
159	PRO	PRO	0.5975	2.2e-16	<0.1alpha
160	LEU	LEU	0.59	2.2e-16	<0.1alpha
161	GLN	GLN	0.61	2.2e-16	<0.1alpha
162	SER	SER	0.6425	2.2e-16	<0.1alpha
163	TYR	TYR	0.6425	2.2e-16	<0.1alpha
164	GLY	GLY	0.6725	2.2e-16	<0.1alpha
165	PHE	PHE	0.665	2.2e-16	<0.1alpha
166	GLN	GLN	0.6725	2.2e-16	<0.1alpha
167	PRO	PRO	0.6725	2.2e-16	<0.1alpha
168	THR	THR	0.7075	2.2e-16	<0.1alpha
169	ASN	ASN	0.69	2.2e-16	<0.1alpha
170	GLY	GLY	0.6925	2.2e-16	<0.1alpha
171	VAL	VAL	0.62	2.2e-16	<0.1alpha
172	GLY	GLY	0.6425	2.2e-16	<0.1alpha
173	TYR	TYR	0.6475	2.2e-16	<0.1alpha
174	GLN	GLN	0.56	2.2e-16	<0.1alpha
175	PRO	PRO	0.4825	2.2e-16	<0.1alpha
176	TYR	TYR	0.4	2.2e-16	<0.1alpha
177	ARG	ARG	0.285	1.554e-14	<0.1alpha
178	VAL	VAL	0.2125	2.861e-08	<0.1alpha
179	VAL	VAL	0.1675	2.674e-05	<0.1alpha
180	VAL	VAL	0.1675	2.674e-05	<0.1alpha
181	LEU	LEU	0.2025	1.505e-07	<0.1alpha
182	SER	SER	0.18	4.705e-06	<0.1alpha
183	PHE	PHE	0.1975	3.349e-07	<0.1alpha
184	GLU	GLU	0.2025	1.505e-07	<0.1alpha
185	LEU	LEU	0.26	3.612e-12	<0.1alpha
186	LEU	LEU	0.2625	2.142e-12	<0.1alpha
187	HIE	HIE	0.285	1.554e-14	<0.1alpha
188	ALA	ALA	0.305	2.2e-16	<0.1alpha
189	PRO	PRO	0.2875	8.771e-15	<0.1alpha
190	ALA	ALA	0.285	1.554e-14	<0.1alpha
191	THR	THR	0.29	4.885e-15	<0.1alpha
192	VAL	VAL	0.2225	5.022e-09	<0.1alpha
193	CYS	CYS	0.24	1.972e-10	<0.1alpha
194	GLY	GLY	0.25	2.778e-11	<0.1alpha
195	LYS	LYS	0.2725	2.52e-13	<0.1alpha
