# Supplementary material for: Identifying vaccine escape sites via statistical comparisons of short-term molecular dynamics
Source: Biophys Rep (N Y). 2022 Apr 4;2(2):100056. doi: 10.1016/j.bpr.2022.100056 (PMC8978532; doi:10.1016/j.bpr.2022.100056)
Supplement: Data S1. Supporting data for all figures [file mmc2.zip › data_RajendranFerranBabbitt_2022/Figure 4A,4B [Sars-CoV-2 RBD WT_Mut(voc) + ACE2]/all_variants_ACE2bound/6vw1_bound.pdb]

LINK         ND2 ASN    35                 C1  4YB   815
LINK         ND2 ASN    72                 C1  4YB   820
LINK         ND2 ASN    85                 C1  4YB   825
LINK         ND2 ASN   304                 C1  4YB   805
LINK         ND2 ASN   414                 C1  4YB   795
LINK         ND2 ASN   528                 C1  4YB   800
LINK         ND2 ASN   606                 C1  4YB   790
LINK         ND2 ASN   633                 C1  4YB   810
LINK         O4  4YB   790                 C1  4YB   791
LINK         O4  4YB   791                 C1  VMB   792
LINK         O6  VMB   792                 C1  0MA   794
LINK         O3  VMB   792                 C1  0MA   793
LINK         O4  4YB   795                 C1  4YB   796
LINK         O4  4YB   796                 C1  VMB   797
LINK         O6  VMB   797                 C1  0MA   799
LINK         O3  VMB   797                 C1  0MA   798
LINK         O4  4YB   800                 C1  4YB   801
LINK         O4  4YB   801                 C1  VMB   802
LINK         O6  VMB   802                 C1  0MA   804
LINK         O3  VMB   802                 C1  0MA   803
LINK         O4  4YB   805                 C1  4YB   806
LINK         O4  4YB   806                 C1  VMB   807
LINK         O6  VMB   807                 C1  0MA   809
LINK         O3  VMB   807                 C1  0MA   808
LINK         O4  4YB   810                 C1  4YB   811
LINK         O4  4YB   811                 C1  VMB   812
LINK         O6  VMB   812                 C1  0MA   814
LINK         O3  VMB   812                 C1  0MA   813
LINK         O4  4YB   815                 C1  4YB   816
LINK         O4  4YB   816                 C1  VMB   817
LINK         O6  VMB   817                 C1  0MA   819
LINK         O3  VMB   817                 C1  0MA   818
LINK         O4  4YB   820                 C1  4YB   821
LINK         O4  4YB   821                 C1  VMB   822
LINK         O6  VMB   822                 C1  0MA   824
LINK         O3  VMB   822                 C1  0MA   823
LINK         O4  4YB   825                 C1  4YB   826
LINK         O4  4YB   826                 C1  VMB   827
LINK         O6  VMB   827                 C1  0MA   829
LINK         O3  VMB   827                 C1  0MA   828
ATOM      1  N   SER     1      69.422 -32.230 164.880  1.00  0.00           N
ATOM      2  H1  SER     1      70.183 -32.892 164.915  1.00  0.00           H
ATOM      3  H2  SER     1      68.790 -32.481 164.133  1.00  0.00           H
ATOM      4  H3  SER     1      68.925 -32.241 165.759  1.00  0.00           H
ATOM      5  CA  SER     1      69.959 -30.877 164.636  1.00  0.00           C
ATOM      6  HA  SER     1      69.115 -30.214 164.444  1.00  0.00           H
ATOM      7  CB  SER     1      70.697 -30.342 165.867  1.00  0.00           C
ATOM      8  HB2 SER     1      71.512 -31.015 166.127  1.00  0.00           H
ATOM      9  HB3 SER     1      71.104 -29.354 165.645  1.00  0.00           H
ATOM     10  OG  SER     1      69.814 -30.238 166.963  1.00  0.00           O
ATOM     11  HG  SER     1      70.298 -29.881 167.712  1.00  0.00           H
ATOM     12  C   SER     1      70.870 -30.852 163.407  1.00  0.00           C
ATOM     13  O   SER     1      71.603 -31.807 163.147  1.00  0.00           O
ATOM     14  N   THR     2      70.824 -29.734 162.670  1.00  0.00           N
ATOM     15  H   THR     2      70.197 -28.993 162.950  1.00  0.00           H
ATOM     16  CA  THR     2      71.663 -29.476 161.499  1.00  0.00           C
ATOM     17  HA  THR     2      71.684 -30.376 160.882  1.00  0.00           H
ATOM     18  CB  THR     2      71.044 -28.333 160.665  1.00  0.00           C
ATOM     19  HB  THR     2      71.106 -27.416 161.245  1.00  0.00           H
ATOM     20  CG2 THR     2      71.738 -28.099 159.316  1.00  0.00           C
ATOM     21 HG21 THR     2      71.807 -29.036 158.762  1.00  0.00           H
ATOM     22 HG22 THR     2      71.168 -27.377 158.729  1.00  0.00           H
ATOM     23 HG23 THR     2      72.735 -27.693 159.467  1.00  0.00           H
ATOM     24  OG1 THR     2      69.678 -28.596 160.402  1.00  0.00           O
ATOM     25  HG1 THR     2      69.293 -27.818 159.993  1.00  0.00           H
ATOM     26  C   THR     2      73.099 -29.154 161.949  1.00  0.00           C
ATOM     27  O   THR     2      73.313 -28.708 163.075  1.00  0.00           O
ATOM     28  N   ILE     3      74.079 -29.369 161.059  1.00  0.00           N
ATOM     29  H   ILE     3      73.836 -29.729 160.148  1.00  0.00           H
ATOM     30  CA  ILE     3      75.495 -29.100 161.306  1.00  0.00           C
ATOM     31  HA  ILE     3      75.790 -29.627 162.214  1.00  0.00           H
ATOM     32  CB  ILE     3      76.348 -29.638 160.127  1.00  0.00           C
ATOM     33  HB  ILE     3      76.025 -29.152 159.204  1.00  0.00           H
ATOM     34  CG2 ILE     3      77.833 -29.277 160.332  1.00  0.00           C
ATOM     35 HG21 ILE     3      78.183 -29.676 161.285  1.00  0.00           H
ATOM     36 HG22 ILE     3      78.438 -29.687 159.523  1.00  0.00           H
ATOM     37 HG23 ILE     3      77.971 -28.198 160.325  1.00  0.00           H
ATOM     38  CG1 ILE     3      76.237 -31.173 159.949  1.00  0.00           C
ATOM     39 HG12 ILE     3      76.182 -31.658 160.925  1.00  0.00           H
ATOM     40 HG13 ILE     3      77.137 -31.539 159.454  1.00  0.00           H
ATOM     41  CD1 ILE     3      75.054 -31.627 159.082  1.00  0.00           C
ATOM     42 HD11 ILE     3      75.038 -31.066 158.148  1.00  0.00           H
ATOM     43 HD12 ILE     3      75.163 -32.688 158.857  1.00  0.00           H
ATOM     44 HD13 ILE     3      74.109 -31.488 159.604  1.00  0.00           H
ATOM     45  C   ILE     3      75.726 -27.594 161.526  1.00  0.00           C
ATOM     46  O   ILE     3      76.522 -27.224 162.388  1.00  0.00           O
ATOM     47  N   GLU     4      75.015 -26.742 160.771  1.00  0.00           N
ATOM     48  H   GLU     4      74.377 -27.118 160.084  1.00  0.00           H
ATOM     49  CA  GLU     4      75.079 -25.290 160.882  1.00  0.00           C
ATOM     50  HA  GLU     4      76.128 -24.993 160.875  1.00  0.00           H
ATOM     51  CB  GLU     4      74.395 -24.681 159.647  1.00  0.00           C
ATOM     52  HB2 GLU     4      74.816 -25.131 158.746  1.00  0.00           H
ATOM     53  HB3 GLU     4      73.331 -24.921 159.684  1.00  0.00           H
ATOM     54  CG  GLU     4      74.560 -23.154 159.555  1.00  0.00           C
ATOM     55  HG2 GLU     4      74.328 -22.697 160.515  1.00  0.00           H
ATOM     56  HG3 GLU     4      75.596 -22.924 159.306  1.00  0.00           H
ATOM     57  CD  GLU     4      73.645 -22.535 158.498  1.00  0.00           C
ATOM     58  OE1 GLU     4      73.002 -21.515 158.827  1.00  0.00           O
ATOM     59  OE2 GLU     4      73.602 -23.083 157.376  1.00  0.00           O
ATOM     60  C   GLU     4      74.433 -24.796 162.187  1.00  0.00           C
ATOM     61  O   GLU     4      74.927 -23.835 162.771  1.00  0.00           O
ATOM     62  N   GLU     5      73.362 -25.455 162.657  1.00  0.00           N
ATOM     63  H   GLU     5      73.005 -26.245 162.139  1.00  0.00           H
ATOM     64  CA  GLU     5      72.671 -25.104 163.898  1.00  0.00           C
ATOM     65  HA  GLU     5      72.538 -24.022 163.927  1.00  0.00           H
ATOM     66  CB  GLU     5      71.282 -25.766 163.920  1.00  0.00           C
ATOM     67  HB2 GLU     5      71.398 -26.844 163.796  1.00  0.00           H
ATOM     68  HB3 GLU     5      70.820 -25.589 164.892  1.00  0.00           H
ATOM     69  CG  GLU     5      70.337 -25.238 162.826  1.00  0.00           C
ATOM     70  HG2 GLU     5      70.803 -25.343 161.846  1.00  0.00           H
ATOM     71  HG3 GLU     5      69.431 -25.846 162.830  1.00  0.00           H
ATOM     72  CD  GLU     5      69.949 -23.775 163.041  1.00  0.00           C
ATOM     73  OE1 GLU     5      69.062 -23.538 163.889  1.00  0.00           O
ATOM     74  OE2 GLU     5      70.541 -22.918 162.347  1.00  0.00           O
ATOM     75  C   GLU     5      73.483 -25.512 165.137  1.00  0.00           C
ATOM     76  O   GLU     5      73.424 -24.813 166.148  1.00  0.00           O
ATOM     77  N   GLN     6      74.262 -26.602 165.049  1.00  0.00           N
ATOM     78  H   GLN     6      74.259 -27.132 164.189  1.00  0.00           H
ATOM     79  CA  GLN     6      75.214 -27.020 166.074  1.00  0.00           C
ATOM     80  HA  GLN     6      74.725 -27.003 167.049  1.00  0.00           H
ATOM     81  CB  GLN     6      75.691 -28.452 165.785  1.00  0.00           C
ATOM     82  HB2 GLN     6      76.015 -28.510 164.745  1.00  0.00           H
ATOM     83  HB3 GLN     6      76.547 -28.669 166.421  1.00  0.00           H
ATOM     84  CG  GLN     6      74.627 -29.527 166.051  1.00  0.00           C
ATOM     85  HG2 GLN     6      74.490 -29.632 167.127  1.00  0.00           H
ATOM     86  HG3 GLN     6      73.675 -29.214 165.622  1.00  0.00           H
ATOM     87  CD  GLN     6      75.011 -30.890 165.464  1.00  0.00           C
ATOM     88  OE1 GLN     6      76.184 -31.178 165.231  1.00  0.00           O
ATOM     89  NE2 GLN     6      74.014 -31.743 165.224  1.00  0.00           N
ATOM     90 HE21 GLN     6      74.211 -32.654 164.834  1.00  0.00           H
ATOM     91 HE22 GLN     6      73.061 -31.473 165.421  1.00  0.00           H
ATOM     92  C   GLN     6      76.432 -26.088 166.117  1.00  0.00           C
ATOM     93  O   GLN     6      77.020 -25.920 167.184  1.00  0.00           O
ATOM     94  N   ALA     7      76.800 -25.487 164.973  1.00  0.00           N
ATOM     95  H   ALA     7      76.272 -25.676 164.132  1.00  0.00           H
ATOM     96  CA  ALA     7      77.896 -24.535 164.862  1.00  0.00           C
ATOM     97  HA  ALA     7      78.733 -24.899 165.459  1.00  0.00           H
ATOM     98  CB  ALA     7      78.359 -24.464 163.405  1.00  0.00           C
ATOM     99  HB1 ALA     7      77.543 -24.142 162.760  1.00  0.00           H
ATOM    100  HB2 ALA     7      79.174 -23.745 163.324  1.00  0.00           H
ATOM    101  HB3 ALA     7      78.712 -25.444 163.080  1.00  0.00           H
ATOM    102  C   ALA     7      77.505 -23.139 165.362  1.00  0.00           C
ATOM    103  O   ALA     7      78.386 -22.405 165.801  1.00  0.00           O
ATOM    104  N   LYS     8      76.214 -22.772 165.317  1.00  0.00           N
ATOM    105  H   LYS     8      75.531 -23.415 164.942  1.00  0.00           H
ATOM    106  CA  LYS     8      75.722 -21.497 165.831  1.00  0.00           C
ATOM    107  HA  LYS     8      76.413 -20.706 165.534  1.00  0.00           H
ATOM    108  CB  LYS     8      74.340 -21.176 165.244  1.00  0.00           C
ATOM    109  HB2 LYS     8      73.719 -22.074 165.249  1.00  0.00           H
ATOM    110  HB3 LYS     8      73.857 -20.419 165.865  1.00  0.00           H
ATOM    111  CG  LYS     8      74.457 -20.618 163.821  1.00  0.00           C
ATOM    112  HG2 LYS     8      75.013 -19.681 163.853  1.00  0.00           H
ATOM    113  HG3 LYS     8      74.996 -21.324 163.192  1.00  0.00           H
ATOM    114  CD  LYS     8      73.074 -20.356 163.218  1.00  0.00           C
ATOM    115  HD2 LYS     8      72.479 -21.268 163.273  1.00  0.00           H
ATOM    116  HD3 LYS     8      72.575 -19.566 163.781  1.00  0.00           H
ATOM    117  CE  LYS     8      73.210 -19.934 161.755  1.00  0.00           C
ATOM    118  HE2 LYS     8      73.797 -19.017 161.694  1.00  0.00           H
ATOM    119  HE3 LYS     8      73.723 -20.721 161.205  1.00  0.00           H
ATOM    120  NZ  LYS     8      71.890 -19.708 161.146  1.00  0.00           N
ATOM    121  HZ1 LYS     8      71.427 -18.946 161.620  1.00  0.00           H
ATOM    122  HZ2 LYS     8      72.005 -19.476 160.169  1.00  0.00           H
ATOM    123  HZ3 LYS     8      71.332 -20.546 161.230  1.00  0.00           H
ATOM    124  C   LYS     8      75.657 -21.514 167.357  1.00  0.00           C
ATOM    125  O   LYS     8      76.066 -20.534 167.973  1.00  0.00           O
ATOM    126  N   THR     9      75.188 -22.617 167.962  1.00  0.00           N
ATOM    127  H   THR     9      74.870 -23.391 167.395  1.00  0.00           H
ATOM    128  CA  THR     9      75.161 -22.797 169.414  1.00  0.00           C
ATOM    129  HA  THR     9      74.757 -21.887 169.860  1.00  0.00           H
ATOM    130  CB  THR     9      74.237 -23.968 169.795  1.00  0.00           C
ATOM    131  HB  THR     9      74.309 -24.116 170.874  1.00  0.00           H
ATOM    132  CG2 THR     9      72.765 -23.686 169.468  1.00  0.00           C
ATOM    133 HG21 THR     9      72.633 -23.527 168.398  1.00  0.00           H
ATOM    134 HG22 THR     9      72.153 -24.531 169.783  1.00  0.00           H
ATOM    135 HG23 THR     9      72.437 -22.795 170.004  1.00  0.00           H
ATOM    136  OG1 THR     9      74.655 -25.164 169.167  1.00  0.00           O
ATOM    137  HG1 THR     9      74.125 -25.888 169.507  1.00  0.00           H
ATOM    138  C   THR     9      76.569 -23.019 169.987  1.00  0.00           C
ATOM    139  O   THR     9      76.782 -22.757 171.170  1.00  0.00           O
ATOM    140  N   PHE    10      77.526 -23.469 169.159  1.00  0.00           N
ATOM    141  H   PHE    10      77.287 -23.678 168.200  1.00  0.00           H
ATOM    142  CA  PHE    10      78.930 -23.569 169.529  1.00  0.00           C
ATOM    143  HA  PHE    10      79.002 -24.000 170.528  1.00  0.00           H
ATOM    144  CB  PHE    10      79.652 -24.496 168.546  1.00  0.00           C
ATOM    145  HB2 PHE    10      79.258 -25.505 168.652  1.00  0.00           H
ATOM    146  HB3 PHE    10      79.450 -24.166 167.529  1.00  0.00           H
ATOM    147  CG  PHE    10      81.150 -24.525 168.761  1.00  0.00           C
ATOM    148  CD1 PHE    10      81.675 -25.102 169.932  1.00  0.00           C
ATOM    149  HD1 PHE    10      81.018 -25.561 170.657  1.00  0.00           H
ATOM    150  CE1 PHE    10      83.056 -25.058 170.177  1.00  0.00           C
ATOM    151  HE1 PHE    10      83.454 -25.485 171.085  1.00  0.00           H
ATOM    152  CZ  PHE    10      83.918 -24.450 169.247  1.00  0.00           C
ATOM    153  HZ  PHE    10      84.978 -24.415 169.441  1.00  0.00           H
ATOM    154  CE2 PHE    10      83.395 -23.876 168.075  1.00  0.00           C
ATOM    155  HE2 PHE    10      84.052 -23.398 167.365  1.00  0.00           H
ATOM    156  CD2 PHE    10      82.013 -23.910 167.833  1.00  0.00           C
ATOM    157  HD2 PHE    10      81.616 -23.450 166.939  1.00  0.00           H
ATOM    158  C   PHE    10      79.604 -22.195 169.542  1.00  0.00           C
ATOM    159  O   PHE    10      80.420 -21.938 170.425  1.00  0.00           O
ATOM    160  N   LEU    11      79.272 -21.326 168.575  1.00  0.00           N
ATOM    161  H   LEU    11      78.596 -21.601 167.876  1.00  0.00           H
ATOM    162  CA  LEU    11      79.821 -19.980 168.479  1.00  0.00           C
ATOM    163  HA  LEU    11      80.880 -20.029 168.720  1.00  0.00           H
ATOM    164  CB  LEU    11      79.674 -19.448 167.045  1.00  0.00           C
ATOM    165  HB2 LEU    11      78.646 -19.615 166.718  1.00  0.00           H
ATOM    166  HB3 LEU    11      79.847 -18.370 167.045  1.00  0.00           H
ATOM    167  CG  LEU    11      80.652 -20.097 166.040  1.00  0.00           C
ATOM    168  HG  LEU    11      80.598 -21.182 166.124  1.00  0.00           H
ATOM    169  CD1 LEU    11      80.231 -19.712 164.614  1.00  0.00           C
ATOM    170 HD11 LEU    11      80.233 -18.628 164.503  1.00  0.00           H
ATOM    171 HD12 LEU    11      80.916 -20.154 163.889  1.00  0.00           H
ATOM    172 HD13 LEU    11      79.226 -20.084 164.414  1.00  0.00           H
ATOM    173  CD2 LEU    11      82.110 -19.681 166.298  1.00  0.00           C
ATOM    174 HD21 LEU    11      82.465 -20.110 167.235  1.00  0.00           H
ATOM    175 HD22 LEU    11      82.748 -20.049 165.494  1.00  0.00           H
ATOM    176 HD23 LEU    11      82.187 -18.595 166.354  1.00  0.00           H
ATOM    177  C   LEU    11      79.170 -19.028 169.486  1.00  0.00           C
ATOM    178  O   LEU    11      79.821 -18.064 169.877  1.00  0.00           O
ATOM    179  N   ASP    12      77.937 -19.300 169.942  1.00  0.00           N
ATOM    180  H   ASP    12      77.445 -20.106 169.581  1.00  0.00           H
ATOM    181  CA  ASP    12      77.304 -18.565 171.033  1.00  0.00           C
ATOM    182  HA  ASP    12      77.434 -17.496 170.858  1.00  0.00           H
ATOM    183  CB  ASP    12      75.798 -18.868 171.089  1.00  0.00           C
ATOM    184  HB2 ASP    12      75.666 -19.941 171.226  1.00  0.00           H
ATOM    185  HB3 ASP    12      75.374 -18.363 171.958  1.00  0.00           H
ATOM    186  CG  ASP    12      75.001 -18.432 169.853  1.00  0.00           C
ATOM    187  OD1 ASP    12      75.520 -17.610 169.063  1.00  0.00           O
ATOM    188  OD2 ASP    12      73.861 -18.929 169.725  1.00  0.00           O
ATOM    189  C   ASP    12      77.967 -18.918 172.365  1.00  0.00           C
ATOM    190  O   ASP    12      78.226 -18.016 173.159  1.00  0.00           O
ATOM    191  N   LYS    13      78.288 -20.204 172.589  1.00  0.00           N
ATOM    192  H   LYS    13      78.059 -20.902 171.896  1.00  0.00           H
ATOM    193  CA  LYS    13      79.018 -20.639 173.774  1.00  0.00           C
ATOM    194  HA  LYS    13      78.488 -20.256 174.646  1.00  0.00           H
ATOM    195  CB  LYS    13      79.041 -22.178 173.842  1.00  0.00           C
ATOM    196  HB2 LYS    13      78.018 -22.554 173.845  1.00  0.00           H
ATOM    197  HB3 LYS    13      79.534 -22.566 172.950  1.00  0.00           H
ATOM    198  CG  LYS    13      79.767 -22.741 175.079  1.00  0.00           C
ATOM    199  HG2 LYS    13      80.805 -22.409 175.076  1.00  0.00           H
ATOM    200  HG3 LYS    13      79.772 -23.828 175.005  1.00  0.00           H
ATOM    201  CD  LYS    13      79.109 -22.345 176.410  1.00  0.00           C
ATOM    202  HD2 LYS    13      79.107 -21.261 176.520  1.00  0.00           H
ATOM    203  HD3 LYS    13      78.083 -22.712 176.428  1.00  0.00           H
ATOM    204  CE  LYS    13      79.880 -22.951 177.584  1.00  0.00           C
ATOM    205  HE2 LYS    13      79.899 -24.036 177.479  1.00  0.00           H
ATOM    206  HE3 LYS    13      80.903 -22.574 177.570  1.00  0.00           H
ATOM    207  NZ  LYS    13      79.257 -22.602 178.872  1.00  0.00           N
ATOM    208  HZ1 LYS    13      78.315 -22.964 178.900  1.00  0.00           H
ATOM    209  HZ2 LYS    13      79.796 -23.003 179.626  1.00  0.00           H
ATOM    210  HZ3 LYS    13      79.235 -21.597 178.973  1.00  0.00           H
ATOM    211  C   LYS    13      80.437 -20.058 173.760  1.00  0.00           C
ATOM    212  O   LYS    13      80.931 -19.671 174.817  1.00  0.00           O
ATOM    213  N   PHE    14      81.066 -19.961 172.577  1.00  0.00           N
ATOM    214  H   PHE    14      80.599 -20.277 171.740  1.00  0.00           H
ATOM    215  CA  PHE    14      82.406 -19.419 172.433  1.00  0.00           C
ATOM    216  HA  PHE    14      83.050 -19.914 173.163  1.00  0.00           H
ATOM    217  CB  PHE    14      82.975 -19.713 171.037  1.00  0.00           C
ATOM    218  HB2 PHE    14      83.063 -20.793 170.904  1.00  0.00           H
ATOM    219  HB3 PHE    14      82.285 -19.335 170.284  1.00  0.00           H
ATOM    220  CG  PHE    14      84.334 -19.069 170.821  1.00  0.00           C
ATOM    221  CD1 PHE    14      85.489 -19.673 171.346  1.00  0.00           C
ATOM    222  HD1 PHE    14      85.411 -20.623 171.847  1.00  0.00           H
ATOM    223  CE1 PHE    14      86.736 -19.030 171.249  1.00  0.00           C
ATOM    224  HE1 PHE    14      87.619 -19.497 171.660  1.00  0.00           H
ATOM    225  CZ  PHE    14      86.829 -17.770 170.632  1.00  0.00           C
ATOM    226  HZ  PHE    14      87.783 -17.268 170.567  1.00  0.00           H
ATOM    227  CE2 PHE    14      85.677 -17.164 170.102  1.00  0.00           C
ATOM    228  HE2 PHE    14      85.745 -16.193 169.636  1.00  0.00           H
ATOM    229  CD2 PHE    14      84.434 -17.813 170.193  1.00  0.00           C
ATOM    230  HD2 PHE    14      83.548 -17.330 169.809  1.00  0.00           H
ATOM    231  C   PHE    14      82.439 -17.916 172.707  1.00  0.00           C
ATOM    232  O   PHE    14      83.366 -17.482 173.377  1.00  0.00           O
ATOM    233  N   ASN    15      81.473 -17.129 172.205  1.00  0.00           N
ATOM    234  H   ASN    15      80.719 -17.543 171.675  1.00  0.00           H
ATOM    235  CA  ASN    15      81.526 -15.670 172.280  1.00  0.00           C
ATOM    236  HA  ASN    15      82.496 -15.345 171.899  1.00  0.00           H
ATOM    237  CB  ASN    15      80.431 -15.033 171.405  1.00  0.00           C
ATOM    238  HB2 ASN    15      79.467 -15.471 171.672  1.00  0.00           H
ATOM    239  HB3 ASN    15      80.379 -13.966 171.626  1.00  0.00           H
ATOM    240  CG  ASN    15      80.656 -15.178 169.896  1.00  0.00           C
ATOM    241  OD1 ASN    15      81.777 -15.367 169.427  1.00  0.00           O
ATOM    242  ND2 ASN    15      79.574 -15.083 169.120  1.00  0.00           N
ATOM    243 HD21 ASN    15      79.663 -15.173 168.118  1.00  0.00           H
ATOM    244 HD22 ASN    15      78.666 -14.931 169.535  1.00  0.00           H
ATOM    245  C   ASN    15      81.404 -15.159 173.718  1.00  0.00           C
ATOM    246  O   ASN    15      82.094 -14.201 174.056  1.00  0.00           O
ATOM    247  N   HIE    16      80.563 -15.787 174.556  1.00  0.00           N
ATOM    248  H   HIE    16      80.028 -16.576 174.221  1.00  0.00           H
ATOM    249  CA  HIE    16      80.357 -15.374 175.943  1.00  0.00           C
ATOM    250  HA  HIE    16      80.416 -14.285 175.984  1.00  0.00           H
ATOM    251  CB  HIE    16      78.946 -15.764 176.398  1.00  0.00           C
ATOM    252  HB2 HIE    16      78.819 -16.844 176.305  1.00  0.00           H
ATOM    253  HB3 HIE    16      78.833 -15.496 177.448  1.00  0.00           H
ATOM    254  CG  HIE    16      77.857 -15.067 175.618  1.00  0.00           C
ATOM    255  ND1 HIE    16      77.056 -15.657 174.478  1.00  0.00           N
ATOM    256  CE1 HIE    16      76.165 -14.613 174.024  1.00  0.00           C
ATOM    257  HE1 HIE    16      75.454 -14.719 173.218  1.00  0.00           H
ATOM    258  NE2 HIE    16      76.359 -13.406 174.803  1.00  0.00           N
ATOM    259  HE2 HIE    16      75.861 -12.534 174.687  1.00  0.00           H
ATOM    260  CD2 HIE    16      77.429 -13.684 175.805  1.00  0.00           C
ATOM    261  HD2 HIE    16      77.821 -12.987 176.530  1.00  0.00           H
ATOM    262  C   HIE    16      81.430 -15.922 176.899  1.00  0.00           C
ATOM    263  O   HIE    16      81.659 -15.311 177.943  1.00  0.00           O
ATOM    264  N   GLU    17      82.106 -17.027 176.543  1.00  0.00           N
ATOM    265  H   GLU    17      81.866 -17.490 175.678  1.00  0.00           H
ATOM    266  CA  GLU    17      83.276 -17.532 177.264  1.00  0.00           C
ATOM    267  HA  GLU    17      83.107 -17.430 178.337  1.00  0.00           H
ATOM    268  CB  GLU    17      83.483 -19.021 176.934  1.00  0.00           C
ATOM    269  HB2 GLU    17      83.409 -19.160 175.855  1.00  0.00           H
ATOM    270  HB3 GLU    17      84.490 -19.317 177.229  1.00  0.00           H
ATOM    271  CG  GLU    17      82.476 -19.955 177.631  1.00  0.00           C
ATOM    272  HG2 GLU    17      81.462 -19.621 177.411  1.00  0.00           H
ATOM    273  HG3 GLU    17      82.596 -20.955 177.212  1.00  0.00           H
ATOM    274  CD  GLU    17      82.642 -20.057 179.153  1.00  0.00           C
ATOM    275  OE1 GLU    17      83.734 -19.718 179.663  1.00  0.00           O
ATOM    276  OE2 GLU    17      81.663 -20.499 179.790  1.00  0.00           O
ATOM    277  C   GLU    17      84.541 -16.741 176.900  1.00  0.00           C
ATOM    278  O   GLU    17      85.397 -16.536 177.760  1.00  0.00           O
ATOM    279  N   ALA    18      84.652 -16.299 175.638  1.00  0.00           N
ATOM    280  H   ALA    18      83.896 -16.486 174.996  1.00  0.00           H
ATOM    281  CA  ALA    18      85.800 -15.578 175.102  1.00  0.00           C
ATOM    282  HA  ALA    18      86.703 -16.030 175.509  1.00  0.00           H
ATOM    283  CB  ALA    18      85.825 -15.712 173.576  1.00  0.00           C
ATOM    284  HB1 ALA    18      84.927 -15.268 173.145  1.00  0.00           H
ATOM    285  HB2 ALA    18      86.696 -15.196 173.176  1.00  0.00           H
ATOM    286  HB3 ALA    18      85.882 -16.763 173.295  1.00  0.00           H
ATOM    287  C   ALA    18      85.781 -14.096 175.471  1.00  0.00           C
ATOM    288  O   ALA    18      86.843 -13.477 175.478  1.00  0.00           O
ATOM    289  N   GLU    19      84.601 -13.534 175.775  1.00  0.00           N
ATOM    290  H   GLU    19      83.765 -14.100 175.748  1.00  0.00           H
ATOM    291  CA  GLU    19      84.447 -12.140 176.164  1.00  0.00           C
ATOM    292  HA  GLU    19      84.896 -11.518 175.389  1.00  0.00           H
ATOM    293  CB  GLU    19      82.946 -11.808 176.258  1.00  0.00           C
ATOM    294  HB2 GLU    19      82.465 -12.039 175.309  1.00  0.00           H
ATOM    295  HB3 GLU    19      82.494 -12.434 177.030  1.00  0.00           H
ATOM    296  CG  GLU    19      82.649 -10.339 176.590  1.00  0.00           C
ATOM    297  HG2 GLU    19      83.193 -10.045 177.484  1.00  0.00           H
ATOM    298  HG3 GLU    19      81.584 -10.240 176.804  1.00  0.00           H
ATOM    299  CD  GLU    19      83.005  -9.404 175.433  1.00  0.00           C
ATOM    300  OE1 GLU    19      82.119  -9.206 174.574  1.00  0.00           O
ATOM    301  OE2 GLU    19      84.152  -8.905 175.425  1.00  0.00           O
ATOM    302  C   GLU    19      85.162 -11.875 177.494  1.00  0.00           C
ATOM    303  O   GLU    19      85.819 -10.845 177.625  1.00  0.00           O
ATOM    304  N   ASP    20      85.054 -12.810 178.452  1.00  0.00           N
ATOM    305  H   ASP    20      84.512 -13.642 178.265  1.00  0.00           H
ATOM    306  CA  ASP    20      85.640 -12.686 179.778  1.00  0.00           C
ATOM    307  HA  ASP    20      85.529 -11.651 180.101  1.00  0.00           H
ATOM    308  CB  ASP    20      84.862 -13.580 180.759  1.00  0.00           C
ATOM    309  HB2 ASP    20      83.804 -13.315 180.707  1.00  0.00           H
ATOM    310  HB3 ASP    20      84.965 -14.621 180.450  1.00  0.00           H
ATOM    311  CG  ASP    20      85.310 -13.440 182.220  1.00  0.00           C
ATOM    312  OD1 ASP    20      85.808 -12.354 182.590  1.00  0.00           O
ATOM    313  OD2 ASP    20      85.127 -14.433 182.958  1.00  0.00           O
ATOM    314  C   ASP    20      87.133 -13.031 179.780  1.00  0.00           C
ATOM    315  O   ASP    20      87.907 -12.280 180.364  1.00  0.00           O
ATOM    316  N   LEU    21      87.544 -14.138 179.139  1.00  0.00           N
ATOM    317  H   LEU    21      86.868 -14.713 178.657  1.00  0.00           H
ATOM    318  CA  LEU    21      88.928 -14.617 179.188  1.00  0.00           C
ATOM    319  HA  LEU    21      89.259 -14.592 180.226  1.00  0.00           H
ATOM    320  CB  LEU    21      89.005 -16.064 178.676  1.00  0.00           C
ATOM    321  HB2 LEU    21      88.566 -16.102 177.678  1.00  0.00           H
ATOM    322  HB3 LEU    21      90.057 -16.344 178.589  1.00  0.00           H
ATOM    323  CG  LEU    21      88.302 -17.099 179.579  1.00  0.00           C
ATOM    324  HG  LEU    21      87.253 -16.829 179.694  1.00  0.00           H
ATOM    325  CD1 LEU    21      88.372 -18.474 178.903  1.00  0.00           C
ATOM    326 HD11 LEU    21      89.413 -18.774 178.769  1.00  0.00           H
ATOM    327 HD12 LEU    21      87.861 -19.218 179.515  1.00  0.00           H
ATOM    328 HD13 LEU    21      87.882 -18.428 177.931  1.00  0.00           H
ATOM    329  CD2 LEU    21      88.939 -17.181 180.977  1.00  0.00           C
ATOM    330 HD21 LEU    21      88.755 -16.261 181.532  1.00  0.00           H
ATOM    331 HD22 LEU    21      88.498 -18.006 181.537  1.00  0.00           H
ATOM    332 HD23 LEU    21      90.014 -17.341 180.888  1.00  0.00           H
ATOM    333  C   LEU    21      89.891 -13.729 178.394  1.00  0.00           C
ATOM    334  O   LEU    21      91.060 -13.630 178.771  1.00  0.00           O
ATOM    335  N   PHE    22      89.407 -13.063 177.336  1.00  0.00           N
ATOM    336  H   PHE    22      88.441 -13.194 177.070  1.00  0.00           H
ATOM    337  CA  PHE    22      90.162 -12.044 176.623  1.00  0.00           C
ATOM    338  HA  PHE    22      91.174 -12.414 176.447  1.00  0.00           H
ATOM    339  CB  PHE    22      89.503 -11.785 175.266  1.00  0.00           C
ATOM    340  HB2 PHE    22      89.477 -12.720 174.707  1.00  0.00           H
ATOM    341  HB3 PHE    22      88.475 -11.465 175.434  1.00  0.00           H
ATOM    342  CG  PHE    22      90.202 -10.738 174.420  1.00  0.00           C
ATOM    343  CD1 PHE    22      91.438 -11.029 173.813  1.00  0.00           C
ATOM    344  HD1 PHE    22      91.895 -11.998 173.948  1.00  0.00           H
ATOM    345  CE1 PHE    22      92.085 -10.056 173.030  1.00  0.00           C
ATOM    346  HE1 PHE    22      93.033 -10.282 172.564  1.00  0.00           H
ATOM    347  CZ  PHE    22      91.496  -8.792 172.850  1.00  0.00           C
ATOM    348  HZ  PHE    22      91.992  -8.045 172.248  1.00  0.00           H
ATOM    349  CE2 PHE    22      90.260  -8.502 173.452  1.00  0.00           C
ATOM    350  HE2 PHE    22      89.802  -7.535 173.311  1.00  0.00           H
ATOM    351  CD2 PHE    22      89.614  -9.472 174.236  1.00  0.00           C
ATOM    352  HD2 PHE    22      88.663  -9.241 174.695  1.00  0.00           H
ATOM    353  C   PHE    22      90.244 -10.746 177.433  1.00  0.00           C
ATOM    354  O   PHE    22      91.243 -10.042 177.317  1.00  0.00           O
ATOM    355  N   TYR    23      89.222 -10.434 178.248  1.00  0.00           N
ATOM    356  H   TYR    23      88.428 -11.056 178.307  1.00  0.00           H
ATOM    357  CA  TYR    23      89.189  -9.226 179.063  1.00  0.00           C
ATOM    358  HA  TYR    23      89.526  -8.398 178.438  1.00  0.00           H
ATOM    359  CB  TYR    23      87.745  -8.924 179.490  1.00  0.00           C
ATOM    360  HB2 TYR    23      87.115  -8.942 178.602  1.00  0.00           H
ATOM    361  HB3 TYR    23      87.392  -9.697 180.172  1.00  0.00           H
ATOM    362  CG  TYR    23      87.568  -7.562 180.129  1.00  0.00           C
ATOM    363  CD1 TYR    23      87.608  -6.419 179.314  1.00  0.00           C
ATOM    364  HD1 TYR    23      87.745  -6.519 178.253  1.00  0.00           H
ATOM    365  CE1 TYR    23      87.470  -5.142 179.870  1.00  0.00           C
ATOM    366  HE1 TYR    23      87.524  -4.273 179.239  1.00  0.00           H
ATOM    367  CZ  TYR    23      87.248  -4.999 181.254  1.00  0.00           C
ATOM    368  OH  TYR    23      87.084  -3.756 181.784  1.00  0.00           O
ATOM    369  HH  TYR    23      87.157  -3.057 181.129  1.00  0.00           H
ATOM    370  CE2 TYR    23      87.183  -6.148 182.075  1.00  0.00           C
ATOM    371  HE2 TYR    23      87.005  -6.037 183.134  1.00  0.00           H
ATOM    372  CD2 TYR    23      87.359  -7.426 181.514  1.00  0.00           C
ATOM    373  HD2 TYR    23      87.324  -8.302 182.144  1.00  0.00           H
ATOM    374  C   TYR    23      90.128  -9.319 180.272  1.00  0.00           C
ATOM    375  O   TYR    23      90.704  -8.300 180.642  1.00  0.00           O
ATOM    376  N   GLN    24      90.327 -10.515 180.854  1.00  0.00           N
ATOM    377  H   GLN    24      89.831 -11.324 180.509  1.00  0.00           H
ATOM    378  CA  GLN    24      91.313 -10.730 181.914  1.00  0.00           C
ATOM    379  HA  GLN    24      91.229  -9.915 182.633  1.00  0.00           H
ATOM    380  CB  GLN    24      91.063 -12.061 182.648  1.00  0.00           C
ATOM    381  HB2 GLN    24      91.169 -12.887 181.942  1.00  0.00           H
ATOM    382  HB3 GLN    24      91.837 -12.176 183.409  1.00  0.00           H
ATOM    383  CG  GLN    24      89.698 -12.186 183.345  1.00  0.00           C
ATOM    384  HG2 GLN    24      88.937 -12.370 182.592  1.00  0.00           H
ATOM    385  HG3 GLN    24      89.714 -13.060 183.997  1.00  0.00           H
ATOM    386  CD  GLN    24      89.303 -10.962 184.174  1.00  0.00           C
ATOM    387  OE1 GLN    24      90.095 -10.443 184.959  1.00  0.00           O
ATOM    388  NE2 GLN    24      88.062 -10.501 184.002  1.00  0.00           N
ATOM    389 HE21 GLN    24      87.747  -9.694 184.521  1.00  0.00           H
ATOM    390 HE22 GLN    24      87.442 -10.955 183.347  1.00  0.00           H
ATOM    391  C   GLN    24      92.741 -10.718 181.358  1.00  0.00           C
ATOM    392  O   GLN    24      93.655 -10.298 182.066  1.00  0.00           O
ATOM    393  N   SER    25      92.929 -11.153 180.101  1.00  0.00           N
ATOM    394  H   SER    25      92.134 -11.488 179.574  1.00  0.00           H
ATOM    395  CA  SER    25      94.212 -11.114 179.413  1.00  0.00           C
ATOM    396  HA  SER    25      94.978 -11.497 180.085  1.00  0.00           H
ATOM    397  CB  SER    25      94.140 -12.045 178.195  1.00  0.00           C
ATOM    398  HB2 SER    25      93.863 -13.047 178.523  1.00  0.00           H
ATOM    399  HB3 SER    25      93.386 -11.681 177.498  1.00  0.00           H
ATOM    400  OG  SER    25      95.385 -12.111 177.534  1.00  0.00           O
ATOM    401  HG  SER    25      95.302 -12.707 176.786  1.00  0.00           H
ATOM    402  C   SER    25      94.592  -9.680 179.018  1.00  0.00           C
ATOM    403  O   SER    25      95.777  -9.354 179.034  1.00  0.00           O
ATOM    404  N   SER    26      93.600  -8.831 178.702  1.00  0.00           N
ATOM    405  H   SER    26      92.648  -9.170 178.723  1.00  0.00           H
ATOM    406  CA  SER    26      93.789  -7.434 178.327  1.00  0.00           C
ATOM    407  HA  SER    26      94.678  -7.358 177.700  1.00  0.00           H
ATOM    408  CB  SER    26      92.591  -6.951 177.502  1.00  0.00           C
ATOM    409  HB2 SER    26      91.666  -7.124 178.054  1.00  0.00           H
ATOM    410  HB3 SER    26      92.699  -5.883 177.318  1.00  0.00           H
ATOM    411  OG  SER    26      92.530  -7.610 176.255  1.00  0.00           O
ATOM    412  HG  SER    26      91.769  -7.278 175.771  1.00  0.00           H
ATOM    413  C   SER    26      93.983  -6.523 179.544  1.00  0.00           C
ATOM    414  O   SER    26      94.673  -5.514 179.417  1.00  0.00           O
ATOM    415  N   LEU    27      93.408  -6.866 180.710  1.00  0.00           N
ATOM    416  H   LEU    27      92.844  -7.703 180.754  1.00  0.00           H
ATOM    417  CA  LEU    27      93.631  -6.142 181.960  1.00  0.00           C
ATOM    418  HA  LEU    27      93.576  -5.071 181.766  1.00  0.00           H
ATOM    419  CB  LEU    27      92.572  -6.527 183.010  1.00  0.00           C
ATOM    420  HB2 LEU    27      92.470  -7.614 183.013  1.00  0.00           H
ATOM    421  HB3 LEU    27      92.944  -6.235 183.994  1.00  0.00           H
ATOM    422  CG  LEU    27      91.179  -5.888 182.831  1.00  0.00           C
ATOM    423  HG  LEU    27      90.801  -6.097 181.832  1.00  0.00           H
ATOM    424  CD1 LEU    27      90.226  -6.517 183.861  1.00  0.00           C
ATOM    425 HD11 LEU    27      90.626  -6.393 184.868  1.00  0.00           H
ATOM    426 HD12 LEU    27      89.253  -6.033 183.816  1.00  0.00           H
ATOM    427 HD13 LEU    27      90.102  -7.580 183.652  1.00  0.00           H
ATOM    428  CD2 LEU    27      91.197  -4.362 183.016  1.00  0.00           C
ATOM    429 HD21 LEU    27      91.803  -3.895 182.240  1.00  0.00           H
ATOM    430 HD22 LEU    27      90.182  -3.971 182.934  1.00  0.00           H
ATOM    431 HD23 LEU    27      91.603  -4.105 183.995  1.00  0.00           H
ATOM    432  C   LEU    27      95.019  -6.448 182.526  1.00  0.00           C
ATOM    433  O   LEU    27      95.672  -5.537 183.027  1.00  0.00           O
ATOM    434  N   ALA    28      95.466  -7.712 182.450  1.00  0.00           N
ATOM    435  H   ALA    28      94.885  -8.415 182.016  1.00  0.00           H
ATOM    436  CA  ALA    28      96.741  -8.146 183.005  1.00  0.00           C
ATOM    437  HA  ALA    28      96.835  -7.745 184.015  1.00  0.00           H
ATOM    438  CB  ALA    28      96.750  -9.672 183.099  1.00  0.00           C
ATOM    439  HB1 ALA    28      96.676 -10.112 182.104  1.00  0.00           H
ATOM    440  HB2 ALA    28      97.678  -9.987 183.570  1.00  0.00           H
ATOM    441  HB3 ALA    28      95.914 -10.012 183.711  1.00  0.00           H
ATOM    442  C   ALA    28      97.926  -7.652 182.169  1.00  0.00           C
ATOM    443  O   ALA    28      98.971  -7.335 182.739  1.00  0.00           O
ATOM    444  N   SER    29      97.754  -7.554 180.841  1.00  0.00           N
ATOM    445  H   SER    29      96.872  -7.835 180.436  1.00  0.00           H
ATOM    446  CA  SER    29      98.746  -6.977 179.943  1.00  0.00           C
ATOM    447  HA  SER    29      99.731  -7.307 180.274  1.00  0.00           H
ATOM    448  CB  SER    29      98.542  -7.506 178.517  1.00  0.00           C
ATOM    449  HB2 SER    29      98.533  -8.595 178.529  1.00  0.00           H
ATOM    450  HB3 SER    29      99.371  -7.170 177.893  1.00  0.00           H
ATOM    451  OG  SER    29      97.336  -7.052 177.949  1.00  0.00           O
ATOM    452  HG  SER    29      97.260  -7.417 177.064  1.00  0.00           H
ATOM    453  C   SER    29      98.724  -5.445 179.987  1.00  0.00           C
ATOM    454  O   SER    29      99.773  -4.845 179.771  1.00  0.00           O
ATOM    455  N   TRP    30      97.581  -4.807 180.305  1.00  0.00           N
ATOM    456  H   TRP    30      96.740  -5.341 180.476  1.00  0.00           H
ATOM    457  CA  TRP    30      97.529  -3.364 180.524  1.00  0.00           C
ATOM    458  HA  TRP    30      97.964  -2.865 179.656  1.00  0.00           H
ATOM    459  CB  TRP    30      96.083  -2.868 180.679  1.00  0.00           C
ATOM    460  HB2 TRP    30      95.552  -3.041 179.744  1.00  0.00           H
ATOM    461  HB3 TRP    30      95.584  -3.437 181.462  1.00  0.00           H
ATOM    462  CG  TRP    30      95.972  -1.409 181.013  1.00  0.00           C
ATOM    463  CD1 TRP    30      96.025  -0.865 182.339  1.00  0.00           C
ATOM    464  HD1 TRP    30      96.109  -1.450 183.242  1.00  0.00           H
ATOM    465  NE1 TRP    30      96.000   0.611 182.290  1.00  0.00           N
ATOM    466  HE1 TRP    30      96.044   1.201 183.109  1.00  0.00           H
ATOM    467  CE2 TRP    30      95.935   1.055 180.881  1.00  0.00           C
ATOM    468  CZ2 TRP    30      95.935   2.320 180.280  1.00  0.00           C
ATOM    469  HZ2 TRP    30      95.996   3.211 180.887  1.00  0.00           H
ATOM    470  CH2 TRP    30      95.861   2.423 178.882  1.00  0.00           C
ATOM    471  HH2 TRP    30      95.854   3.397 178.419  1.00  0.00           H
ATOM    472  CZ3 TRP    30      95.794   1.270 178.079  1.00  0.00           C
ATOM    473  HZ3 TRP    30      95.726   1.380 177.007  1.00  0.00           H
ATOM    474  CE3 TRP    30      95.823  -0.018 178.643  1.00  0.00           C
ATOM    475  HE3 TRP    30      95.778  -0.886 178.008  1.00  0.00           H
ATOM    476  CD2 TRP    30      95.902  -0.197 180.038  1.00  0.00           C
ATOM    477  C   TRP    30      98.351  -2.990 181.760  1.00  0.00           C
ATOM    478  O   TRP    30      99.092  -2.012 181.708  1.00  0.00           O
ATOM    479  N   ASN    31      98.244  -3.778 182.843  1.00  0.00           N
ATOM    480  H   ASN    31      97.624  -4.574 182.812  1.00  0.00           H
ATOM    481  CA  ASN    31      98.969  -3.548 184.088  1.00  0.00           C
ATOM    482  HA  ASN    31      98.798  -2.515 184.394  1.00  0.00           H
ATOM    483  CB  ASN    31      98.431  -4.474 185.192  1.00  0.00           C
ATOM    484  HB2 ASN    31      98.548  -5.511 184.870  1.00  0.00           H
ATOM    485  HB3 ASN    31      99.029  -4.340 186.094  1.00  0.00           H
ATOM    486  CG  ASN    31      96.963  -4.221 185.555  1.00  0.00           C
ATOM    487  OD1 ASN    31      96.438  -3.123 185.371  1.00  0.00           O
ATOM    488  ND2 ASN    31      96.289  -5.247 186.082  1.00  0.00           N
ATOM    489 HD21 ASN    31      95.319  -5.133 186.340  1.00  0.00           H
ATOM    490 HD22 ASN    31      96.748  -6.136 186.218  1.00  0.00           H
ATOM    491  C   ASN    31     100.481  -3.739 183.922  1.00  0.00           C
ATOM    492  O   ASN    31     101.231  -3.142 184.689  1.00  0.00           O
ATOM    493  N   TYR    32     100.934  -4.520 182.928  1.00  0.00           N
ATOM    494  H   TYR    32     100.272  -4.990 182.327  1.00  0.00           H
ATOM    495  CA  TYR    32     102.347  -4.642 182.595  1.00  0.00           C
ATOM    496  HA  TYR    32     102.923  -4.697 183.519  1.00  0.00           H
ATOM    497  CB  TYR    32     102.586  -5.944 181.819  1.00  0.00           C
ATOM    498  HB2 TYR    32     102.390  -6.791 182.475  1.00  0.00           H
ATOM    499  HB3 TYR    32     101.884  -6.002 180.987  1.00  0.00           H
ATOM    500  CG  TYR    32     103.999  -6.050 181.281  1.00  0.00           C
ATOM    501  CD1 TYR    32     105.068  -6.284 182.165  1.00  0.00           C
ATOM    502  HD1 TYR    32     104.878  -6.428 183.219  1.00  0.00           H
ATOM    503  CE1 TYR    32     106.388  -6.313 181.684  1.00  0.00           C
ATOM    504  HE1 TYR    32     107.205  -6.495 182.366  1.00  0.00           H
ATOM    505  CZ  TYR    32     106.645  -6.101 180.309  1.00  0.00           C
ATOM    506  OH  TYR    32     107.927  -6.124 179.842  1.00  0.00           O
ATOM    507  HH  TYR    32     108.573  -6.306 180.529  1.00  0.00           H
ATOM    508  CE2 TYR    32     105.570  -5.858 179.423  1.00  0.00           C
ATOM    509  HE2 TYR    32     105.757  -5.688 178.373  1.00  0.00           H
ATOM    510  CD2 TYR    32     104.253  -5.833 179.912  1.00  0.00           C
ATOM    511  HD2 TYR    32     103.437  -5.635 179.234  1.00  0.00           H
ATOM    512  C   TYR    32     102.839  -3.431 181.790  1.00  0.00           C
ATOM    513  O   TYR    32     103.886  -2.875 182.117  1.00  0.00           O
ATOM    514  N   ASN    33     102.095  -3.037 180.744  1.00  0.00           N
ATOM    515  H   ASN    33     101.238  -3.532 180.546  1.00  0.00           H
ATOM    516  CA  ASN    33     102.485  -1.992 179.799  1.00  0.00           C
ATOM    517  HA  ASN    33     103.551  -2.109 179.599  1.00  0.00           H
ATOM    518  CB  ASN    33     101.737  -2.209 178.472  1.00  0.00           C
ATOM    519  HB2 ASN    33     100.670  -2.334 178.668  1.00  0.00           H
ATOM    520  HB3 ASN    33     101.858  -1.332 177.842  1.00  0.00           H
ATOM    521  CG  ASN    33     102.284  -3.403 177.682  1.00  0.00           C
ATOM    522  OD1 ASN    33     103.453  -3.412 177.305  1.00  0.00           O
ATOM    523  ND2 ASN    33     101.451  -4.409 177.407  1.00  0.00           N
ATOM    524 HD21 ASN    33     101.782  -5.207 176.885  1.00  0.00           H
ATOM    525 HD22 ASN    33     100.498  -4.381 177.741  1.00  0.00           H
ATOM    526  C   ASN    33     102.299  -0.562 180.340  1.00  0.00           C
ATOM    527  O   ASN    33     102.737   0.379 179.679  1.00  0.00           O
ATOM    528  N   THR    34     101.705  -0.389 181.533  1.00  0.00           N
ATOM    529  H   THR    34     101.351  -1.201 182.019  1.00  0.00           H
ATOM    530  CA  THR    34     101.640   0.888 182.251  1.00  0.00           C
ATOM    531  HA  THR    34     102.063   1.670 181.624  1.00  0.00           H
ATOM    532  CB  THR    34     100.183   1.289 182.548  1.00  0.00           C
ATOM    533  HB  THR    34     100.207   2.252 183.059  1.00  0.00           H
ATOM    534  CG2 THR    34      99.368   1.476 181.267  1.00  0.00           C
ATOM    535 HG21 THR    34      99.136   0.516 180.806  1.00  0.00           H
ATOM    536 HG22 THR    34      98.447   2.002 181.508  1.00  0.00           H
ATOM    537 HG23 THR    34      99.937   2.081 180.566  1.00  0.00           H
ATOM    538  OG1 THR    34      99.552   0.364 183.412  1.00  0.00           O
ATOM    539  HG1 THR    34      98.681   0.699 183.635  1.00  0.00           H
ATOM    540  C   THR    34     102.461   0.862 183.547  1.00  0.00           C
ATOM    541  O   THR    34     102.716   1.927 184.110  1.00  0.00           O
ATOM    542  N   ASN    35     102.862  -0.327 184.023  1.00  0.00           N
ATOM    543  H   ASN    35     102.626  -1.165 183.510  1.00  0.00           H
ATOM    544  CA  ASN    35     103.569  -0.501 185.281  1.00  0.00           C
ATOM    545  HA  ASN    35     104.243   0.343 185.424  1.00  0.00           H
ATOM    546  CB  ASN    35     102.547  -0.501 186.431  1.00  0.00           C
ATOM    547  HB2 ASN    35     101.881   0.353 186.316  1.00  0.00           H
ATOM    548  HB3 ASN    35     101.924  -1.392 186.383  1.00  0.00           H
ATOM    549  CG  ASN    35     103.179  -0.417 187.818  1.00  0.00           C
ATOM    550  OD1 ASN    35     104.400  -0.355 187.968  1.00  0.00           O
ATOM    551  ND2 ASN    35     102.306  -0.418 188.831  1.00  0.00           N
ATOM    552 HD21 ASN    35     101.316  -0.440 188.633  1.00  0.00           H
ATOM    553  C   ASN    35     104.398  -1.786 185.203  1.00  0.00           C
ATOM    554  O   ASN    35     103.958  -2.859 185.615  1.00  0.00           O
ATOM    555  N   ILE    36     105.606  -1.659 184.640  1.00  0.00           N
ATOM    556  H   ILE    36     105.900  -0.746 184.325  1.00  0.00           H
ATOM    557  CA  ILE    36     106.517  -2.766 184.385  1.00  0.00           C
ATOM    558  HA  ILE    36     105.954  -3.582 183.928  1.00  0.00           H
ATOM    559  CB  ILE    36     107.619  -2.322 183.389  1.00  0.00           C
ATOM    560  HB  ILE    36     108.143  -1.469 183.824  1.00  0.00           H
ATOM    561  CG2 ILE    36     108.644  -3.454 183.177  1.00  0.00           C
ATOM    562 HG21 ILE    36     108.157  -4.317 182.725  1.00  0.00           H
ATOM    563 HG22 ILE    36     109.452  -3.120 182.527  1.00  0.00           H
ATOM    564 HG23 ILE    36     109.090  -3.755 184.124  1.00  0.00           H
ATOM    565  CG1 ILE    36     107.014  -1.878 182.033  1.00  0.00           C
ATOM    566 HG12 ILE    36     106.595  -2.744 181.518  1.00  0.00           H
ATOM    567 HG13 ILE    36     106.206  -1.167 182.205  1.00  0.00           H
ATOM    568  CD1 ILE    36     108.019  -1.183 181.108  1.00  0.00           C
ATOM    569 HD11 ILE    36     108.768  -1.891 180.755  1.00  0.00           H
ATOM    570 HD12 ILE    36     107.493  -0.778 180.244  1.00  0.00           H
ATOM    571 HD13 ILE    36     108.507  -0.363 181.637  1.00  0.00           H
ATOM    572  C   ILE    36     107.078  -3.240 185.733  1.00  0.00           C
ATOM    573  O   ILE    36     107.885  -2.543 186.351  1.00  0.00           O
ATOM    574  N   THR    37     106.641  -4.432 186.168  1.00  0.00           N
ATOM    575  H   THR    37     105.971  -4.930 185.599  1.00  0.00           H
ATOM    576  CA  THR    37     107.075  -5.105 187.394  1.00  0.00           C
ATOM    577  HA  THR    37     108.093  -4.788 187.625  1.00  0.00           H
ATOM    578  CB  THR    37     106.178  -4.755 188.605  1.00  0.00           C
ATOM    579  HB  THR    37     106.617  -5.230 189.484  1.00  0.00           H
ATOM    580  CG2 THR    37     106.075  -3.255 188.903  1.00  0.00           C
ATOM    581 HG21 THR    37     105.553  -2.745 188.094  1.00  0.00           H
ATOM    582 HG22 THR    37     105.523  -3.100 189.830  1.00  0.00           H
ATOM    583 HG23 THR    37     107.073  -2.832 189.017  1.00  0.00           H
ATOM    584  OG1 THR    37     104.880  -5.286 188.445  1.00  0.00           O
ATOM    585  HG1 THR    37     104.400  -5.170 189.268  1.00  0.00           H
ATOM    586  C   THR    37     107.093  -6.621 187.165  1.00  0.00           C
ATOM    587  O   THR    37     106.459  -7.127 186.236  1.00  0.00           O
ATOM    588  N   GLU    38     107.806  -7.345 188.041  1.00  0.00           N
ATOM    589  H   GLU    38     108.297  -6.873 188.787  1.00  0.00           H
ATOM    590  CA  GLU    38     107.896  -8.801 187.997  1.00  0.00           C
ATOM    591  HA  GLU    38     108.117  -9.070 186.966  1.00  0.00           H
ATOM    592  CB  GLU    38     109.079  -9.257 188.871  1.00  0.00           C
ATOM    593  HB2 GLU    38     109.956  -8.664 188.606  1.00  0.00           H
ATOM    594  HB3 GLU    38     108.847  -9.063 189.920  1.00  0.00           H
ATOM    595  CG  GLU    38     109.444 -10.744 188.709  1.00  0.00           C
ATOM    596  HG2 GLU    38     108.659 -11.354 189.157  1.00  0.00           H
ATOM    597  HG3 GLU    38     110.363 -10.938 189.261  1.00  0.00           H
ATOM    598  CD  GLU    38     109.652 -11.170 187.250  1.00  0.00           C
ATOM    599  OE1 GLU    38     110.393 -10.456 186.538  1.00  0.00           O
ATOM    600  OE2 GLU    38     109.071 -12.210 186.869  1.00  0.00           O
ATOM    601  C   GLU    38     106.575  -9.484 188.404  1.00  0.00           C
ATOM    602  O   GLU    38     106.356 -10.641 188.049  1.00  0.00           O
ATOM    603  N   GLU    39     105.683  -8.770 189.110  1.00  0.00           N
ATOM    604  H   GLU    39     105.912  -7.824 189.378  1.00  0.00           H
ATOM    605  CA  GLU    39     104.350  -9.253 189.453  1.00  0.00           C
ATOM    606  HA  GLU    39     104.423 -10.289 189.790  1.00  0.00           H
ATOM    607  CB  GLU    39     103.758  -8.415 190.599  1.00  0.00           C
ATOM    608  HB2 GLU    39     103.728  -7.365 190.302  1.00  0.00           H
ATOM    609  HB3 GLU    39     102.736  -8.752 190.775  1.00  0.00           H
ATOM    610  CG  GLU    39     104.553  -8.541 191.910  1.00  0.00           C
ATOM    611  HG2 GLU    39     104.536  -9.582 192.237  1.00  0.00           H
ATOM    612  HG3 GLU    39     105.591  -8.257 191.733  1.00  0.00           H
ATOM    613  CD  GLU    39     103.993  -7.664 193.036  1.00  0.00           C
ATOM    614  OE1 GLU    39     102.752  -7.519 193.111  1.00  0.00           O
ATOM    615  OE2 GLU    39     104.823  -7.155 193.821  1.00  0.00           O
ATOM    616  C   GLU    39     103.426  -9.199 188.232  1.00  0.00           C
ATOM    617  O   GLU    39     102.743 -10.182 187.950  1.00  0.00           O
ATOM    618  N   ASN    40     103.410  -8.062 187.517  1.00  0.00           N
ATOM    619  H   ASN    40     104.017  -7.304 187.793  1.00  0.00           H
ATOM    620  CA  ASN    40     102.483  -7.803 186.419  1.00  0.00           C
ATOM    621  HA  ASN    40     101.510  -8.211 186.698  1.00  0.00           H
ATOM    622  CB  ASN    40     102.314  -6.285 186.229  1.00  0.00           C
ATOM    623  HB2 ASN    40     103.289  -5.847 186.003  1.00  0.00           H
ATOM    624  HB3 ASN    40     101.663  -6.104 185.374  1.00  0.00           H
ATOM    625  CG  ASN    40     101.704  -5.580 187.448  1.00  0.00           C
ATOM    626  OD1 ASN    40     100.957  -6.178 188.221  1.00  0.00           O
ATOM    627  ND2 ASN    40     102.015  -4.293 187.625  1.00  0.00           N
ATOM    628 HD21 ASN    40     101.639  -3.787 188.414  1.00  0.00           H
ATOM    629 HD22 ASN    40     102.631  -3.829 186.974  1.00  0.00           H
ATOM    630  C   ASN    40     102.895  -8.480 185.106  1.00  0.00           C
ATOM    631  O   ASN    40     102.020  -8.718 184.275  1.00  0.00           O
ATOM    632  N   VAL    41     104.184  -8.820 184.922  1.00  0.00           N
ATOM    633  H   VAL    41     104.862  -8.600 185.637  1.00  0.00           H
ATOM    634  CA  VAL    41     104.646  -9.589 183.767  1.00  0.00           C
ATOM    635  HA  VAL    41     104.152  -9.178 182.885  1.00  0.00           H
ATOM    636  CB  VAL    41     106.172  -9.415 183.569  1.00  0.00           C
ATOM    637  HB  VAL    41     106.411  -8.360 183.693  1.00  0.00           H
ATOM    638  CG1 VAL    41     107.023 -10.205 184.574  1.00  0.00           C
ATOM    639 HG11 VAL    41     106.952 -11.277 184.385  1.00  0.00           H
ATOM    640 HG12 VAL    41     108.067  -9.901 184.494  1.00  0.00           H
ATOM    641 HG13 VAL    41     106.671  -9.999 185.580  1.00  0.00           H
ATOM    642  CG2 VAL    41     106.590  -9.826 182.149  1.00  0.00           C
ATOM    643 HG21 VAL    41     106.043  -9.235 181.416  1.00  0.00           H
ATOM    644 HG22 VAL    41     107.657  -9.643 182.011  1.00  0.00           H
ATOM    645 HG23 VAL    41     106.388 -10.884 181.979  1.00  0.00           H
ATOM    646  C   VAL    41     104.233 -11.062 183.902  1.00  0.00           C
ATOM    647  O   VAL    41     103.910 -11.687 182.895  1.00  0.00           O
ATOM    648  N   GLN    42     104.208 -11.600 185.133  1.00  0.00           N
ATOM    649  H   GLN    42     104.481 -11.035 185.925  1.00  0.00           H
ATOM    650  CA  GLN    42     103.764 -12.961 185.405  1.00  0.00           C
ATOM    651  HA  GLN    42     104.210 -13.628 184.666  1.00  0.00           H
ATOM    652  CB  GLN    42     104.224 -13.411 186.800  1.00  0.00           C
ATOM    653  HB2 GLN    42     104.000 -12.636 187.534  1.00  0.00           H
ATOM    654  HB3 GLN    42     103.668 -14.310 187.069  1.00  0.00           H
ATOM    655  CG  GLN    42     105.725 -13.737 186.830  1.00  0.00           C
ATOM    656  HG2 GLN    42     105.928 -14.517 186.094  1.00  0.00           H
ATOM    657  HG3 GLN    42     106.298 -12.852 186.552  1.00  0.00           H
ATOM    658  CD  GLN    42     106.185 -14.236 188.202  1.00  0.00           C
ATOM    659  OE1 GLN    42     107.065 -13.640 188.819  1.00  0.00           O
ATOM    660  NE2 GLN    42     105.585 -15.324 188.696  1.00  0.00           N
ATOM    661 HE21 GLN    42     105.855 -15.684 189.600  1.00  0.00           H
ATOM    662 HE22 GLN    42     104.859 -15.784 188.165  1.00  0.00           H
ATOM    663  C   GLN    42     102.245 -13.073 185.284  1.00  0.00           C
ATOM    664  O   GLN    42     101.776 -14.072 184.749  1.00  0.00           O
ATOM    665  N   ASN    43     101.483 -12.061 185.729  1.00  0.00           N
ATOM    666  H   ASN    43     101.924 -11.259 186.156  1.00  0.00           H
ATOM    667  CA  ASN    43     100.028 -12.043 185.601  1.00  0.00           C
ATOM    668  HA  ASN    43      99.637 -12.988 185.980  1.00  0.00           H
ATOM    669  CB  ASN    43      99.438 -10.902 186.445  1.00  0.00           C
ATOM    670  HB2 ASN    43      99.863  -9.956 186.106  1.00  0.00           H
ATOM    671  HB3 ASN    43      98.360 -10.858 186.281  1.00  0.00           H
ATOM    672  CG  ASN    43      99.684 -11.057 187.951  1.00  0.00           C
ATOM    673  OD1 ASN    43      99.877 -12.161 188.457  1.00  0.00           O
ATOM    674  ND2 ASN    43      99.672  -9.937 188.679  1.00  0.00           N
ATOM    675 HD21 ASN    43      99.824  -9.985 189.677  1.00  0.00           H
ATOM    676 HD22 ASN    43      99.512  -9.045 188.234  1.00  0.00           H
ATOM    677  C   ASN    43      99.595 -11.909 184.136  1.00  0.00           C
ATOM    678  O   ASN    43      98.571 -12.479 183.762  1.00  0.00           O
ATOM    679  N   MET    44     100.385 -11.201 183.311  1.00  0.00           N
ATOM    680  H   MET    44     101.212 -10.762 183.688  1.00  0.00           H
ATOM    681  CA  MET    44     100.173 -11.080 181.874  1.00  0.00           C
ATOM    682  HA  MET    44      99.151 -10.744 181.695  1.00  0.00           H
ATOM    683  CB  MET    44     101.135 -10.013 181.323  1.00  0.00           C
ATOM    684  HB2 MET    44     100.866  -9.043 181.742  1.00  0.00           H
ATOM    685  HB3 MET    44     102.149 -10.250 181.636  1.00  0.00           H
ATOM    686  CG  MET    44     101.106  -9.917 179.794  1.00  0.00           C
ATOM    687  HG2 MET    44     101.428 -10.865 179.364  1.00  0.00           H
ATOM    688  HG3 MET    44     100.077  -9.742 179.486  1.00  0.00           H
ATOM    689  SD  MET    44     102.143  -8.610 179.087  1.00  0.00           S
ATOM    690  CE  MET    44     103.783  -9.310 179.406  1.00  0.00           C
ATOM    691  HE1 MET    44     103.860 -10.290 178.934  1.00  0.00           H
ATOM    692  HE2 MET    44     104.547  -8.651 178.995  1.00  0.00           H
ATOM    693  HE3 MET    44     103.936  -9.411 180.480  1.00  0.00           H
ATOM    694  C   MET    44     100.376 -12.429 181.173  1.00  0.00           C
ATOM    695  O   MET    44      99.617 -12.750 180.259  1.00  0.00           O
ATOM    696  N   ASN    45     101.382 -13.209 181.600  1.00  0.00           N
ATOM    697  H   ASN    45     101.962 -12.887 182.362  1.00  0.00           H
ATOM    698  CA  ASN    45     101.730 -14.490 180.996  1.00  0.00           C
ATOM    699  HA  ASN    45     101.617 -14.403 179.914  1.00  0.00           H
ATOM    700  CB  ASN    45     103.202 -14.823 181.291  1.00  0.00           C
ATOM    701  HB2 ASN    45     103.343 -14.873 182.372  1.00  0.00           H
ATOM    702  HB3 ASN    45     103.431 -15.809 180.883  1.00  0.00           H
ATOM    703  CG  ASN    45     104.204 -13.822 180.701  1.00  0.00           C
ATOM    704  OD1 ASN    45     103.881 -13.031 179.816  1.00  0.00           O
ATOM    705  ND2 ASN    45     105.443 -13.856 181.201  1.00  0.00           N
ATOM    706 HD21 ASN    45     106.144 -13.219 180.852  1.00  0.00           H
ATOM    707 HD22 ASN    45     105.675 -14.517 181.928  1.00  0.00           H
ATOM    708  C   ASN    45     100.817 -15.628 181.468  1.00  0.00           C
ATOM    709  O   ASN    45     100.599 -16.559 180.699  1.00  0.00           O
ATOM    710  N   ASN    46     100.268 -15.560 182.691  1.00  0.00           N
ATOM    711  H   ASN    46     100.477 -14.767 183.281  1.00  0.00           H
ATOM    712  CA  ASN    46      99.321 -16.546 183.207  1.00  0.00           C
ATOM    713  HA  ASN    46      99.671 -17.543 182.933  1.00  0.00           H
ATOM    714  CB  ASN    46      99.248 -16.468 184.741  1.00  0.00           C
ATOM    715  HB2 ASN    46      99.359 -15.434 185.073  1.00  0.00           H
ATOM    716  HB3 ASN    46      98.266 -16.812 185.070  1.00  0.00           H
ATOM    717  CG  ASN    46     100.295 -17.368 185.403  1.00  0.00           C
ATOM    718  OD1 ASN    46     100.105 -18.580 185.478  1.00  0.00           O
ATOM    719  ND2 ASN    46     101.398 -16.793 185.887  1.00  0.00           N
ATOM    720 HD21 ASN    46     102.109 -17.359 186.328  1.00  0.00           H
ATOM    721 HD22 ASN    46     101.526 -15.795 185.803  1.00  0.00           H
ATOM    722  C   ASN    46      97.934 -16.356 182.589  1.00  0.00           C
ATOM    723  O   ASN    46      97.282 -17.352 182.286  1.00  0.00           O
ATOM    724  N   ALA    47      97.500 -15.104 182.377  1.00  0.00           N
ATOM    725  H   ALA    47      98.087 -14.327 182.646  1.00  0.00           H
ATOM    726  CA  ALA    47      96.243 -14.788 181.706  1.00  0.00           C
ATOM    727  HA  ALA    47      95.470 -15.460 182.082  1.00  0.00           H
ATOM    728  CB  ALA    47      95.835 -13.355 182.059  1.00  0.00           C
ATOM    729  HB1 ALA    47      96.556 -12.649 181.645  1.00  0.00           H
ATOM    730  HB2 ALA    47      94.847 -13.150 181.648  1.00  0.00           H
ATOM    731  HB3 ALA    47      95.794 -13.237 183.142  1.00  0.00           H
ATOM    732  C   ALA    47      96.344 -14.961 180.183  1.00  0.00           C
ATOM    733  O   ALA    47      95.318 -15.160 179.533  1.00  0.00           O
ATOM    734  N   GLY    48      97.565 -14.902 179.625  1.00  0.00           N
ATOM    735  H   GLY    48      98.362 -14.735 180.223  1.00  0.00           H
ATOM    736  CA  GLY    48      97.840 -15.086 178.208  1.00  0.00           C
ATOM    737  HA2 GLY    48      97.056 -14.612 177.617  1.00  0.00           H
ATOM    738  HA3 GLY    48      98.787 -14.597 177.982  1.00  0.00           H
ATOM    739  C   GLY    48      97.955 -16.563 177.821  1.00  0.00           C
ATOM    740  O   GLY    48      97.549 -16.920 176.717  1.00  0.00           O
ATOM    741  N   ASP    49      98.463 -17.416 178.725  1.00  0.00           N
ATOM    742  H   ASP    49      98.779 -17.054 179.613  1.00  0.00           H
ATOM    743  CA  ASP    49      98.517 -18.866 178.544  1.00  0.00           C
ATOM    744  HA  ASP    49      98.742 -19.078 177.497  1.00  0.00           H
ATOM    745  CB  ASP    49      99.641 -19.475 179.400  1.00  0.00           C
ATOM    746  HB2 ASP    49      99.450 -19.240 180.449  1.00  0.00           H
ATOM    747  HB3 ASP    49      99.609 -20.561 179.293  1.00  0.00           H
ATOM    748  CG  ASP    49     101.062 -19.015 179.042  1.00  0.00           C
ATOM    749  OD1 ASP    49     101.236 -18.370 177.980  1.00  0.00           O
ATOM    750  OD2 ASP    49     101.965 -19.329 179.843  1.00  0.00           O
ATOM    751  C   ASP    49      97.177 -19.530 178.877  1.00  0.00           C
ATOM    752  O   ASP    49      96.892 -20.594 178.332  1.00  0.00           O
ATOM    753  N   LYS    50      96.350 -18.904 179.731  1.00  0.00           N
ATOM    754  H   LYS    50      96.651 -18.039 180.157  1.00  0.00           H
ATOM    755  CA  LYS    50      94.972 -19.317 179.977  1.00  0.00           C
ATOM    756  HA  LYS    50      94.953 -20.392 180.164  1.00  0.00           H
ATOM    757  CB  LYS    50      94.452 -18.589 181.227  1.00  0.00           C
ATOM    758  HB2 LYS    50      95.129 -18.795 182.056  1.00  0.00           H
ATOM    759  HB3 LYS    50      94.446 -17.514 181.041  1.00  0.00           H
ATOM    760  CG  LYS    50      93.045 -19.040 181.645  1.00  0.00           C
ATOM    761  HG2 LYS    50      92.342 -18.877 180.828  1.00  0.00           H
ATOM    762  HG3 LYS    50      93.068 -20.104 181.888  1.00  0.00           H
ATOM    763  CD  LYS    50      92.565 -18.247 182.866  1.00  0.00           C
ATOM    764  HD2 LYS    50      93.284 -18.349 183.680  1.00  0.00           H
ATOM    765  HD3 LYS    50      92.476 -17.193 182.596  1.00  0.00           H
ATOM    766  CE  LYS    50      91.204 -18.770 183.328  1.00  0.00           C
ATOM    767  HE2 LYS    50      90.512 -18.761 182.487  1.00  0.00           H
ATOM    768  HE3 LYS    50      91.317 -19.796 183.680  1.00  0.00           H
ATOM    769  NZ  LYS    50      90.650 -17.944 184.413  1.00  0.00           N
ATOM    770  HZ1 LYS    50      90.530 -16.996 184.085  1.00  0.00           H
ATOM    771  HZ2 LYS    50      89.756 -18.317 184.698  1.00  0.00           H
ATOM    772  HZ3 LYS    50      91.284 -17.950 185.199  1.00  0.00           H
ATOM    773  C   LYS    50      94.103 -19.003 178.753  1.00  0.00           C
ATOM    774  O   LYS    50      93.226 -19.796 178.413  1.00  0.00           O
ATOM    775  N   TRP    51      94.372 -17.869 178.086  1.00  0.00           N
ATOM    776  H   TRP    51      95.113 -17.270 178.422  1.00  0.00           H
ATOM    777  CA  TRP    51      93.685 -17.447 176.876  1.00  0.00           C
ATOM    778  HA  TRP    51      92.610 -17.535 177.041  1.00  0.00           H
ATOM    779  CB  TRP    51      94.004 -15.969 176.608  1.00  0.00           C
ATOM    780  HB2 TRP    51      93.539 -15.363 177.386  1.00  0.00           H
ATOM    781  HB3 TRP    51      95.082 -15.821 176.669  1.00  0.00           H
ATOM    782  CG  TRP    51      93.544 -15.459 175.279  1.00  0.00           C
ATOM    783  CD1 TRP    51      94.397 -14.973 174.235  1.00  0.00           C
ATOM    784  HD1 TRP    51      95.473 -14.903 174.299  1.00  0.00           H
ATOM    785  NE1 TRP    51      93.597 -14.612 173.046  1.00  0.00           N
ATOM    786  HE1 TRP    51      93.995 -14.262 172.186  1.00  0.00           H
ATOM    787  CE2 TRP    51      92.169 -14.881 173.316  1.00  0.00           C
ATOM    788  CZ2 TRP    51      91.011 -14.758 172.536  1.00  0.00           C
ATOM    789  HZ2 TRP    51      91.071 -14.391 171.522  1.00  0.00           H
ATOM    790  CH2 TRP    51      89.773 -15.142 173.079  1.00  0.00           C
ATOM    791  HH2 TRP    51      88.884 -15.071 172.474  1.00  0.00           H
ATOM    792  CZ3 TRP    51      89.678 -15.623 174.398  1.00  0.00           C
ATOM    793  HZ3 TRP    51      88.717 -15.907 174.790  1.00  0.00           H
ATOM    794  CE3 TRP    51      90.815 -15.753 175.214  1.00  0.00           C
ATOM    795  HE3 TRP    51      90.713 -16.140 176.216  1.00  0.00           H
ATOM    796  CD2 TRP    51      92.090 -15.408 174.729  1.00  0.00           C
ATOM    797  C   TRP    51      94.059 -18.324 175.674  1.00  0.00           C
ATOM    798  O   TRP    51      93.182 -18.617 174.866  1.00  0.00           O
ATOM    799  N   SER    52      95.329 -18.747 175.561  1.00  0.00           N
ATOM    800  H   SER    52      96.000 -18.476 176.265  1.00  0.00           H
ATOM    801  CA  SER    52      95.820 -19.565 174.453  1.00  0.00           C
ATOM    802  HA  SER    52      95.381 -19.197 173.524  1.00  0.00           H
ATOM    803  CB  SER    52      97.344 -19.429 174.347  1.00  0.00           C
ATOM    804  HB2 SER    52      97.803 -19.671 175.306  1.00  0.00           H
ATOM    805  HB3 SER    52      97.715 -20.123 173.592  1.00  0.00           H
ATOM    806  OG  SER    52      97.704 -18.118 173.968  1.00  0.00           O
ATOM    807  HG  SER    52      98.662 -18.067 173.921  1.00  0.00           H
ATOM    808  C   SER    52      95.442 -21.042 174.606  1.00  0.00           C
ATOM    809  O   SER    52      95.222 -21.708 173.595  1.00  0.00           O
ATOM    810  N   ALA    53      95.346 -21.546 175.848  1.00  0.00           N
ATOM    811  H   ALA    53      95.544 -20.948 176.637  1.00  0.00           H
ATOM    812  CA  ALA    53      94.893 -22.903 176.139  1.00  0.00           C
ATOM    813  HA  ALA    53      95.413 -23.597 175.477  1.00  0.00           H
ATOM    814  CB  ALA    53      95.249 -23.260 177.585  1.00  0.00           C
ATOM    815  HB1 ALA    53      94.768 -22.563 178.273  1.00  0.00           H
ATOM    816  HB2 ALA    53      94.910 -24.272 177.806  1.00  0.00           H
ATOM    817  HB3 ALA    53      96.330 -23.216 177.719  1.00  0.00           H
ATOM    818  C   ALA    53      93.383 -23.044 175.913  1.00  0.00           C
ATOM    819  O   ALA    53      92.933 -24.114 175.506  1.00  0.00           O
ATOM    820  N   PHE    54      92.620 -21.963 176.142  1.00  0.00           N
ATOM    821  H   PHE    54      93.059 -21.121 176.484  1.00  0.00           H
ATOM    822  CA  PHE    54      91.202 -21.883 175.822  1.00  0.00           C
ATOM    823  HA  PHE    54      90.707 -22.786 176.181  1.00  0.00           H
ATOM    824  CB  PHE    54      90.586 -20.678 176.546  1.00  0.00           C
ATOM    825  HB2 PHE    54      90.542 -20.894 177.614  1.00  0.00           H
ATOM    826  HB3 PHE    54      91.237 -19.813 176.414  1.00  0.00           H
ATOM    827  CG  PHE    54      89.196 -20.306 176.059  1.00  0.00           C
ATOM    828  CD1 PHE    54      88.076 -21.066 176.447  1.00  0.00           C
ATOM    829  HD1 PHE    54      88.196 -21.911 177.110  1.00  0.00           H
ATOM    830  CE1 PHE    54      86.796 -20.730 175.968  1.00  0.00           C
ATOM    831  HE1 PHE    54      85.939 -21.316 176.265  1.00  0.00           H
ATOM    832  CZ  PHE    54      86.634 -19.639 175.096  1.00  0.00           C
ATOM    833  HZ  PHE    54      85.653 -19.386 174.721  1.00  0.00           H
ATOM    834  CE2 PHE    54      87.753 -18.886 174.701  1.00  0.00           C
ATOM    835  HE2 PHE    54      87.636 -18.058 174.020  1.00  0.00           H
ATOM    836  CD2 PHE    54      89.030 -19.218 175.180  1.00  0.00           C
ATOM    837  HD2 PHE    54      89.886 -18.640 174.861  1.00  0.00           H
ATOM    838  C   PHE    54      90.984 -21.781 174.309  1.00  0.00           C
ATOM    839  O   PHE    54      90.043 -22.387 173.807  1.00  0.00           O
ATOM    840  N   LEU    55      91.837 -21.041 173.583  1.00  0.00           N
ATOM    841  H   LEU    55      92.604 -20.570 174.042  1.00  0.00           H
ATOM    842  CA  LEU    55      91.694 -20.859 172.142  1.00  0.00           C
ATOM    843  HA  LEU    55      90.661 -20.563 171.946  1.00  0.00           H
ATOM    844  CB  LEU    55      92.625 -19.730 171.666  1.00  0.00           C
ATOM    845  HB2 LEU    55      92.662 -18.939 172.414  1.00  0.00           H
ATOM    846  HB3 LEU    55      93.635 -20.133 171.572  1.00  0.00           H
ATOM    847  CG  LEU    55      92.163 -19.117 170.324  1.00  0.00           C
ATOM    848  HG  LEU    55      91.519 -19.820 169.796  1.00  0.00           H
ATOM    849  CD1 LEU    55      91.361 -17.829 170.570  1.00  0.00           C
ATOM    850 HD11 LEU    55      91.999 -17.075 171.033  1.00  0.00           H
ATOM    851 HD12 LEU    55      90.982 -17.440 169.624  1.00  0.00           H
ATOM    852 HD13 LEU    55      90.516 -18.036 171.229  1.00  0.00           H
ATOM    853  CD2 LEU    55      93.363 -18.819 169.414  1.00  0.00           C
ATOM    854 HD21 LEU    55      93.889 -19.747 169.187  1.00  0.00           H
ATOM    855 HD22 LEU    55      93.016 -18.378 168.479  1.00  0.00           H
ATOM    856 HD23 LEU    55      94.048 -18.128 169.907  1.00  0.00           H
ATOM    857  C   LEU    55      91.995 -22.161 171.385  1.00  0.00           C
ATOM    858  O   LEU    55      91.413 -22.386 170.326  1.00  0.00           O
ATOM    859  N   LYS    56      92.881 -23.012 171.932  1.00  0.00           N
ATOM    860  H   LYS    56      93.313 -22.763 172.810  1.00  0.00           H
ATOM    861  CA  LYS    56      93.280 -24.284 171.340  1.00  0.00           C
ATOM    862  HA  LYS    56      93.236 -24.161 170.260  1.00  0.00           H
ATOM    863  CB  LYS    56      94.739 -24.573 171.736  1.00  0.00           C
ATOM    864  HB2 LYS    56      95.333 -23.678 171.547  1.00  0.00           H
ATOM    865  HB3 LYS    56      94.786 -24.775 172.807  1.00  0.00           H
ATOM    866  CG  LYS    56      95.396 -25.746 170.980  1.00  0.00           C
ATOM    867  HG2 LYS    56      94.972 -26.683 171.342  1.00  0.00           H
ATOM    868  HG3 LYS    56      96.458 -25.750 171.226  1.00  0.00           H
ATOM    869  CD  LYS    56      95.253 -25.710 169.447  1.00  0.00           C
ATOM    870  HD2 LYS    56      94.229 -25.963 169.178  1.00  0.00           H
ATOM    871  HD3 LYS    56      95.908 -26.468 169.014  1.00  0.00           H
ATOM    872  CE  LYS    56      95.606 -24.342 168.854  1.00  0.00           C
ATOM    873  HE2 LYS    56      95.007 -23.572 169.339  1.00  0.00           H
ATOM    874  HE3 LYS    56      96.659 -24.132 169.036  1.00  0.00           H
ATOM    875  NZ  LYS    56      95.336 -24.297 167.410  1.00  0.00           N
ATOM    876  HZ1 LYS    56      94.356 -24.474 167.245  1.00  0.00           H
ATOM    877  HZ2 LYS    56      95.580 -23.386 167.048  1.00  0.00           H
ATOM    878  HZ3 LYS    56      95.888 -25.002 166.942  1.00  0.00           H
ATOM    879  C   LYS    56      92.335 -25.429 171.732  1.00  0.00           C
ATOM    880  O   LYS    56      92.201 -26.386 170.970  1.00  0.00           O
ATOM    881  N   GLU    57      91.649 -25.317 172.879  1.00  0.00           N
ATOM    882  H   GLU    57      91.810 -24.514 173.471  1.00  0.00           H
ATOM    883  CA  GLU    57      90.555 -26.207 173.255  1.00  0.00           C
ATOM    884  HA  GLU    57      90.892 -27.241 173.171  1.00  0.00           H
ATOM    885  CB  GLU    57      90.176 -25.930 174.720  1.00  0.00           C
ATOM    886  HB2 GLU    57      91.029 -26.176 175.353  1.00  0.00           H
ATOM    887  HB3 GLU    57      89.956 -24.869 174.836  1.00  0.00           H
ATOM    888  CG  GLU    57      88.960 -26.741 175.197  1.00  0.00           C
ATOM    889  HG2 GLU    57      88.080 -26.452 174.623  1.00  0.00           H
ATOM    890  HG3 GLU    57      89.153 -27.801 175.024  1.00  0.00           H
ATOM    891  CD  GLU    57      88.646 -26.521 176.680  1.00  0.00           C
ATOM    892  OE1 GLU    57      88.292 -27.523 177.338  1.00  0.00           O
ATOM    893  OE2 GLU    57      88.743 -25.357 177.133  1.00  0.00           O
ATOM    894  C   GLU    57      89.364 -25.991 172.312  1.00  0.00           C
ATOM    895  O   GLU    57      88.758 -26.961 171.858  1.00  0.00           O
ATOM    896  N   GLN    58      89.066 -24.721 172.004  1.00  0.00           N
ATOM    897  H   GLN    58      89.626 -23.987 172.415  1.00  0.00           H
ATOM    898  CA  GLN    58      87.994 -24.293 171.115  1.00  0.00           C
ATOM    899  HA  GLN    58      87.125 -24.922 171.297  1.00  0.00           H
ATOM    900  CB  GLN    58      87.608 -22.846 171.463  1.00  0.00           C
ATOM    901  HB2 GLN    58      88.496 -22.216 171.396  1.00  0.00           H
ATOM    902  HB3 GLN    58      86.883 -22.476 170.737  1.00  0.00           H
ATOM    903  CG  GLN    58      87.013 -22.722 172.881  1.00  0.00           C
ATOM    904  HG2 GLN    58      87.682 -23.180 173.607  1.00  0.00           H
ATOM    905  HG3 GLN    58      86.943 -21.668 173.139  1.00  0.00           H
ATOM    906  CD  GLN    58      85.625 -23.352 173.032  1.00  0.00           C
ATOM    907  OE1 GLN    58      84.778 -23.240 172.149  1.00  0.00           O
ATOM    908  NE2 GLN    58      85.385 -24.009 174.170  1.00  0.00           N
ATOM    909 HE21 GLN    58      84.485 -24.440 174.324  1.00  0.00           H
ATOM    910 HE22 GLN    58      86.105 -24.076 174.875  1.00  0.00           H
ATOM    911  C   GLN    58      88.378 -24.431 169.632  1.00  0.00           C
ATOM    912  O   GLN    58      87.492 -24.367 168.783  1.00  0.00           O
ATOM    913  N   SER    59      89.668 -24.640 169.314  1.00  0.00           N
ATOM    914  H   SER    59      90.355 -24.671 170.054  1.00  0.00           H
ATOM    915  CA  SER    59      90.137 -24.930 167.964  1.00  0.00           C
ATOM    916  HA  SER    59      89.606 -24.285 167.267  1.00  0.00           H
ATOM    917  CB  SER    59      91.639 -24.628 167.867  1.00  0.00           C
ATOM    918  HB2 SER    59      91.802 -23.555 167.967  1.00  0.00           H
ATOM    919  HB3 SER    59      92.158 -25.146 168.670  1.00  0.00           H
ATOM    920  OG  SER    59      92.181 -25.068 166.639  1.00  0.00           O
ATOM    921  HG  SER    59      93.107 -24.819 166.606  1.00  0.00           H
ATOM    922  C   SER    59      89.850 -26.387 167.603  1.00  0.00           C
ATOM    923  O   SER    59      89.311 -26.648 166.530  1.00  0.00           O
ATOM    924  N   THR    60      90.192 -27.322 168.501  1.00  0.00           N
ATOM    925  H   THR    60      90.629 -27.034 169.366  1.00  0.00           H
ATOM    926  CA  THR    60      89.972 -28.753 168.312  1.00  0.00           C
ATOM    927  HA  THR    60      90.283 -29.010 167.299  1.00  0.00           H
ATOM    928  CB  THR    60      90.856 -29.554 169.289  1.00  0.00           C
ATOM    929  HB  THR    60      90.638 -30.613 169.149  1.00  0.00           H
ATOM    930  CG2 THR    60      92.354 -29.352 169.015  1.00  0.00           C
ATOM    931 HG21 THR    60      92.634 -28.306 169.139  1.00  0.00           H
ATOM    932 HG22 THR    60      92.939 -29.960 169.707  1.00  0.00           H
ATOM    933 HG23 THR    60      92.585 -29.662 167.996  1.00  0.00           H
ATOM    934  OG1 THR    60      90.563 -29.228 170.635  1.00  0.00           O
ATOM    935  HG1 THR    60      91.084 -29.796 171.207  1.00  0.00           H
ATOM    936  C   THR    60      88.486 -29.128 168.451  1.00  0.00           C
ATOM    937  O   THR    60      88.082 -30.157 167.913  1.00  0.00           O
ATOM    938  N   LEU    61      87.675 -28.291 169.122  1.00  0.00           N
ATOM    939  H   LEU    61      88.076 -27.467 169.548  1.00  0.00           H
ATOM    940  CA  LEU    61      86.220 -28.414 169.172  1.00  0.00           C
ATOM    941  HA  LEU    61      85.959 -29.466 169.284  1.00  0.00           H
ATOM    942  CB  LEU    61      85.674 -27.623 170.375  1.00  0.00           C
ATOM    943  HB2 LEU    61      86.366 -26.817 170.609  1.00  0.00           H
ATOM    944  HB3 LEU    61      84.729 -27.162 170.098  1.00  0.00           H
ATOM    945  CG  LEU    61      85.435 -28.489 171.626  1.00  0.00           C
ATOM    946  HG  LEU    61      86.256 -29.200 171.735  1.00  0.00           H
ATOM    947  CD1 LEU    61      85.375 -27.619 172.890  1.00  0.00           C
ATOM    948 HD11 LEU    61      84.578 -26.880 172.802  1.00  0.00           H
ATOM    949 HD12 LEU    61      85.185 -28.247 173.761  1.00  0.00           H
ATOM    950 HD13 LEU    61      86.324 -27.104 173.032  1.00  0.00           H
ATOM    951  CD2 LEU    61      84.113 -29.261 171.485  1.00  0.00           C
ATOM    952 HD21 LEU    61      84.121 -29.846 170.569  1.00  0.00           H
ATOM    953 HD22 LEU    61      83.978 -29.933 172.333  1.00  0.00           H
ATOM    954 HD23 LEU    61      83.273 -28.565 171.445  1.00  0.00           H
ATOM    955  C   LEU    61      85.568 -27.898 167.884  1.00  0.00           C
ATOM    956  O   LEU    61      84.574 -28.480 167.449  1.00  0.00           O
ATOM    957  N   ALA    62      86.115 -26.831 167.277  1.00  0.00           N
ATOM    958  H   ALA    62      86.932 -26.396 167.682  1.00  0.00           H
ATOM    959  CA  ALA    62      85.596 -26.264 166.036  1.00  0.00           C
ATOM    960  HA  ALA    62      84.528 -26.090 166.162  1.00  0.00           H
ATOM    961  CB  ALA    62      86.262 -24.913 165.760  1.00  0.00           C
ATOM    962  HB1 ALA    62      87.338 -25.036 165.634  1.00  0.00           H
ATOM    963  HB2 ALA    62      85.843 -24.479 164.852  1.00  0.00           H
ATOM    964  HB3 ALA    62      86.071 -24.232 166.588  1.00  0.00           H
ATOM    965  C   ALA    62      85.817 -27.210 164.851  1.00  0.00           C
ATOM    966  O   ALA    62      84.976 -27.262 163.957  1.00  0.00           O
ATOM    967  N   GLN    63      86.927 -27.965 164.861  1.00  0.00           N
ATOM    968  H   GLN    63      87.561 -27.876 165.642  1.00  0.00           H
ATOM    969  CA  GLN    63      87.330 -28.878 163.796  1.00  0.00           C
ATOM    970  HA  GLN    63      87.242 -28.356 162.843  1.00  0.00           H
ATOM    971  CB  GLN    63      88.811 -29.251 164.001  1.00  0.00           C
ATOM    972  HB2 GLN    63      88.952 -29.540 165.044  1.00  0.00           H
ATOM    973  HB3 GLN    63      89.069 -30.102 163.368  1.00  0.00           H
ATOM    974  CG  GLN    63      89.747 -28.077 163.642  1.00  0.00           C
ATOM    975  HG2 GLN    63      89.796 -27.993 162.556  1.00  0.00           H
ATOM    976  HG3 GLN    63      89.321 -27.157 164.029  1.00  0.00           H
ATOM    977  CD  GLN    63      91.175 -28.161 164.197  1.00  0.00           C
ATOM    978  OE1 GLN    63      91.899 -27.168 164.158  1.00  0.00           O
ATOM    979  NE2 GLN    63      91.594 -29.313 164.726  1.00  0.00           N
ATOM    980 HE21 GLN    63      92.529 -29.385 165.101  1.00  0.00           H
ATOM    981 HE22 GLN    63      90.976 -30.111 164.750  1.00  0.00           H
ATOM    982  C   GLN    63      86.440 -30.129 163.710  1.00  0.00           C
ATOM    983  O   GLN    63      86.464 -30.801 162.678  1.00  0.00           O
ATOM    984  N   MET    64      85.638 -30.425 164.748  1.00  0.00           N
ATOM    985  H   MET    64      85.659 -29.835 165.568  1.00  0.00           H
ATOM    986  CA  MET    64      84.669 -31.520 164.740  1.00  0.00           C
ATOM    987  HA  MET    64      85.120 -32.363 164.215  1.00  0.00           H
ATOM    988  CB  MET    64      84.377 -31.980 166.178  1.00  0.00           C
ATOM    989  HB2 MET    64      84.031 -31.138 166.778  1.00  0.00           H
ATOM    990  HB3 MET    64      83.590 -32.735 166.150  1.00  0.00           H
ATOM    991  CG  MET    64      85.619 -32.610 166.820  1.00  0.00           C
ATOM    992  HG2 MET    64      86.082 -33.275 166.089  1.00  0.00           H
ATOM    993  HG3 MET    64      86.335 -31.826 167.060  1.00  0.00           H
ATOM    994  SD  MET    64      85.298 -33.595 168.308  1.00  0.00           S
ATOM    995  CE  MET    64      84.929 -32.280 169.492  1.00  0.00           C
ATOM    996  HE1 MET    64      84.126 -31.656 169.103  1.00  0.00           H
ATOM    997  HE2 MET    64      84.620 -32.720 170.440  1.00  0.00           H
ATOM    998  HE3 MET    64      85.820 -31.672 169.648  1.00  0.00           H
ATOM    999  C   MET    64      83.371 -31.173 163.990  1.00  0.00           C
ATOM   1000  O   MET    64      82.600 -32.088 163.696  1.00  0.00           O
ATOM   1001  N   TYR    65      83.137 -29.894 163.649  1.00  0.00           N
ATOM   1002  H   TYR    65      83.798 -29.184 163.931  1.00  0.00           H
ATOM   1003  CA  TYR    65      82.076 -29.481 162.734  1.00  0.00           C
ATOM   1004  HA  TYR    65      81.252 -30.187 162.816  1.00  0.00           H
ATOM   1005  CB  TYR    65      81.519 -28.102 163.128  1.00  0.00           C
ATOM   1006  HB2 TYR    65      82.283 -27.342 162.957  1.00  0.00           H
ATOM   1007  HB3 TYR    65      80.673 -27.868 162.479  1.00  0.00           H
ATOM   1008  CG  TYR    65      81.060 -28.027 164.572  1.00  0.00           C
ATOM   1009  CD1 TYR    65      81.831 -27.324 165.515  1.00  0.00           C
ATOM   1010  HD1 TYR    65      82.711 -26.787 165.199  1.00  0.00           H
ATOM   1011  CE1 TYR    65      81.483 -27.342 166.874  1.00  0.00           C
ATOM   1012  HE1 TYR    65      82.107 -26.836 167.594  1.00  0.00           H
ATOM   1013  CZ  TYR    65      80.336 -28.051 167.297  1.00  0.00           C
ATOM   1014  OH  TYR    65      80.019 -28.105 168.622  1.00  0.00           O
ATOM   1015  HH  TYR    65      80.631 -27.613 169.174  1.00  0.00           H
ATOM   1016  CE2 TYR    65      79.546 -28.739 166.346  1.00  0.00           C
ATOM   1017  HE2 TYR    65      78.685 -29.304 166.664  1.00  0.00           H
ATOM   1018  CD2 TYR    65      79.909 -28.723 164.988  1.00  0.00           C
ATOM   1019  HD2 TYR    65      79.317 -29.272 164.269  1.00  0.00           H
ATOM   1020  C   TYR    65      82.641 -29.468 161.305  1.00  0.00           C
ATOM   1021  O   TYR    65      83.595 -28.729 161.055  1.00  0.00           O
ATOM   1022  N   PRO    66      82.079 -30.247 160.358  1.00  0.00           N
ATOM   1023  CD  PRO    66      81.002 -31.306 160.585  1.00  0.00           C
ATOM   1024  HD2 PRO    66      80.100 -30.854 160.994  1.00  0.00           H
ATOM   1025  HD3 PRO    66      81.379 -32.064 161.271  1.00  0.00           H
ATOM   1026  CG  PRO    66      80.683 -31.985 159.168  1.00  0.00           C
ATOM   1027  HG2 PRO    66      79.684 -31.692 158.849  1.00  0.00           H
ATOM   1028  HG3 PRO    66      80.752 -33.071 159.235  1.00  0.00           H
ATOM   1029  CB  PRO    66      81.761 -31.408 158.134  1.00  0.00           C
ATOM   1030  HB2 PRO    66      81.274 -31.048 157.227  1.00  0.00           H
ATOM   1031  HB3 PRO    66      82.472 -32.195 157.880  1.00  0.00           H
ATOM   1032  CA  PRO    66      82.539 -30.227 158.898  1.00  0.00           C
ATOM   1033  HA  PRO    66      83.611 -30.422 158.853  1.00  0.00           H
ATOM   1034  C   PRO    66      82.233 -28.861 158.283  1.00  0.00           C
ATOM   1035  O   PRO    66      81.075 -28.444 158.244  1.00  0.00           O
ATOM   1036  N   LEU    67      83.288 -28.186 157.805  1.00  0.00           N
ATOM   1037  H   LEU    67      84.199 -28.616 157.870  1.00  0.00           H
ATOM   1038  CA  LEU    67      83.244 -26.841 157.229  1.00  0.00           C
ATOM   1039  HA  LEU    67      82.785 -26.176 157.959  1.00  0.00           H
ATOM   1040  CB  LEU    67      84.711 -26.404 156.980  1.00  0.00           C
ATOM   1041  HB2 LEU    67      85.343 -26.864 157.742  1.00  0.00           H
ATOM   1042  HB3 LEU    67      85.033 -26.820 156.023  1.00  0.00           H
ATOM   1043  CG  LEU    67      85.049 -24.895 156.992  1.00  0.00           C
ATOM   1044  HG  LEU    67      86.096 -24.804 156.701  1.00  0.00           H
ATOM   1045  CD1 LEU    67      84.237 -24.074 155.991  1.00  0.00           C
ATOM   1046 HD11 LEU    67      83.209 -24.007 156.334  1.00  0.00           H
ATOM   1047 HD12 LEU    67      84.650 -23.067 155.921  1.00  0.00           H
ATOM   1048 HD13 LEU    67      84.273 -24.541 155.006  1.00  0.00           H
ATOM   1049  CD2 LEU    67      84.917 -24.268 158.388  1.00  0.00           C
ATOM   1050 HD21 LEU    67      85.653 -24.716 159.049  1.00  0.00           H
ATOM   1051 HD22 LEU    67      85.117 -23.197 158.339  1.00  0.00           H
ATOM   1052 HD23 LEU    67      83.917 -24.424 158.792  1.00  0.00           H
ATOM   1053  C   LEU    67      82.408 -26.834 155.933  1.00  0.00           C
ATOM   1054  O   LEU    67      81.718 -25.857 155.645  1.00  0.00           O
ATOM   1055  N   GLN    68      82.437 -27.945 155.181  1.00  0.00           N
ATOM   1056  H   GLN    68      82.995 -28.722 155.505  1.00  0.00           H
ATOM   1057  CA  GLN    68      81.788 -28.115 153.886  1.00  0.00           C
ATOM   1058  HA  GLN    68      82.117 -27.308 153.230  1.00  0.00           H
ATOM   1059  CB  GLN    68      82.224 -29.459 153.266  1.00  0.00           C
ATOM   1060  HB2 GLN    68      81.798 -30.284 153.837  1.00  0.00           H
ATOM   1061  HB3 GLN    68      81.801 -29.510 152.261  1.00  0.00           H
ATOM   1062  CG  GLN    68      83.749 -29.651 153.139  1.00  0.00           C
ATOM   1063  HG2 GLN    68      84.189 -28.731 152.749  1.00  0.00           H
ATOM   1064  HG3 GLN    68      83.936 -30.436 152.405  1.00  0.00           H
ATOM   1065  CD  GLN    68      84.458 -30.058 154.439  1.00  0.00           C
ATOM   1066  OE1 GLN    68      83.885 -30.724 155.301  1.00  0.00           O
ATOM   1067  NE2 GLN    68      85.723 -29.654 154.583  1.00  0.00           N
ATOM   1068 HE21 GLN    68      86.236 -29.894 155.419  1.00  0.00           H
ATOM   1069 HE22 GLN    68      86.164 -29.109 153.857  1.00  0.00           H
ATOM   1070  C   GLN    68      80.254 -28.081 153.978  1.00  0.00           C
ATOM   1071  O   GLN    68      79.603 -27.747 152.988  1.00  0.00           O
ATOM   1072  N   GLU    69      79.687 -28.434 155.143  1.00  0.00           N
ATOM   1073  H   GLU    69      80.288 -28.671 155.920  1.00  0.00           H
ATOM   1074  CA  GLU    69      78.252 -28.626 155.344  1.00  0.00           C
ATOM   1075  HA  GLU    69      77.818 -28.836 154.366  1.00  0.00           H
ATOM   1076  CB  GLU    69      78.037 -29.864 156.240  1.00  0.00           C
ATOM   1077  HB2 GLU    69      78.993 -30.363 156.406  1.00  0.00           H
ATOM   1078  HB3 GLU    69      77.639 -29.566 157.210  1.00  0.00           H
ATOM   1079  CG  GLU    69      77.072 -30.859 155.570  1.00  0.00           C
ATOM   1080  HG2 GLU    69      76.082 -30.405 155.519  1.00  0.00           H
ATOM   1081  HG3 GLU    69      77.413 -31.047 154.551  1.00  0.00           H
ATOM   1082  CD  GLU    69      76.969 -32.217 156.274  1.00  0.00           C
ATOM   1083  OE1 GLU    69      77.916 -32.594 156.996  1.00  0.00           O
ATOM   1084  OE2 GLU    69      75.929 -32.878 156.055  1.00  0.00           O
ATOM   1085  C   GLU    69      77.534 -27.374 155.879  1.00  0.00           C
ATOM   1086  O   GLU    69      76.311 -27.404 156.028  1.00  0.00           O
ATOM   1087  N   ILE    70      78.268 -26.280 156.145  1.00  0.00           N
ATOM   1088  H   ILE    70      79.268 -26.321 156.011  1.00  0.00           H
ATOM   1089  CA  ILE    70      77.707 -24.982 156.513  1.00  0.00           C
ATOM   1090  HA  ILE    70      76.856 -25.148 157.176  1.00  0.00           H
ATOM   1091  CB  ILE    70      78.756 -24.143 157.289  1.00  0.00           C
ATOM   1092  HB  ILE    70      79.744 -24.314 156.858  1.00  0.00           H
ATOM   1093  CG2 ILE    70      78.498 -22.628 157.207  1.00  0.00           C
ATOM   1094 HG21 ILE    70      77.509 -22.393 157.601  1.00  0.00           H
ATOM   1095 HG22 ILE    70      79.252 -22.095 157.784  1.00  0.00           H
ATOM   1096 HG23 ILE    70      78.574 -22.284 156.176  1.00  0.00           H
ATOM   1097  CG1 ILE    70      78.786 -24.521 158.789  1.00  0.00           C
ATOM   1098 HG12 ILE    70      77.770 -24.532 159.186  1.00  0.00           H
ATOM   1099 HG13 ILE    70      79.341 -23.761 159.335  1.00  0.00           H
ATOM   1100  CD1 ILE    70      79.458 -25.863 159.091  1.00  0.00           C
ATOM   1101 HD11 ILE    70      80.466 -25.866 158.678  1.00  0.00           H
ATOM   1102 HD12 ILE    70      79.515 -26.004 160.170  1.00  0.00           H
ATOM   1103 HD13 ILE    70      78.881 -26.682 158.667  1.00  0.00           H
ATOM   1104  C   ILE    70      77.176 -24.296 155.245  1.00  0.00           C
ATOM   1105  O   ILE    70      77.797 -24.364 154.182  1.00  0.00           O
ATOM   1106  N   GLN    71      76.028 -23.619 155.394  1.00  0.00           N
ATOM   1107  H   GLN    71      75.599 -23.607 156.309  1.00  0.00           H
ATOM   1108  CA  GLN    71      75.298 -22.921 154.334  1.00  0.00           C
ATOM   1109  HA  GLN    71      75.915 -22.908 153.436  1.00  0.00           H
ATOM   1110  CB  GLN    71      73.997 -23.678 153.999  1.00  0.00           C
ATOM   1111  HB2 GLN    71      73.383 -23.712 154.898  1.00  0.00           H
ATOM   1112  HB3 GLN    71      73.445 -23.130 153.234  1.00  0.00           H
ATOM   1113  CG  GLN    71      74.222 -25.112 153.482  1.00  0.00           C
ATOM   1114  HG2 GLN    71      74.640 -25.057 152.475  1.00  0.00           H
ATOM   1115  HG3 GLN    71      74.943 -25.631 154.112  1.00  0.00           H
ATOM   1116  CD  GLN    71      72.947 -25.963 153.453  1.00  0.00           C
ATOM   1117  OE1 GLN    71      71.912 -25.599 154.011  1.00  0.00           O
ATOM   1118  NE2 GLN    71      73.026 -27.126 152.803  1.00  0.00           N
ATOM   1119 HE21 GLN    71      72.222 -27.735 152.763  1.00  0.00           H
ATOM   1120 HE22 GLN    71      73.888 -27.395 152.352  1.00  0.00           H
ATOM   1121  C   GLN    71      75.049 -21.450 154.721  1.00  0.00           C
ATOM   1122  O   GLN    71      74.050 -20.859 154.308  1.00  0.00           O
ATOM   1123  N   ASN    72      75.955 -20.862 155.520  1.00  0.00           N
ATOM   1124  H   ASN    72      76.749 -21.402 155.830  1.00  0.00           H
ATOM   1125  CA  ASN    72      75.901 -19.473 155.954  1.00  0.00           C
ATOM   1126  HA  ASN    72      75.370 -18.888 155.200  1.00  0.00           H
ATOM   1127  CB  ASN    72      75.119 -19.374 157.275  1.00  0.00           C
ATOM   1128  HB2 ASN    72      74.125 -19.795 157.123  1.00  0.00           H
ATOM   1129  HB3 ASN    72      75.620 -19.968 158.041  1.00  0.00           H
ATOM   1130  CG  ASN    72      74.951 -17.942 157.785  1.00  0.00           C
ATOM   1131  OD1 ASN    72      75.369 -16.983 157.133  1.00  0.00           O
ATOM   1132  ND2 ASN    72      74.323 -17.800 158.961  1.00  0.00           N
ATOM   1133 HD21 ASN    72      73.975 -18.610 159.455  1.00  0.00           H
ATOM   1134  C   ASN    72      77.329 -18.936 156.073  1.00  0.00           C
ATOM   1135  O   ASN    72      78.133 -19.464 156.835  1.00  0.00           O
ATOM   1136  N   LEU    73      77.617 -17.870 155.315  1.00  0.00           N
ATOM   1137  H   LEU    73      76.876 -17.476 154.753  1.00  0.00           H
ATOM   1138  CA  LEU    73      78.949 -17.313 155.096  1.00  0.00           C
ATOM   1139  HA  LEU    73      79.598 -18.106 154.725  1.00  0.00           H
ATOM   1140  CB  LEU    73      78.842 -16.206 154.031  1.00  0.00           C
ATOM   1141  HB2 LEU    73      78.205 -15.416 154.434  1.00  0.00           H
ATOM   1142  HB3 LEU    73      79.833 -15.778 153.868  1.00  0.00           H
ATOM   1143  CG  LEU    73      78.266 -16.654 152.669  1.00  0.00           C
ATOM   1144  HG  LEU    73      77.317 -17.169 152.820  1.00  0.00           H
ATOM   1145  CD1 LEU    73      77.979 -15.414 151.811  1.00  0.00           C
ATOM   1146 HD11 LEU    73      78.883 -14.818 151.706  1.00  0.00           H
ATOM   1147 HD12 LEU    73      77.625 -15.715 150.824  1.00  0.00           H
ATOM   1148 HD13 LEU    73      77.211 -14.805 152.288  1.00  0.00           H
ATOM   1149  CD2 LEU    73      79.221 -17.606 151.932  1.00  0.00           C
ATOM   1150 HD21 LEU    73      79.358 -18.521 152.509  1.00  0.00           H
ATOM   1151 HD22 LEU    73      78.799 -17.872 150.963  1.00  0.00           H
ATOM   1152 HD23 LEU    73      80.189 -17.127 151.782  1.00  0.00           H
ATOM   1153  C   LEU    73      79.592 -16.718 156.357  1.00  0.00           C
ATOM   1154  O   LEU    73      80.820 -16.638 156.417  1.00  0.00           O
ATOM   1155  N   THR    74      78.787 -16.281 157.337  1.00  0.00           N
ATOM   1156  H   THR    74      77.787 -16.380 157.239  1.00  0.00           H
ATOM   1157  CA  THR    74      79.279 -15.552 158.502  1.00  0.00           C
ATOM   1158  HA  THR    74      80.162 -14.984 158.202  1.00  0.00           H
ATOM   1159  CB  THR    74      78.221 -14.534 158.968  1.00  0.00           C
ATOM   1160  HB  THR    74      77.393 -15.081 159.414  1.00  0.00           H
ATOM   1161  CG2 THR    74      78.795 -13.537 159.985  1.00  0.00           C
ATOM   1162 HG21 THR    74      79.555 -12.919 159.504  1.00  0.00           H
ATOM   1163 HG22 THR    74      77.998 -12.895 160.361  1.00  0.00           H
ATOM   1164 HG23 THR    74      79.249 -14.058 160.826  1.00  0.00           H
ATOM   1165  OG1 THR    74      77.722 -13.781 157.878  1.00  0.00           O
ATOM   1166  HG1 THR    74      77.038 -13.192 158.204  1.00  0.00           H
ATOM   1167  C   THR    74      79.698 -16.522 159.618  1.00  0.00           C
ATOM   1168  O   THR    74      80.718 -16.272 160.259  1.00  0.00           O
ATOM   1169  N   VAL    75      78.974 -17.643 159.815  1.00  0.00           N
ATOM   1170  H   VAL    75      78.143 -17.803 159.263  1.00  0.00           H
ATOM   1171  CA  VAL    75      79.419 -18.726 160.703  1.00  0.00           C
ATOM   1172  HA  VAL    75      79.805 -18.258 161.609  1.00  0.00           H
ATOM   1173  CB  VAL    75      78.270 -19.673 161.146  1.00  0.00           C
ATOM   1174  HB  VAL    75      78.611 -20.180 162.049  1.00  0.00           H
ATOM   1175  CG1 VAL    75      76.979 -18.935 161.513  1.00  0.00           C
ATOM   1176 HG11 VAL    75      76.583 -18.426 160.637  1.00  0.00           H
ATOM   1177 HG12 VAL    75      76.236 -19.648 161.859  1.00  0.00           H
ATOM   1178 HG13 VAL    75      77.175 -18.223 162.313  1.00  0.00           H
ATOM   1179  CG2 VAL    75      77.924 -20.782 160.141  1.00  0.00           C
ATOM   1180 HG21 VAL    75      78.775 -21.449 160.013  1.00  0.00           H
ATOM   1181 HG22 VAL    75      77.091 -21.378 160.516  1.00  0.00           H
ATOM   1182 HG23 VAL    75      77.649 -20.346 159.185  1.00  0.00           H
ATOM   1183  C   VAL    75      80.567 -19.519 160.058  1.00  0.00           C
ATOM   1184  O   VAL    75      81.286 -20.213 160.773  1.00  0.00           O
ATOM   1185  N   LYS    76      80.730 -19.426 158.727  1.00  0.00           N
ATOM   1186  H   LYS    76      80.092 -18.844 158.202  1.00  0.00           H
ATOM   1187  CA  LYS    76      81.791 -20.078 157.972  1.00  0.00           C
ATOM   1188  HA  LYS    76      81.896 -21.097 158.347  1.00  0.00           H
ATOM   1189  CB  LYS    76      81.370 -20.139 156.495  1.00  0.00           C
ATOM   1190  HB2 LYS    76      80.333 -20.454 156.446  1.00  0.00           H
ATOM   1191  HB3 LYS    76      81.457 -19.155 156.036  1.00  0.00           H
ATOM   1192  CG  LYS    76      82.181 -21.154 155.688  1.00  0.00           C
ATOM   1193  HG2 LYS    76      83.208 -20.805 155.575  1.00  0.00           H
ATOM   1194  HG3 LYS    76      82.173 -22.096 156.232  1.00  0.00           H
ATOM   1195  CD  LYS    76      81.550 -21.382 154.309  1.00  0.00           C
ATOM   1196  HD2 LYS    76      80.520 -21.720 154.435  1.00  0.00           H
ATOM   1197  HD3 LYS    76      81.554 -20.450 153.742  1.00  0.00           H
ATOM   1198  CE  LYS    76      82.331 -22.451 153.544  1.00  0.00           C
ATOM   1199  HE2 LYS    76      83.339 -22.085 153.346  1.00  0.00           H
ATOM   1200  HE3 LYS    76      82.394 -23.352 154.154  1.00  0.00           H
ATOM   1201  NZ  LYS    76      81.677 -22.789 152.269  1.00  0.00           N
ATOM   1202  HZ1 LYS    76      81.602 -21.960 151.697  1.00  0.00           H
ATOM   1203  HZ2 LYS    76      82.224 -23.486 151.784  1.00  0.00           H
ATOM   1204  HZ3 LYS    76      80.754 -23.156 152.453  1.00  0.00           H
ATOM   1205  C   LYS    76      83.125 -19.342 158.150  1.00  0.00           C
ATOM   1206  O   LYS    76      84.168 -19.990 158.143  1.00  0.00           O
ATOM   1207  N   LEU    77      83.086 -18.012 158.346  1.00  0.00           N
ATOM   1208  H   LEU    77      82.190 -17.547 158.330  1.00  0.00           H
ATOM   1209  CA  LEU    77      84.245 -17.193 158.690  1.00  0.00           C
ATOM   1210  HA  LEU    77      85.076 -17.483 158.048  1.00  0.00           H
ATOM   1211  CB  LEU    77      83.907 -15.701 158.467  1.00  0.00           C
ATOM   1212  HB2 LEU    77      82.822 -15.580 158.433  1.00  0.00           H
ATOM   1213  HB3 LEU    77      84.264 -15.110 159.312  1.00  0.00           H
ATOM   1214  CG  LEU    77      84.521 -15.122 157.178  1.00  0.00           C
ATOM   1215  HG  LEU    77      84.313 -15.797 156.347  1.00  0.00           H
ATOM   1216  CD1 LEU    77      83.884 -13.759 156.861  1.00  0.00           C
ATOM   1217 HD11 LEU    77      84.048 -13.067 157.688  1.00  0.00           H
ATOM   1218 HD12 LEU    77      84.326 -13.344 155.955  1.00  0.00           H
ATOM   1219 HD13 LEU    77      82.811 -13.879 156.703  1.00  0.00           H
ATOM   1220  CD2 LEU    77      86.045 -14.950 157.314  1.00  0.00           C
ATOM   1221 HD21 LEU    77      86.526 -15.912 157.487  1.00  0.00           H
ATOM   1222 HD22 LEU    77      86.454 -14.522 156.398  1.00  0.00           H
ATOM   1223 HD23 LEU    77      86.275 -14.285 158.149  1.00  0.00           H
ATOM   1224  C   LEU    77      84.663 -17.417 160.149  1.00  0.00           C
ATOM   1225  O   LEU    77      85.860 -17.431 160.432  1.00  0.00           O
ATOM   1226  N   GLN    78      83.692 -17.587 161.060  1.00  0.00           N
ATOM   1227  H   GLN    78      82.729 -17.570 160.758  1.00  0.00           H
ATOM   1228  CA  GLN    78      83.937 -17.761 162.489  1.00  0.00           C
ATOM   1229  HA  GLN    78      84.712 -17.059 162.801  1.00  0.00           H
ATOM   1230  CB  GLN    78      82.656 -17.444 163.267  1.00  0.00           C
ATOM   1231  HB2 GLN    78      81.819 -17.984 162.825  1.00  0.00           H
ATOM   1232  HB3 GLN    78      82.789 -17.780 164.292  1.00  0.00           H
ATOM   1233  CG  GLN    78      82.344 -15.945 163.297  1.00  0.00           C
ATOM   1234  HG2 GLN    78      83.200 -15.416 163.709  1.00  0.00           H
ATOM   1235  HG3 GLN    78      82.184 -15.580 162.283  1.00  0.00           H
ATOM   1236  CD  GLN    78      81.120 -15.642 164.162  1.00  0.00           C
ATOM   1237  OE1 GLN    78      81.168 -15.757 165.385  1.00  0.00           O
ATOM   1238  NE2 GLN    78      80.014 -15.253 163.528  1.00  0.00           N
ATOM   1239 HE21 GLN    78      79.176 -15.052 164.053  1.00  0.00           H
ATOM   1240 HE22 GLN    78      80.008 -15.186 162.520  1.00  0.00           H
ATOM   1241  C   GLN    78      84.417 -19.177 162.826  1.00  0.00           C
ATOM   1242  O   GLN    78      85.239 -19.325 163.732  1.00  0.00           O
ATOM   1243  N   LEU    79      83.942 -20.200 162.096  1.00  0.00           N
ATOM   1244  H   LEU    79      83.266 -20.021 161.368  1.00  0.00           H
ATOM   1245  CA  LEU    79      84.473 -21.552 162.206  1.00  0.00           C
ATOM   1246  HA  LEU    79      84.549 -21.813 163.260  1.00  0.00           H
ATOM   1247  CB  LEU    79      83.595 -22.587 161.482  1.00  0.00           C
ATOM   1248  HB2 LEU    79      83.248 -22.155 160.542  1.00  0.00           H
ATOM   1249  HB3 LEU    79      84.224 -23.442 161.229  1.00  0.00           H
ATOM   1250  CG  LEU    79      82.394 -23.128 162.281  1.00  0.00           C
ATOM   1251  HG  LEU    79      81.731 -22.304 162.548  1.00  0.00           H
ATOM   1252  CD1 LEU    79      81.639 -24.100 161.363  1.00  0.00           C
ATOM   1253 HD11 LEU    79      82.291 -24.923 161.064  1.00  0.00           H
ATOM   1254 HD12 LEU    79      80.774 -24.512 161.879  1.00  0.00           H
ATOM   1255 HD13 LEU    79      81.302 -23.571 160.473  1.00  0.00           H
ATOM   1256  CD2 LEU    79      82.807 -23.872 163.566  1.00  0.00           C
ATOM   1257 HD21 LEU    79      83.246 -23.181 164.284  1.00  0.00           H
ATOM   1258 HD22 LEU    79      81.929 -24.325 164.029  1.00  0.00           H
ATOM   1259 HD23 LEU    79      83.529 -24.656 163.332  1.00  0.00           H
ATOM   1260  C   LEU    79      85.874 -21.603 161.613  1.00  0.00           C
ATOM   1261  O   LEU    79      86.738 -22.180 162.256  1.00  0.00           O
ATOM   1262  N   GLN    80      86.114 -21.004 160.436  1.00  0.00           N
ATOM   1263  H   GLN    80      85.365 -20.523 159.957  1.00  0.00           H
ATOM   1264  CA  GLN    80      87.414 -21.067 159.772  1.00  0.00           C
ATOM   1265  HA  GLN    80      87.662 -22.120 159.627  1.00  0.00           H
ATOM   1266  CB  GLN    80      87.316 -20.413 158.384  1.00  0.00           C
ATOM   1267  HB2 GLN    80      86.570 -20.956 157.803  1.00  0.00           H
ATOM   1268  HB3 GLN    80      86.994 -19.376 158.490  1.00  0.00           H
ATOM   1269  CG  GLN    80      88.643 -20.449 157.612  1.00  0.00           C
ATOM   1270  HG2 GLN    80      89.376 -19.812 158.108  1.00  0.00           H
ATOM   1271  HG3 GLN    80      89.026 -21.470 157.602  1.00  0.00           H
ATOM   1272  CD  GLN    80      88.459 -19.980 156.169  1.00  0.00           C
ATOM   1273  OE1 GLN    80      88.098 -20.769 155.298  1.00  0.00           O
ATOM   1274  NE2 GLN    80      88.702 -18.691 155.913  1.00  0.00           N
ATOM   1275 HE21 GLN    80      88.599 -18.335 154.974  1.00  0.00           H
ATOM   1276 HE22 GLN    80      88.994 -18.075 156.659  1.00  0.00           H
ATOM   1277  C   GLN    80      88.516 -20.430 160.629  1.00  0.00           C
ATOM   1278  O   GLN    80      89.634 -20.938 160.625  1.00  0.00           O
ATOM   1279  N   ALA    81      88.191 -19.369 161.387  1.00  0.00           N
ATOM   1280  H   ALA    81      87.244 -19.019 161.351  1.00  0.00           H
ATOM   1281  CA  ALA    81      89.117 -18.666 162.268  1.00  0.00           C
ATOM   1282  HA  ALA    81      90.012 -18.416 161.696  1.00  0.00           H
ATOM   1283  CB  ALA    81      88.462 -17.357 162.722  1.00  0.00           C
ATOM   1284  HB1 ALA    81      87.537 -17.568 163.260  1.00  0.00           H
ATOM   1285  HB2 ALA    81      89.143 -16.813 163.377  1.00  0.00           H
ATOM   1286  HB3 ALA    81      88.239 -16.736 161.853  1.00  0.00           H
ATOM   1287  C   ALA    81      89.533 -19.509 163.483  1.00  0.00           C
ATOM   1288  O   ALA    81      90.679 -19.395 163.918  1.00  0.00           O
ATOM   1289  N   LEU    82      88.634 -20.358 164.010  1.00  0.00           N
ATOM   1290  H   LEU    82      87.708 -20.402 163.611  1.00  0.00           H
ATOM   1291  CA  LEU    82      88.940 -21.294 165.092  1.00  0.00           C
ATOM   1292  HA  LEU    82      89.651 -20.823 165.769  1.00  0.00           H
ATOM   1293  CB  LEU    82      87.661 -21.636 165.879  1.00  0.00           C
ATOM   1294  HB2 LEU    82      86.885 -21.928 165.169  1.00  0.00           H
ATOM   1295  HB3 LEU    82      87.864 -22.492 166.524  1.00  0.00           H
ATOM   1296  CG  LEU    82      87.138 -20.482 166.760  1.00  0.00           C
ATOM   1297  HG  LEU    82      87.056 -19.582 166.151  1.00  0.00           H
ATOM   1298  CD1 LEU    82      85.739 -20.819 167.299  1.00  0.00           C
ATOM   1299 HD11 LEU    82      85.784 -21.708 167.929  1.00  0.00           H
ATOM   1300 HD12 LEU    82      85.358 -19.984 167.889  1.00  0.00           H
ATOM   1301 HD13 LEU    82      85.055 -20.999 166.469  1.00  0.00           H
ATOM   1302  CD2 LEU    82      88.074 -20.195 167.947  1.00  0.00           C
ATOM   1303 HD21 LEU    82      89.051 -19.867 167.598  1.00  0.00           H
ATOM   1304 HD22 LEU    82      87.653 -19.399 168.558  1.00  0.00           H
ATOM   1305 HD23 LEU    82      88.193 -21.091 168.559  1.00  0.00           H
ATOM   1306  C   LEU    82      89.599 -22.574 164.566  1.00  0.00           C
ATOM   1307  O   LEU    82      90.475 -23.107 165.241  1.00  0.00           O
ATOM   1308  N   GLN    83      89.219 -23.047 163.369  1.00  0.00           N
ATOM   1309  H   GLN    83      88.513 -22.543 162.854  1.00  0.00           H
ATOM   1310  CA  GLN    83      89.779 -24.233 162.726  1.00  0.00           C
ATOM   1311  HA  GLN    83      89.857 -25.008 163.489  1.00  0.00           H
ATOM   1312  CB  GLN    83      88.831 -24.753 161.626  1.00  0.00           C
ATOM   1313  HB2 GLN    83      88.598 -23.949 160.926  1.00  0.00           H
ATOM   1314  HB3 GLN    83      89.355 -25.537 161.079  1.00  0.00           H
ATOM   1315  CG  GLN    83      87.524 -25.354 162.181  1.00  0.00           C
ATOM   1316  HG2 GLN    83      87.758 -26.018 163.005  1.00  0.00           H
ATOM   1317  HG3 GLN    83      86.896 -24.569 162.591  1.00  0.00           H
ATOM   1318  CD  GLN    83      86.723 -26.155 161.147  1.00  0.00           C
ATOM   1319  OE1 GLN    83      87.283 -26.787 160.253  1.00  0.00           O
ATOM   1320  NE2 GLN    83      85.394 -26.144 161.275  1.00  0.00           N
ATOM   1321 HE21 GLN    83      84.821 -26.669 160.629  1.00  0.00           H
ATOM   1322 HE22 GLN    83      84.962 -25.623 162.024  1.00  0.00           H
ATOM   1323  C   GLN    83      91.204 -24.000 162.187  1.00  0.00           C
ATOM   1324  O   GLN    83      91.820 -24.954 161.708  1.00  0.00           O
ATOM   1325  N   GLN    84      91.753 -22.777 162.311  1.00  0.00           N
ATOM   1326  H   GLN    84      91.191 -22.027 162.688  1.00  0.00           H
ATOM   1327  CA  GLN    84      93.185 -22.525 162.181  1.00  0.00           C
ATOM   1328  HA  GLN    84      93.524 -22.850 161.196  1.00  0.00           H
ATOM   1329  CB  GLN    84      93.512 -21.032 162.365  1.00  0.00           C
ATOM   1330  HB2 GLN    84      93.112 -20.695 163.323  1.00  0.00           H
ATOM   1331  HB3 GLN    84      94.597 -20.925 162.394  1.00  0.00           H
ATOM   1332  CG  GLN    84      92.973 -20.124 161.253  1.00  0.00           C
ATOM   1333  HG2 GLN    84      93.344 -20.478 160.290  1.00  0.00           H
ATOM   1334  HG3 GLN    84      91.889 -20.181 161.244  1.00  0.00           H
ATOM   1335  CD  GLN    84      93.365 -18.652 161.426  1.00  0.00           C
ATOM   1336  OE1 GLN    84      94.025 -18.268 162.391  1.00  0.00           O
ATOM   1337  NE2 GLN    84      92.947 -17.812 160.476  1.00  0.00           N
ATOM   1338 HE21 GLN    84      93.175 -16.830 160.537  1.00  0.00           H
ATOM   1339 HE22 GLN    84      92.407 -18.159 159.696  1.00  0.00           H
ATOM   1340  C   GLN    84      93.918 -23.307 163.270  1.00  0.00           C
ATOM   1341  O   GLN    84      93.557 -23.199 164.445  1.00  0.00           O
ATOM   1342  N   ASN    85      94.965 -24.052 162.883  1.00  0.00           N
ATOM   1343  H   ASN    85      95.209 -24.102 161.905  1.00  0.00           H
ATOM   1344  CA  ASN    85      95.865 -24.680 163.843  1.00  0.00           C
ATOM   1345  HA  ASN    85      95.297 -24.804 164.762  1.00  0.00           H
ATOM   1346  CB  ASN    85      96.272 -26.092 163.369  1.00  0.00           C
ATOM   1347  HB2 ASN    85      95.458 -26.524 162.785  1.00  0.00           H
ATOM   1348  HB3 ASN    85      97.145 -26.022 162.721  1.00  0.00           H
ATOM   1349  CG  ASN    85      96.565 -27.055 164.531  1.00  0.00           C
ATOM   1350  OD1 ASN    85      96.356 -26.717 165.698  1.00  0.00           O
ATOM   1351  ND2 ASN    85      97.067 -28.260 164.217  1.00  0.00           N
ATOM   1352 HD21 ASN    85      97.206 -28.514 163.249  1.00  0.00           H
ATOM   1353  C   ASN    85      97.060 -23.760 164.159  1.00  0.00           C
ATOM   1354  O   ASN    85      97.590 -23.833 165.264  1.00  0.00           O
ATOM   1355  N   GLY    86      97.432 -22.847 163.243  1.00  0.00           N
ATOM   1356  H   GLY    86      96.965 -22.843 162.347  1.00  0.00           H
ATOM   1357  CA  GLY    86      98.328 -21.727 163.517  1.00  0.00           C
ATOM   1358  HA2 GLY    86      98.331 -21.057 162.658  1.00  0.00           H
ATOM   1359  HA3 GLY    86      97.935 -21.173 164.371  1.00  0.00           H
ATOM   1360  C   GLY    86      99.770 -22.147 163.814  1.00  0.00           C
ATOM   1361  O   GLY    86     100.260 -23.133 163.262  1.00  0.00           O
ATOM   1362  N   SER    87     100.431 -21.379 164.700  1.00  0.00           N
ATOM   1363  H   SER    87      99.945 -20.595 165.109  1.00  0.00           H
ATOM   1364  CA  SER    87     101.817 -21.580 165.129  1.00  0.00           C
ATOM   1365  HA  SER    87     102.464 -21.498 164.260  1.00  0.00           H
ATOM   1366  CB  SER    87     102.199 -20.459 166.104  1.00  0.00           C
ATOM   1367  HB2 SER    87     102.065 -19.495 165.612  1.00  0.00           H
ATOM   1368  HB3 SER    87     101.554 -20.501 166.982  1.00  0.00           H
ATOM   1369  OG  SER    87     103.545 -20.577 166.515  1.00  0.00           O
ATOM   1370  HG  SER    87     103.628 -21.357 167.069  1.00  0.00           H
ATOM   1371  C   SER    87     102.040 -22.959 165.762  1.00  0.00           C
ATOM   1372  O   SER    87     103.126 -23.523 165.616  1.00  0.00           O
ATOM   1373  N   SER    88     101.002 -23.511 166.409  1.00  0.00           N
ATOM   1374  H   SER    88     100.149 -22.977 166.502  1.00  0.00           H
ATOM   1375  CA  SER    88     100.937 -24.909 166.790  1.00  0.00           C
ATOM   1376  HA  SER    88     101.939 -25.240 167.066  1.00  0.00           H
ATOM   1377  CB  SER    88     100.057 -25.077 168.042  1.00  0.00           C
ATOM   1378  HB2 SER    88     100.500 -24.512 168.862  1.00  0.00           H
ATOM   1379  HB3 SER    88     100.031 -26.127 168.330  1.00  0.00           H
ATOM   1380  OG  SER    88      98.732 -24.632 167.855  1.00  0.00           O
ATOM   1381  HG  SER    88      98.296 -25.228 167.240  1.00  0.00           H
ATOM   1382  C   SER    88     100.487 -25.734 165.574  1.00  0.00           C
ATOM   1383  O   SER    88      99.333 -26.140 165.472  1.00  0.00           O
ATOM   1384  N   VAL    89     101.441 -26.025 164.680  1.00  0.00           N
ATOM   1385  H   VAL    89     102.344 -25.589 164.799  1.00  0.00           H
ATOM   1386  CA  VAL    89     101.410 -27.188 163.791  1.00  0.00           C
ATOM   1387  HA  VAL    89     100.783 -27.919 164.281  1.00  0.00           H
ATOM   1388  CB  VAL    89     100.683 -26.867 162.470  1.00  0.00           C
ATOM   1389  HB  VAL    89      99.797 -26.274 162.706  1.00  0.00           H
ATOM   1390  CG1 VAL    89     101.551 -26.044 161.523  1.00  0.00           C
ATOM   1391 HG11 VAL    89     102.453 -26.592 161.256  1.00  0.00           H
ATOM   1392 HG12 VAL    89     100.983 -25.838 160.621  1.00  0.00           H
ATOM   1393 HG13 VAL    89     101.823 -25.104 162.000  1.00  0.00           H
ATOM   1394  CG2 VAL    89     100.181 -28.140 161.767  1.00  0.00           C
ATOM   1395 HG21 VAL    89      99.557 -28.718 162.448  1.00  0.00           H
ATOM   1396 HG22 VAL    89      99.586 -27.869 160.894  1.00  0.00           H
ATOM   1397 HG23 VAL    89     101.014 -28.759 161.439  1.00  0.00           H
ATOM   1398  C   VAL    89     102.815 -27.838 163.704  1.00  0.00           C
ATOM   1399  O   VAL    89     103.094 -28.649 162.823  1.00  0.00           O
ATOM   1400  N   LEU    90     103.688 -27.483 164.660  1.00  0.00           N
ATOM   1401  H   LEU    90     103.373 -26.811 165.344  1.00  0.00           H
ATOM   1402  CA  LEU    90     105.029 -28.011 164.889  1.00  0.00           C
ATOM   1403  HA  LEU    90     105.399 -28.525 164.002  1.00  0.00           H
ATOM   1404  CB  LEU    90     105.956 -26.824 165.217  1.00  0.00           C
ATOM   1405  HB2 LEU    90     105.408 -26.118 165.845  1.00  0.00           H
ATOM   1406  HB3 LEU    90     106.793 -27.189 165.811  1.00  0.00           H
ATOM   1407  CG  LEU    90     106.546 -26.072 164.004  1.00  0.00           C
ATOM   1408  HG  LEU    90     107.310 -26.704 163.547  1.00  0.00           H
ATOM   1409  CD1 LEU    90     105.531 -25.693 162.914  1.00  0.00           C
ATOM   1410 HD11 LEU    90     104.715 -25.108 163.340  1.00  0.00           H
ATOM   1411 HD12 LEU    90     106.026 -25.107 162.142  1.00  0.00           H
ATOM   1412 HD13 LEU    90     105.133 -26.591 162.441  1.00  0.00           H
ATOM   1413  CD2 LEU    90     107.219 -24.790 164.512  1.00  0.00           C
ATOM   1414 HD21 LEU    90     107.974 -25.035 165.254  1.00  0.00           H
ATOM   1415 HD22 LEU    90     107.701 -24.273 163.685  1.00  0.00           H
ATOM   1416 HD23 LEU    90     106.477 -24.129 164.963  1.00  0.00           H
ATOM   1417  C   LEU    90     104.987 -29.001 166.064  1.00  0.00           C
ATOM   1418  O   LEU    90     104.120 -28.897 166.931  1.00  0.00           O
ATOM   1419  N   SER    91     105.963 -29.923 166.131  1.00  0.00           N
ATOM   1420  H   SER    91     106.659 -29.960 165.400  1.00  0.00           H
ATOM   1421  CA  SER    91     106.145 -30.820 167.278  1.00  0.00           C
ATOM   1422  HA  SER    91     105.215 -31.367 167.429  1.00  0.00           H
ATOM   1423  CB  SER    91     107.247 -31.846 166.979  1.00  0.00           C
ATOM   1424  HB2 SER    91     107.040 -32.337 166.028  1.00  0.00           H
ATOM   1425  HB3 SER    91     107.251 -32.600 167.766  1.00  0.00           H
ATOM   1426  OG  SER    91     108.524 -31.244 166.926  1.00  0.00           O
ATOM   1427  HG  SER    91     109.177 -31.928 166.763  1.00  0.00           H
ATOM   1428  C   SER    91     106.445 -30.024 168.557  1.00  0.00           C
ATOM   1429  O   SER    91     106.735 -28.832 168.488  1.00  0.00           O
ATOM   1430  N   GLU    92     106.363 -30.672 169.728  1.00  0.00           N
ATOM   1431  H   GLU    92     106.138 -31.657 169.737  1.00  0.00           H
ATOM   1432  CA  GLU    92     106.456 -29.988 171.018  1.00  0.00           C
ATOM   1433  HA  GLU    92     105.679 -29.223 171.040  1.00  0.00           H
ATOM   1434  CB  GLU    92     106.155 -30.995 172.141  1.00  0.00           C
ATOM   1435  HB2 GLU    92     105.200 -31.477 171.927  1.00  0.00           H
ATOM   1436  HB3 GLU    92     106.934 -31.759 172.165  1.00  0.00           H
ATOM   1437  CG  GLU    92     106.062 -30.315 173.518  1.00  0.00           C
ATOM   1438  HG2 GLU    92     107.051 -29.976 173.825  1.00  0.00           H
ATOM   1439  HG3 GLU    92     105.412 -29.442 173.432  1.00  0.00           H
ATOM   1440  CD  GLU    92     105.502 -31.234 174.608  1.00  0.00           C
ATOM   1441  OE1 GLU    92     105.816 -32.444 174.574  1.00  0.00           O
ATOM   1442  OE2 GLU    92     104.773 -30.703 175.474  1.00  0.00           O
ATOM   1443  C   GLU    92     107.810 -29.287 171.224  1.00  0.00           C
ATOM   1444  O   GLU    92     107.842 -28.207 171.814  1.00  0.00           O
ATOM   1445  N   ASP    93     108.905 -29.867 170.707  1.00  0.00           N
ATOM   1446  H   ASP    93     108.810 -30.748 170.223  1.00  0.00           H
ATOM   1447  CA  ASP    93     110.249 -29.300 170.799  1.00  0.00           C
ATOM   1448  HA  ASP    93     110.369 -28.852 171.786  1.00  0.00           H
ATOM   1449  CB  ASP    93     111.294 -30.422 170.659  1.00  0.00           C
ATOM   1450  HB2 ASP    93     111.222 -30.842 169.655  1.00  0.00           H
ATOM   1451  HB3 ASP    93     112.288 -29.985 170.768  1.00  0.00           H
ATOM   1452  CG  ASP    93     111.159 -31.563 171.679  1.00  0.00           C
ATOM   1453  OD1 ASP    93     110.507 -31.363 172.726  1.00  0.00           O
ATOM   1454  OD2 ASP    93     111.745 -32.633 171.393  1.00  0.00           O
ATOM   1455  C   ASP    93     110.499 -28.209 169.748  1.00  0.00           C
ATOM   1456  O   ASP    93     111.253 -27.279 170.028  1.00  0.00           O
ATOM   1457  N   LYS    94     109.875 -28.309 168.562  1.00  0.00           N
ATOM   1458  H   LYS    94     109.264 -29.096 168.397  1.00  0.00           H
ATOM   1459  CA  LYS    94     110.002 -27.329 167.484  1.00  0.00           C
ATOM   1460  HA  LYS    94     111.045 -27.018 167.405  1.00  0.00           H
ATOM   1461  CB  LYS    94     109.582 -27.969 166.154  1.00  0.00           C
ATOM   1462  HB2 LYS    94     108.648 -28.516 166.290  1.00  0.00           H
ATOM   1463  HB3 LYS    94     109.407 -27.178 165.424  1.00  0.00           H
ATOM   1464  CG  LYS    94     110.655 -28.908 165.592  1.00  0.00           C
ATOM   1465  HG2 LYS    94     111.585 -28.352 165.460  1.00  0.00           H
ATOM   1466  HG3 LYS    94     110.828 -29.732 166.286  1.00  0.00           H
ATOM   1467  CD  LYS    94     110.203 -29.462 164.237  1.00  0.00           C
ATOM   1468  HD2 LYS    94     109.281 -30.031 164.363  1.00  0.00           H
ATOM   1469  HD3 LYS    94     110.020 -28.631 163.555  1.00  0.00           H
ATOM   1470  CE  LYS    94     111.285 -30.367 163.648  1.00  0.00           C
ATOM   1471  HE2 LYS    94     112.200 -29.790 163.516  1.00  0.00           H
ATOM   1472  HE3 LYS    94     111.479 -31.188 164.339  1.00  0.00           H
ATOM   1473  NZ  LYS    94     110.873 -30.920 162.347  1.00  0.00           N
ATOM   1474  HZ1 LYS    94     110.697 -30.163 161.702  1.00  0.00           H
ATOM   1475  HZ2 LYS    94     111.607 -31.509 161.983  1.00  0.00           H
ATOM   1476  HZ3 LYS    94     110.030 -31.464 162.464  1.00  0.00           H
ATOM   1477  C   LYS    94     109.151 -26.079 167.732  1.00  0.00           C
ATOM   1478  O   LYS    94     109.558 -24.993 167.328  1.00  0.00           O
ATOM   1479  N   SER    95     107.990 -26.231 168.383  1.00  0.00           N
ATOM   1480  H   SER    95     107.729 -27.155 168.692  1.00  0.00           H
ATOM   1481  CA  SER    95     107.083 -25.147 168.738  1.00  0.00           C
ATOM   1482  HA  SER    95     106.986 -24.475 167.884  1.00  0.00           H
ATOM   1483  CB  SER    95     105.705 -25.746 169.048  1.00  0.00           C
ATOM   1484  HB2 SER    95     105.340 -26.296 168.181  1.00  0.00           H
ATOM   1485  HB3 SER    95     105.789 -26.433 169.891  1.00  0.00           H
ATOM   1486  OG  SER    95     104.775 -24.734 169.373  1.00  0.00           O
ATOM   1487  HG  SER    95     103.940 -25.149 169.602  1.00  0.00           H
ATOM   1488  C   SER    95     107.627 -24.362 169.936  1.00  0.00           C
ATOM   1489  O   SER    95     107.454 -23.144 169.989  1.00  0.00           O
ATOM   1490  N   LYS    96     108.313 -25.050 170.864  1.00  0.00           N
ATOM   1491  H   LYS    96     108.410 -26.050 170.761  1.00  0.00           H
ATOM   1492  CA  LYS    96     109.036 -24.425 171.961  1.00  0.00           C
ATOM   1493  HA  LYS    96     108.362 -23.721 172.450  1.00  0.00           H
ATOM   1494  CB  LYS    96     109.455 -25.504 172.977  1.00  0.00           C
ATOM   1495  HB2 LYS    96     108.562 -26.017 173.336  1.00  0.00           H
ATOM   1496  HB3 LYS    96     110.085 -26.238 172.473  1.00  0.00           H
ATOM   1497  CG  LYS    96     110.228 -24.965 174.196  1.00  0.00           C
ATOM   1498  HG2 LYS    96     111.131 -24.456 173.858  1.00  0.00           H
ATOM   1499  HG3 LYS    96     110.537 -25.815 174.806  1.00  0.00           H
ATOM   1500  CD  LYS    96     109.392 -24.018 175.073  1.00  0.00           C
ATOM   1501  HD2 LYS    96     109.039 -23.167 174.489  1.00  0.00           H
ATOM   1502  HD3 LYS    96     108.527 -24.563 175.451  1.00  0.00           H
ATOM   1503  CE  LYS    96     110.195 -23.494 176.268  1.00  0.00           C
ATOM   1504  HE2 LYS    96     110.673 -24.331 176.776  1.00  0.00           H
ATOM   1505  HE3 LYS    96     109.511 -23.006 176.963  1.00  0.00           H
ATOM   1506  NZ  LYS    96     111.220 -22.518 175.858  1.00  0.00           N
ATOM   1507  HZ1 LYS    96     110.774 -21.734 175.403  1.00  0.00           H
ATOM   1508  HZ2 LYS    96     111.721 -22.193 176.673  1.00  0.00           H
ATOM   1509  HZ3 LYS    96     111.865 -22.956 175.216  1.00  0.00           H
ATOM   1510  C   LYS    96     110.251 -23.661 171.427  1.00  0.00           C
ATOM   1511  O   LYS    96     110.521 -22.569 171.920  1.00  0.00           O
ATOM   1512  N   ARG    97     110.956 -24.207 170.420  1.00  0.00           N
ATOM   1513  H   ARG    97     110.675 -25.104 170.051  1.00  0.00           H
ATOM   1514  CA  ARG    97     112.126 -23.573 169.823  1.00  0.00           C
ATOM   1515  HA  ARG    97     112.746 -23.212 170.643  1.00  0.00           H
ATOM   1516  CB  ARG    97     112.936 -24.611 169.022  1.00  0.00           C
ATOM   1517  HB2 ARG    97     113.208 -25.431 169.688  1.00  0.00           H
ATOM   1518  HB3 ARG    97     112.309 -25.014 168.226  1.00  0.00           H
ATOM   1519  CG  ARG    97     114.229 -24.060 168.390  1.00  0.00           C
ATOM   1520  HG2 ARG    97     113.980 -23.294 167.654  1.00  0.00           H
ATOM   1521  HG3 ARG    97     114.730 -24.874 167.865  1.00  0.00           H
ATOM   1522  CD  ARG    97     115.197 -23.474 169.429  1.00  0.00           C
ATOM   1523  HD2 ARG    97     114.690 -22.703 170.008  1.00  0.00           H
ATOM   1524  HD3 ARG    97     115.521 -24.267 170.104  1.00  0.00           H
ATOM   1525  NE  ARG    97     116.374 -22.863 168.798  1.00  0.00           N
ATOM   1526  HE  ARG    97     116.470 -22.987 167.800  1.00  0.00           H
ATOM   1527  CZ  ARG    97     117.296 -22.124 169.442  1.00  0.00           C
ATOM   1528  NH1 ARG    97     118.299 -21.570 168.750  1.00  0.00           N
ATOM   1529 HH11 ARG    97     118.357 -21.705 167.751  1.00  0.00           H
ATOM   1530 HH12 ARG    97     118.993 -21.011 169.225  1.00  0.00           H
ATOM   1531  NH2 ARG    97     117.234 -21.925 170.767  1.00  0.00           N
ATOM   1532 HH21 ARG    97     116.484 -22.336 171.304  1.00  0.00           H
ATOM   1533 HH22 ARG    97     117.939 -21.367 171.227  1.00  0.00           H
ATOM   1534  C   ARG    97     111.736 -22.378 168.946  1.00  0.00           C
ATOM   1535  O   ARG    97     112.503 -21.421 168.884  1.00  0.00           O
ATOM   1536  N   LEU    98     110.557 -22.404 168.306  1.00  0.00           N
ATOM   1537  H   LEU    98     109.959 -23.213 168.396  1.00  0.00           H
ATOM   1538  CA  LEU    98     110.055 -21.277 167.531  1.00  0.00           C
ATOM   1539  HA  LEU    98     110.848 -20.962 166.853  1.00  0.00           H
ATOM   1540  CB  LEU    98     108.845 -21.709 166.680  1.00  0.00           C
ATOM   1541  HB2 LEU    98     109.160 -22.498 165.998  1.00  0.00           H
ATOM   1542  HB3 LEU    98     108.084 -22.123 167.343  1.00  0.00           H
ATOM   1543  CG  LEU    98     108.210 -20.564 165.858  1.00  0.00           C
ATOM   1544  HG  LEU    98     107.826 -19.810 166.545  1.00  0.00           H
ATOM   1545  CD1 LEU    98     109.207 -19.888 164.899  1.00  0.00           C
ATOM   1546 HD11 LEU    98     109.646 -20.627 164.231  1.00  0.00           H
ATOM   1547 HD12 LEU    98     108.697 -19.132 164.305  1.00  0.00           H
ATOM   1548 HD13 LEU    98     110.002 -19.395 165.457  1.00  0.00           H
ATOM   1549  CD2 LEU    98     107.019 -21.102 165.053  1.00  0.00           C
ATOM   1550 HD21 LEU    98     106.322 -21.617 165.715  1.00  0.00           H
ATOM   1551 HD22 LEU    98     106.494 -20.274 164.577  1.00  0.00           H
ATOM   1552 HD23 LEU    98     107.365 -21.794 164.284  1.00  0.00           H
ATOM   1553  C   LEU    98     109.714 -20.115 168.469  1.00  0.00           C
ATOM   1554  O   LEU    98     110.045 -18.976 168.157  1.00  0.00           O
ATOM   1555  N   ASN    99     109.113 -20.400 169.634  1.00  0.00           N
ATOM   1556  H   ASN    99     108.875 -21.358 169.846  1.00  0.00           H
ATOM   1557  CA  ASN    99     108.815 -19.393 170.646  1.00  0.00           C
ATOM   1558  HA  ASN    99     108.338 -18.542 170.157  1.00  0.00           H
ATOM   1559  CB  ASN    99     107.826 -19.965 171.676  1.00  0.00           C
ATOM   1560  HB2 ASN    99     108.232 -20.884 172.100  1.00  0.00           H
ATOM   1561  HB3 ASN    99     107.724 -19.245 172.490  1.00  0.00           H
ATOM   1562  CG  ASN    99     106.422 -20.248 171.120  1.00  0.00           C
ATOM   1563  OD1 ASN    99     106.173 -20.188 169.916  1.00  0.00           O
ATOM   1564  ND2 ASN    99     105.484 -20.552 172.020  1.00  0.00           N
ATOM   1565 HD21 ASN    99     104.538 -20.739 171.718  1.00  0.00           H
ATOM   1566 HD22 ASN    99     105.717 -20.583 173.002  1.00  0.00           H
ATOM   1567  C   ASN    99     110.089 -18.886 171.337  1.00  0.00           C
ATOM   1568  O   ASN    99     110.096 -17.745 171.795  1.00  0.00           O
ATOM   1569  N   THR   100     111.165 -19.690 171.385  1.00  0.00           N
ATOM   1570  H   THR   100     111.108 -20.617 170.987  1.00  0.00           H
ATOM   1571  CA  THR   100     112.446 -19.280 171.948  1.00  0.00           C
ATOM   1572  HA  THR   100     112.259 -18.813 172.917  1.00  0.00           H
ATOM   1573  CB  THR   100     113.357 -20.501 172.185  1.00  0.00           C
ATOM   1574  HB  THR   100     113.408 -21.097 171.275  1.00  0.00           H
ATOM   1575  CG2 THR   100     114.788 -20.111 172.584  1.00  0.00           C
ATOM   1576 HG21 THR   100     114.766 -19.419 173.427  1.00  0.00           H
ATOM   1577 HG22 THR   100     115.346 -21.003 172.867  1.00  0.00           H
ATOM   1578 HG23 THR   100     115.297 -19.640 171.743  1.00  0.00           H
ATOM   1579  OG1 THR   100     112.824 -21.299 173.221  1.00  0.00           O
ATOM   1580  HG1 THR   100     113.364 -22.087 173.308  1.00  0.00           H
ATOM   1581  C   THR   100     113.099 -18.236 171.040  1.00  0.00           C
ATOM   1582  O   THR   100     113.437 -17.164 171.532  1.00  0.00           O
ATOM   1583  N   ILE   101     113.251 -18.529 169.738  1.00  0.00           N
ATOM   1584  H   ILE   101     112.929 -19.421 169.391  1.00  0.00           H
ATOM   1585  CA  ILE   101     113.937 -17.649 168.792  1.00  0.00           C
ATOM   1586  HA  ILE   101     114.851 -17.310 169.280  1.00  0.00           H
ATOM   1587  CB  ILE   101     114.369 -18.408 167.513  1.00  0.00           C
ATOM   1588  HB  ILE   101     114.947 -17.707 166.908  1.00  0.00           H
ATOM   1589  CG2 ILE   101     115.325 -19.561 167.872  1.00  0.00           C
ATOM   1590 HG21 ILE   101     114.788 -20.368 168.365  1.00  0.00           H
ATOM   1591 HG22 ILE   101     115.802 -19.947 166.971  1.00  0.00           H
ATOM   1592 HG23 ILE   101     116.107 -19.199 168.540  1.00  0.00           H
ATOM   1593  CG1 ILE   101     113.155 -18.841 166.659  1.00  0.00           C
ATOM   1594 HG12 ILE   101     112.462 -19.402 167.278  1.00  0.00           H
ATOM   1595 HG13 ILE   101     112.639 -17.952 166.295  1.00  0.00           H
ATOM   1596  CD1 ILE   101     113.505 -19.704 165.446  1.00  0.00           C
ATOM   1597 HD11 ILE   101     113.883 -20.670 165.777  1.00  0.00           H
ATOM   1598 HD12 ILE   101     112.606 -19.869 164.854  1.00  0.00           H
ATOM   1599 HD13 ILE   101     114.254 -19.201 164.836  1.00  0.00           H
ATOM   1600  C   ILE   101     113.115 -16.398 168.457  1.00  0.00           C
ATOM   1601  O   ILE   101     113.715 -15.391 168.099  1.00  0.00           O
ATOM   1602  N   LEU   102     111.779 -16.421 168.595  1.00  0.00           N
ATOM   1603  H   LEU   102     111.322 -17.270 168.894  1.00  0.00           H
ATOM   1604  CA  LEU   102     110.950 -15.233 168.401  1.00  0.00           C
ATOM   1605  HA  LEU   102     111.243 -14.756 167.466  1.00  0.00           H
ATOM   1606  CB  LEU   102     109.464 -15.624 168.325  1.00  0.00           C
ATOM   1607  HB2 LEU   102     109.255 -16.348 169.115  1.00  0.00           H
ATOM   1608  HB3 LEU   102     108.855 -14.740 168.523  1.00  0.00           H
ATOM   1609  CG  LEU   102     109.043 -16.206 166.959  1.00  0.00           C
ATOM   1610  HG  LEU   102     109.737 -16.992 166.663  1.00  0.00           H
ATOM   1611  CD1 LEU   102     107.635 -16.812 167.063  1.00  0.00           C
ATOM   1612 HD11 LEU   102     106.912 -16.037 167.325  1.00  0.00           H
ATOM   1613 HD12 LEU   102     107.351 -17.256 166.109  1.00  0.00           H
ATOM   1614 HD13 LEU   102     107.617 -17.588 167.829  1.00  0.00           H
ATOM   1615  CD2 LEU   102     109.048 -15.136 165.860  1.00  0.00           C
ATOM   1616 HD21 LEU   102     110.064 -14.804 165.651  1.00  0.00           H
ATOM   1617 HD22 LEU   102     108.630 -15.553 164.946  1.00  0.00           H
ATOM   1618 HD23 LEU   102     108.446 -14.283 166.174  1.00  0.00           H
ATOM   1619  C   LEU   102     111.180 -14.216 169.524  1.00  0.00           C
ATOM   1620  O   LEU   102     111.221 -13.019 169.244  1.00  0.00           O
ATOM   1621  N   ASN   103     111.368 -14.687 170.767  1.00  0.00           N
ATOM   1622  H   ASN   103     111.323 -15.684 170.927  1.00  0.00           H
ATOM   1623  CA  ASN   103     111.712 -13.846 171.907  1.00  0.00           C
ATOM   1624  HA  ASN   103     111.153 -12.913 171.827  1.00  0.00           H
ATOM   1625  CB  ASN   103     111.279 -14.535 173.211  1.00  0.00           C
ATOM   1626  HB2 ASN   103     111.514 -15.600 173.170  1.00  0.00           H
ATOM   1627  HB3 ASN   103     111.834 -14.105 174.046  1.00  0.00           H
ATOM   1628  CG  ASN   103     109.787 -14.324 173.483  1.00  0.00           C
ATOM   1629  OD1 ASN   103     109.405 -13.310 174.065  1.00  0.00           O
ATOM   1630  ND2 ASN   103     108.937 -15.264 173.063  1.00  0.00           N
ATOM   1631 HD21 ASN   103     107.946 -15.156 173.225  1.00  0.00           H
ATOM   1632 HD22 ASN   103     109.285 -16.080 172.582  1.00  0.00           H
ATOM   1633  C   ASN   103     113.202 -13.482 171.943  1.00  0.00           C
ATOM   1634  O   ASN   103     113.529 -12.455 172.532  1.00  0.00           O
ATOM   1635  N   THR   104     114.098 -14.271 171.324  1.00  0.00           N
ATOM   1636  H   THR   104     113.783 -15.104 170.847  1.00  0.00           H
ATOM   1637  CA  THR   104     115.530 -13.973 171.295  1.00  0.00           C
ATOM   1638  HA  THR   104     115.819 -13.595 172.278  1.00  0.00           H
ATOM   1639  CB  THR   104     116.359 -15.245 171.029  1.00  0.00           C
ATOM   1640  HB  THR   104     116.073 -15.664 170.065  1.00  0.00           H
ATOM   1641  CG2 THR   104     117.868 -14.959 171.019  1.00  0.00           C
ATOM   1642 HG21 THR   104     118.175 -14.542 171.979  1.00  0.00           H
ATOM   1643 HG22 THR   104     118.414 -15.885 170.836  1.00  0.00           H
ATOM   1644 HG23 THR   104     118.117 -14.250 170.231  1.00  0.00           H
ATOM   1645  OG1 THR   104     116.124 -16.202 172.041  1.00  0.00           O
ATOM   1646  HG1 THR   104     116.608 -17.002 171.823  1.00  0.00           H
ATOM   1647  C   THR   104     115.822 -12.878 170.264  1.00  0.00           C
ATOM   1648  O   THR   104     116.567 -11.955 170.582  1.00  0.00           O
ATOM   1649  N   MET   105     115.214 -12.952 169.067  1.00  0.00           N
ATOM   1650  H   MET   105     114.606 -13.735 168.875  1.00  0.00           H
ATOM   1651  CA  MET   105     115.315 -11.920 168.036  1.00  0.00           C
ATOM   1652  HA  MET   105     116.370 -11.728 167.841  1.00  0.00           H
ATOM   1653  CB  MET   105     114.660 -12.398 166.729  1.00  0.00           C
ATOM   1654  HB2 MET   105     113.632 -12.703 166.929  1.00  0.00           H
ATOM   1655  HB3 MET   105     114.634 -11.557 166.036  1.00  0.00           H
ATOM   1656  CG  MET   105     115.412 -13.545 166.038  1.00  0.00           C
ATOM   1657  HG2 MET   105     116.479 -13.337 166.069  1.00  0.00           H
ATOM   1658  HG3 MET   105     115.262 -14.470 166.585  1.00  0.00           H
ATOM   1659  SD  MET   105     114.955 -13.818 164.301  1.00  0.00           S
ATOM   1660  CE  MET   105     113.181 -14.160 164.458  1.00  0.00           C
ATOM   1661  HE1 MET   105     112.669 -13.279 164.846  1.00  0.00           H
ATOM   1662  HE2 MET   105     112.773 -14.402 163.477  1.00  0.00           H
ATOM   1663  HE3 MET   105     113.025 -15.001 165.134  1.00  0.00           H
ATOM   1664  C   MET   105     114.656 -10.608 168.488  1.00  0.00           C
ATOM   1665  O   MET   105     115.115  -9.537 168.092  1.00  0.00           O
ATOM   1666  N   SER   106     113.611 -10.690 169.328  1.00  0.00           N
ATOM   1667  H   SER   106     113.286 -11.603 169.611  1.00  0.00           H
ATOM   1668  CA  SER   106     112.938  -9.540 169.916  1.00  0.00           C
ATOM   1669  HA  SER   106     112.713  -8.825 169.124  1.00  0.00           H
ATOM   1670  CB  SER   106     111.615 -10.020 170.528  1.00  0.00           C
ATOM   1671  HB2 SER   106     110.956 -10.369 169.733  1.00  0.00           H
ATOM   1672  HB3 SER   106     111.811 -10.843 171.214  1.00  0.00           H
ATOM   1673  OG  SER   106     110.966  -8.990 171.244  1.00  0.00           O
ATOM   1674  HG  SER   106     110.134  -9.329 171.580  1.00  0.00           H
ATOM   1675  C   SER   106     113.814  -8.852 170.972  1.00  0.00           C
ATOM   1676  O   SER   106     113.815  -7.624 171.035  1.00  0.00           O
ATOM   1677  N   THR   107     114.550  -9.630 171.784  1.00  0.00           N
ATOM   1678  H   THR   107     114.513 -10.633 171.668  1.00  0.00           H
ATOM   1679  CA  THR   107     115.360  -9.119 172.885  1.00  0.00           C
ATOM   1680  HA  THR   107     114.762  -8.389 173.434  1.00  0.00           H
ATOM   1681  CB  THR   107     115.710 -10.260 173.862  1.00  0.00           C
ATOM   1682  HB  THR   107     116.079 -11.118 173.297  1.00  0.00           H
ATOM   1683  CG2 THR   107     116.771  -9.868 174.900  1.00  0.00           C
ATOM   1684 HG21 THR   107     116.475  -8.951 175.411  1.00  0.00           H
ATOM   1685 HG22 THR   107     116.882 -10.668 175.633  1.00  0.00           H
ATOM   1686 HG23 THR   107     117.735  -9.716 174.415  1.00  0.00           H
ATOM   1687  OG1 THR   107     114.545 -10.639 174.566  1.00  0.00           O
ATOM   1688  HG1 THR   107     114.749 -11.409 175.102  1.00  0.00           H
ATOM   1689  C   THR   107     116.606  -8.401 172.363  1.00  0.00           C
ATOM   1690  O   THR   107     116.851  -7.276 172.786  1.00  0.00           O
ATOM   1691  N   ILE   108     117.367  -9.026 171.451  1.00  0.00           N
ATOM   1692  H   ILE   108     117.098  -9.947 171.135  1.00  0.00           H
ATOM   1693  CA  ILE   108     118.610  -8.470 170.906  1.00  0.00           C
ATOM   1694  HA  ILE   108     119.200  -8.110 171.749  1.00  0.00           H
ATOM   1695  CB  ILE   108     119.445  -9.567 170.202  1.00  0.00           C
ATOM   1696  HB  ILE   108     120.390  -9.109 169.904  1.00  0.00           H
ATOM   1697  CG2 ILE   108     119.806 -10.675 171.213  1.00  0.00           C
ATOM   1698 HG21 ILE   108     118.927 -11.262 171.477  1.00  0.00           H
ATOM   1699 HG22 ILE   108     120.564 -11.336 170.793  1.00  0.00           H
ATOM   1700 HG23 ILE   108     120.218 -10.227 172.118  1.00  0.00           H
ATOM   1701  CG1 ILE   108     118.766 -10.072 168.906  1.00  0.00           C
ATOM   1702 HG12 ILE   108     117.715 -10.275 169.092  1.00  0.00           H
ATOM   1703 HG13 ILE   108     118.817  -9.284 168.154  1.00  0.00           H
ATOM   1704  CD1 ILE   108     119.400 -11.334 168.312  1.00  0.00           C
ATOM   1705 HD11 ILE   108     119.270 -12.180 168.986  1.00  0.00           H
ATOM   1706 HD12 ILE   108     118.921 -11.575 167.367  1.00  0.00           H
ATOM   1707 HD13 ILE   108     120.458 -11.159 168.137  1.00  0.00           H
ATOM   1708  C   ILE   108     118.358  -7.263 169.988  1.00  0.00           C
ATOM   1709  O   ILE   108     119.286  -6.489 169.752  1.00  0.00           O
ATOM   1710  N   TYR   109     117.116  -7.080 169.510  1.00  0.00           N
ATOM   1711  H   TYR   109     116.402  -7.760 169.729  1.00  0.00           H
ATOM   1712  CA  TYR   109     116.687  -5.870 168.825  1.00  0.00           C
ATOM   1713  HA  TYR   109     117.477  -5.551 168.144  1.00  0.00           H
ATOM   1714  CB  TYR   109     115.436  -6.180 167.991  1.00  0.00           C
ATOM   1715  HB2 TYR   109     115.675  -6.972 167.279  1.00  0.00           H
ATOM   1716  HB3 TYR   109     114.641  -6.548 168.642  1.00  0.00           H
ATOM   1717  CG  TYR   109     114.930  -4.973 167.228  1.00  0.00           C
ATOM   1718  CD1 TYR   109     114.029  -4.072 167.832  1.00  0.00           C
ATOM   1719  HD1 TYR   109     113.647  -4.269 168.823  1.00  0.00           H
ATOM   1720  CE1 TYR   109     113.657  -2.891 167.167  1.00  0.00           C
ATOM   1721  HE1 TYR   109     112.984  -2.192 167.643  1.00  0.00           H
ATOM   1722  CZ  TYR   109     114.167  -2.621 165.877  1.00  0.00           C
ATOM   1723  OH  TYR   109     113.821  -1.480 165.214  1.00  0.00           O
ATOM   1724  HH  TYR   109     113.228  -0.918 165.718  1.00  0.00           H
ATOM   1725  CE2 TYR   109     115.033  -3.549 165.263  1.00  0.00           C
ATOM   1726  HE2 TYR   109     115.398  -3.356 164.275  1.00  0.00           H
ATOM   1727  CD2 TYR   109     115.424  -4.714 165.938  1.00  0.00           C
ATOM   1728  HD2 TYR   109     116.115  -5.399 165.467  1.00  0.00           H
ATOM   1729  C   TYR   109     116.410  -4.739 169.828  1.00  0.00           C
ATOM   1730  O   TYR   109     116.785  -3.596 169.573  1.00  0.00           O
ATOM   1731  N   SER   110     115.747  -5.054 170.952  1.00  0.00           N
ATOM   1732  H   SER   110     115.485  -6.017 171.107  1.00  0.00           H
ATOM   1733  CA  SER   110     115.268  -4.079 171.930  1.00  0.00           C
ATOM   1734  HA  SER   110     115.035  -3.158 171.393  1.00  0.00           H
ATOM   1735  CB  SER   110     113.953  -4.588 172.540  1.00  0.00           C
ATOM   1736  HB2 SER   110     113.270  -4.878 171.741  1.00  0.00           H
ATOM   1737  HB3 SER   110     113.492  -3.785 173.115  1.00  0.00           H
ATOM   1738  OG  SER   110     114.167  -5.692 173.396  1.00  0.00           O
ATOM   1739  HG  SER   110     113.318  -5.979 173.740  1.00  0.00           H
ATOM   1740  C   SER   110     116.295  -3.726 173.022  1.00  0.00           C
ATOM   1741  O   SER   110     115.971  -2.923 173.898  1.00  0.00           O
ATOM   1742  N   THR   111     117.507  -4.310 172.988  1.00  0.00           N
ATOM   1743  H   THR   111     117.715  -4.958 172.242  1.00  0.00           H
ATOM   1744  CA  THR   111     118.539  -4.123 174.011  1.00  0.00           C
ATOM   1745  HA  THR   111     118.325  -3.188 174.532  1.00  0.00           H
ATOM   1746  CB  THR   111     118.454  -5.271 175.044  1.00  0.00           C
ATOM   1747  HB  THR   111     117.409  -5.563 175.160  1.00  0.00           H
ATOM   1748  CG2 THR   111     119.279  -6.515 174.669  1.00  0.00           C
ATOM   1749 HG21 THR   111     120.339  -6.343 174.860  1.00  0.00           H
ATOM   1750 HG22 THR   111     118.947  -7.366 175.264  1.00  0.00           H
ATOM   1751 HG23 THR   111     119.157  -6.750 173.614  1.00  0.00           H
ATOM   1752  OG1 THR   111     118.922  -4.808 176.294  1.00  0.00           O
ATOM   1753  HG1 THR   111     118.795  -5.504 176.942  1.00  0.00           H
ATOM   1754  C   THR   111     119.948  -3.979 173.416  1.00  0.00           C
ATOM   1755  O   THR   111     120.874  -3.631 174.151  1.00  0.00           O
ATOM   1756  N   GLY   112     120.114  -4.249 172.110  1.00  0.00           N
ATOM   1757  H   GLY   112     119.312  -4.522 171.559  1.00  0.00           H
ATOM   1758  CA  GLY   112     121.403  -4.236 171.438  1.00  0.00           C
ATOM   1759  HA2 GLY   112     122.065  -4.955 171.922  1.00  0.00           H
ATOM   1760  HA3 GLY   112     121.268  -4.537 170.400  1.00  0.00           H
ATOM   1761  C   GLY   112     122.025  -2.842 171.473  1.00  0.00           C
ATOM   1762  O   GLY   112     121.372  -1.866 171.110  1.00  0.00           O
ATOM   1763  N   LYS   113     123.288  -2.778 171.914  1.00  0.00           N
ATOM   1764  H   LYS   113     123.740  -3.635 172.198  1.00  0.00           H
ATOM   1765  CA  LYS   113     124.096  -1.565 171.985  1.00  0.00           C
ATOM   1766  HA  LYS   113     123.501  -0.712 171.657  1.00  0.00           H
ATOM   1767  CB  LYS   113     124.565  -1.300 173.426  1.00  0.00           C
ATOM   1768  HB2 LYS   113     124.853  -2.238 173.905  1.00  0.00           H
ATOM   1769  HB3 LYS   113     125.443  -0.653 173.393  1.00  0.00           H
ATOM   1770  CG  LYS   113     123.493  -0.591 174.262  1.00  0.00           C
ATOM   1771  HG2 LYS   113     123.177   0.304 173.731  1.00  0.00           H
ATOM   1772  HG3 LYS   113     122.633  -1.248 174.401  1.00  0.00           H
ATOM   1773  CD  LYS   113     124.051  -0.169 175.625  1.00  0.00           C
ATOM   1774  HD2 LYS   113     124.256  -1.054 176.229  1.00  0.00           H
ATOM   1775  HD3 LYS   113     124.977   0.389 175.482  1.00  0.00           H
ATOM   1776  CE  LYS   113     123.046   0.729 176.347  1.00  0.00           C
ATOM   1777  HE2 LYS   113     122.815   1.584 175.711  1.00  0.00           H
ATOM   1778  HE3 LYS   113     122.131   0.168 176.534  1.00  0.00           H
ATOM   1779  NZ  LYS   113     123.587   1.220 177.625  1.00  0.00           N
ATOM   1780  HZ1 LYS   113     124.437   1.739 177.453  1.00  0.00           H
ATOM   1781  HZ2 LYS   113     122.910   1.822 178.070  1.00  0.00           H
ATOM   1782  HZ3 LYS   113     123.789   0.436 178.229  1.00  0.00           H
ATOM   1783  C   LYS   113     125.299  -1.672 171.050  1.00  0.00           C
ATOM   1784  O   LYS   113     125.776  -2.768 170.748  1.00  0.00           O
ATOM   1785  N   VAL   114     125.798  -0.501 170.635  1.00  0.00           N
ATOM   1786  H   VAL   114     125.342   0.349 170.934  1.00  0.00           H
ATOM   1787  CA  VAL   114     126.999  -0.343 169.826  1.00  0.00           C
ATOM   1788  HA  VAL   114     127.587  -1.259 169.911  1.00  0.00           H
ATOM   1789  CB  VAL   114     126.662  -0.156 168.322  1.00  0.00           C
ATOM   1790  HB  VAL   114     127.576  -0.367 167.769  1.00  0.00           H
ATOM   1791  CG1 VAL   114     125.580  -1.129 167.819  1.00  0.00           C
ATOM   1792 HG11 VAL   114     124.612  -0.895 168.264  1.00  0.00           H
ATOM   1793 HG12 VAL   114     125.487  -1.042 166.739  1.00  0.00           H
ATOM   1794 HG13 VAL   114     125.851  -2.153 168.067  1.00  0.00           H
ATOM   1795  CG2 VAL   114     126.220   1.265 167.942  1.00  0.00           C
ATOM   1796 HG21 VAL   114     127.049   1.957 168.066  1.00  0.00           H
ATOM   1797 HG22 VAL   114     125.908   1.300 166.897  1.00  0.00           H
ATOM   1798 HG23 VAL   114     125.393   1.574 168.579  1.00  0.00           H
ATOM   1799  C   VAL   114     127.816   0.800 170.442  1.00  0.00           C
ATOM   1800  O   VAL   114     127.294   1.894 170.663  1.00  0.00           O
ATOM   1801  N   CYX   115     129.092   0.529 170.746  1.00  0.00           N
ATOM   1802  H   CYX   115     129.464  -0.386 170.535  1.00  0.00           H
ATOM   1803  CA  CYX   115     129.976   1.463 171.435  1.00  0.00           C
ATOM   1804  HA  CYX   115     129.377   2.224 171.926  1.00  0.00           H
ATOM   1805  CB  CYX   115     130.762   0.736 172.528  1.00  0.00           C
ATOM   1806  HB2 CYX   115     131.386  -0.019 172.048  1.00  0.00           H
ATOM   1807  HB3 CYX   115     131.422   1.448 173.025  1.00  0.00           H
ATOM   1808  SG  CYX   115     129.754  -0.095 173.790  1.00  0.00           S
ATOM   1809  C   CYX   115     130.901   2.162 170.441  1.00  0.00           C
ATOM   1810  O   CYX   115     131.416   1.534 169.515  1.00  0.00           O
ATOM   1811  N   ASN   116     131.103   3.469 170.657  1.00  0.00           N
ATOM   1812  H   ASN   116     130.646   3.906 171.444  1.00  0.00           H
ATOM   1813  CA  ASN   116     131.935   4.326 169.825  1.00  0.00           C
ATOM   1814  HA  ASN   116     131.640   4.188 168.787  1.00  0.00           H
ATOM   1815  CB  ASN   116     131.644   5.789 170.207  1.00  0.00           C
ATOM   1816  HB2 ASN   116     130.585   5.995 170.045  1.00  0.00           H
ATOM   1817  HB3 ASN   116     131.841   5.922 171.271  1.00  0.00           H
ATOM   1818  CG  ASN   116     132.456   6.824 169.423  1.00  0.00           C
ATOM   1819  OD1 ASN   116     132.917   6.573 168.311  1.00  0.00           O
ATOM   1820  ND2 ASN   116     132.626   8.011 170.010  1.00  0.00           N
ATOM   1821 HD21 ASN   116     133.150   8.736 169.541  1.00  0.00           H
ATOM   1822 HD22 ASN   116     132.228   8.185 170.922  1.00  0.00           H
ATOM   1823  C   ASN   116     133.414   3.951 170.032  1.00  0.00           C
ATOM   1824  O   ASN   116     133.880   3.992 171.168  1.00  0.00           O
ATOM   1825  N   PRO   117     134.171   3.597 168.974  1.00  0.00           N
ATOM   1826  CD  PRO   117     133.660   3.330 167.562  1.00  0.00           C
ATOM   1827  HD2 PRO   117     133.366   4.266 167.089  1.00  0.00           H
ATOM   1828  HD3 PRO   117     132.817   2.643 167.600  1.00  0.00           H
ATOM   1829  CG  PRO   117     134.851   2.655 166.731  1.00  0.00           C
ATOM   1830  HG2 PRO   117     135.032   3.205 165.807  1.00  0.00           H
ATOM   1831  HG3 PRO   117     134.590   1.620 166.504  1.00  0.00           H
ATOM   1832  CB  PRO   117     136.141   2.688 167.675  1.00  0.00           C
ATOM   1833  HB2 PRO   117     136.883   3.362 167.245  1.00  0.00           H
ATOM   1834  HB3 PRO   117     136.565   1.688 167.775  1.00  0.00           H
ATOM   1835  CA  PRO   117     135.656   3.234 169.107  1.00  0.00           C
ATOM   1836  HA  PRO   117     135.750   2.431 169.839  1.00  0.00           H
ATOM   1837  C   PRO   117     136.518   4.422 169.552  1.00  0.00           C
ATOM   1838  O   PRO   117     137.568   4.211 170.158  1.00  0.00           O
ATOM   1839  N   ASP   118     136.071   5.655 169.264  1.00  0.00           N
ATOM   1840  H   ASP   118     135.197   5.752 168.766  1.00  0.00           H
ATOM   1841  CA  ASP   118     136.757   6.890 169.636  1.00  0.00           C
ATOM   1842  HA  ASP   118     137.827   6.748 169.477  1.00  0.00           H
ATOM   1843  CB  ASP   118     136.288   8.038 168.723  1.00  0.00           C
ATOM   1844  HB2 ASP   118     135.248   8.266 168.959  1.00  0.00           H
ATOM   1845  HB3 ASP   118     136.881   8.925 168.949  1.00  0.00           H
ATOM   1846  CG  ASP   118     136.394   7.761 167.216  1.00  0.00           C
ATOM   1847  OD1 ASP   118     137.197   6.886 166.821  1.00  0.00           O
ATOM   1848  OD2 ASP   118     135.672   8.459 166.472  1.00  0.00           O
ATOM   1849  C   ASP   118     136.537   7.260 171.112  1.00  0.00           C
ATOM   1850  O   ASP   118     137.338   8.013 171.666  1.00  0.00           O
ATOM   1851  N   ASN   119     135.476   6.731 171.744  1.00  0.00           N
ATOM   1852  H   ASN   119     134.860   6.121 171.225  1.00  0.00           H
ATOM   1853  CA  ASN   119     135.144   6.953 173.145  1.00  0.00           C
ATOM   1854  HA  ASN   119     136.067   7.057 173.715  1.00  0.00           H
ATOM   1855  CB  ASN   119     134.354   8.270 173.274  1.00  0.00           C
ATOM   1856  HB2 ASN   119     134.903   9.072 172.779  1.00  0.00           H
ATOM   1857  HB3 ASN   119     133.392   8.173 172.768  1.00  0.00           H
ATOM   1858  CG  ASN   119     134.140   8.682 174.731  1.00  0.00           C
ATOM   1859  OD1 ASN   119     135.079   8.684 175.525  1.00  0.00           O
ATOM   1860  ND2 ASN   119     132.904   9.042 175.086  1.00  0.00           N
ATOM   1861 HD21 ASN   119     132.715   9.327 176.036  1.00  0.00           H
ATOM   1862 HD22 ASN   119     132.160   9.032 174.403  1.00  0.00           H
ATOM   1863  C   ASN   119     134.361   5.726 173.647  1.00  0.00           C
ATOM   1864  O   ASN   119     133.134   5.716 173.566  1.00  0.00           O
ATOM   1865  N   PRO   120     135.046   4.661 174.112  1.00  0.00           N
ATOM   1866  CD  PRO   120     136.568   4.571 174.201  1.00  0.00           C
ATOM   1867  HD2 PRO   120     136.930   5.236 174.985  1.00  0.00           H
ATOM   1868  HD3 PRO   120     137.017   4.841 173.245  1.00  0.00           H
ATOM   1869  CG  PRO   120     136.947   3.056 174.558  1.00  0.00           C
ATOM   1870  HG2 PRO   120     137.507   3.023 175.493  1.00  0.00           H
ATOM   1871  HG3 PRO   120     137.539   2.623 173.752  1.00  0.00           H
ATOM   1872  CB  PRO   120     135.568   2.260 174.714  1.00  0.00           C
ATOM   1873  HB2 PRO   120     135.483   1.871 175.729  1.00  0.00           H
ATOM   1874  HB3 PRO   120     135.529   1.437 174.000  1.00  0.00           H
ATOM   1875  CA  PRO   120     134.387   3.305 174.408  1.00  0.00           C
ATOM   1876  HA  PRO   120     133.869   2.976 173.508  1.00  0.00           H
ATOM   1877  C   PRO   120     133.372   3.328 175.557  1.00  0.00           C
ATOM   1878  O   PRO   120     132.536   2.426 175.627  1.00  0.00           O
ATOM   1879  N   GLN   121     133.424   4.344 176.433  1.00  0.00           N
ATOM   1880  H   GLN   121     134.134   5.053 176.319  1.00  0.00           H
ATOM   1881  CA  GLN   121     132.467   4.528 177.523  1.00  0.00           C
ATOM   1882  HA  GLN   121     132.354   3.570 178.033  1.00  0.00           H
ATOM   1883  CB  GLN   121     133.034   5.530 178.544  1.00  0.00           C
ATOM   1884  HB2 GLN   121     134.008   5.166 178.876  1.00  0.00           H
ATOM   1885  HB3 GLN   121     132.371   5.556 179.410  1.00  0.00           H
ATOM   1886  CG  GLN   121     133.193   6.963 178.003  1.00  0.00           C
ATOM   1887  HG2 GLN   121     133.790   6.933 177.092  1.00  0.00           H
ATOM   1888  HG3 GLN   121     132.212   7.367 177.751  1.00  0.00           H
ATOM   1889  CD  GLN   121     133.869   7.925 178.986  1.00  0.00           C
ATOM   1890  OE1 GLN   121     134.259   7.552 180.091  1.00  0.00           O
ATOM   1891  NE2 GLN   121     134.008   9.188 178.574  1.00  0.00           N
ATOM   1892 HE21 GLN   121     134.446   9.870 179.178  1.00  0.00           H
ATOM   1893 HE22 GLN   121     133.679   9.460 177.659  1.00  0.00           H
ATOM   1894  C   GLN   121     131.083   4.955 177.006  1.00  0.00           C
ATOM   1895  O   GLN   121     130.080   4.623 177.637  1.00  0.00           O
ATOM   1896  N   GLU   122     131.024   5.646 175.854  1.00  0.00           N
ATOM   1897  H   GLU   122     131.888   5.897 175.394  1.00  0.00           H
ATOM   1898  CA  GLU   122     129.792   5.935 175.135  1.00  0.00           C
ATOM   1899  HA  GLU   122     129.026   6.235 175.852  1.00  0.00           H
ATOM   1900  CB  GLU   122     130.021   7.107 174.165  1.00  0.00           C
ATOM   1901  HB2 GLU   122     130.304   7.986 174.745  1.00  0.00           H
ATOM   1902  HB3 GLU   122     130.839   6.857 173.491  1.00  0.00           H
ATOM   1903  CG  GLU   122     128.784   7.452 173.316  1.00  0.00           C
ATOM   1904  HG2 GLU   122     128.465   6.568 172.763  1.00  0.00           H
ATOM   1905  HG3 GLU   122     127.973   7.752 173.980  1.00  0.00           H
ATOM   1906  CD  GLU   122     129.029   8.574 172.298  1.00  0.00           C
ATOM   1907  OE1 GLU   122     130.133   9.161 172.300  1.00  0.00           O
ATOM   1908  OE2 GLU   122     128.084   8.825 171.517  1.00  0.00           O
ATOM   1909  C   GLU   122     129.338   4.667 174.408  1.00  0.00           C
ATOM   1910  O   GLU   122     130.104   4.089 173.635  1.00  0.00           O
ATOM   1911  N   CYX   123     128.081   4.271 174.650  1.00  0.00           N
ATOM   1912  H   CYX   123     127.526   4.810 175.299  1.00  0.00           H
ATOM   1913  CA  CYX   123     127.421   3.136 174.019  1.00  0.00           C
ATOM   1914  HA  CYX   123     127.850   2.977 173.033  1.00  0.00           H
ATOM   1915  CB  CYX   123     127.603   1.862 174.856  1.00  0.00           C
ATOM   1916  HB2 CYX   123     127.119   2.027 175.819  1.00  0.00           H
ATOM   1917  HB3 CYX   123     127.079   1.044 174.362  1.00  0.00           H
ATOM   1918  SG  CYX   123     129.305   1.319 175.197  1.00  0.00           S
ATOM   1919  C   CYX   123     125.937   3.467 173.857  1.00  0.00           C
ATOM   1920  O   CYX   123     125.288   3.903 174.809  1.00  0.00           O
ATOM   1921  N   LEU   124     125.417   3.249 172.641  1.00  0.00           N
ATOM   1922  H   LEU   124     126.014   2.861 171.926  1.00  0.00           H
ATOM   1923  CA  LEU   124     124.092   3.679 172.215  1.00  0.00           C
ATOM   1924  HA  LEU   124     123.549   4.103 173.060  1.00  0.00           H
ATOM   1925  CB  LEU   124     124.207   4.756 171.118  1.00  0.00           C
ATOM   1926  HB2 LEU   124     124.686   4.302 170.249  1.00  0.00           H
ATOM   1927  HB3 LEU   124     123.199   5.043 170.817  1.00  0.00           H
ATOM   1928  CG  LEU   124     125.000   6.028 171.484  1.00  0.00           C
ATOM   1929  HG  LEU   124     126.024   5.750 171.739  1.00  0.00           H
ATOM   1930  CD1 LEU   124     125.053   6.951 170.256  1.00  0.00           C
ATOM   1931 HD11 LEU   124     124.047   7.260 169.973  1.00  0.00           H
ATOM   1932 HD12 LEU   124     125.647   7.836 170.482  1.00  0.00           H
ATOM   1933 HD13 LEU   124     125.514   6.427 169.419  1.00  0.00           H
ATOM   1934  CD2 LEU   124     124.392   6.794 172.669  1.00  0.00           C
ATOM   1935 HD21 LEU   124     124.414   6.180 173.568  1.00  0.00           H
ATOM   1936 HD22 LEU   124     124.973   7.697 172.859  1.00  0.00           H
ATOM   1937 HD23 LEU   124     123.361   7.072 172.450  1.00  0.00           H
ATOM   1938  C   LEU   124     123.303   2.486 171.680  1.00  0.00           C
ATOM   1939  O   LEU   124     123.744   1.818 170.744  1.00  0.00           O
ATOM   1940  N   LEU   125     122.105   2.274 172.240  1.00  0.00           N
ATOM   1941  H   LEU   125     121.822   2.856 173.015  1.00  0.00           H
ATOM   1942  CA  LEU   125     121.076   1.436 171.638  1.00  0.00           C
ATOM   1943  HA  LEU   125     121.571   0.621 171.112  1.00  0.00           H
ATOM   1944  CB  LEU   125     120.169   0.792 172.708  1.00  0.00           C
ATOM   1945  HB2 LEU   125     120.778   0.194 173.386  1.00  0.00           H
ATOM   1946  HB3 LEU   125     119.522   0.090 172.181  1.00  0.00           H
ATOM   1947  CG  LEU   125     119.280   1.751 173.532  1.00  0.00           C
ATOM   1948  HG  LEU   125     118.988   2.598 172.911  1.00  0.00           H
ATOM   1949  CD1 LEU   125     118.000   1.017 173.965  1.00  0.00           C
ATOM   1950 HD11 LEU   125     118.253   0.135 174.554  1.00  0.00           H
ATOM   1951 HD12 LEU   125     117.374   1.679 174.565  1.00  0.00           H
ATOM   1952 HD13 LEU   125     117.433   0.710 173.085  1.00  0.00           H
ATOM   1953  CD2 LEU   125     119.991   2.284 174.787  1.00  0.00           C
ATOM   1954 HD21 LEU   125     120.874   2.859 174.515  1.00  0.00           H
ATOM   1955 HD22 LEU   125     119.317   2.939 175.341  1.00  0.00           H
ATOM   1956 HD23 LEU   125     120.286   1.455 175.431  1.00  0.00           H
ATOM   1957  C   LEU   125     120.298   2.244 170.590  1.00  0.00           C
ATOM   1958  O   LEU   125     120.474   3.460 170.474  1.00  0.00           O
ATOM   1959  N   LEU   126     119.443   1.552 169.823  1.00  0.00           N
ATOM   1960  H   LEU   126     119.335   0.562 169.987  1.00  0.00           H
ATOM   1961  CA  LEU   126     118.732   2.113 168.679  1.00  0.00           C
ATOM   1962  HA  LEU   126     119.477   2.396 167.942  1.00  0.00           H
ATOM   1963  CB  LEU   126     117.845   1.018 168.067  1.00  0.00           C
ATOM   1964  HB2 LEU   126     118.479   0.180 167.785  1.00  0.00           H
ATOM   1965  HB3 LEU   126     117.150   0.671 168.834  1.00  0.00           H
ATOM   1966  CG  LEU   126     117.035   1.464 166.832  1.00  0.00           C
ATOM   1967  HG  LEU   126     116.424   2.324 167.098  1.00  0.00           H
ATOM   1968  CD1 LEU   126     117.932   1.843 165.642  1.00  0.00           C
ATOM   1969 HD11 LEU   126     118.597   1.016 165.393  1.00  0.00           H
ATOM   1970 HD12 LEU   126     117.315   2.076 164.773  1.00  0.00           H
ATOM   1971 HD13 LEU   126     118.526   2.724 165.885  1.00  0.00           H
ATOM   1972  CD2 LEU   126     116.074   0.346 166.417  1.00  0.00           C
ATOM   1973 HD21 LEU   126     115.432   0.075 167.256  1.00  0.00           H
ATOM   1974 HD22 LEU   126     115.447   0.695 165.599  1.00  0.00           H
ATOM   1975 HD23 LEU   126     116.630  -0.531 166.092  1.00  0.00           H
ATOM   1976  C   LEU   126     117.910   3.356 169.045  1.00  0.00           C
ATOM   1977  O   LEU   126     117.929   4.325 168.289  1.00  0.00           O
ATOM   1978  N   GLU   127     117.234   3.337 170.202  1.00  0.00           N
ATOM   1979  H   GLU   127     117.291   2.514 170.784  1.00  0.00           H
ATOM   1980  CA  GLU   127     116.339   4.395 170.650  1.00  0.00           C
ATOM   1981  HA  GLU   127     116.449   5.249 169.988  1.00  0.00           H
ATOM   1982  CB  GLU   127     114.888   3.892 170.529  1.00  0.00           C
ATOM   1983  HB2 GLU   127     114.688   3.634 169.488  1.00  0.00           H
ATOM   1984  HB3 GLU   127     114.783   2.980 171.119  1.00  0.00           H
ATOM   1985  CG  GLU   127     113.820   4.891 171.010  1.00  0.00           C
ATOM   1986  HG2 GLU   127     113.978   5.100 172.069  1.00  0.00           H
ATOM   1987  HG3 GLU   127     112.842   4.419 170.912  1.00  0.00           H
ATOM   1988  CD  GLU   127     113.791   6.213 170.235  1.00  0.00           C
ATOM   1989  OE1 GLU   127     114.075   6.191 169.016  1.00  0.00           O
ATOM   1990  OE2 GLU   127     113.470   7.235 170.880  1.00  0.00           O
ATOM   1991  C   GLU   127     116.705   4.787 172.090  1.00  0.00           C
ATOM   1992  O   GLU   127     116.700   3.916 172.960  1.00  0.00           O
ATOM   1993  N   PRO   128     116.979   6.074 172.383  1.00  0.00           N
ATOM   1994  CD  PRO   128     117.185   6.545 173.823  1.00  0.00           C
ATOM   1995  HD2 PRO   128     118.119   6.142 174.218  1.00  0.00           H
ATOM   1996  HD3 PRO   128     116.349   6.217 174.440  1.00  0.00           H
ATOM   1997  CG  PRO   128     117.245   8.147 173.804  1.00  0.00           C
ATOM   1998  HG2 PRO   128     118.258   8.469 174.048  1.00  0.00           H
ATOM   1999  HG3 PRO   128     116.534   8.572 174.513  1.00  0.00           H
ATOM   2000  CB  PRO   128     116.894   8.591 172.307  1.00  0.00           C
ATOM   2001  HB2 PRO   128     117.567   9.376 171.961  1.00  0.00           H
ATOM   2002  HB3 PRO   128     115.865   8.951 172.279  1.00  0.00           H
ATOM   2003  CA  PRO   128     116.998   7.261 171.407  1.00  0.00           C
ATOM   2004  HA  PRO   128     116.143   7.224 170.736  1.00  0.00           H
ATOM   2005  C   PRO   128     118.285   7.336 170.572  1.00  0.00           C
ATOM   2006  O   PRO   128     118.298   8.052 169.573  1.00  0.00           O
ATOM   2007  N   GLY   129     119.361   6.658 171.003  1.00  0.00           N
ATOM   2008  H   GLY   129     119.242   6.039 171.792  1.00  0.00           H
ATOM   2009  CA  GLY   129     120.737   7.034 170.699  1.00  0.00           C
ATOM   2010  HA2 GLY   129     120.927   8.020 171.126  1.00  0.00           H
ATOM   2011  HA3 GLY   129     121.392   6.321 171.197  1.00  0.00           H
ATOM   2012  C   GLY   129     121.091   7.063 169.212  1.00  0.00           C
ATOM   2013  O   GLY   129     121.541   8.100 168.724  1.00  0.00           O
ATOM   2014  N   LEU   130     120.891   5.947 168.496  1.00  0.00           N
ATOM   2015  H   LEU   130     120.507   5.127 168.943  1.00  0.00           H
ATOM   2016  CA  LEU   130     121.277   5.840 167.091  1.00  0.00           C
ATOM   2017  HA  LEU   130     122.227   6.357 166.958  1.00  0.00           H
ATOM   2018  CB  LEU   130     121.476   4.371 166.689  1.00  0.00           C
ATOM   2019  HB2 LEU   130     120.523   3.859 166.800  1.00  0.00           H
ATOM   2020  HB3 LEU   130     121.742   4.347 165.633  1.00  0.00           H
ATOM   2021  CG  LEU   130     122.563   3.610 167.476  1.00  0.00           C
ATOM   2022  HG  LEU   130     122.350   3.670 168.543  1.00  0.00           H
ATOM   2023  CD1 LEU   130     122.536   2.128 167.070  1.00  0.00           C
ATOM   2024 HD11 LEU   130     122.776   2.024 166.011  1.00  0.00           H
ATOM   2025 HD12 LEU   130     123.260   1.567 167.658  1.00  0.00           H
ATOM   2026 HD13 LEU   130     121.549   1.707 167.254  1.00  0.00           H
ATOM   2027  CD2 LEU   130     123.962   4.198 167.223  1.00  0.00           C
ATOM   2028 HD21 LEU   130     124.007   5.233 167.557  1.00  0.00           H
ATOM   2029 HD22 LEU   130     124.707   3.636 167.781  1.00  0.00           H
ATOM   2030 HD23 LEU   130     124.202   4.151 166.160  1.00  0.00           H
ATOM   2031  C   LEU   130     120.267   6.506 166.152  1.00  0.00           C
ATOM   2032  O   LEU   130     120.687   7.019 165.120  1.00  0.00           O
ATOM   2033  N   ASN   131     118.968   6.536 166.494  1.00  0.00           N
ATOM   2034  H   ASN   131     118.672   6.105 167.358  1.00  0.00           H
ATOM   2035  CA  ASN   131     117.952   7.219 165.695  1.00  0.00           C
ATOM   2036  HA  ASN   131     118.067   6.911 164.655  1.00  0.00           H
ATOM   2037  CB  ASN   131     116.542   6.829 166.177  1.00  0.00           C
ATOM   2038  HB2 ASN   131     116.477   6.976 167.257  1.00  0.00           H
ATOM   2039  HB3 ASN   131     115.822   7.498 165.703  1.00  0.00           H
ATOM   2040  CG  ASN   131     116.120   5.396 165.828  1.00  0.00           C
ATOM   2041  OD1 ASN   131     115.485   4.728 166.641  1.00  0.00           O
ATOM   2042  ND2 ASN   131     116.451   4.915 164.625  1.00  0.00           N
ATOM   2043 HD21 ASN   131     116.178   3.979 164.362  1.00  0.00           H
ATOM   2044 HD22 ASN   131     116.963   5.494 163.975  1.00  0.00           H
ATOM   2045  C   ASN   131     118.118   8.744 165.733  1.00  0.00           C
ATOM   2046  O   ASN   131     117.707   9.406 164.782  1.00  0.00           O
ATOM   2047  N   GLU   132     118.736   9.294 166.790  1.00  0.00           N
ATOM   2048  H   GLU   132     119.053   8.693 167.538  1.00  0.00           H
ATOM   2049  CA  GLU   132     119.037  10.716 166.913  1.00  0.00           C
ATOM   2050  HA  GLU   132     118.143  11.278 166.637  1.00  0.00           H
ATOM   2051  CB  GLU   132     119.352  11.022 168.390  1.00  0.00           C
ATOM   2052  HB2 GLU   132     118.513  10.664 168.988  1.00  0.00           H
ATOM   2053  HB3 GLU   132     120.237  10.468 168.703  1.00  0.00           H
ATOM   2054  CG  GLU   132     119.529  12.514 168.719  1.00  0.00           C
ATOM   2055  HG2 GLU   132     118.685  13.068 168.306  1.00  0.00           H
ATOM   2056  HG3 GLU   132     119.492  12.625 169.804  1.00  0.00           H
ATOM   2057  CD  GLU   132     120.843  13.139 168.236  1.00  0.00           C
ATOM   2058  OE1 GLU   132     120.789  14.315 167.823  1.00  0.00           O
ATOM   2059  OE2 GLU   132     121.885  12.444 168.300  1.00  0.00           O
ATOM   2060  C   GLU   132     120.172  11.112 165.957  1.00  0.00           C
ATOM   2061  O   GLU   132     120.105  12.184 165.358  1.00  0.00           O
ATOM   2062  N   ILE   133     121.179  10.240 165.777  1.00  0.00           N
ATOM   2063  H   ILE   133     121.174   9.371 166.293  1.00  0.00           H
ATOM   2064  CA  ILE   133     122.276  10.449 164.832  1.00  0.00           C
ATOM   2065  HA  ILE   133     122.674  11.454 164.980  1.00  0.00           H
ATOM   2066  CB  ILE   133     123.415   9.433 165.103  1.00  0.00           C
ATOM   2067  HB  ILE   133     122.983   8.433 165.158  1.00  0.00           H
ATOM   2068  CG2 ILE   133     124.450   9.433 163.958  1.00  0.00           C
ATOM   2069 HG21 ILE   133     124.860  10.434 163.825  1.00  0.00           H
ATOM   2070 HG22 ILE   133     125.259   8.740 164.173  1.00  0.00           H
ATOM   2071 HG23 ILE   133     123.991   9.105 163.025  1.00  0.00           H
ATOM   2072  CG1 ILE   133     124.090   9.752 166.458  1.00  0.00           C
ATOM   2073 HG12 ILE   133     124.615  10.706 166.388  1.00  0.00           H
ATOM   2074 HG13 ILE   133     123.325   9.847 167.229  1.00  0.00           H
ATOM   2075  CD1 ILE   133     125.073   8.676 166.934  1.00  0.00           C
ATOM   2076 HD11 ILE   133     125.948   8.640 166.285  1.00  0.00           H
ATOM   2077 HD12 ILE   133     125.406   8.917 167.943  1.00  0.00           H
ATOM   2078 HD13 ILE   133     124.581   7.703 166.945  1.00  0.00           H
ATOM   2079  C   ILE   133     121.746  10.353 163.396  1.00  0.00           C
ATOM   2080  O   ILE   133     122.078  11.202 162.571  1.00  0.00           O
ATOM   2081  N   MET   134     120.912   9.347 163.099  1.00  0.00           N
ATOM   2082  H   MET   134     120.659   8.688 163.821  1.00  0.00           H
ATOM   2083  CA  MET   134     120.365   9.122 161.765  1.00  0.00           C
ATOM   2084  HA  MET   134     121.180   9.243 161.050  1.00  0.00           H
ATOM   2085  CB  MET   134     119.849   7.677 161.649  1.00  0.00           C
ATOM   2086  HB2 MET   134     119.064   7.515 162.390  1.00  0.00           H
ATOM   2087  HB3 MET   134     119.415   7.534 160.661  1.00  0.00           H
ATOM   2088  CG  MET   134     120.948   6.620 161.852  1.00  0.00           C
ATOM   2089  HG2 MET   134     121.352   6.716 162.854  1.00  0.00           H
ATOM   2090  HG3 MET   134     120.493   5.633 161.776  1.00  0.00           H
ATOM   2091  SD  MET   134     122.355   6.686 160.713  1.00  0.00           S
ATOM   2092  CE  MET   134     121.539   6.217 159.174  1.00  0.00           C
ATOM   2093  HE1 MET   134     120.837   6.994 158.871  1.00  0.00           H
ATOM   2094  HE2 MET   134     122.301   6.096 158.410  1.00  0.00           H
ATOM   2095  HE3 MET   134     121.015   5.273 159.307  1.00  0.00           H
ATOM   2096  C   MET   134     119.281  10.145 161.380  1.00  0.00           C
ATOM   2097  O   MET   134     118.835  10.118 160.236  1.00  0.00           O
ATOM   2098  N   ALA   135     118.883  11.049 162.293  1.00  0.00           N
ATOM   2099  H   ALA   135     119.295  11.021 163.215  1.00  0.00           H
ATOM   2100  CA  ALA   135     117.883  12.088 162.056  1.00  0.00           C
ATOM   2101  HA  ALA   135     117.380  11.901 161.107  1.00  0.00           H
ATOM   2102  CB  ALA   135     116.824  12.013 163.161  1.00  0.00           C
ATOM   2103  HB1 ALA   135     117.292  12.149 164.137  1.00  0.00           H
ATOM   2104  HB2 ALA   135     116.081  12.797 163.014  1.00  0.00           H
ATOM   2105  HB3 ALA   135     116.324  11.045 163.127  1.00  0.00           H
ATOM   2106  C   ALA   135     118.475  13.504 162.005  1.00  0.00           C
ATOM   2107  O   ALA   135     117.867  14.365 161.371  1.00  0.00           O
ATOM   2108  N   ASN   136     119.617  13.763 162.668  1.00  0.00           N
ATOM   2109  H   ASN   136     120.087  13.008 163.146  1.00  0.00           H
ATOM   2110  CA  ASN   136     120.083  15.125 162.958  1.00  0.00           C
ATOM   2111  HA  ASN   136     119.515  15.829 162.350  1.00  0.00           H
ATOM   2112  CB  ASN   136     119.802  15.466 164.433  1.00  0.00           C
ATOM   2113  HB2 ASN   136     120.432  14.836 165.062  1.00  0.00           H
ATOM   2114  HB3 ASN   136     120.084  16.502 164.622  1.00  0.00           H
ATOM   2115  CG  ASN   136     118.333  15.289 164.835  1.00  0.00           C
ATOM   2116  OD1 ASN   136     117.433  15.788 164.161  1.00  0.00           O
ATOM   2117  ND2 ASN   136     118.083  14.581 165.939  1.00  0.00           N
ATOM   2118 HD21 ASN   136     117.131  14.443 166.246  1.00  0.00           H
ATOM   2119 HD22 ASN   136     118.848  14.190 166.471  1.00  0.00           H
ATOM   2120  C   ASN   136     121.563  15.366 162.630  1.00  0.00           C
ATOM   2121  O   ASN   136     121.960  16.528 162.531  1.00  0.00           O
ATOM   2122  N   SER   137     122.371  14.310 162.441  1.00  0.00           N
ATOM   2123  H   SER   137     121.996  13.377 162.535  1.00  0.00           H
ATOM   2124  CA  SER   137     123.770  14.437 162.040  1.00  0.00           C
ATOM   2125  HA  SER   137     124.238  15.190 162.676  1.00  0.00           H
ATOM   2126  CB  SER   137     124.500  13.109 162.276  1.00  0.00           C
ATOM   2127  HB2 SER   137     124.384  12.812 163.319  1.00  0.00           H
ATOM   2128  HB3 SER   137     124.061  12.347 161.636  1.00  0.00           H
ATOM   2129  OG  SER   137     125.876  13.205 161.977  1.00  0.00           O
ATOM   2130  HG  SER   137     126.285  12.352 162.144  1.00  0.00           H
ATOM   2131  C   SER   137     123.876  14.894 160.578  1.00  0.00           C
ATOM   2132  O   SER   137     122.988  14.622 159.769  1.00  0.00           O
ATOM   2133  N   LEU   138     124.988  15.570 160.257  1.00  0.00           N
ATOM   2134  H   LEU   138     125.663  15.751 160.986  1.00  0.00           H
ATOM   2135  CA  LEU   138     125.349  16.024 158.914  1.00  0.00           C
ATOM   2136  HA  LEU   138     124.693  15.538 158.196  1.00  0.00           H
ATOM   2137  CB  LEU   138     125.150  17.549 158.797  1.00  0.00           C
ATOM   2138  HB2 LEU   138     125.765  18.031 159.558  1.00  0.00           H
ATOM   2139  HB3 LEU   138     125.512  17.878 157.822  1.00  0.00           H
ATOM   2140  CG  LEU   138     123.689  18.027 158.954  1.00  0.00           C
ATOM   2141  HG  LEU   138     123.291  17.681 159.908  1.00  0.00           H
ATOM   2142  CD1 LEU   138     123.651  19.563 158.958  1.00  0.00           C
ATOM   2143 HD11 LEU   138     124.038  19.952 158.016  1.00  0.00           H
ATOM   2144 HD12 LEU   138     122.625  19.908 159.093  1.00  0.00           H
ATOM   2145 HD13 LEU   138     124.258  19.946 159.780  1.00  0.00           H
ATOM   2146  CD2 LEU   138     122.787  17.505 157.824  1.00  0.00           C
ATOM   2147 HD21 LEU   138     122.706  16.421 157.864  1.00  0.00           H
ATOM   2148 HD22 LEU   138     121.784  17.921 157.931  1.00  0.00           H
ATOM   2149 HD23 LEU   138     123.198  17.793 156.856  1.00  0.00           H
ATOM   2150  C   LEU   138     126.779  15.601 158.534  1.00  0.00           C
ATOM   2151  O   LEU   138     127.231  15.924 157.435  1.00  0.00           O
ATOM   2152  N   ASP   139     127.477  14.863 159.414  1.00  0.00           N
ATOM   2153  H   ASP   139     127.055  14.645 160.305  1.00  0.00           H
ATOM   2154  CA  ASP   139     128.735  14.196 159.110  1.00  0.00           C
ATOM   2155  HA  ASP   139     129.328  14.839 158.458  1.00  0.00           H
ATOM   2156  CB  ASP   139     129.521  13.970 160.414  1.00  0.00           C
ATOM   2157  HB2 ASP   139     129.670  14.935 160.900  1.00  0.00           H
ATOM   2158  HB3 ASP   139     128.923  13.351 161.082  1.00  0.00           H
ATOM   2159  CG  ASP   139     130.898  13.318 160.225  1.00  0.00           C
ATOM   2160  OD1 ASP   139     131.472  13.437 159.120  1.00  0.00           O
ATOM   2161  OD2 ASP   139     131.372  12.720 161.215  1.00  0.00           O
ATOM   2162  C   ASP   139     128.440  12.874 158.394  1.00  0.00           C
ATOM   2163  O   ASP   139     127.598  12.095 158.845  1.00  0.00           O
ATOM   2164  N   TYR   140     129.162  12.617 157.295  1.00  0.00           N
ATOM   2165  H   TYR   140     129.841  13.298 156.987  1.00  0.00           H
ATOM   2166  CA  TYR   140     129.069  11.380 156.528  1.00  0.00           C
ATOM   2167  HA  TYR   140     128.024  11.208 156.267  1.00  0.00           H
ATOM   2168  CB  TYR   140     129.877  11.551 155.231  1.00  0.00           C
ATOM   2169  HB2 TYR   140     129.510  12.433 154.706  1.00  0.00           H
ATOM   2170  HB3 TYR   140     130.920  11.742 155.487  1.00  0.00           H
ATOM   2171  CG  TYR   140     129.825  10.370 154.277  1.00  0.00           C
ATOM   2172  CD1 TYR   140     130.734   9.302 154.418  1.00  0.00           C
ATOM   2173  HD1 TYR   140     131.457   9.308 155.219  1.00  0.00           H
ATOM   2174  CE1 TYR   140     130.712   8.223 153.519  1.00  0.00           C
ATOM   2175  HE1 TYR   140     131.415   7.411 153.634  1.00  0.00           H
ATOM   2176  CZ  TYR   140     129.775   8.208 152.460  1.00  0.00           C
ATOM   2177  OH  TYR   140     129.756   7.167 151.579  1.00  0.00           O
ATOM   2178  HH  TYR   140     130.422   6.503 151.767  1.00  0.00           H
ATOM   2179  CE2 TYR   140     128.856   9.274 152.323  1.00  0.00           C
ATOM   2180  HE2 TYR   140     128.133   9.262 151.521  1.00  0.00           H
ATOM   2181  CD2 TYR   140     128.883  10.349 153.229  1.00  0.00           C
ATOM   2182  HD2 TYR   140     128.184  11.164 153.112  1.00  0.00           H
ATOM   2183  C   TYR   140     129.585  10.183 157.339  1.00  0.00           C
ATOM   2184  O   TYR   140     129.009   9.102 157.238  1.00  0.00           O
ATOM   2185  N   ASN   141     130.653  10.378 158.131  1.00  0.00           N
ATOM   2186  H   ASN   141     131.058  11.302 158.178  1.00  0.00           H
ATOM   2187  CA  ASN   141     131.359   9.317 158.846  1.00  0.00           C
ATOM   2188  HA  ASN   141     131.429   8.447 158.192  1.00  0.00           H
ATOM   2189  CB  ASN   141     132.792   9.773 159.178  1.00  0.00           C
ATOM   2190  HB2 ASN   141     132.759  10.710 159.734  1.00  0.00           H
ATOM   2191  HB3 ASN   141     133.238   9.023 159.834  1.00  0.00           H
ATOM   2192  CG  ASN   141     133.716   9.948 157.963  1.00  0.00           C
ATOM   2193  OD1 ASN   141     133.282  10.249 156.853  1.00  0.00           O
ATOM   2194  ND2 ASN   141     135.019   9.752 158.179  1.00  0.00           N
ATOM   2195 HD21 ASN   141     135.677   9.849 157.418  1.00  0.00           H
ATOM   2196 HD22 ASN   141     135.347   9.508 159.102  1.00  0.00           H
ATOM   2197  C   ASN   141     130.644   8.889 160.136  1.00  0.00           C
ATOM   2198  O   ASN   141     130.792   7.734 160.536  1.00  0.00           O
ATOM   2199  N   GLU   142     129.885   9.789 160.785  1.00  0.00           N
ATOM   2200  H   GLU   142     129.804  10.725 160.414  1.00  0.00           H
ATOM   2201  CA  GLU   142     129.148   9.485 162.012  1.00  0.00           C
ATOM   2202  HA  GLU   142     129.770   8.843 162.638  1.00  0.00           H
ATOM   2203  CB  GLU   142     128.883  10.786 162.784  1.00  0.00           C
ATOM   2204  HB2 GLU   142     129.832  11.295 162.956  1.00  0.00           H
ATOM   2205  HB3 GLU   142     128.239  11.428 162.183  1.00  0.00           H
ATOM   2206  CG  GLU   142     128.213  10.527 164.145  1.00  0.00           C
ATOM   2207  HG2 GLU   142     127.247  10.055 163.987  1.00  0.00           H
ATOM   2208  HG3 GLU   142     128.838   9.839 164.717  1.00  0.00           H
ATOM   2209  CD  GLU   142     127.983  11.793 164.977  1.00  0.00           C
ATOM   2210  OE1 GLU   142     127.849  11.631 166.210  1.00  0.00           O
ATOM   2211  OE2 GLU   142     127.924  12.893 164.385  1.00  0.00           O
ATOM   2212  C   GLU   142     127.839   8.748 161.704  1.00  0.00           C
ATOM   2213  O   GLU   142     127.469   7.836 162.442  1.00  0.00           O
ATOM   2214  N   ARG   143     127.163   9.125 160.609  1.00  0.00           N
ATOM   2215  H   ARG   143     127.522   9.885 160.049  1.00  0.00           H
ATOM   2216  CA  ARG   143     125.974   8.441 160.111  1.00  0.00           C
ATOM   2217  HA  ARG   143     125.272   8.297 160.934  1.00  0.00           H
ATOM   2218  CB  ARG   143     125.303   9.297 159.029  1.00  0.00           C
ATOM   2219  HB2 ARG   143     126.040   9.559 158.268  1.00  0.00           H
ATOM   2220  HB3 ARG   143     124.512   8.711 158.561  1.00  0.00           H
ATOM   2221  CG  ARG   143     124.694  10.581 159.604  1.00  0.00           C
ATOM   2222  HG2 ARG   143     123.906  10.328 160.315  1.00  0.00           H
ATOM   2223  HG3 ARG   143     125.466  11.141 160.129  1.00  0.00           H
ATOM   2224  CD  ARG   143     124.128  11.475 158.496  1.00  0.00           C
ATOM   2225  HD2 ARG   143     124.884  11.611 157.722  1.00  0.00           H
ATOM   2226  HD3 ARG   143     123.901  12.452 158.916  1.00  0.00           H
ATOM   2227  NE  ARG   143     122.917  10.905 157.889  1.00  0.00           N
ATOM   2228  HE  ARG   143     123.058  10.313 157.082  1.00  0.00           H
ATOM   2229  CZ  ARG   143     121.659  11.062 158.339  1.00  0.00           C
ATOM   2230  NH1 ARG   143     121.379  11.834 159.401  1.00  0.00           N
ATOM   2231 HH11 ARG   143     122.123  12.317 159.884  1.00  0.00           H
ATOM   2232 HH12 ARG   143     120.426  11.926 159.721  1.00  0.00           H
ATOM   2233  NH2 ARG   143     120.660  10.428 157.711  1.00  0.00           N
ATOM   2234 HH21 ARG   143     120.859   9.838 156.916  1.00  0.00           H
ATOM   2235 HH22 ARG   143     119.711  10.528 158.042  1.00  0.00           H
ATOM   2236  C   ARG   143     126.340   7.071 159.534  1.00  0.00           C
ATOM   2237  O   ARG   143     125.543   6.143 159.644  1.00  0.00           O
ATOM   2238  N   LEU   144     127.546   6.942 158.955  1.00  0.00           N
ATOM   2239  H   LEU   144     128.150   7.749 158.897  1.00  0.00           H
ATOM   2240  CA  LEU   144     128.080   5.681 158.465  1.00  0.00           C
ATOM   2241  HA  LEU   144     127.329   5.214 157.826  1.00  0.00           H
ATOM   2242  CB  LEU   144     129.338   5.955 157.623  1.00  0.00           C
ATOM   2243  HB2 LEU   144     129.037   6.511 156.734  1.00  0.00           H
ATOM   2244  HB3 LEU   144     130.014   6.584 158.201  1.00  0.00           H
ATOM   2245  CG  LEU   144     130.121   4.703 157.177  1.00  0.00           C
ATOM   2246  HG  LEU   144     130.531   4.195 158.051  1.00  0.00           H
ATOM   2247  CD1 LEU   144     129.225   3.725 156.409  1.00  0.00           C
ATOM   2248 HD11 LEU   144     128.673   4.278 155.652  1.00  0.00           H
ATOM   2249 HD12 LEU   144     129.829   2.947 155.942  1.00  0.00           H
ATOM   2250 HD13 LEU   144     128.512   3.243 157.075  1.00  0.00           H
ATOM   2251  CD2 LEU   144     131.293   5.132 156.281  1.00  0.00           C
ATOM   2252 HD21 LEU   144     131.934   5.832 156.819  1.00  0.00           H
ATOM   2253 HD22 LEU   144     131.884   4.260 156.002  1.00  0.00           H
ATOM   2254 HD23 LEU   144     130.917   5.612 155.376  1.00  0.00           H
ATOM   2255  C   LEU   144     128.378   4.750 159.638  1.00  0.00           C
ATOM   2256  O   LEU   144     128.046   3.573 159.554  1.00  0.00           O
ATOM   2257  N   TRP   145     128.955   5.269 160.732  1.00  0.00           N
ATOM   2258  H   TRP   145     129.195   6.250 160.748  1.00  0.00           H
ATOM   2259  CA  TRP   145     129.257   4.483 161.918  1.00  0.00           C
ATOM   2260  HA  TRP   145     129.834   3.608 161.611  1.00  0.00           H
ATOM   2261  CB  TRP   145     130.126   5.301 162.883  1.00  0.00           C
ATOM   2262  HB2 TRP   145     131.127   5.404 162.462  1.00  0.00           H
ATOM   2263  HB3 TRP   145     129.701   6.299 162.989  1.00  0.00           H
ATOM   2264  CG  TRP   145     130.225   4.702 164.251  1.00  0.00           C
ATOM   2265  CD1 TRP   145     131.134   3.662 164.631  1.00  0.00           C
ATOM   2266  HD1 TRP   145     131.891   3.237 163.988  1.00  0.00           H
ATOM   2267  NE1 TRP   145     130.833   3.195 166.001  1.00  0.00           N
ATOM   2268  HE1 TRP   145     131.336   2.451 166.462  1.00  0.00           H
ATOM   2269  CE2 TRP   145     129.684   3.951 166.537  1.00  0.00           C
ATOM   2270  CZ2 TRP   145     128.982   3.886 167.747  1.00  0.00           C
ATOM   2271  HZ2 TRP   145     129.263   3.168 168.500  1.00  0.00           H
ATOM   2272  CH2 TRP   145     127.895   4.748 167.967  1.00  0.00           C
ATOM   2273  HH2 TRP   145     127.352   4.695 168.899  1.00  0.00           H
ATOM   2274  CZ3 TRP   145     127.499   5.672 166.981  1.00  0.00           C
ATOM   2275  HZ3 TRP   145     126.657   6.318 167.172  1.00  0.00           H
ATOM   2276  CE3 TRP   145     128.173   5.764 165.749  1.00  0.00           C
ATOM   2277  HE3 TRP   145     127.841   6.479 165.011  1.00  0.00           H
ATOM   2278  CD2 TRP   145     129.272   4.930 165.464  1.00  0.00           C
ATOM   2279  C   TRP   145     127.979   3.987 162.607  1.00  0.00           C
ATOM   2280  O   TRP   145     127.954   2.844 163.054  1.00  0.00           O
ATOM   2281  N   ALA   146     126.926   4.814 162.682  1.00  0.00           N
ATOM   2282  H   ALA   146     126.994   5.741 162.287  1.00  0.00           H
ATOM   2283  CA  ALA   146     125.672   4.446 163.329  1.00  0.00           C
ATOM   2284  HA  ALA   146     125.897   4.030 164.313  1.00  0.00           H
ATOM   2285  CB  ALA   146     124.824   5.705 163.526  1.00  0.00           C
ATOM   2286  HB1 ALA   146     124.664   6.202 162.569  1.00  0.00           H
ATOM   2287  HB2 ALA   146     123.861   5.439 163.962  1.00  0.00           H
ATOM   2288  HB3 ALA   146     125.341   6.385 164.203  1.00  0.00           H
ATOM   2289  C   ALA   146     124.908   3.392 162.518  1.00  0.00           C
ATOM   2290  O   ALA   146     124.278   2.518 163.109  1.00  0.00           O
ATOM   2291  N   TRP   147     124.993   3.458 161.181  1.00  0.00           N
ATOM   2292  H   TRP   147     125.545   4.197 160.769  1.00  0.00           H
ATOM   2293  CA  TRP   147     124.336   2.543 160.257  1.00  0.00           C
ATOM   2294  HA  TRP   147     123.320   2.364 160.605  1.00  0.00           H
ATOM   2295  CB  TRP   147     124.259   3.241 158.892  1.00  0.00           C
ATOM   2296  HB2 TRP   147     123.752   4.196 159.026  1.00  0.00           H
ATOM   2297  HB3 TRP   147     125.273   3.453 158.548  1.00  0.00           H
ATOM   2298  CG  TRP   147     123.552   2.503 157.801  1.00  0.00           C
ATOM   2299  CD1 TRP   147     122.210   2.768 157.375  1.00  0.00           C
ATOM   2300  HD1 TRP   147     121.567   3.527 157.795  1.00  0.00           H
ATOM   2301  NE1 TRP   147     121.827   1.853 156.282  1.00  0.00           N
ATOM   2302  HE1 TRP   147     120.921   1.859 155.835  1.00  0.00           H
ATOM   2303  CE2 TRP   147     122.954   0.945 155.987  1.00  0.00           C
ATOM   2304  CZ2 TRP   147     123.108  -0.114 155.086  1.00  0.00           C
ATOM   2305  HZ2 TRP   147     122.290  -0.392 154.446  1.00  0.00           H
ATOM   2306  CH2 TRP   147     124.326  -0.812 155.034  1.00  0.00           C
ATOM   2307  HH2 TRP   147     124.444  -1.631 154.340  1.00  0.00           H
ATOM   2308  CZ3 TRP   147     125.402  -0.443 155.864  1.00  0.00           C
ATOM   2309  HZ3 TRP   147     126.337  -0.977 155.787  1.00  0.00           H
ATOM   2310  CE3 TRP   147     125.285   0.614 156.785  1.00  0.00           C
ATOM   2311  HE3 TRP   147     126.132   0.878 157.399  1.00  0.00           H
ATOM   2312  CD2 TRP   147     124.079   1.334 156.915  1.00  0.00           C
ATOM   2313  C   TRP   147     125.068   1.195 160.164  1.00  0.00           C
ATOM   2314  O   TRP   147     124.414   0.156 160.063  1.00  0.00           O
ATOM   2315  N   GLU   148     126.410   1.219 160.197  1.00  0.00           N
ATOM   2316  H   GLU   148     126.875   2.108 160.309  1.00  0.00           H
ATOM   2317  CA  GLU   148     127.262   0.056 159.983  1.00  0.00           C
ATOM   2318  HA  GLU   148     126.791  -0.567 159.224  1.00  0.00           H
ATOM   2319  CB  GLU   148     128.640   0.514 159.465  1.00  0.00           C
ATOM   2320  HB2 GLU   148     128.502   1.001 158.499  1.00  0.00           H
ATOM   2321  HB3 GLU   148     129.058   1.245 160.158  1.00  0.00           H
ATOM   2322  CG  GLU   148     129.675  -0.614 159.301  1.00  0.00           C
ATOM   2323  HG2 GLU   148     130.004  -0.934 160.291  1.00  0.00           H
ATOM   2324  HG3 GLU   148     130.545  -0.216 158.778  1.00  0.00           H
ATOM   2325  CD  GLU   148     129.156  -1.833 158.534  1.00  0.00           C
ATOM   2326  OE1 GLU   148     128.345  -1.628 157.606  1.00  0.00           O
ATOM   2327  OE2 GLU   148     129.589  -2.953 158.882  1.00  0.00           O
ATOM   2328  C   GLU   148     127.409  -0.774 161.253  1.00  0.00           C
ATOM   2329  O   GLU   148     127.299  -1.996 161.180  1.00  0.00           O
ATOM   2330  N   SER   149     127.644  -0.118 162.400  1.00  0.00           N
ATOM   2331  H   SER   149     127.720   0.889 162.388  1.00  0.00           H
ATOM   2332  CA  SER   149     127.793  -0.789 163.685  1.00  0.00           C
ATOM   2333  HA  SER   149     128.555  -1.558 163.584  1.00  0.00           H
ATOM   2334  CB  SER   149     128.267   0.193 164.760  1.00  0.00           C
ATOM   2335  HB2 SER   149     127.552   1.009 164.862  1.00  0.00           H
ATOM   2336  HB3 SER   149     128.341  -0.335 165.709  1.00  0.00           H
ATOM   2337  OG  SER   149     129.541   0.707 164.438  1.00  0.00           O
ATOM   2338  HG  SER   149     129.806   1.318 165.130  1.00  0.00           H
ATOM   2339  C   SER   149     126.485  -1.451 164.116  1.00  0.00           C
ATOM   2340  O   SER   149     126.535  -2.485 164.774  1.00  0.00           O
ATOM   2341  N   TRP   150     125.330  -0.895 163.717  1.00  0.00           N
ATOM   2342  H   TRP   150     125.352  -0.048 163.167  1.00  0.00           H
ATOM   2343  CA  TRP   150     124.027  -1.470 164.009  1.00  0.00           C
ATOM   2344  HA  TRP   150     123.950  -1.616 165.086  1.00  0.00           H
ATOM   2345  CB  TRP   150     122.935  -0.481 163.586  1.00  0.00           C
ATOM   2346  HB2 TRP   150     123.069   0.444 164.145  1.00  0.00           H
ATOM   2347  HB3 TRP   150     123.042  -0.255 162.523  1.00  0.00           H
ATOM   2348  CG  TRP   150     121.547  -0.964 163.838  1.00  0.00           C
ATOM   2349  CD1 TRP   150     120.541  -1.186 162.843  1.00  0.00           C
ATOM   2350  HD1 TRP   150     120.669  -1.019 161.784  1.00  0.00           H
ATOM   2351  NE1 TRP   150     119.305  -1.695 163.472  1.00  0.00           N
ATOM   2352  HE1 TRP   150     118.469  -1.930 162.957  1.00  0.00           H
ATOM   2353  CE2 TRP   150     119.516  -1.835 164.928  1.00  0.00           C
ATOM   2354  CZ2 TRP   150     118.710  -2.314 165.969  1.00  0.00           C
ATOM   2355  HZ2 TRP   150     117.715  -2.677 165.765  1.00  0.00           H
ATOM   2356  CH2 TRP   150     119.217  -2.332 167.279  1.00  0.00           C
ATOM   2357  HH2 TRP   150     118.604  -2.704 168.082  1.00  0.00           H
ATOM   2358  CZ3 TRP   150     120.513  -1.863 167.563  1.00  0.00           C
ATOM   2359  HZ3 TRP   150     120.872  -1.881 168.580  1.00  0.00           H
ATOM   2360  CE3 TRP   150     121.356  -1.385 166.545  1.00  0.00           C
ATOM   2361  HE3 TRP   150     122.351  -1.047 166.792  1.00  0.00           H
ATOM   2362  CD2 TRP   150     120.921  -1.357 165.207  1.00  0.00           C
ATOM   2363  C   TRP   150     123.855  -2.831 163.325  1.00  0.00           C
ATOM   2364  O   TRP   150     123.442  -3.789 163.975  1.00  0.00           O
ATOM   2365  N   ARG   151     124.206  -2.922 162.035  1.00  0.00           N
ATOM   2366  H   ARG   151     124.561  -2.099 161.570  1.00  0.00           H
ATOM   2367  CA  ARG   151     124.063  -4.127 161.225  1.00  0.00           C
ATOM   2368  HA  ARG   151     123.103  -4.593 161.453  1.00  0.00           H
ATOM   2369  CB  ARG   151     124.058  -3.708 159.747  1.00  0.00           C
ATOM   2370  HB2 ARG   151     124.883  -3.016 159.560  1.00  0.00           H
ATOM   2371  HB3 ARG   151     124.196  -4.586 159.117  1.00  0.00           H
ATOM   2372  CG  ARG   151     122.721  -3.050 159.375  1.00  0.00           C
ATOM   2373  HG2 ARG   151     121.947  -3.819 159.342  1.00  0.00           H
ATOM   2374  HG3 ARG   151     122.445  -2.313 160.129  1.00  0.00           H
ATOM   2375  CD  ARG   151     122.808  -2.352 158.015  1.00  0.00           C
ATOM   2376  HD2 ARG   151     123.485  -1.501 158.084  1.00  0.00           H
ATOM   2377  HD3 ARG   151     123.206  -3.046 157.279  1.00  0.00           H
ATOM   2378  NE  ARG   151     121.490  -1.901 157.550  1.00  0.00           N
ATOM   2379  HE  ARG   151     121.079  -2.430 156.794  1.00  0.00           H
ATOM   2380  CZ  ARG   151     120.804  -0.847 158.023  1.00  0.00           C
ATOM   2381  NH1 ARG   151     119.624  -0.548 157.468  1.00  0.00           N
ATOM   2382 HH11 ARG   151     119.264  -1.112 156.712  1.00  0.00           H
ATOM   2383 HH12 ARG   151     119.092   0.241 157.808  1.00  0.00           H
ATOM   2384  NH2 ARG   151     121.269  -0.088 159.027  1.00  0.00           N
ATOM   2385 HH21 ARG   151     122.163  -0.301 159.448  1.00  0.00           H
ATOM   2386 HH22 ARG   151     120.731   0.700 159.357  1.00  0.00           H
ATOM   2387  C   ARG   151     125.164  -5.161 161.506  1.00  0.00           C
ATOM   2388  O   ARG   151     124.915  -6.355 161.337  1.00  0.00           O
ATOM   2389  N   SER   152     126.354  -4.724 161.949  1.00  0.00           N
ATOM   2390  H   SER   152     126.493  -3.731 162.076  1.00  0.00           H
ATOM   2391  CA  SER   152     127.477  -5.598 162.285  1.00  0.00           C
ATOM   2392  HA  SER   152     127.419  -6.467 161.633  1.00  0.00           H
ATOM   2393  CB  SER   152     128.806  -4.895 161.971  1.00  0.00           C
ATOM   2394  HB2 SER   152     128.760  -4.446 160.980  1.00  0.00           H
ATOM   2395  HB3 SER   152     129.607  -5.634 161.979  1.00  0.00           H
ATOM   2396  OG  SER   152     129.105  -3.897 162.920  1.00  0.00           O
ATOM   2397  HG  SER   152     129.934  -3.481 162.674  1.00  0.00           H
ATOM   2398  C   SER   152     127.435  -6.104 163.738  1.00  0.00           C
ATOM   2399  O   SER   152     128.342  -6.833 164.138  1.00  0.00           O
ATOM   2400  N   GLU   153     126.410  -5.725 164.520  1.00  0.00           N
ATOM   2401  H   GLU   153     125.702  -5.116 164.135  1.00  0.00           H
ATOM   2402  CA  GLU   153     126.223  -6.161 165.899  1.00  0.00           C
ATOM   2403  HA  GLU   153     127.031  -6.840 166.172  1.00  0.00           H
ATOM   2404  CB  GLU   153     126.282  -4.974 166.877  1.00  0.00           C
ATOM   2405  HB2 GLU   153     125.602  -4.193 166.536  1.00  0.00           H
ATOM   2406  HB3 GLU   153     125.936  -5.301 167.859  1.00  0.00           H
ATOM   2407  CG  GLU   153     127.704  -4.392 167.020  1.00  0.00           C
ATOM   2408  HG2 GLU   153     128.068  -4.086 166.039  1.00  0.00           H
ATOM   2409  HG3 GLU   153     127.658  -3.503 167.648  1.00  0.00           H
ATOM   2410  CD  GLU   153     128.723  -5.355 167.638  1.00  0.00           C
ATOM   2411  OE1 GLU   153     128.324  -6.162 168.506  1.00  0.00           O
ATOM   2412  OE2 GLU   153     129.904  -5.252 167.238  1.00  0.00           O
ATOM   2413  C   GLU   153     124.933  -6.970 166.007  1.00  0.00           C
ATOM   2414  O   GLU   153     125.021  -8.188 166.155  1.00  0.00           O
ATOM   2415  N   VAL   154     123.755  -6.329 165.909  1.00  0.00           N
ATOM   2416  H   VAL   154     123.727  -5.330 165.764  1.00  0.00           H
ATOM   2417  CA  VAL   154     122.488  -7.046 166.051  1.00  0.00           C
ATOM   2418  HA  VAL   154     122.622  -7.749 166.875  1.00  0.00           H
ATOM   2419  CB  VAL   154     121.304  -6.136 166.469  1.00  0.00           C
ATOM   2420  HB  VAL   154     120.543  -6.804 166.877  1.00  0.00           H
ATOM   2421  CG1 VAL   154     121.694  -5.168 167.596  1.00  0.00           C
ATOM   2422 HG11 VAL   154     122.362  -4.392 167.220  1.00  0.00           H
ATOM   2423 HG12 VAL   154     120.797  -4.698 167.998  1.00  0.00           H
ATOM   2424 HG13 VAL   154     122.190  -5.715 168.399  1.00  0.00           H
ATOM   2425  CG2 VAL   154     120.618  -5.360 165.331  1.00  0.00           C
ATOM   2426 HG21 VAL   154     120.281  -6.036 164.547  1.00  0.00           H
ATOM   2427 HG22 VAL   154     119.740  -4.851 165.724  1.00  0.00           H
ATOM   2428 HG23 VAL   154     121.294  -4.623 164.907  1.00  0.00           H
ATOM   2429  C   VAL   154     122.182  -7.876 164.801  1.00  0.00           C
ATOM   2430  O   VAL   154     121.643  -8.967 164.951  1.00  0.00           O
ATOM   2431  N   GLY   155     122.544  -7.402 163.596  1.00  0.00           N
ATOM   2432  H   GLY   155     123.008  -6.506 163.537  1.00  0.00           H
ATOM   2433  CA  GLY   155     122.245  -8.084 162.341  1.00  0.00           C
ATOM   2434  HA2 GLY   155     121.173  -8.274 162.283  1.00  0.00           H
ATOM   2435  HA3 GLY   155     122.517  -7.425 161.518  1.00  0.00           H
ATOM   2436  C   GLY   155     123.002  -9.406 162.180  1.00  0.00           C
ATOM   2437  O   GLY   155     122.476 -10.323 161.553  1.00  0.00           O
ATOM   2438  N   LYS   156     124.198  -9.528 162.777  1.00  0.00           N
ATOM   2439  H   LYS   156     124.576  -8.745 163.290  1.00  0.00           H
ATOM   2440  CA  LYS   156     124.985 -10.758 162.755  1.00  0.00           C
ATOM   2441  HA  LYS   156     124.884 -11.213 161.770  1.00  0.00           H
ATOM   2442  CB  LYS   156     126.471 -10.436 162.973  1.00  0.00           C
ATOM   2443  HB2 LYS   156     126.603  -9.910 163.921  1.00  0.00           H
ATOM   2444  HB3 LYS   156     127.021 -11.377 163.019  1.00  0.00           H
ATOM   2445  CG  LYS   156     127.042  -9.585 161.827  1.00  0.00           C
ATOM   2446  HG2 LYS   156     126.763 -10.031 160.872  1.00  0.00           H
ATOM   2447  HG3 LYS   156     126.620  -8.582 161.875  1.00  0.00           H
ATOM   2448  CD  LYS   156     128.571  -9.498 161.907  1.00  0.00           C
ATOM   2449  HD2 LYS   156     128.865  -9.004 162.832  1.00  0.00           H
ATOM   2450  HD3 LYS   156     128.997 -10.502 161.899  1.00  0.00           H
ATOM   2451  CE  LYS   156     129.114  -8.716 160.710  1.00  0.00           C
ATOM   2452  HE2 LYS   156     128.807  -9.212 159.789  1.00  0.00           H
ATOM   2453  HE3 LYS   156     128.702  -7.708 160.722  1.00  0.00           H
ATOM   2454  NZ  LYS   156     130.583  -8.632 160.744  1.00  0.00           N
ATOM   2455  HZ1 LYS   156     130.973  -9.563 160.716  1.00  0.00           H
ATOM   2456  HZ2 LYS   156     130.909  -8.106 159.945  1.00  0.00           H
ATOM   2457  HZ3 LYS   156     130.874  -8.171 161.594  1.00  0.00           H
ATOM   2458  C   LYS   156     124.488 -11.778 163.790  1.00  0.00           C
ATOM   2459  O   LYS   156     124.579 -12.978 163.533  1.00  0.00           O
ATOM   2460  N   GLN   157     123.937 -11.316 164.926  1.00  0.00           N
ATOM   2461  H   GLN   157     123.895 -10.319 165.080  1.00  0.00           H
ATOM   2462  CA  GLN   157     123.301 -12.172 165.929  1.00  0.00           C
ATOM   2463  HA  GLN   157     123.939 -13.038 166.114  1.00  0.00           H
ATOM   2464  CB  GLN   157     123.131 -11.401 167.248  1.00  0.00           C
ATOM   2465  HB2 GLN   157     122.549 -10.499 167.053  1.00  0.00           H
ATOM   2466  HB3 GLN   157     122.571 -12.030 167.942  1.00  0.00           H
ATOM   2467  CG  GLN   157     124.446 -11.003 167.935  1.00  0.00           C
ATOM   2468  HG2 GLN   157     124.945 -11.898 168.309  1.00  0.00           H
ATOM   2469  HG3 GLN   157     125.110 -10.534 167.210  1.00  0.00           H
ATOM   2470  CD  GLN   157     124.209 -10.035 169.101  1.00  0.00           C
ATOM   2471  OE1 GLN   157     123.197 -10.116 169.797  1.00  0.00           O
ATOM   2472  NE2 GLN   157     125.147  -9.110 169.322  1.00  0.00           N
ATOM   2473 HE21 GLN   157     125.035  -8.451 170.079  1.00  0.00           H
ATOM   2474 HE22 GLN   157     125.961  -9.064 168.727  1.00  0.00           H
ATOM   2475  C   GLN   157     121.924 -12.665 165.457  1.00  0.00           C
ATOM   2476  O   GLN   157     121.504 -13.753 165.850  1.00  0.00           O
ATOM   2477  N   LEU   158     121.236 -11.873 164.620  1.00  0.00           N
ATOM   2478  H   LEU   158     121.649 -10.994 164.342  1.00  0.00           H
ATOM   2479  CA  LEU   158     119.931 -12.185 164.050  1.00  0.00           C
ATOM   2480  HA  LEU   158     119.310 -12.641 164.822  1.00  0.00           H
ATOM   2481  CB  LEU   158     119.258 -10.884 163.562  1.00  0.00           C
ATOM   2482  HB2 LEU   158     119.992 -10.315 162.991  1.00  0.00           H
ATOM   2483  HB3 LEU   158     118.445 -11.134 162.878  1.00  0.00           H
ATOM   2484  CG  LEU   158     118.683 -10.001 164.691  1.00  0.00           C
ATOM   2485  HG  LEU   158     119.383  -9.970 165.525  1.00  0.00           H
ATOM   2486  CD1 LEU   158     118.460  -8.567 164.196  1.00  0.00           C
ATOM   2487 HD11 LEU   158     117.735  -8.576 163.388  1.00  0.00           H
ATOM   2488 HD12 LEU   158     118.088  -7.943 165.010  1.00  0.00           H
ATOM   2489 HD13 LEU   158     119.390  -8.144 163.823  1.00  0.00           H
ATOM   2490  CD2 LEU   158     117.347 -10.551 165.202  1.00  0.00           C
ATOM   2491 HD21 LEU   158     117.493 -11.558 165.579  1.00  0.00           H
ATOM   2492 HD22 LEU   158     116.974  -9.924 166.012  1.00  0.00           H
ATOM   2493 HD23 LEU   158     116.611 -10.577 164.397  1.00  0.00           H
ATOM   2494  C   LEU   158     120.030 -13.171 162.882  1.00  0.00           C
ATOM   2495  O   LEU   158     119.013 -13.772 162.553  1.00  0.00           O
ATOM   2496  N   ARG   159     121.203 -13.334 162.244  1.00  0.00           N
ATOM   2497  H   ARG   159     122.016 -12.829 162.565  1.00  0.00           H
ATOM   2498  CA  ARG   159     121.328 -14.098 161.006  1.00  0.00           C
ATOM   2499  HA  ARG   159     120.548 -13.721 160.343  1.00  0.00           H
ATOM   2500  CB  ARG   159     122.673 -13.784 160.323  1.00  0.00           C
ATOM   2501  HB2 ARG   159     122.742 -12.706 160.179  1.00  0.00           H
ATOM   2502  HB3 ARG   159     123.502 -14.065 160.967  1.00  0.00           H
ATOM   2503  CG  ARG   159     122.871 -14.457 158.955  1.00  0.00           C
ATOM   2504  HG2 ARG   159     122.950 -15.538 159.079  1.00  0.00           H
ATOM   2505  HG3 ARG   159     123.817 -14.099 158.548  1.00  0.00           H
ATOM   2506  CD  ARG   159     121.745 -14.146 157.958  1.00  0.00           C
ATOM   2507  HD2 ARG   159     120.927 -14.855 158.088  1.00  0.00           H
ATOM   2508  HD3 ARG   159     121.360 -13.149 158.148  1.00  0.00           H
ATOM   2509  NE  ARG   159     122.229 -14.158 156.573  1.00  0.00           N
ATOM   2510  HE  ARG   159     122.626 -13.292 156.238  1.00  0.00           H
ATOM   2511  CZ  ARG   159     122.229 -15.204 155.734  1.00  0.00           C
ATOM   2512  NH1 ARG   159     122.749 -15.046 154.515  1.00  0.00           N
ATOM   2513 HH11 ARG   159     123.137 -14.154 154.243  1.00  0.00           H
ATOM   2514 HH12 ARG   159     122.759 -15.819 153.865  1.00  0.00           H
ATOM   2515  NH2 ARG   159     121.726 -16.395 156.079  1.00  0.00           N
ATOM   2516 HH21 ARG   159     121.329 -16.529 156.998  1.00  0.00           H
ATOM   2517 HH22 ARG   159     121.743 -17.161 155.421  1.00  0.00           H
ATOM   2518  C   ARG   159     121.060 -15.605 161.194  1.00  0.00           C
ATOM   2519  O   ARG   159     120.232 -16.120 160.444  1.00  0.00           O
ATOM   2520  N   PRO   160     121.658 -16.325 162.170  1.00  0.00           N
ATOM   2521  CD  PRO   160     122.792 -15.874 163.092  1.00  0.00           C
ATOM   2522  HD2 PRO   160     122.418 -15.153 163.817  1.00  0.00           H
ATOM   2523  HD3 PRO   160     123.607 -15.441 162.518  1.00  0.00           H
ATOM   2524  CG  PRO   160     123.341 -17.167 163.860  1.00  0.00           C
ATOM   2525  HG2 PRO   160     123.237 -17.033 164.937  1.00  0.00           H
ATOM   2526  HG3 PRO   160     124.388 -17.336 163.604  1.00  0.00           H
ATOM   2527  CB  PRO   160     122.456 -18.405 163.371  1.00  0.00           C
ATOM   2528  HB2 PRO   160     121.998 -18.905 164.226  1.00  0.00           H
ATOM   2529  HB3 PRO   160     123.083 -19.112 162.826  1.00  0.00           H
ATOM   2530  CA  PRO   160     121.339 -17.813 162.380  1.00  0.00           C
ATOM   2531  HA  PRO   160     121.403 -18.331 161.426  1.00  0.00           H
ATOM   2532  C   PRO   160     119.943 -18.033 162.974  1.00  0.00           C
ATOM   2533  O   PRO   160     119.350 -19.087 162.747  1.00  0.00           O
ATOM   2534  N   LEU   161     119.421 -17.046 163.718  1.00  0.00           N
ATOM   2535  H   LEU   161     119.962 -16.206 163.868  1.00  0.00           H
ATOM   2536  CA  LEU   161     118.087 -17.092 164.308  1.00  0.00           C
ATOM   2537  HA  LEU   161     117.930 -18.078 164.746  1.00  0.00           H
ATOM   2538  CB  LEU   161     117.964 -16.030 165.412  1.00  0.00           C
ATOM   2539  HB2 LEU   161     118.095 -15.048 164.956  1.00  0.00           H
ATOM   2540  HB3 LEU   161     116.953 -16.077 165.819  1.00  0.00           H
ATOM   2541  CG  LEU   161     118.965 -16.171 166.577  1.00  0.00           C
ATOM   2542  HG  LEU   161     119.983 -16.152 166.186  1.00  0.00           H
ATOM   2543  CD1 LEU   161     118.796 -14.969 167.515  1.00  0.00           C
ATOM   2544 HD11 LEU   161     117.789 -14.961 167.935  1.00  0.00           H
ATOM   2545 HD12 LEU   161     119.527 -15.025 168.322  1.00  0.00           H
ATOM   2546 HD13 LEU   161     118.956 -14.043 166.963  1.00  0.00           H
ATOM   2547  CD2 LEU   161     118.765 -17.474 167.367  1.00  0.00           C
ATOM   2548 HD21 LEU   161     118.959 -18.337 166.729  1.00  0.00           H
ATOM   2549 HD22 LEU   161     119.460 -17.507 168.207  1.00  0.00           H
ATOM   2550 HD23 LEU   161     117.744 -17.529 167.747  1.00  0.00           H
ATOM   2551  C   LEU   161     116.996 -16.858 163.259  1.00  0.00           C
ATOM   2552  O   LEU   161     115.890 -17.366 163.437  1.00  0.00           O
ATOM   2553  N   TYR   162     117.298 -16.109 162.183  1.00  0.00           N
ATOM   2554  H   TYR   162     118.228 -15.723 162.100  1.00  0.00           H
ATOM   2555  CA  TYR   162     116.369 -15.845 161.093  1.00  0.00           C
ATOM   2556  HA  TYR   162     115.377 -15.772 161.529  1.00  0.00           H
ATOM   2557  CB  TYR   162     116.646 -14.477 160.451  1.00  0.00           C
ATOM   2558  HB2 TYR   162     116.834 -13.750 161.241  1.00  0.00           H
ATOM   2559  HB3 TYR   162     117.542 -14.538 159.831  1.00  0.00           H
ATOM   2560  CG  TYR   162     115.476 -13.950 159.634  1.00  0.00           C
ATOM   2561  CD1 TYR   162     114.404 -13.306 160.281  1.00  0.00           C
ATOM   2562  HD1 TYR   162     114.419 -13.171 161.353  1.00  0.00           H
ATOM   2563  CE1 TYR   162     113.302 -12.845 159.541  1.00  0.00           C
ATOM   2564  HE1 TYR   162     112.478 -12.365 160.047  1.00  0.00           H
ATOM   2565  CZ  TYR   162     113.265 -13.021 158.138  1.00  0.00           C
ATOM   2566  OH  TYR   162     112.192 -12.581 157.417  1.00  0.00           O
ATOM   2567  HH  TYR   162     111.527 -12.154 157.961  1.00  0.00           H
ATOM   2568  CE2 TYR   162     114.342 -13.664 157.487  1.00  0.00           C
ATOM   2569  HE2 TYR   162     114.323 -13.810 156.417  1.00  0.00           H
ATOM   2570  CD2 TYR   162     115.438 -14.122 158.237  1.00  0.00           C
ATOM   2571  HD2 TYR   162     116.249 -14.617 157.736  1.00  0.00           H
ATOM   2572  C   TYR   162     116.375 -16.989 160.068  1.00  0.00           C
ATOM   2573  O   TYR   162     115.357 -17.204 159.418  1.00  0.00           O
ATOM   2574  N   GLU   163     117.478 -17.752 159.959  1.00  0.00           N
ATOM   2575  H   GLU   163     118.288 -17.521 160.516  1.00  0.00           H
ATOM   2576  CA  GLU   163     117.538 -18.998 159.191  1.00  0.00           C
ATOM   2577  HA  GLU   163     117.160 -18.829 158.185  1.00  0.00           H
ATOM   2578  CB  GLU   163     118.991 -19.490 159.086  1.00  0.00           C
ATOM   2579  HB2 GLU   163     119.446 -19.466 160.076  1.00  0.00           H
ATOM   2580  HB3 GLU   163     118.988 -20.525 158.740  1.00  0.00           H
ATOM   2581  CG  GLU   163     119.838 -18.670 158.099  1.00  0.00           C
ATOM   2582  HG2 GLU   163     119.410 -18.773 157.101  1.00  0.00           H
ATOM   2583  HG3 GLU   163     119.803 -17.616 158.372  1.00  0.00           H
ATOM   2584  CD  GLU   163     121.305 -19.118 158.069  1.00  0.00           C
ATOM   2585  OE1 GLU   163     121.874 -19.338 159.160  1.00  0.00           O
ATOM   2586  OE2 GLU   163     121.846 -19.224 156.948  1.00  0.00           O
ATOM   2587  C   GLU   163     116.666 -20.079 159.836  1.00  0.00           C
ATOM   2588  O   GLU   163     115.992 -20.816 159.116  1.00  0.00           O
ATOM   2589  N   GLU   164     116.662 -20.154 161.177  1.00  0.00           N
ATOM   2590  H   GLU   164     117.235 -19.512 161.705  1.00  0.00           H
ATOM   2591  CA  GLU   164     115.868 -21.113 161.933  1.00  0.00           C
ATOM   2592  HA  GLU   164     115.929 -22.071 161.419  1.00  0.00           H
ATOM   2593  CB  GLU   164     116.507 -21.295 163.317  1.00  0.00           C
ATOM   2594  HB2 GLU   164     117.571 -21.496 163.178  1.00  0.00           H
ATOM   2595  HB3 GLU   164     116.398 -20.378 163.898  1.00  0.00           H
ATOM   2596  CG  GLU   164     115.888 -22.476 164.083  1.00  0.00           C
ATOM   2597  HG2 GLU   164     114.871 -22.227 164.378  1.00  0.00           H
ATOM   2598  HG3 GLU   164     115.846 -23.341 163.419  1.00  0.00           H
ATOM   2599  CD  GLU   164     116.678 -22.869 165.333  1.00  0.00           C
ATOM   2600  OE1 GLU   164     117.450 -22.027 165.836  1.00  0.00           O
ATOM   2601  OE2 GLU   164     116.486 -24.026 165.774  1.00  0.00           O
ATOM   2602  C   GLU   164     114.391 -20.693 162.019  1.00  0.00           C
ATOM   2603  O   GLU   164     113.520 -21.555 162.117  1.00  0.00           O
ATOM   2604  N   TYR   165     114.104 -19.384 161.944  1.00  0.00           N
ATOM   2605  H   TYR   165     114.866 -18.726 161.864  1.00  0.00           H
ATOM   2606  CA  TYR   165     112.754 -18.833 161.895  1.00  0.00           C
ATOM   2607  HA  TYR   165     112.139 -19.328 162.648  1.00  0.00           H
ATOM   2608  CB  TYR   165     112.820 -17.338 162.242  1.00  0.00           C
ATOM   2609  HB2 TYR   165     112.910 -17.231 163.324  1.00  0.00           H
ATOM   2610  HB3 TYR   165     113.725 -16.936 161.803  1.00  0.00           H
ATOM   2611  CG  TYR   165     111.674 -16.474 161.744  1.00  0.00           C
ATOM   2612  CD1 TYR   165     110.513 -16.295 162.520  1.00  0.00           C
ATOM   2613  HD1 TYR   165     110.418 -16.791 163.475  1.00  0.00           H
ATOM   2614  CE1 TYR   165     109.480 -15.458 162.059  1.00  0.00           C
ATOM   2615  HE1 TYR   165     108.594 -15.319 162.657  1.00  0.00           H
ATOM   2616  CZ  TYR   165     109.601 -14.802 160.811  1.00  0.00           C
ATOM   2617  OH  TYR   165     108.613 -13.973 160.367  1.00  0.00           O
ATOM   2618  HH  TYR   165     107.882 -13.897 160.984  1.00  0.00           H
ATOM   2619  CE2 TYR   165     110.757 -15.002 160.024  1.00  0.00           C
ATOM   2620  HE2 TYR   165     110.853 -14.513 159.067  1.00  0.00           H
ATOM   2621  CD2 TYR   165     111.790 -15.826 160.497  1.00  0.00           C
ATOM   2622  HD2 TYR   165     112.680 -15.957 159.901  1.00  0.00           H
ATOM   2623  C   TYR   165     112.106 -19.068 160.528  1.00  0.00           C
ATOM   2624  O   TYR   165     110.908 -19.330 160.490  1.00  0.00           O
ATOM   2625  N   VAL   166     112.870 -18.995 159.426  1.00  0.00           N
ATOM   2626  H   VAL   166     113.854 -18.786 159.518  1.00  0.00           H
ATOM   2627  CA  VAL   166     112.347 -19.199 158.077  1.00  0.00           C
ATOM   2628  HA  VAL   166     111.464 -18.568 157.957  1.00  0.00           H
ATOM   2629  CB  VAL   166     113.392 -18.756 157.022  1.00  0.00           C
ATOM   2630  HB  VAL   166     114.384 -19.070 157.350  1.00  0.00           H
ATOM   2631  CG1 VAL   166     113.148 -19.352 155.623  1.00  0.00           C
ATOM   2632 HG11 VAL   166     112.142 -19.109 155.280  1.00  0.00           H
ATOM   2633 HG12 VAL   166     113.871 -18.946 154.914  1.00  0.00           H
ATOM   2634 HG13 VAL   166     113.270 -20.435 155.644  1.00  0.00           H
ATOM   2635  CG2 VAL   166     113.378 -17.224 156.871  1.00  0.00           C
ATOM   2636 HG21 VAL   166     113.445 -16.740 157.842  1.00  0.00           H
ATOM   2637 HG22 VAL   166     114.223 -16.904 156.261  1.00  0.00           H
ATOM   2638 HG23 VAL   166     112.454 -16.903 156.391  1.00  0.00           H
ATOM   2639  C   VAL   166     111.893 -20.653 157.908  1.00  0.00           C
ATOM   2640  O   VAL   166     110.798 -20.866 157.396  1.00  0.00           O
ATOM   2641  N   VAL   167     112.691 -21.637 158.357  1.00  0.00           N
ATOM   2642  H   VAL   167     113.572 -21.403 158.793  1.00  0.00           H
ATOM   2643  CA  VAL   167     112.380 -23.054 158.180  1.00  0.00           C
ATOM   2644  HA  VAL   167     112.025 -23.172 157.154  1.00  0.00           H
ATOM   2645  CB  VAL   167     113.665 -23.905 158.306  1.00  0.00           C
ATOM   2646  HB  VAL   167     114.407 -23.490 157.621  1.00  0.00           H
ATOM   2647  CG1 VAL   167     114.270 -23.901 159.717  1.00  0.00           C
ATOM   2648 HG11 VAL   167     113.598 -24.382 160.428  1.00  0.00           H
ATOM   2649 HG12 VAL   167     115.221 -24.434 159.714  1.00  0.00           H
ATOM   2650 HG13 VAL   167     114.448 -22.876 160.028  1.00  0.00           H
ATOM   2651  CG2 VAL   167     113.411 -25.361 157.884  1.00  0.00           C
ATOM   2652 HG21 VAL   167     112.973 -25.387 156.885  1.00  0.00           H
ATOM   2653 HG22 VAL   167     114.353 -25.910 157.868  1.00  0.00           H
ATOM   2654 HG23 VAL   167     112.734 -25.849 158.585  1.00  0.00           H
ATOM   2655  C   VAL   167     111.248 -23.521 159.109  1.00  0.00           C
ATOM   2656  O   VAL   167     110.442 -24.342 158.679  1.00  0.00           O
ATOM   2657  N   LEU   168     111.151 -22.996 160.343  1.00  0.00           N
ATOM   2658  H   LEU   168     111.832 -22.315 160.647  1.00  0.00           H
ATOM   2659  CA  LEU   168     110.099 -23.369 161.289  1.00  0.00           C
ATOM   2660  HA  LEU   168     109.946 -24.445 161.224  1.00  0.00           H
ATOM   2661  CB  LEU   168     110.527 -23.020 162.727  1.00  0.00           C
ATOM   2662  HB2 LEU   168     110.888 -21.991 162.735  1.00  0.00           H
ATOM   2663  HB3 LEU   168     109.652 -23.062 163.376  1.00  0.00           H
ATOM   2664  CG  LEU   168     111.611 -23.948 163.320  1.00  0.00           C
ATOM   2665  HG  LEU   168     112.477 -23.958 162.658  1.00  0.00           H
ATOM   2666  CD1 LEU   168     112.061 -23.409 164.688  1.00  0.00           C
ATOM   2667 HD11 LEU   168     111.237 -23.453 165.400  1.00  0.00           H
ATOM   2668 HD12 LEU   168     112.890 -24.007 165.068  1.00  0.00           H
ATOM   2669 HD13 LEU   168     112.392 -22.376 164.591  1.00  0.00           H
ATOM   2670  CD2 LEU   168     111.118 -25.394 163.497  1.00  0.00           C
ATOM   2671 HD21 LEU   168     110.926 -25.855 162.529  1.00  0.00           H
ATOM   2672 HD22 LEU   168     111.878 -25.986 164.008  1.00  0.00           H
ATOM   2673 HD23 LEU   168     110.203 -25.404 164.088  1.00  0.00           H
ATOM   2674  C   LEU   168     108.755 -22.710 160.947  1.00  0.00           C
ATOM   2675  O   LEU   168     107.717 -23.307 161.224  1.00  0.00           O
ATOM   2676  N   LYS   169     108.758 -21.519 160.327  1.00  0.00           N
ATOM   2677  H   LYS   169     109.639 -21.070 160.124  1.00  0.00           H
ATOM   2678  CA  LYS   169     107.544 -20.865 159.844  1.00  0.00           C
ATOM   2679  HA  LYS   169     106.741 -21.045 160.557  1.00  0.00           H
ATOM   2680  CB  LYS   169     107.771 -19.352 159.730  1.00  0.00           C
ATOM   2681  HB2 LYS   169     108.688 -19.161 159.171  1.00  0.00           H
ATOM   2682  HB3 LYS   169     106.955 -18.936 159.151  1.00  0.00           H
ATOM   2683  CG  LYS   169     107.811 -18.595 161.067  1.00  0.00           C
ATOM   2684  HG2 LYS   169     108.609 -18.985 161.699  1.00  0.00           H
ATOM   2685  HG3 LYS   169     108.025 -17.549 160.845  1.00  0.00           H
ATOM   2686  CD  LYS   169     106.481 -18.675 161.828  1.00  0.00           C
ATOM   2687  HD2 LYS   169     105.656 -18.489 161.142  1.00  0.00           H
ATOM   2688  HD3 LYS   169     106.362 -19.669 162.258  1.00  0.00           H
ATOM   2689  CE  LYS   169     106.439 -17.632 162.945  1.00  0.00           C
ATOM   2690  HE2 LYS   169     107.250 -17.819 163.647  1.00  0.00           H
ATOM   2691  HE3 LYS   169     106.569 -16.640 162.512  1.00  0.00           H
ATOM   2692  NZ  LYS   169     105.157 -17.675 163.667  1.00  0.00           N
ATOM   2693  HZ1 LYS   169     105.029 -18.590 164.075  1.00  0.00           H
ATOM   2694  HZ2 LYS   169     105.159 -16.976 164.397  1.00  0.00           H
ATOM   2695  HZ3 LYS   169     104.403 -17.484 163.023  1.00  0.00           H
ATOM   2696  C   LYS   169     107.084 -21.424 158.491  1.00  0.00           C
ATOM   2697  O   LYS   169     105.893 -21.348 158.193  1.00  0.00           O
ATOM   2698  N   ASN   170     107.992 -21.993 157.685  1.00  0.00           N
ATOM   2699  H   ASN   170     108.960 -22.020 157.972  1.00  0.00           H
ATOM   2700  CA  ASN   170     107.637 -22.692 156.454  1.00  0.00           C
ATOM   2701  HA  ASN   170     106.831 -22.148 155.961  1.00  0.00           H
ATOM   2702  CB  ASN   170     108.839 -22.726 155.498  1.00  0.00           C
ATOM   2703  HB2 ASN   170     109.708 -23.119 156.028  1.00  0.00           H
ATOM   2704  HB3 ASN   170     108.619 -23.410 154.682  1.00  0.00           H
ATOM   2705  CG  ASN   170     109.186 -21.364 154.880  1.00  0.00           C
ATOM   2706  OD1 ASN   170     108.407 -20.413 154.929  1.00  0.00           O
ATOM   2707  ND2 ASN   170     110.377 -21.274 154.285  1.00  0.00           N
ATOM   2708 HD21 ASN   170     110.661 -20.404 153.856  1.00  0.00           H
ATOM   2709 HD22 ASN   170     110.994 -22.073 154.263  1.00  0.00           H
ATOM   2710  C   ASN   170     107.118 -24.104 156.752  1.00  0.00           C
ATOM   2711  O   ASN   170     106.262 -24.582 156.014  1.00  0.00           O
ATOM   2712  N   GLU   171     107.562 -24.745 157.847  1.00  0.00           N
ATOM   2713  H   GLU   171     108.271 -24.310 158.419  1.00  0.00           H
ATOM   2714  CA  GLU   171     106.942 -25.965 158.362  1.00  0.00           C
ATOM   2715  HA  GLU   171     106.840 -26.685 157.548  1.00  0.00           H
ATOM   2716  CB  GLU   171     107.816 -26.586 159.462  1.00  0.00           C
ATOM   2717  HB2 GLU   171     108.160 -25.804 160.141  1.00  0.00           H
ATOM   2718  HB3 GLU   171     107.209 -27.288 160.035  1.00  0.00           H
ATOM   2719  CG  GLU   171     109.024 -27.350 158.900  1.00  0.00           C
ATOM   2720  HG2 GLU   171     108.665 -28.202 158.321  1.00  0.00           H
ATOM   2721  HG3 GLU   171     109.591 -26.706 158.229  1.00  0.00           H
ATOM   2722  CD  GLU   171     109.939 -27.866 160.013  1.00  0.00           C
ATOM   2723  OE1 GLU   171     111.172 -27.698 159.864  1.00  0.00           O
ATOM   2724  OE2 GLU   171     109.402 -28.428 160.989  1.00  0.00           O
ATOM   2725  C   GLU   171     105.545 -25.676 158.925  1.00  0.00           C
ATOM   2726  O   GLU   171     104.690 -26.561 158.887  1.00  0.00           O
ATOM   2727  N   MET   172     105.310 -24.451 159.422  1.00  0.00           N
ATOM   2728  H   MET   172     106.053 -23.767 159.424  1.00  0.00           H
ATOM   2729  CA  MET   172     104.020 -24.036 159.947  1.00  0.00           C
ATOM   2730  HA  MET   172     103.668 -24.822 160.608  1.00  0.00           H
ATOM   2731  CB  MET   172     104.183 -22.755 160.779  1.00  0.00           C
ATOM   2732  HB2 MET   172     105.009 -22.869 161.482  1.00  0.00           H
ATOM   2733  HB3 MET   172     104.417 -21.927 160.115  1.00  0.00           H
ATOM   2734  CG  MET   172     102.921 -22.406 161.572  1.00  0.00           C
ATOM   2735  HG2 MET   172     102.055 -22.900 161.132  1.00  0.00           H
ATOM   2736  HG3 MET   172     103.040 -22.794 162.583  1.00  0.00           H
ATOM   2737  SD  MET   172     102.558 -20.631 161.652  1.00  0.00           S
ATOM   2738  CE  MET   172     101.689 -20.446 160.075  1.00  0.00           C
ATOM   2739  HE1 MET   172     100.783 -21.051 160.089  1.00  0.00           H
ATOM   2740  HE2 MET   172     101.418 -19.402 159.936  1.00  0.00           H
ATOM   2741  HE3 MET   172     102.332 -20.769 159.256  1.00  0.00           H
ATOM   2742  C   MET   172     103.013 -23.837 158.806  1.00  0.00           C
ATOM   2743  O   MET   172     101.884 -24.311 158.892  1.00  0.00           O
ATOM   2744  N   ALA   173     103.425 -23.150 157.733  1.00  0.00           N
ATOM   2745  H   ALA   173     104.373 -22.803 157.704  1.00  0.00           H
ATOM   2746  CA  ALA   173     102.541 -22.766 156.645  1.00  0.00           C
ATOM   2747  HA  ALA   173     101.620 -22.364 157.071  1.00  0.00           H
ATOM   2748  CB  ALA   173     103.214 -21.653 155.848  1.00  0.00           C
ATOM   2749  HB1 ALA   173     104.145 -22.015 155.410  1.00  0.00           H
ATOM   2750  HB2 ALA   173     102.544 -21.322 155.057  1.00  0.00           H
ATOM   2751  HB3 ALA   173     103.428 -20.812 156.507  1.00  0.00           H
ATOM   2752  C   ALA   173     102.184 -23.948 155.738  1.00  0.00           C
ATOM   2753  O   ALA   173     101.029 -24.062 155.338  1.00  0.00           O
ATOM   2754  N   ARG   174     103.149 -24.834 155.440  1.00  0.00           N
ATOM   2755  H   ARG   174     104.076 -24.694 155.816  1.00  0.00           H
ATOM   2756  CA  ARG   174     102.954 -25.979 154.551  1.00  0.00           C
ATOM   2757  HA  ARG   174     102.496 -25.629 153.630  1.00  0.00           H
ATOM   2758  CB  ARG   174     104.314 -26.600 154.194  1.00  0.00           C
ATOM   2759  HB2 ARG   174     104.857 -26.812 155.117  1.00  0.00           H
ATOM   2760  HB3 ARG   174     104.151 -27.543 153.670  1.00  0.00           H
ATOM   2761  CG  ARG   174     105.152 -25.681 153.288  1.00  0.00           C
ATOM   2762  HG2 ARG   174     104.679 -25.602 152.309  1.00  0.00           H
ATOM   2763  HG3 ARG   174     105.197 -24.682 153.720  1.00  0.00           H
ATOM   2764  CD  ARG   174     106.578 -26.228 153.119  1.00  0.00           C
ATOM   2765  HD2 ARG   174     106.867 -26.762 154.025  1.00  0.00           H
ATOM   2766  HD3 ARG   174     106.607 -26.930 152.286  1.00  0.00           H
ATOM   2767  NE  ARG   174     107.557 -25.149 152.922  1.00  0.00           N
ATOM   2768  HE  ARG   174     108.017 -24.820 153.759  1.00  0.00           H
ATOM   2769  CZ  ARG   174     107.886 -24.553 151.762  1.00  0.00           C
ATOM   2770  NH1 ARG   174     108.783 -23.558 151.778  1.00  0.00           N
ATOM   2771 HH11 ARG   174     109.201 -23.270 152.652  1.00  0.00           H
ATOM   2772 HH12 ARG   174     109.043 -23.096 150.919  1.00  0.00           H
ATOM   2773  NH2 ARG   174     107.344 -24.926 150.595  1.00  0.00           N
ATOM   2774 HH21 ARG   174     106.662 -25.671 150.570  1.00  0.00           H
ATOM   2775 HH22 ARG   174     107.610 -24.455 149.742  1.00  0.00           H
ATOM   2776  C   ARG   174     102.020 -27.029 155.167  1.00  0.00           C
ATOM   2777  O   ARG   174     101.270 -27.667 154.428  1.00  0.00           O
ATOM   2778  N   ALA   175     102.036 -27.179 156.501  1.00  0.00           N
ATOM   2779  H   ALA   175     102.676 -26.622 157.048  1.00  0.00           H
ATOM   2780  CA  ALA   175     101.138 -28.067 157.232  1.00  0.00           C
ATOM   2781  HA  ALA   175     100.989 -28.970 156.639  1.00  0.00           H
ATOM   2782  CB  ALA   175     101.820 -28.481 158.537  1.00  0.00           C
ATOM   2783  HB1 ALA   175     101.986 -27.605 159.161  1.00  0.00           H
ATOM   2784  HB2 ALA   175     101.192 -29.196 159.067  1.00  0.00           H
ATOM   2785  HB3 ALA   175     102.779 -28.952 158.318  1.00  0.00           H
ATOM   2786  C   ALA   175      99.756 -27.437 157.492  1.00  0.00           C
ATOM   2787  O   ALA   175      98.816 -28.171 157.796  1.00  0.00           O
ATOM   2788  N   ASN   176      99.622 -26.106 157.342  1.00  0.00           N
ATOM   2789  H   ASN   176     100.443 -25.567 157.107  1.00  0.00           H
ATOM   2790  CA  ASN   176      98.349 -25.380 157.340  1.00  0.00           C
ATOM   2791  HA  ASN   176      97.611 -25.987 157.865  1.00  0.00           H
ATOM   2792  CB  ASN   176      98.492 -24.049 158.112  1.00  0.00           C
ATOM   2793  HB2 ASN   176      99.294 -23.462 157.662  1.00  0.00           H
ATOM   2794  HB3 ASN   176      97.564 -23.486 158.011  1.00  0.00           H
ATOM   2795  CG  ASN   176      98.755 -24.194 159.619  1.00  0.00           C
ATOM   2796  OD1 ASN   176      99.374 -23.318 160.219  1.00  0.00           O
ATOM   2797  ND2 ASN   176      98.291 -25.279 160.247  1.00  0.00           N
ATOM   2798 HD21 ASN   176      98.457 -25.398 161.236  1.00  0.00           H
ATOM   2799 HD22 ASN   176      97.789 -25.986 159.729  1.00  0.00           H
ATOM   2800  C   ASN   176      97.785 -25.187 155.915  1.00  0.00           C
ATOM   2801  O   ASN   176      96.880 -24.373 155.724  1.00  0.00           O
ATOM   2802  N   HIE   177      98.277 -25.959 154.929  1.00  0.00           N
ATOM   2803  H   HIE   177      99.017 -26.607 155.160  1.00  0.00           H
ATOM   2804  CA  HIE   177      97.792 -26.006 153.546  1.00  0.00           C
ATOM   2805  HA  HIE   177      98.422 -26.750 153.058  1.00  0.00           H
ATOM   2806  CB  HIE   177      96.354 -26.563 153.474  1.00  0.00           C
ATOM   2807  HB2 HIE   177      95.657 -25.812 153.848  1.00  0.00           H
ATOM   2808  HB3 HIE   177      96.103 -26.754 152.430  1.00  0.00           H
ATOM   2809  CG  HIE   177      96.135 -27.841 154.251  1.00  0.00           C
ATOM   2810  ND1 HIE   177      95.938 -27.951 155.749  1.00  0.00           N
ATOM   2811  CE1 HIE   177      95.772 -29.360 156.032  1.00  0.00           C
ATOM   2812  HE1 HIE   177      95.611 -29.775 157.016  1.00  0.00           H
ATOM   2813  NE2 HIE   177      95.849 -30.137 154.810  1.00  0.00           N
ATOM   2814  HE2 HIE   177      95.760 -31.140 154.734  1.00  0.00           H
ATOM   2815  CD2 HIE   177      96.078 -29.184 153.685  1.00  0.00           C
ATOM   2816  HD2 HIE   177      96.181 -29.443 152.641  1.00  0.00           H
ATOM   2817  C   HIE   177      98.006 -24.705 152.742  1.00  0.00           C
ATOM   2818  O   HIE   177      97.271 -24.438 151.791  1.00  0.00           O
ATOM   2819  N   TYR   178      99.028 -23.916 153.109  1.00  0.00           N
ATOM   2820  H   TYR   178      99.567 -24.192 153.917  1.00  0.00           H
ATOM   2821  CA  TYR   178      99.577 -22.809 152.323  1.00  0.00           C
ATOM   2822  HA  TYR   178      98.857 -22.507 151.562  1.00  0.00           H
ATOM   2823  CB  TYR   178      99.840 -21.594 153.228  1.00  0.00           C
ATOM   2824  HB2 TYR   178     100.529 -21.880 154.021  1.00  0.00           H
ATOM   2825  HB3 TYR   178     100.335 -20.820 152.644  1.00  0.00           H
ATOM   2826  CG  TYR   178      98.598 -20.990 153.852  1.00  0.00           C
ATOM   2827  CD1 TYR   178      97.952 -19.905 153.229  1.00  0.00           C
ATOM   2828  HD1 TYR   178      98.337 -19.503 152.303  1.00  0.00           H
ATOM   2829  CE1 TYR   178      96.808 -19.335 153.811  1.00  0.00           C
ATOM   2830  HE1 TYR   178      96.322 -18.497 153.335  1.00  0.00           H
ATOM   2831  CZ  TYR   178      96.290 -19.862 155.017  1.00  0.00           C
ATOM   2832  OH  TYR   178      95.173 -19.316 155.578  1.00  0.00           O
ATOM   2833  HH  TYR   178      94.806 -18.597 155.058  1.00  0.00           H
ATOM   2834  CE2 TYR   178      96.936 -20.956 155.639  1.00  0.00           C
ATOM   2835  HE2 TYR   178      96.551 -21.363 156.562  1.00  0.00           H
ATOM   2836  CD2 TYR   178      98.092 -21.507 155.059  1.00  0.00           C
ATOM   2837  HD2 TYR   178      98.595 -22.329 155.546  1.00  0.00           H
ATOM   2838  C   TYR   178     100.864 -23.256 151.614  1.00  0.00           C
ATOM   2839  O   TYR   178     101.420 -24.312 151.918  1.00  0.00           O
ATOM   2840  N   GLU   179     101.344 -22.438 150.668  1.00  0.00           N
ATOM   2841  H   GLU   179     100.847 -21.584 150.459  1.00  0.00           H
ATOM   2842  CA  GLU   179     102.578 -22.687 149.926  1.00  0.00           C
ATOM   2843  HA  GLU   179     102.587 -23.726 149.591  1.00  0.00           H
ATOM   2844  CB  GLU   179     102.635 -21.778 148.687  1.00  0.00           C
ATOM   2845  HB2 GLU   179     102.575 -20.737 149.007  1.00  0.00           H
ATOM   2846  HB3 GLU   179     103.595 -21.927 148.189  1.00  0.00           H
ATOM   2847  CG  GLU   179     101.508 -22.054 147.678  1.00  0.00           C
ATOM   2848  HG2 GLU   179     101.653 -23.044 147.245  1.00  0.00           H
ATOM   2849  HG3 GLU   179     100.545 -22.046 148.191  1.00  0.00           H
ATOM   2850  CD  GLU   179     101.465 -21.017 146.551  1.00  0.00           C
ATOM   2851  OE1 GLU   179     100.338 -20.609 146.201  1.00  0.00           O
ATOM   2852  OE2 GLU   179     102.554 -20.652 146.049  1.00  0.00           O
ATOM   2853  C   GLU   179     103.810 -22.445 150.808  1.00  0.00           C
ATOM   2854  O   GLU   179     104.728 -23.263 150.809  1.00  0.00           O
ATOM   2855  N   ASP   180     103.817 -21.327 151.549  1.00  0.00           N
ATOM   2856  H   ASP   180     103.015 -20.715 151.493  1.00  0.00           H
ATOM   2857  CA  ASP   180     104.908 -20.883 152.414  1.00  0.00           C
ATOM   2858  HA  ASP   180     105.265 -21.726 153.006  1.00  0.00           H
ATOM   2859  CB  ASP   180     106.076 -20.363 151.553  1.00  0.00           C
ATOM   2860  HB2 ASP   180     106.543 -21.213 151.053  1.00  0.00           H
ATOM   2861  HB3 ASP   180     106.829 -19.933 152.206  1.00  0.00           H
ATOM   2862  CG  ASP   180     105.673 -19.337 150.489  1.00  0.00           C
ATOM   2863  OD1 ASP   180     105.584 -18.143 150.847  1.00  0.00           O
ATOM   2864  OD2 ASP   180     105.478 -19.759 149.328  1.00  0.00           O
ATOM   2865  C   ASP   180     104.385 -19.805 153.381  1.00  0.00           C
ATOM   2866  O   ASP   180     103.213 -19.432 153.320  1.00  0.00           O
ATOM   2867  N   TYR   181     105.235 -19.314 154.299  1.00  0.00           N
ATOM   2868  H   TYR   181     106.189 -19.643 154.324  1.00  0.00           H
ATOM   2869  CA  TYR   181     104.824 -18.329 155.303  1.00  0.00           C
ATOM   2870  HA  TYR   181     103.881 -18.679 155.721  1.00  0.00           H
ATOM   2871  CB  TYR   181     105.852 -18.273 156.436  1.00  0.00           C
ATOM   2872  HB2 TYR   181     106.109 -19.289 156.726  1.00  0.00           H
ATOM   2873  HB3 TYR   181     106.763 -17.801 156.064  1.00  0.00           H
ATOM   2874  CG  TYR   181     105.357 -17.537 157.671  1.00  0.00           C
ATOM   2875  CD1 TYR   181     104.187 -17.971 158.329  1.00  0.00           C
ATOM   2876  HD1 TYR   181     103.635 -18.821 157.957  1.00  0.00           H
ATOM   2877  CE1 TYR   181     103.726 -17.303 159.476  1.00  0.00           C
ATOM   2878  HE1 TYR   181     102.827 -17.635 159.971  1.00  0.00           H
ATOM   2879  CZ  TYR   181     104.452 -16.206 159.992  1.00  0.00           C
ATOM   2880  OH  TYR   181     104.015 -15.572 161.118  1.00  0.00           O
ATOM   2881  HH  TYR   181     103.199 -15.942 161.464  1.00  0.00           H
ATOM   2882  CE2 TYR   181     105.635 -15.784 159.344  1.00  0.00           C
ATOM   2883  HE2 TYR   181     106.202 -14.956 159.740  1.00  0.00           H
ATOM   2884  CD2 TYR   181     106.077 -16.440 158.183  1.00  0.00           C
ATOM   2885  HD2 TYR   181     106.982 -16.108 157.697  1.00  0.00           H
ATOM   2886  C   TYR   181     104.578 -16.928 154.724  1.00  0.00           C
ATOM   2887  O   TYR   181     103.905 -16.117 155.363  1.00  0.00           O
ATOM   2888  N   GLY   182     105.072 -16.658 153.507  1.00  0.00           N
ATOM   2889  H   GLY   182     105.629 -17.358 153.037  1.00  0.00           H
ATOM   2890  CA  GLY   182     104.681 -15.494 152.733  1.00  0.00           C
ATOM   2891  HA2 GLY   182     104.826 -14.591 153.328  1.00  0.00           H
ATOM   2892  HA3 GLY   182     105.307 -15.441 151.842  1.00  0.00           H
ATOM   2893  C   GLY   182     103.219 -15.611 152.309  1.00  0.00           C
ATOM   2894  O   GLY   182     102.473 -14.650 152.470  1.00  0.00           O
ATOM   2895  N   ASP   183     102.803 -16.798 151.837  1.00  0.00           N
ATOM   2896  H   ASP   183     103.472 -17.550 151.759  1.00  0.00           H
ATOM   2897  CA  ASP   183     101.433 -17.091 151.429  1.00  0.00           C
ATOM   2898  HA  ASP   183     101.128 -16.314 150.730  1.00  0.00           H
ATOM   2899  CB  ASP   183     101.413 -18.452 150.704  1.00  0.00           C
ATOM   2900  HB2 ASP   183     102.266 -18.506 150.026  1.00  0.00           H
ATOM   2901  HB3 ASP   183     101.521 -19.252 151.433  1.00  0.00           H
ATOM   2902  CG  ASP   183     100.149 -18.696 149.876  1.00  0.00           C
ATOM   2903  OD1 ASP   183      99.661 -17.726 149.256  1.00  0.00           O
ATOM   2904  OD2 ASP   183      99.700 -19.862 149.854  1.00  0.00           O
ATOM   2905  C   ASP   183     100.452 -17.087 152.612  1.00  0.00           C
ATOM   2906  O   ASP   183      99.272 -16.810 152.407  1.00  0.00           O
ATOM   2907  N   TYR   184     100.928 -17.353 153.841  1.00  0.00           N
ATOM   2908  H   TYR   184     101.908 -17.571 153.949  1.00  0.00           H
ATOM   2909  CA  TYR   184     100.117 -17.315 155.054  1.00  0.00           C
ATOM   2910  HA  TYR   184      99.212 -17.898 154.880  1.00  0.00           H
ATOM   2911  CB  TYR   184     100.899 -17.983 156.196  1.00  0.00           C
ATOM   2912  HB2 TYR   184     101.185 -18.989 155.882  1.00  0.00           H
ATOM   2913  HB3 TYR   184     101.817 -17.424 156.373  1.00  0.00           H
ATOM   2914  CG  TYR   184     100.134 -18.087 157.502  1.00  0.00           C
ATOM   2915  CD1 TYR   184     100.271 -17.092 158.490  1.00  0.00           C
ATOM   2916  HD1 TYR   184     100.930 -16.252 158.325  1.00  0.00           H
ATOM   2917  CE1 TYR   184      99.552 -17.186 159.695  1.00  0.00           C
ATOM   2918  HE1 TYR   184      99.665 -16.421 160.449  1.00  0.00           H
ATOM   2919  CZ  TYR   184      98.685 -18.283 159.918  1.00  0.00           C
ATOM   2920  OH  TYR   184      97.987 -18.380 161.087  1.00  0.00           O
ATOM   2921  HH  TYR   184      98.152 -17.647 161.685  1.00  0.00           H
ATOM   2922  CE2 TYR   184      98.549 -19.282 158.926  1.00  0.00           C
ATOM   2923  HE2 TYR   184      97.891 -20.124 159.088  1.00  0.00           H
ATOM   2924  CD2 TYR   184      99.277 -19.181 157.728  1.00  0.00           C
ATOM   2925  HD2 TYR   184      99.180 -19.950 156.979  1.00  0.00           H
ATOM   2926  C   TYR   184      99.707 -15.877 155.416  1.00  0.00           C
ATOM   2927  O   TYR   184      98.586 -15.672 155.881  1.00  0.00           O
ATOM   2928  N   TRP   185     100.588 -14.890 155.171  1.00  0.00           N
ATOM   2929  H   TRP   185     101.491 -15.130 154.787  1.00  0.00           H
ATOM   2930  CA  TRP   185     100.308 -13.468 155.364  1.00  0.00           C
ATOM   2931  HA  TRP   185      99.769 -13.337 156.303  1.00  0.00           H
ATOM   2932  CB  TRP   185     101.632 -12.694 155.447  1.00  0.00           C
ATOM   2933  HB2 TRP   185     102.256 -12.962 154.595  1.00  0.00           H
ATOM   2934  HB3 TRP   185     101.407 -11.630 155.356  1.00  0.00           H
ATOM   2935  CG  TRP   185     102.445 -12.848 156.697  1.00  0.00           C
ATOM   2936  CD1 TRP   185     101.974 -13.346 157.957  1.00  0.00           C
ATOM   2937  HD1 TRP   185     100.975 -13.708 158.150  1.00  0.00           H
ATOM   2938  NE1 TRP   185     103.039 -13.254 158.977  1.00  0.00           N
ATOM   2939  HE1 TRP   185     102.924 -13.545 159.937  1.00  0.00           H
ATOM   2940  CE2 TRP   185     104.252 -12.674 158.367  1.00  0.00           C
ATOM   2941  CZ2 TRP   185     105.521 -12.367 158.877  1.00  0.00           C
ATOM   2942  HZ2 TRP   185     105.747 -12.544 159.916  1.00  0.00           H
ATOM   2943  CH2 TRP   185     106.502 -11.847 158.020  1.00  0.00           C
ATOM   2944  HH2 TRP   185     107.489 -11.645 158.408  1.00  0.00           H
ATOM   2945  CZ3 TRP   185     106.218 -11.596 156.664  1.00  0.00           C
ATOM   2946  HZ3 TRP   185     106.991 -11.196 156.025  1.00  0.00           H
ATOM   2947  CE3 TRP   185     104.948 -11.862 156.120  1.00  0.00           C
ATOM   2948  HE3 TRP   185     104.760 -11.656 155.077  1.00  0.00           H
ATOM   2949  CD2 TRP   185     103.924 -12.410 156.917  1.00  0.00           C
ATOM   2950  C   TRP   185      99.437 -12.883 154.245  1.00  0.00           C
ATOM   2951  O   TRP   185      98.668 -11.959 154.512  1.00  0.00           O
ATOM   2952  N   ARG   186      99.532 -13.418 153.017  1.00  0.00           N
ATOM   2953  H   ARG   186     100.186 -14.171 152.857  1.00  0.00           H
ATOM   2954  CA  ARG   186      98.672 -13.031 151.899  1.00  0.00           C
ATOM   2955  HA  ARG   186      98.565 -11.945 151.910  1.00  0.00           H
ATOM   2956  CB  ARG   186      99.331 -13.425 150.568  1.00  0.00           C
ATOM   2957  HB2 ARG   186      99.495 -14.503 150.552  1.00  0.00           H
ATOM   2958  HB3 ARG   186      98.650 -13.164 149.758  1.00  0.00           H
ATOM   2959  CG  ARG   186     100.664 -12.689 150.338  1.00  0.00           C
ATOM   2960  HG2 ARG   186     100.512 -11.624 150.491  1.00  0.00           H
ATOM   2961  HG3 ARG   186     101.401 -13.011 151.064  1.00  0.00           H
ATOM   2962  CD  ARG   186     101.236 -12.901 148.932  1.00  0.00           C
ATOM   2963  HD2 ARG   186     100.543 -12.482 148.205  1.00  0.00           H
ATOM   2964  HD3 ARG   186     102.176 -12.355 148.845  1.00  0.00           H
ATOM   2965  NE  ARG   186     101.450 -14.324 148.618  1.00  0.00           N
ATOM   2966  HE  ARG   186     100.651 -14.822 148.252  1.00  0.00           H
ATOM   2967  CZ  ARG   186     102.608 -15.002 148.734  1.00  0.00           C
ATOM   2968  NH1 ARG   186     103.716 -14.435 149.230  1.00  0.00           N
ATOM   2969 HH11 ARG   186     103.699 -13.472 149.533  1.00  0.00           H
ATOM   2970 HH12 ARG   186     104.569 -14.972 149.303  1.00  0.00           H
ATOM   2971  NH2 ARG   186     102.658 -16.279 148.337  1.00  0.00           N
ATOM   2972 HH21 ARG   186     101.831 -16.727 147.968  1.00  0.00           H
ATOM   2973 HH22 ARG   186     103.519 -16.801 148.421  1.00  0.00           H
ATOM   2974  C   ARG   186      97.263 -13.639 152.025  1.00  0.00           C
ATOM   2975  O   ARG   186      96.350 -13.191 151.330  1.00  0.00           O
ATOM   2976  N   GLY   187      97.078 -14.616 152.931  1.00  0.00           N
ATOM   2977  H   GLY   187      97.878 -14.936 153.459  1.00  0.00           H
ATOM   2978  CA  GLY   187      95.792 -15.196 153.295  1.00  0.00           C
ATOM   2979  HA2 GLY   187      95.257 -15.476 152.390  1.00  0.00           H
ATOM   2980  HA3 GLY   187      95.982 -16.098 153.876  1.00  0.00           H
ATOM   2981  C   GLY   187      94.906 -14.259 154.127  1.00  0.00           C
ATOM   2982  O   GLY   187      93.730 -14.568 154.316  1.00  0.00           O
ATOM   2983  N   ASP   188      95.442 -13.121 154.597  1.00  0.00           N
ATOM   2984  H   ASP   188      96.417 -12.929 154.415  1.00  0.00           H
ATOM   2985  CA  ASP   188      94.680 -12.075 155.271  1.00  0.00           C
ATOM   2986  HA  ASP   188      94.046 -12.538 156.029  1.00  0.00           H
ATOM   2987  CB  ASP   188      95.665 -11.127 155.969  1.00  0.00           C
ATOM   2988  HB2 ASP   188      96.296 -11.700 156.650  1.00  0.00           H
ATOM   2989  HB3 ASP   188      96.308 -10.659 155.221  1.00  0.00           H
ATOM   2990  CG  ASP   188      94.943 -10.041 156.766  1.00  0.00           C
ATOM   2991  OD1 ASP   188      94.288 -10.402 157.771  1.00  0.00           O
ATOM   2992  OD2 ASP   188      95.051  -8.871 156.352  1.00  0.00           O
ATOM   2993  C   ASP   188      93.790 -11.302 154.283  1.00  0.00           C
ATOM   2994  O   ASP   188      92.696 -10.875 154.653  1.00  0.00           O
ATOM   2995  N   TYR   189      94.254 -11.147 153.032  1.00  0.00           N
ATOM   2996  H   TYR   189      95.163 -11.527 152.808  1.00  0.00           H
ATOM   2997  CA  TYR   189      93.531 -10.508 151.935  1.00  0.00           C
ATOM   2998  HA  TYR   189      92.856  -9.761 152.354  1.00  0.00           H
ATOM   2999  CB  TYR   189      94.533  -9.779 151.027  1.00  0.00           C
ATOM   3000  HB2 TYR   189      95.203 -10.513 150.575  1.00  0.00           H
ATOM   3001  HB3 TYR   189      93.988  -9.295 150.216  1.00  0.00           H
ATOM   3002  CG  TYR   189      95.364  -8.724 151.737  1.00  0.00           C
ATOM   3003  CD1 TYR   189      94.909  -7.392 151.799  1.00  0.00           C
ATOM   3004  HD1 TYR   189      93.964  -7.120 151.350  1.00  0.00           H
ATOM   3005  CE1 TYR   189      95.685  -6.409 152.438  1.00  0.00           C
ATOM   3006  HE1 TYR   189      95.336  -5.388 152.474  1.00  0.00           H
ATOM   3007  CZ  TYR   189      96.924  -6.759 153.023  1.00  0.00           C
ATOM   3008  OH  TYR   189      97.685  -5.806 153.632  1.00  0.00           O
ATOM   3009  HH  TYR   189      97.274  -4.938 153.627  1.00  0.00           H
ATOM   3010  CE2 TYR   189      97.376  -8.098 152.968  1.00  0.00           C
ATOM   3011  HE2 TYR   189      98.321  -8.373 153.413  1.00  0.00           H
ATOM   3012  CD2 TYR   189      96.595  -9.074 152.327  1.00  0.00           C
ATOM   3013  HD2 TYR   189      96.946 -10.095 152.286  1.00  0.00           H
ATOM   3014  C   TYR   189      92.683 -11.509 151.129  1.00  0.00           C
ATOM   3015  O   TYR   189      92.057 -11.113 150.148  1.00  0.00           O
ATOM   3016  N   GLU   190      92.658 -12.794 151.515  1.00  0.00           N
ATOM   3017  H   GLU   190      93.187 -13.083 152.326  1.00  0.00           H
ATOM   3018  CA  GLU   190      91.882 -13.811 150.821  1.00  0.00           C
ATOM   3019  HA  GLU   190      92.083 -13.705 149.755  1.00  0.00           H
ATOM   3020  CB  GLU   190      92.355 -15.210 151.240  1.00  0.00           C
ATOM   3021  HB2 GLU   190      93.427 -15.277 151.058  1.00  0.00           H
ATOM   3022  HB3 GLU   190      92.167 -15.348 152.305  1.00  0.00           H
ATOM   3023  CG  GLU   190      91.656 -16.334 150.457  1.00  0.00           C
ATOM   3024  HG2 GLU   190      90.601 -16.366 150.728  1.00  0.00           H
ATOM   3025  HG3 GLU   190      91.732 -16.118 149.390  1.00  0.00           H
ATOM   3026  CD  GLU   190      92.266 -17.714 150.725  1.00  0.00           C
ATOM   3027  OE1 GLU   190      92.754 -17.935 151.852  1.00  0.00           O
ATOM   3028  OE2 GLU   190      92.220 -18.540 149.783  1.00  0.00           O
ATOM   3029  C   GLU   190      90.381 -13.612 151.067  1.00  0.00           C
ATOM   3030  O   GLU   190      89.955 -13.373 152.198  1.00  0.00           O
ATOM   3031  N   VAL   191      89.598 -13.758 149.992  1.00  0.00           N
ATOM   3032  H   VAL   191      90.042 -13.938 149.103  1.00  0.00           H
ATOM   3033  CA  VAL   191      88.142 -13.824 150.001  1.00  0.00           C
ATOM   3034  HA  VAL   191      87.798 -14.004 151.021  1.00  0.00           H
ATOM   3035  CB  VAL   191      87.510 -12.505 149.498  1.00  0.00           C
ATOM   3036  HB  VAL   191      87.829 -12.336 148.470  1.00  0.00           H
ATOM   3037  CG1 VAL   191      85.973 -12.609 149.515  1.00  0.00           C
ATOM   3038 HG11 VAL   191      85.621 -12.790 150.532  1.00  0.00           H
ATOM   3039 HG12 VAL   191      85.530 -11.686 149.144  1.00  0.00           H
ATOM   3040 HG13 VAL   191      85.634 -13.421 148.874  1.00  0.00           H
ATOM   3041  CG2 VAL   191      87.948 -11.282 150.324  1.00  0.00           C
ATOM   3042 HG21 VAL   191      89.028 -11.150 150.264  1.00  0.00           H
ATOM   3043 HG22 VAL   191      87.481 -10.381 149.925  1.00  0.00           H
ATOM   3044 HG23 VAL   191      87.658 -11.408 151.367  1.00  0.00           H
ATOM   3045  C   VAL   191      87.758 -15.025 149.133  1.00  0.00           C
ATOM   3046  O   VAL   191      88.224 -15.145 147.998  1.00  0.00           O
ATOM   3047  N   ASN   192      86.923 -15.918 149.679  1.00  0.00           N
ATOM   3048  H   ASN   192      86.564 -15.754 150.609  1.00  0.00           H
ATOM   3049  CA  ASN   192      86.582 -17.186 149.048  1.00  0.00           C
ATOM   3050  HA  ASN   192      86.536 -17.043 147.967  1.00  0.00           H
ATOM   3051  CB  ASN   192      87.701 -18.205 149.357  1.00  0.00           C
ATOM   3052  HB2 ASN   192      88.665 -17.714 149.210  1.00  0.00           H
ATOM   3053  HB3 ASN   192      87.656 -18.512 150.402  1.00  0.00           H
ATOM   3054  CG  ASN   192      87.681 -19.448 148.462  1.00  0.00           C
ATOM   3055  OD1 ASN   192      86.658 -19.807 147.880  1.00  0.00           O
ATOM   3056  ND2 ASN   192      88.836 -20.109 148.346  1.00  0.00           N
ATOM   3057 HD21 ASN   192      88.891 -20.934 147.766  1.00  0.00           H
ATOM   3058 HD22 ASN   192      89.656 -19.781 148.837  1.00  0.00           H
ATOM   3059  C   ASN   192      85.206 -17.633 149.554  1.00  0.00           C
ATOM   3060  O   ASN   192      85.077 -18.100 150.687  1.00  0.00           O
ATOM   3061  N   GLY   193      84.188 -17.480 148.695  1.00  0.00           N
ATOM   3062  H   GLY   193      84.379 -17.075 147.789  1.00  0.00           H
ATOM   3063  CA  GLY   193      82.804 -17.861 148.961  1.00  0.00           C
ATOM   3064  HA2 GLY   193      82.583 -18.753 148.374  1.00  0.00           H
ATOM   3065  HA3 GLY   193      82.685 -18.107 150.016  1.00  0.00           H
ATOM   3066  C   GLY   193      81.776 -16.778 148.606  1.00  0.00           C
ATOM   3067  O   GLY   193      80.585 -17.023 148.793  1.00  0.00           O
ATOM   3068  N   VAL   194      82.211 -15.607 148.107  1.00  0.00           N
ATOM   3069  H   VAL   194      83.204 -15.472 147.978  1.00  0.00           H
ATOM   3070  CA  VAL   194      81.345 -14.480 147.765  1.00  0.00           C
ATOM   3071  HA  VAL   194      80.303 -14.790 147.853  1.00  0.00           H
ATOM   3072  CB  VAL   194      81.562 -13.293 148.735  1.00  0.00           C
ATOM   3073  HB  VAL   194      82.552 -12.866 148.565  1.00  0.00           H
ATOM   3074  CG1 VAL   194      80.511 -12.201 148.470  1.00  0.00           C
ATOM   3075 HG11 VAL   194      79.514 -12.577 148.702  1.00  0.00           H
ATOM   3076 HG12 VAL   194      80.719 -11.326 149.087  1.00  0.00           H
ATOM   3077 HG13 VAL   194      80.536 -11.902 147.424  1.00  0.00           H
ATOM   3078  CG2 VAL   194      81.476 -13.713 150.211  1.00  0.00           C
ATOM   3079 HG21 VAL   194      82.331 -14.336 150.475  1.00  0.00           H
ATOM   3080 HG22 VAL   194      81.480 -12.833 150.854  1.00  0.00           H
ATOM   3081 HG23 VAL   194      80.559 -14.273 150.376  1.00  0.00           H
ATOM   3082  C   VAL   194      81.603 -14.090 146.306  1.00  0.00           C
ATOM   3083  O   VAL   194      82.655 -13.535 145.987  1.00  0.00           O
ATOM   3084  N   ASP   195      80.628 -14.372 145.431  1.00  0.00           N
ATOM   3085  H   ASP   195      79.784 -14.816 145.762  1.00  0.00           H
ATOM   3086  CA  ASP   195      80.732 -14.129 143.995  1.00  0.00           C
ATOM   3087  HA  ASP   195      81.656 -14.590 143.641  1.00  0.00           H
ATOM   3088  CB  ASP   195      79.558 -14.787 143.247  1.00  0.00           C
ATOM   3089  HB2 ASP   195      78.632 -14.294 143.550  1.00  0.00           H
ATOM   3090  HB3 ASP   195      79.691 -14.618 142.178  1.00  0.00           H
ATOM   3091  CG  ASP   195      79.399 -16.297 143.477  1.00  0.00           C
ATOM   3092  OD1 ASP   195      80.369 -16.940 143.945  1.00  0.00           O
ATOM   3093  OD2 ASP   195      78.302 -16.795 143.154  1.00  0.00           O
ATOM   3094  C   ASP   195      80.791 -12.627 143.701  1.00  0.00           C
ATOM   3095  O   ASP   195      80.023 -11.847 144.267  1.00  0.00           O
ATOM   3096  N   GLY   196      81.708 -12.239 142.803  1.00  0.00           N
ATOM   3097  H   GLY   196      82.296 -12.939 142.373  1.00  0.00           H
ATOM   3098  CA  GLY   196      81.959 -10.850 142.440  1.00  0.00           C
ATOM   3099  HA2 GLY   196      82.530 -10.843 141.512  1.00  0.00           H
ATOM   3100  HA3 GLY   196      81.006 -10.349 142.261  1.00  0.00           H
ATOM   3101  C   GLY   196      82.747 -10.065 143.497  1.00  0.00           C
ATOM   3102  O   GLY   196      82.778  -8.839 143.415  1.00  0.00           O
ATOM   3103  N   TYR   197      83.358 -10.744 144.483  1.00  0.00           N
ATOM   3104  H   TYR   197      83.279 -11.751 144.492  1.00  0.00           H
ATOM   3105  CA  TYR   197      84.133 -10.142 145.570  1.00  0.00           C
ATOM   3106  HA  TYR   197      84.551  -9.198 145.216  1.00  0.00           H
ATOM   3107  CB  TYR   197      83.202  -9.836 146.759  1.00  0.00           C
ATOM   3108  HB2 TYR   197      82.677 -10.749 147.036  1.00  0.00           H
ATOM   3109  HB3 TYR   197      83.798  -9.545 147.622  1.00  0.00           H
ATOM   3110  CG  TYR   197      82.192  -8.729 146.497  1.00  0.00           C
ATOM   3111  CD1 TYR   197      82.595  -7.378 146.530  1.00  0.00           C
ATOM   3112  HD1 TYR   197      83.619  -7.121 146.753  1.00  0.00           H
ATOM   3113  CE1 TYR   197      81.670  -6.353 146.261  1.00  0.00           C
ATOM   3114  HE1 TYR   197      81.987  -5.321 146.290  1.00  0.00           H
ATOM   3115  CZ  TYR   197      80.330  -6.679 145.948  1.00  0.00           C
ATOM   3116  OH  TYR   197      79.426  -5.695 145.676  1.00  0.00           O
ATOM   3117  HH  TYR   197      79.801  -4.813 145.735  1.00  0.00           H
ATOM   3118  CE2 TYR   197      79.926  -8.033 145.913  1.00  0.00           C
ATOM   3119  HE2 TYR   197      78.904  -8.289 145.672  1.00  0.00           H
ATOM   3120  CD2 TYR   197      80.856  -9.048 146.188  1.00  0.00           C
ATOM   3121  HD2 TYR   197      80.539 -10.077 146.148  1.00  0.00           H
ATOM   3122  C   TYR   197      85.324 -11.023 145.994  1.00  0.00           C
ATOM   3123  O   TYR   197      86.120 -10.586 146.824  1.00  0.00           O
ATOM   3124  N   ASP   198      85.480 -12.227 145.415  1.00  0.00           N
ATOM   3125  H   ASP   198      84.797 -12.535 144.738  1.00  0.00           H
ATOM   3126  CA  ASP   198      86.607 -13.122 145.671  1.00  0.00           C
ATOM   3127  HA  ASP   198      86.659 -13.284 146.746  1.00  0.00           H
ATOM   3128  CB  ASP   198      86.379 -14.487 145.000  1.00  0.00           C
ATOM   3129  HB2 ASP   198      86.207 -14.335 143.933  1.00  0.00           H
ATOM   3130  HB3 ASP   198      87.281 -15.090 145.113  1.00  0.00           H
ATOM   3131  CG  ASP   198      85.214 -15.279 145.600  1.00  0.00           C
ATOM   3132  OD1 ASP   198      84.980 -15.137 146.820  1.00  0.00           O
ATOM   3133  OD2 ASP   198      84.587 -16.040 144.831  1.00  0.00           O
ATOM   3134  C   ASP   198      87.943 -12.513 145.236  1.00  0.00           C
ATOM   3135  O   ASP   198      88.010 -11.706 144.308  1.00  0.00           O
ATOM   3136  N   TYR   199      89.004 -12.925 145.942  1.00  0.00           N
ATOM   3137  H   TYR   199      88.856 -13.604 146.676  1.00  0.00           H
ATOM   3138  CA  TYR   199      90.355 -12.400 145.816  1.00  0.00           C
ATOM   3139  HA  TYR   199      90.551 -12.147 144.773  1.00  0.00           H
ATOM   3140  CB  TYR   199      90.463 -11.132 146.680  1.00  0.00           C
ATOM   3141  HB2 TYR   199      89.571 -10.523 146.522  1.00  0.00           H
ATOM   3142  HB3 TYR   199      90.464 -11.410 147.735  1.00  0.00           H
ATOM   3143  CG  TYR   199      91.668 -10.258 146.397  1.00  0.00           C
ATOM   3144  CD1 TYR   199      92.895 -10.492 147.047  1.00  0.00           C
ATOM   3145  HD1 TYR   199      93.002 -11.330 147.719  1.00  0.00           H
ATOM   3146  CE1 TYR   199      93.980  -9.621 146.843  1.00  0.00           C
ATOM   3147  HE1 TYR   199      94.909  -9.791 147.364  1.00  0.00           H
ATOM   3148  CZ  TYR   199      93.840  -8.510 145.977  1.00  0.00           C
ATOM   3149  OH  TYR   199      94.867  -7.629 145.817  1.00  0.00           O
ATOM   3150  HH  TYR   199      95.646  -7.863 146.328  1.00  0.00           H
ATOM   3151  CE2 TYR   199      92.616  -8.296 145.302  1.00  0.00           C
ATOM   3152  HE2 TYR   199      92.499  -7.453 144.640  1.00  0.00           H
ATOM   3153  CD2 TYR   199      91.537  -9.169 145.514  1.00  0.00           C
ATOM   3154  HD2 TYR   199      90.598  -8.985 145.013  1.00  0.00           H
ATOM   3155  C   TYR   199      91.328 -13.487 146.282  1.00  0.00           C
ATOM   3156  O   TYR   199      91.211 -13.968 147.409  1.00  0.00           O
ATOM   3157  N   SER   200      92.279 -13.881 145.423  1.00  0.00           N
ATOM   3158  H   SER   200      92.337 -13.450 144.511  1.00  0.00           H
ATOM   3159  CA  SER   200      93.262 -14.913 145.749  1.00  0.00           C
ATOM   3160  HA  SER   200      92.810 -15.601 146.465  1.00  0.00           H
ATOM   3161  CB  SER   200      93.600 -15.755 144.510  1.00  0.00           C
ATOM   3162  HB2 SER   200      92.677 -16.071 144.024  1.00  0.00           H
ATOM   3163  HB3 SER   200      94.143 -16.646 144.828  1.00  0.00           H
ATOM   3164  OG  SER   200      94.400 -15.058 143.582  1.00  0.00           O
ATOM   3165  HG  SER   200      94.568 -15.633 142.832  1.00  0.00           H
ATOM   3166  C   SER   200      94.505 -14.311 146.416  1.00  0.00           C
ATOM   3167  O   SER   200      94.713 -13.098 146.420  1.00  0.00           O
ATOM   3168  N   ARG   201      95.334 -15.191 146.986  1.00  0.00           N
ATOM   3169  H   ARG   201      95.106 -16.174 146.947  1.00  0.00           H
ATOM   3170  CA  ARG   201      96.562 -14.824 147.681  1.00  0.00           C
ATOM   3171  HA  ARG   201      96.348 -13.985 148.345  1.00  0.00           H
ATOM   3172  CB  ARG   201      97.014 -16.013 148.543  1.00  0.00           C
ATOM   3173  HB2 ARG   201      97.243 -16.863 147.898  1.00  0.00           H
ATOM   3174  HB3 ARG   201      97.919 -15.725 149.078  1.00  0.00           H
ATOM   3175  CG  ARG   201      95.937 -16.413 149.568  1.00  0.00           C
ATOM   3176  HG2 ARG   201      95.684 -15.534 150.158  1.00  0.00           H
ATOM   3177  HG3 ARG   201      95.033 -16.751 149.060  1.00  0.00           H
ATOM   3178  CD  ARG   201      96.396 -17.518 150.520  1.00  0.00           C
ATOM   3179  HD2 ARG   201      97.342 -17.228 150.968  1.00  0.00           H
ATOM   3180  HD3 ARG   201      95.657 -17.610 151.315  1.00  0.00           H
ATOM   3181  NE  ARG   201      96.571 -18.808 149.833  1.00  0.00           N
ATOM   3182  HE  ARG   201      97.263 -18.826 149.097  1.00  0.00           H
ATOM   3183  CZ  ARG   201      95.919 -19.955 150.102  1.00  0.00           C
ATOM   3184  NH1 ARG   201      94.983 -20.039 151.058  1.00  0.00           N
ATOM   3185 HH11 ARG   201      94.742 -19.222 151.602  1.00  0.00           H
ATOM   3186 HH12 ARG   201      94.510 -20.915 151.229  1.00  0.00           H
ATOM   3187  NH2 ARG   201      96.212 -21.051 149.390  1.00  0.00           N
ATOM   3188 HH21 ARG   201      96.912 -21.010 148.664  1.00  0.00           H
ATOM   3189 HH22 ARG   201      95.728 -21.917 149.578  1.00  0.00           H
ATOM   3190  C   ARG   201      97.661 -14.390 146.696  1.00  0.00           C
ATOM   3191  O   ARG   201      98.508 -13.576 147.062  1.00  0.00           O
ATOM   3192  N   GLY   202      97.622 -14.888 145.448  1.00  0.00           N
ATOM   3193  H   GLY   202      96.897 -15.551 145.214  1.00  0.00           H
ATOM   3194  CA  GLY   202      98.489 -14.453 144.359  1.00  0.00           C
ATOM   3195  HA2 GLY   202      99.496 -14.279 144.742  1.00  0.00           H
ATOM   3196  HA3 GLY   202      98.534 -15.256 143.624  1.00  0.00           H
ATOM   3197  C   GLY   202      97.991 -13.182 143.658  1.00  0.00           C
ATOM   3198  O   GLY   202      98.781 -12.538 142.968  1.00  0.00           O
ATOM   3199  N   GLN   203      96.714 -12.804 143.848  1.00  0.00           N
ATOM   3200  H   GLN   203      96.113 -13.377 144.423  1.00  0.00           H
ATOM   3201  CA  GLN   203      96.145 -11.565 143.322  1.00  0.00           C
ATOM   3202  HA  GLN   203      96.452 -11.481 142.279  1.00  0.00           H
ATOM   3203  CB  GLN   203      94.606 -11.644 143.370  1.00  0.00           C
ATOM   3204  HB2 GLN   203      94.283 -12.595 142.954  1.00  0.00           H
ATOM   3205  HB3 GLN   203      94.280 -11.599 144.408  1.00  0.00           H
ATOM   3206  CG  GLN   203      93.880 -10.532 142.597  1.00  0.00           C
ATOM   3207  HG2 GLN   203      94.156  -9.567 143.015  1.00  0.00           H
ATOM   3208  HG3 GLN   203      92.806 -10.649 142.749  1.00  0.00           H
ATOM   3209  CD  GLN   203      94.152 -10.540 141.088  1.00  0.00           C
ATOM   3210  OE1 GLN   203      94.505 -11.564 140.506  1.00  0.00           O
ATOM   3211  NE2 GLN   203      93.968  -9.388 140.440  1.00  0.00           N
ATOM   3212 HE21 GLN   203      94.135  -9.338 139.445  1.00  0.00           H
ATOM   3213 HE22 GLN   203      93.682  -8.563 140.947  1.00  0.00           H
ATOM   3214  C   GLN   203      96.679 -10.339 144.079  1.00  0.00           C
ATOM   3215  O   GLN   203      96.688  -9.246 143.513  1.00  0.00           O
ATOM   3216  N   LEU   204      97.165 -10.514 145.322  1.00  0.00           N
ATOM   3217  H   LEU   204      97.136 -11.433 145.741  1.00  0.00           H
ATOM   3218  CA  LEU   204      97.830  -9.454 146.069  1.00  0.00           C
ATOM   3219  HA  LEU   204      97.187  -8.578 146.046  1.00  0.00           H
ATOM   3220  CB  LEU   204      98.039  -9.872 147.535  1.00  0.00           C
ATOM   3221  HB2 LEU   204      97.117 -10.295 147.934  1.00  0.00           H
ATOM   3222  HB3 LEU   204      98.800 -10.655 147.562  1.00  0.00           H
ATOM   3223  CG  LEU   204      98.485  -8.691 148.429  1.00  0.00           C
ATOM   3224  HG  LEU   204      99.276  -8.130 147.933  1.00  0.00           H
ATOM   3225  CD1 LEU   204      97.326  -7.724 148.723  1.00  0.00           C
ATOM   3226 HD11 LEU   204      96.489  -8.265 149.163  1.00  0.00           H
ATOM   3227 HD12 LEU   204      97.656  -6.949 149.416  1.00  0.00           H
ATOM   3228 HD13 LEU   204      96.997  -7.241 147.804  1.00  0.00           H
ATOM   3229  CD2 LEU   204      99.078  -9.221 149.738  1.00  0.00           C
ATOM   3230 HD21 LEU   204     100.010  -9.735 149.515  1.00  0.00           H
ATOM   3231 HD22 LEU   204      99.296  -8.394 150.414  1.00  0.00           H
ATOM   3232 HD23 LEU   204      98.383  -9.911 150.217  1.00  0.00           H
ATOM   3233  C   LEU   204      99.164  -9.088 145.415  1.00  0.00           C
ATOM   3234  O   LEU   204      99.457  -7.902 145.294  1.00  0.00           O
ATOM   3235  N   ILE   205      99.944 -10.085 144.968  1.00  0.00           N
ATOM   3236  H   ILE   205      99.638 -11.041 145.081  1.00  0.00           H
ATOM   3237  CA  ILE   205     101.232  -9.866 144.313  1.00  0.00           C
ATOM   3238  HA  ILE   205     101.838  -9.231 144.962  1.00  0.00           H
ATOM   3239  CB  ILE   205     101.982 -11.209 144.109  1.00  0.00           C
ATOM   3240  HB  ILE   205     101.399 -11.825 143.423  1.00  0.00           H
ATOM   3241  CG2 ILE   205     103.356 -10.949 143.455  1.00  0.00           C
ATOM   3242 HG21 ILE   205     103.973 -10.331 144.108  1.00  0.00           H
ATOM   3243 HG22 ILE   205     103.872 -11.887 143.253  1.00  0.00           H
ATOM   3244 HG23 ILE   205     103.234 -10.448 142.496  1.00  0.00           H
ATOM   3245  CG1 ILE   205     102.133 -11.990 145.437  1.00  0.00           C
ATOM   3246 HG12 ILE   205     102.678 -11.383 146.159  1.00  0.00           H
ATOM   3247 HG13 ILE   205     101.143 -12.195 145.846  1.00  0.00           H
ATOM   3248  CD1 ILE   205     102.843 -13.341 145.289  1.00  0.00           C
ATOM   3249 HD11 ILE   205     103.899 -13.198 145.066  1.00  0.00           H
ATOM   3250 HD12 ILE   205     102.768 -13.892 146.223  1.00  0.00           H
ATOM   3251 HD13 ILE   205     102.371 -13.925 144.498  1.00  0.00           H
ATOM   3252  C   ILE   205     101.013  -9.133 142.981  1.00  0.00           C
ATOM   3253  O   ILE   205     101.766  -8.214 142.666  1.00  0.00           O
ATOM   3254  N   GLU   206      99.967  -9.515 142.230  1.00  0.00           N
ATOM   3255  H   GLU   206      99.379 -10.264 142.565  1.00  0.00           H
ATOM   3256  CA  GLU   206      99.637  -8.955 140.927  1.00  0.00           C
ATOM   3257  HA  GLU   206     100.511  -9.051 140.281  1.00  0.00           H
ATOM   3258  CB  GLU   206      98.496  -9.793 140.323  1.00  0.00           C
ATOM   3259  HB2 GLU   206      98.837 -10.826 140.238  1.00  0.00           H
ATOM   3260  HB3 GLU   206      97.638  -9.769 140.996  1.00  0.00           H
ATOM   3261  CG  GLU   206      98.038  -9.301 138.939  1.00  0.00           C
ATOM   3262  HG2 GLU   206      97.697  -8.268 139.016  1.00  0.00           H
ATOM   3263  HG3 GLU   206      98.885  -9.333 138.252  1.00  0.00           H
ATOM   3264  CD  GLU   206      96.900 -10.145 138.354  1.00  0.00           C
ATOM   3265  OE1 GLU   206      96.947 -11.386 138.512  1.00  0.00           O
ATOM   3266  OE2 GLU   206      96.000  -9.532 137.741  1.00  0.00           O
ATOM   3267  C   GLU   206      99.263  -7.470 141.023  1.00  0.00           C
ATOM   3268  O   GLU   206      99.724  -6.682 140.199  1.00  0.00           O
ATOM   3269  N   ASP   207      98.445  -7.095 142.019  1.00  0.00           N
ATOM   3270  H   ASP   207      98.119  -7.794 142.672  1.00  0.00           H
ATOM   3271  CA  ASP   207      97.904  -5.746 142.165  1.00  0.00           C
ATOM   3272  HA  ASP   207      97.710  -5.347 141.169  1.00  0.00           H
ATOM   3273  CB  ASP   207      96.561  -5.806 142.910  1.00  0.00           C
ATOM   3274  HB2 ASP   207      96.725  -6.235 143.900  1.00  0.00           H
ATOM   3275  HB3 ASP   207      96.186  -4.790 143.040  1.00  0.00           H
ATOM   3276  CG  ASP   207      95.485  -6.620 142.181  1.00  0.00           C
ATOM   3277  OD1 ASP   207      95.620  -6.839 140.958  1.00  0.00           O
ATOM   3278  OD2 ASP   207      94.514  -6.997 142.872  1.00  0.00           O
ATOM   3279  C   ASP   207      98.864  -4.783 142.865  1.00  0.00           C
ATOM   3280  O   ASP   207      98.811  -3.591 142.574  1.00  0.00           O
ATOM   3281  N   VAL   208      99.747  -5.280 143.746  1.00  0.00           N
ATOM   3282  H   VAL   208      99.740  -6.270 143.943  1.00  0.00           H
ATOM   3283  CA  VAL   208     100.797  -4.481 144.375  1.00  0.00           C
ATOM   3284  HA  VAL   208     100.350  -3.570 144.777  1.00  0.00           H
ATOM   3285  CB  VAL   208     101.423  -5.276 145.547  1.00  0.00           C
ATOM   3286  HB  VAL   208     101.566  -6.311 145.233  1.00  0.00           H
ATOM   3287  CG1 VAL   208     102.798  -4.743 145.985  1.00  0.00           C
ATOM   3288 HG11 VAL   208     102.722  -3.701 146.296  1.00  0.00           H
ATOM   3289 HG12 VAL   208     103.174  -5.344 146.813  1.00  0.00           H
ATOM   3290 HG13 VAL   208     103.514  -4.827 145.168  1.00  0.00           H
ATOM   3291  CG2 VAL   208     100.484  -5.249 146.768  1.00  0.00           C
ATOM   3292 HG21 VAL   208      99.486  -5.589 146.493  1.00  0.00           H
ATOM   3293 HG22 VAL   208     100.873  -5.903 147.549  1.00  0.00           H
ATOM   3294 HG23 VAL   208     100.407  -4.234 147.159  1.00  0.00           H
ATOM   3295  C   VAL   208     101.833  -4.070 143.322  1.00  0.00           C
ATOM   3296  O   VAL   208     102.272  -2.923 143.335  1.00  0.00           O
ATOM   3297  N   GLU   209     102.195  -4.985 142.409  1.00  0.00           N
ATOM   3298  H   GLU   209     101.784  -5.907 142.453  1.00  0.00           H
ATOM   3299  CA  GLU   209     103.152  -4.738 141.336  1.00  0.00           C
ATOM   3300  HA  GLU   209     104.035  -4.252 141.755  1.00  0.00           H
ATOM   3301  CB  GLU   209     103.577  -6.079 140.720  1.00  0.00           C
ATOM   3302  HB2 GLU   209     102.684  -6.663 140.492  1.00  0.00           H
ATOM   3303  HB3 GLU   209     104.115  -5.893 139.789  1.00  0.00           H
ATOM   3304  CG  GLU   209     104.504  -6.865 141.662  1.00  0.00           C
ATOM   3305  HG2 GLU   209     105.431  -6.305 141.761  1.00  0.00           H
ATOM   3306  HG3 GLU   209     104.054  -6.938 142.652  1.00  0.00           H
ATOM   3307  CD  GLU   209     104.832  -8.283 141.182  1.00  0.00           C
ATOM   3308  OE1 GLU   209     104.114  -8.803 140.301  1.00  0.00           O
ATOM   3309  OE2 GLU   209     105.810  -8.838 141.730  1.00  0.00           O
ATOM   3310  C   GLU   209     102.567  -3.827 140.253  1.00  0.00           C
ATOM   3311  O   GLU   209     103.298  -2.997 139.715  1.00  0.00           O
ATOM   3312  N   HIE   210     101.268  -3.966 139.944  1.00  0.00           N
ATOM   3313  H   HIE   210     100.720  -4.661 140.431  1.00  0.00           H
ATOM   3314  CA  HIE   210     100.594  -3.194 138.906  1.00  0.00           C
ATOM   3315  HA  HIE   210     101.184  -3.256 137.991  1.00  0.00           H
ATOM   3316  CB  HIE   210      99.221  -3.824 138.630  1.00  0.00           C
ATOM   3317  HB2 HIE   210      99.366  -4.821 138.212  1.00  0.00           H
ATOM   3318  HB3 HIE   210      98.678  -3.923 139.570  1.00  0.00           H
ATOM   3319  CG  HIE   210      98.368  -3.023 137.681  1.00  0.00           C
ATOM   3320  ND1 HIE   210      97.417  -1.911 138.072  1.00  0.00           N
ATOM   3321  CE1 HIE   210      96.864  -1.402 136.836  1.00  0.00           C
ATOM   3322  HE1 HIE   210      96.148  -0.596 136.769  1.00  0.00           H
ATOM   3323  NE2 HIE   210      97.410  -2.119 135.700  1.00  0.00           N
ATOM   3324  HE2 HIE   210      97.193  -1.951 134.728  1.00  0.00           H
ATOM   3325  CD2 HIE   210      98.361  -3.140 136.227  1.00  0.00           C
ATOM   3326  HD2 HIE   210      98.951  -3.828 135.639  1.00  0.00           H
ATOM   3327  C   HIE   210     100.464  -1.718 139.299  1.00  0.00           C
ATOM   3328  O   HIE   210     100.700  -0.850 138.459  1.00  0.00           O
ATOM   3329  N   THR   211     100.118  -1.440 140.565  1.00  0.00           N
ATOM   3330  H   THR   211      99.942  -2.200 141.206  1.00  0.00           H
ATOM   3331  CA  THR   211     100.005  -0.082 141.088  1.00  0.00           C
ATOM   3332  HA  THR   211      99.556   0.542 140.315  1.00  0.00           H
ATOM   3333  CB  THR   211      99.070  -0.047 142.312  1.00  0.00           C
ATOM   3334  HB  THR   211      99.068   0.974 142.689  1.00  0.00           H
ATOM   3335  CG2 THR   211      97.621  -0.413 141.959  1.00  0.00           C
ATOM   3336 HG21 THR   211      97.564  -1.428 141.565  1.00  0.00           H
ATOM   3337 HG22 THR   211      96.998  -0.341 142.852  1.00  0.00           H
ATOM   3338 HG23 THR   211      97.240   0.280 141.209  1.00  0.00           H
ATOM   3339  OG1 THR   211      99.537  -0.877 143.354  1.00  0.00           O
ATOM   3340  HG1 THR   211      98.974  -0.751 144.121  1.00  0.00           H
ATOM   3341  C   THR   211     101.379   0.519 141.425  1.00  0.00           C
ATOM   3342  O   THR   211     101.489   1.742 141.460  1.00  0.00           O
ATOM   3343  N   PHE   212     102.420  -0.304 141.645  1.00  0.00           N
ATOM   3344  H   PHE   212     102.281  -1.304 141.604  1.00  0.00           H
ATOM   3345  CA  PHE   212     103.773   0.180 141.904  1.00  0.00           C
ATOM   3346  HA  PHE   212     103.703   1.015 142.600  1.00  0.00           H
ATOM   3347  CB  PHE   212     104.614  -0.909 142.584  1.00  0.00           C
ATOM   3348  HB2 PHE   212     104.163  -1.164 143.542  1.00  0.00           H
ATOM   3349  HB3 PHE   212     104.616  -1.804 141.960  1.00  0.00           H
ATOM   3350  CG  PHE   212     106.043  -0.474 142.845  1.00  0.00           C
ATOM   3351  CD1 PHE   212     106.307   0.534 143.793  1.00  0.00           C
ATOM   3352  HD1 PHE   212     105.500   0.961 144.371  1.00  0.00           H
ATOM   3353  CE1 PHE   212     107.616   1.014 143.964  1.00  0.00           C
ATOM   3354  HE1 PHE   212     107.811   1.803 144.676  1.00  0.00           H
ATOM   3355  CZ  PHE   212     108.666   0.478 143.198  1.00  0.00           C
ATOM   3356  HZ  PHE   212     109.672   0.850 143.318  1.00  0.00           H
ATOM   3357  CE2 PHE   212     108.407  -0.542 142.268  1.00  0.00           C
ATOM   3358  HE2 PHE   212     109.214  -0.958 141.684  1.00  0.00           H
ATOM   3359  CD2 PHE   212     107.097  -1.014 142.084  1.00  0.00           C
ATOM   3360  HD2 PHE   212     106.903  -1.779 141.346  1.00  0.00           H
ATOM   3361  C   PHE   212     104.455   0.693 140.628  1.00  0.00           C
ATOM   3362  O   PHE   212     105.272   1.608 140.719  1.00  0.00           O
ATOM   3363  N   GLU   213     104.102   0.151 139.452  1.00  0.00           N
ATOM   3364  H   GLU   213     103.428  -0.603 139.442  1.00  0.00           H
ATOM   3365  CA  GLU   213     104.563   0.650 138.158  1.00  0.00           C
ATOM   3366  HA  GLU   213     105.648   0.748 138.190  1.00  0.00           H
ATOM   3367  CB  GLU   213     104.188  -0.359 137.057  1.00  0.00           C
ATOM   3368  HB2 GLU   213     103.142  -0.647 137.176  1.00  0.00           H
ATOM   3369  HB3 GLU   213     104.287   0.116 136.081  1.00  0.00           H
ATOM   3370  CG  GLU   213     105.059  -1.628 137.074  1.00  0.00           C
ATOM   3371  HG2 GLU   213     104.987  -2.102 138.051  1.00  0.00           H
ATOM   3372  HG3 GLU   213     104.666  -2.327 136.335  1.00  0.00           H
ATOM   3373  CD  GLU   213     106.536  -1.374 136.756  1.00  0.00           C
ATOM   3374  OE1 GLU   213     106.809  -0.569 135.839  1.00  0.00           O
ATOM   3375  OE2 GLU   213     107.375  -2.010 137.431  1.00  0.00           O
ATOM   3376  C   GLU   213     103.978   2.037 137.837  1.00  0.00           C
ATOM   3377  O   GLU   213     104.576   2.768 137.048  1.00  0.00           O
ATOM   3378  N   GLU   214     102.844   2.407 138.456  1.00  0.00           N
ATOM   3379  H   GLU   214     102.401   1.754 139.087  1.00  0.00           H
ATOM   3380  CA  GLU   214     102.230   3.729 138.340  1.00  0.00           C
ATOM   3381  HA  GLU   214     102.425   4.118 137.339  1.00  0.00           H
ATOM   3382  CB  GLU   214     100.706   3.611 138.509  1.00  0.00           C
ATOM   3383  HB2 GLU   214     100.482   3.236 139.507  1.00  0.00           H
ATOM   3384  HB3 GLU   214     100.272   4.606 138.413  1.00  0.00           H
ATOM   3385  CG  GLU   214     100.052   2.687 137.467  1.00  0.00           C
ATOM   3386  HG2 GLU   214     100.284   3.057 136.467  1.00  0.00           H
ATOM   3387  HG3 GLU   214     100.460   1.680 137.559  1.00  0.00           H
ATOM   3388  CD  GLU   214      98.533   2.627 137.628  1.00  0.00           C
ATOM   3389  OE1 GLU   214      97.898   3.700 137.525  1.00  0.00           O
ATOM   3390  OE2 GLU   214      98.027   1.505 137.849  1.00  0.00           O
ATOM   3391  C   GLU   214     102.809   4.727 139.360  1.00  0.00           C
ATOM   3392  O   GLU   214     102.703   5.934 139.140  1.00  0.00           O
ATOM   3393  N   ILE   215     103.424   4.239 140.451  1.00  0.00           N
ATOM   3394  H   ILE   215     103.465   3.236 140.572  1.00  0.00           H
ATOM   3395  CA  ILE   215     104.112   5.049 141.461  1.00  0.00           C
ATOM   3396  HA  ILE   215     103.597   6.006 141.553  1.00  0.00           H
ATOM   3397  CB  ILE   215     104.039   4.334 142.838  1.00  0.00           C
ATOM   3398  HB  ILE   215     104.362   3.302 142.697  1.00  0.00           H
ATOM   3399  CG2 ILE   215     104.958   4.967 143.905  1.00  0.00           C
ATOM   3400 HG21 ILE   215     104.720   6.026 144.023  1.00  0.00           H
ATOM   3401 HG22 ILE   215     104.837   4.468 144.865  1.00  0.00           H
ATOM   3402 HG23 ILE   215     106.003   4.858 143.620  1.00  0.00           H
ATOM   3403  CG1 ILE   215     102.582   4.336 143.353  1.00  0.00           C
ATOM   3404 HG12 ILE   215     102.322   5.327 143.727  1.00  0.00           H
ATOM   3405 HG13 ILE   215     101.909   4.113 142.529  1.00  0.00           H
ATOM   3406  CD1 ILE   215     102.327   3.293 144.446  1.00  0.00           C
ATOM   3407 HD11 ILE   215     102.881   3.539 145.348  1.00  0.00           H
ATOM   3408 HD12 ILE   215     101.265   3.267 144.685  1.00  0.00           H
ATOM   3409 HD13 ILE   215     102.634   2.310 144.096  1.00  0.00           H
ATOM   3410  C   ILE   215     105.560   5.342 141.030  1.00  0.00           C
ATOM   3411  O   ILE   215     106.121   6.342 141.479  1.00  0.00           O
ATOM   3412  N   LYS   216     106.152   4.504 140.161  1.00  0.00           N
ATOM   3413  H   LYS   216     105.626   3.716 139.811  1.00  0.00           H
ATOM   3414  CA  LYS   216     107.550   4.595 139.747  1.00  0.00           C
ATOM   3415  HA  LYS   216     108.158   4.426 140.637  1.00  0.00           H
ATOM   3416  CB  LYS   216     107.888   3.496 138.724  1.00  0.00           C
ATOM   3417  HB2 LYS   216     106.997   3.216 138.162  1.00  0.00           H
ATOM   3418  HB3 LYS   216     108.618   3.888 138.015  1.00  0.00           H
ATOM   3419  CG  LYS   216     108.492   2.248 139.379  1.00  0.00           C
ATOM   3420  HG2 LYS   216     109.360   2.540 139.972  1.00  0.00           H
ATOM   3421  HG3 LYS   216     107.757   1.781 140.034  1.00  0.00           H
ATOM   3422  CD  LYS   216     108.925   1.249 138.297  1.00  0.00           C
ATOM   3423  HD2 LYS   216     108.059   0.995 137.688  1.00  0.00           H
ATOM   3424  HD3 LYS   216     109.677   1.709 137.653  1.00  0.00           H
ATOM   3425  CE  LYS   216     109.496  -0.042 138.888  1.00  0.00           C
ATOM   3426  HE2 LYS   216     108.761  -0.480 139.563  1.00  0.00           H
ATOM   3427  HE3 LYS   216     109.686  -0.744 138.075  1.00  0.00           H
ATOM   3428  NZ  LYS   216     110.757   0.187 139.616  1.00  0.00           N
ATOM   3429  HZ1 LYS   216     110.591   0.825 140.382  1.00  0.00           H
ATOM   3430  HZ2 LYS   216     111.102  -0.691 139.977  1.00  0.00           H
ATOM   3431  HZ3 LYS   216     111.440   0.586 138.988  1.00  0.00           H
ATOM   3432  C   LYS   216     107.939   5.977 139.198  1.00  0.00           C
ATOM   3433  O   LYS   216     108.972   6.473 139.638  1.00  0.00           O
ATOM   3434  N   PRO   217     107.170   6.634 138.305  1.00  0.00           N
ATOM   3435  CD  PRO   217     105.964   6.076 137.547  1.00  0.00           C
ATOM   3436  HD2 PRO   217     105.105   6.048 138.213  1.00  0.00           H
ATOM   3437  HD3 PRO   217     106.172   5.081 137.157  1.00  0.00           H
ATOM   3438  CG  PRO   217     105.655   7.076 136.334  1.00  0.00           C
ATOM   3439  HG2 PRO   217     104.594   7.325 136.293  1.00  0.00           H
ATOM   3440  HG3 PRO   217     105.967   6.610 135.399  1.00  0.00           H
ATOM   3441  CB  PRO   217     106.542   8.382 136.591  1.00  0.00           C
ATOM   3442  HB2 PRO   217     105.889   9.185 136.925  1.00  0.00           H
ATOM   3443  HB3 PRO   217     107.071   8.683 135.686  1.00  0.00           H
ATOM   3444  CA  PRO   217     107.575   8.009 137.763  1.00  0.00           C
ATOM   3445  HA  PRO   217     108.571   7.921 137.327  1.00  0.00           H
ATOM   3446  C   PRO   217     107.600   9.087 138.852  1.00  0.00           C
ATOM   3447  O   PRO   217     108.548   9.868 138.888  1.00  0.00           O
ATOM   3448  N   LEU   218     106.605   9.105 139.755  1.00  0.00           N
ATOM   3449  H   LEU   218     105.861   8.425 139.683  1.00  0.00           H
ATOM   3450  CA  LEU   218     106.538  10.058 140.863  1.00  0.00           C
ATOM   3451  HA  LEU   218     106.582  11.064 140.449  1.00  0.00           H
ATOM   3452  CB  LEU   218     105.192   9.894 141.599  1.00  0.00           C
ATOM   3453  HB2 LEU   218     104.392  10.200 140.922  1.00  0.00           H
ATOM   3454  HB3 LEU   218     105.048   8.836 141.824  1.00  0.00           H
ATOM   3455  CG  LEU   218     105.060  10.681 142.925  1.00  0.00           C
ATOM   3456  HG  LEU   218     105.817  10.332 143.628  1.00  0.00           H
ATOM   3457  CD1 LEU   218     105.225  12.196 142.740  1.00  0.00           C
ATOM   3458 HD11 LEU   218     104.470  12.549 142.046  1.00  0.00           H
ATOM   3459 HD12 LEU   218     105.100  12.706 143.696  1.00  0.00           H
ATOM   3460 HD13 LEU   218     106.210  12.439 142.346  1.00  0.00           H
ATOM   3461  CD2 LEU   218     103.684  10.417 143.553  1.00  0.00           C
ATOM   3462 HD21 LEU   218     103.557   9.349 143.736  1.00  0.00           H
ATOM   3463 HD22 LEU   218     103.601  10.948 144.501  1.00  0.00           H
ATOM   3464 HD23 LEU   218     102.896  10.768 142.886  1.00  0.00           H
ATOM   3465  C   LEU   218     107.729   9.883 141.811  1.00  0.00           C
ATOM   3466  O   LEU   218     108.304  10.880 142.250  1.00  0.00           O
ATOM   3467  N   TYR   219     108.111   8.632 142.103  1.00  0.00           N
ATOM   3468  H   TYR   219     107.613   7.853 141.697  1.00  0.00           H
ATOM   3469  CA  TYR   219     109.201   8.331 143.014  1.00  0.00           C
ATOM   3470  HA  TYR   219     109.115   9.001 143.871  1.00  0.00           H
ATOM   3471  CB  TYR   219     109.056   6.898 143.535  1.00  0.00           C
ATOM   3472  HB2 TYR   219     108.113   6.805 144.076  1.00  0.00           H
ATOM   3473  HB3 TYR   219     109.031   6.207 142.690  1.00  0.00           H
ATOM   3474  CG  TYR   219     110.196   6.528 144.460  1.00  0.00           C
ATOM   3475  CD1 TYR   219     110.277   7.115 145.739  1.00  0.00           C
ATOM   3476  HD1 TYR   219     109.493   7.772 146.086  1.00  0.00           H
ATOM   3477  CE1 TYR   219     111.392   6.873 146.556  1.00  0.00           C
ATOM   3478  HE1 TYR   219     111.459   7.330 147.531  1.00  0.00           H
ATOM   3479  CZ  TYR   219     112.429   6.029 146.098  1.00  0.00           C
ATOM   3480  OH  TYR   219     113.485   5.760 146.913  1.00  0.00           O
ATOM   3481  HH  TYR   219     113.426   6.204 147.762  1.00  0.00           H
ATOM   3482  CE2 TYR   219     112.349   5.442 144.813  1.00  0.00           C
ATOM   3483  HE2 TYR   219     113.138   4.799 144.454  1.00  0.00           H
ATOM   3484  CD2 TYR   219     111.235   5.699 143.997  1.00  0.00           C
ATOM   3485  HD2 TYR   219     111.184   5.268 143.009  1.00  0.00           H
ATOM   3486  C   TYR   219     110.582   8.552 142.381  1.00  0.00           C
ATOM   3487  O   TYR   219     111.507   8.896 143.111  1.00  0.00           O
ATOM   3488  N   GLU   220     110.734   8.382 141.058  1.00  0.00           N
ATOM   3489  H   GLU   220     109.937   8.101 140.505  1.00  0.00           H
ATOM   3490  CA  GLU   220     111.987   8.634 140.343  1.00  0.00           C
ATOM   3491  HA  GLU   220     112.806   8.158 140.881  1.00  0.00           H
ATOM   3492  CB  GLU   220     111.918   8.039 138.929  1.00  0.00           C
ATOM   3493  HB2 GLU   220     110.953   8.287 138.483  1.00  0.00           H
ATOM   3494  HB3 GLU   220     112.701   8.485 138.314  1.00  0.00           H
ATOM   3495  CG  GLU   220     112.123   6.516 138.919  1.00  0.00           C
ATOM   3496  HG2 GLU   220     113.176   6.302 139.100  1.00  0.00           H
ATOM   3497  HG3 GLU   220     111.545   6.062 139.724  1.00  0.00           H
ATOM   3498  CD  GLU   220     111.715   5.876 137.589  1.00  0.00           C
ATOM   3499  OE1 GLU   220     111.171   4.751 137.648  1.00  0.00           O
ATOM   3500  OE2 GLU   220     111.961   6.505 136.536  1.00  0.00           O
ATOM   3501  C   GLU   220     112.287  10.132 140.253  1.00  0.00           C
ATOM   3502  O   GLU   220     113.456  10.516 140.264  1.00  0.00           O
ATOM   3503  N   HIE   221     111.239  10.964 140.177  1.00  0.00           N
ATOM   3504  H   HIE   221     110.308  10.573 140.169  1.00  0.00           H
ATOM   3505  CA  HIE   221     111.341  12.414 140.161  1.00  0.00           C
ATOM   3506  HA  HIE   221     112.235  12.689 139.600  1.00  0.00           H
ATOM   3507  CB  HIE   221     110.126  12.976 139.406  1.00  0.00           C
ATOM   3508  HB2 HIE   221     109.230  12.401 139.642  1.00  0.00           H
ATOM   3509  HB3 HIE   221     109.941  13.996 139.715  1.00  0.00           H
ATOM   3510  CG  HIE   221     110.353  13.002 137.916  1.00  0.00           C
ATOM   3511  ND1 HIE   221     111.352  13.896 137.211  1.00  0.00           N
ATOM   3512  CE1 HIE   221     111.243  13.590 135.802  1.00  0.00           C
ATOM   3513  HE1 HIE   221     111.813  14.073 135.022  1.00  0.00           H
ATOM   3514  NE2 HIE   221     110.241  12.566 135.579  1.00  0.00           N
ATOM   3515  HE2 HIE   221     109.968  12.183 134.685  1.00  0.00           H
ATOM   3516  CD2 HIE   221     109.674  12.195 136.907  1.00  0.00           C
ATOM   3517  HD2 HIE   221     108.897  11.469 137.075  1.00  0.00           H
ATOM   3518  C   HIE   221     111.508  12.994 141.574  1.00  0.00           C
ATOM   3519  O   HIE   221     112.142  14.040 141.704  1.00  0.00           O
ATOM   3520  N   LEU   222     111.024  12.316 142.630  1.00  0.00           N
ATOM   3521  H   LEU   222     110.510  11.459 142.479  1.00  0.00           H
ATOM   3522  CA  LEU   222     111.331  12.688 144.011  1.00  0.00           C
ATOM   3523  HA  LEU   222     111.250  13.772 144.094  1.00  0.00           H
ATOM   3524  CB  LEU   222     110.310  12.054 144.976  1.00  0.00           C
ATOM   3525  HB2 LEU   222     109.308  12.386 144.700  1.00  0.00           H
ATOM   3526  HB3 LEU   222     110.349  10.970 144.853  1.00  0.00           H
ATOM   3527  CG  LEU   222     110.559  12.389 146.468  1.00  0.00           C
ATOM   3528  HG  LEU   222     111.566  12.079 146.745  1.00  0.00           H
ATOM   3529  CD1 LEU   222     110.411  13.890 146.773  1.00  0.00           C
ATOM   3530 HD11 LEU   222     109.411  14.231 146.504  1.00  0.00           H
ATOM   3531 HD12 LEU   222     110.573  14.066 147.837  1.00  0.00           H
ATOM   3532 HD13 LEU   222     111.150  14.467 146.217  1.00  0.00           H
ATOM   3533  CD2 LEU   222     109.587  11.603 147.357  1.00  0.00           C
ATOM   3534 HD21 LEU   222     109.696  10.534 147.173  1.00  0.00           H
ATOM   3535 HD22 LEU   222     109.804  11.800 148.407  1.00  0.00           H
ATOM   3536 HD23 LEU   222     108.564  11.908 147.139  1.00  0.00           H
ATOM   3537  C   LEU   222     112.765  12.279 144.370  1.00  0.00           C
ATOM   3538  O   LEU   222     113.442  13.020 145.075  1.00  0.00           O
ATOM   3539  N   HIE   223     113.229  11.124 143.870  1.00  0.00           N
ATOM   3540  H   HIE   223     112.618  10.577 143.282  1.00  0.00           H
ATOM   3541  CA  HIE   223     114.563  10.584 144.104  1.00  0.00           C
ATOM   3542  HA  HIE   223     114.742  10.540 145.179  1.00  0.00           H
ATOM   3543  CB  HIE   223     114.612   9.154 143.540  1.00  0.00           C
ATOM   3544  HB2 HIE   223     113.939   8.526 144.124  1.00  0.00           H
ATOM   3545  HB3 HIE   223     114.255   9.166 142.511  1.00  0.00           H
ATOM   3546  CG  HIE   223     115.975   8.511 143.536  1.00  0.00           C
ATOM   3547  ND1 HIE   223     117.132   8.876 142.625  1.00  0.00           N
ATOM   3548  CE1 HIE   223     118.201   7.957 142.947  1.00  0.00           C
ATOM   3549  HE1 HIE   223     119.175   7.951 142.485  1.00  0.00           H
ATOM   3550  NE2 HIE   223     117.785   7.037 143.985  1.00  0.00           N
ATOM   3551  HE2 HIE   223     118.346   6.300 144.384  1.00  0.00           H
ATOM   3552  CD2 HIE   223     116.384   7.382 144.363  1.00  0.00           C
ATOM   3553  HD2 HIE   223     115.780   6.876 145.101  1.00  0.00           H
ATOM   3554  C   HIE   223     115.634  11.469 143.463  1.00  0.00           C
ATOM   3555  O   HIE   223     116.678  11.675 144.076  1.00  0.00           O
ATOM   3556  N   ALA   224     115.371  11.991 142.256  1.00  0.00           N
ATOM   3557  H   ALA   224     114.485  11.781 141.819  1.00  0.00           H
ATOM   3558  CA  ALA   224     116.284  12.848 141.508  1.00  0.00           C
ATOM   3559  HA  ALA   224     117.284  12.411 141.539  1.00  0.00           H
ATOM   3560  CB  ALA   224     115.818  12.883 140.052  1.00  0.00           C
ATOM   3561  HB1 ALA   224     114.764  13.155 140.003  1.00  0.00           H
ATOM   3562  HB2 ALA   224     116.403  13.615 139.496  1.00  0.00           H
ATOM   3563  HB3 ALA   224     115.949  11.898 139.603  1.00  0.00           H
ATOM   3564  C   ALA   224     116.353  14.269 142.083  1.00  0.00           C
ATOM   3565  O   ALA   224     117.401  14.908 141.981  1.00  0.00           O
ATOM   3566  N   TYR   225     115.262  14.749 142.701  1.00  0.00           N
ATOM   3567  H   TYR   225     114.433  14.174 142.746  1.00  0.00           H
ATOM   3568  CA  TYR   225     115.218  16.030 143.395  1.00  0.00           C
ATOM   3569  HA  TYR   225     115.703  16.784 142.772  1.00  0.00           H
ATOM   3570  CB  TYR   225     113.750  16.442 143.583  1.00  0.00           C
ATOM   3571  HB2 TYR   225     113.311  16.637 142.603  1.00  0.00           H
ATOM   3572  HB3 TYR   225     113.201  15.612 144.029  1.00  0.00           H
ATOM   3573  CG  TYR   225     113.564  17.671 144.454  1.00  0.00           C
ATOM   3574  CD1 TYR   225     113.873  18.948 143.946  1.00  0.00           C
ATOM   3575  HD1 TYR   225     114.216  19.058 142.927  1.00  0.00           H
ATOM   3576  CE1 TYR   225     113.753  20.083 144.767  1.00  0.00           C
ATOM   3577  HE1 TYR   225     113.998  21.059 144.374  1.00  0.00           H
ATOM   3578  CZ  TYR   225     113.317  19.942 146.105  1.00  0.00           C
ATOM   3579  OH  TYR   225     113.203  21.038 146.907  1.00  0.00           O
ATOM   3580  HH  TYR   225     113.448  21.854 146.465  1.00  0.00           H
ATOM   3581  CE2 TYR   225     113.002  18.660 146.612  1.00  0.00           C
ATOM   3582  HE2 TYR   225     112.672  18.544 147.633  1.00  0.00           H
ATOM   3583  CD2 TYR   225     113.127  17.531 145.786  1.00  0.00           C
ATOM   3584  HD2 TYR   225     112.896  16.553 146.183  1.00  0.00           H
ATOM   3585  C   TYR   225     115.960  15.958 144.738  1.00  0.00           C
ATOM   3586  O   TYR   225     116.683  16.893 145.080  1.00  0.00           O
ATOM   3587  N   VAL   226     115.804  14.846 145.474  1.00  0.00           N
ATOM   3588  H   VAL   226     115.202  14.115 145.123  1.00  0.00           H
ATOM   3589  CA  VAL   226     116.463  14.594 146.753  1.00  0.00           C
ATOM   3590  HA  VAL   226     116.403  15.504 147.353  1.00  0.00           H
ATOM   3591  CB  VAL   226     115.700  13.476 147.508  1.00  0.00           C
ATOM   3592  HB  VAL   226     115.508  12.652 146.818  1.00  0.00           H
ATOM   3593  CG1 VAL   226     116.472  12.899 148.709  1.00  0.00           C
ATOM   3594 HG11 VAL   226     116.760  13.698 149.393  1.00  0.00           H
ATOM   3595 HG12 VAL   226     115.850  12.180 149.242  1.00  0.00           H
ATOM   3596 HG13 VAL   226     117.365  12.377 148.364  1.00  0.00           H
ATOM   3597  CG2 VAL   226     114.352  14.013 148.027  1.00  0.00           C
ATOM   3598 HG21 VAL   226     113.767  14.441 147.215  1.00  0.00           H
ATOM   3599 HG22 VAL   226     113.777  13.203 148.475  1.00  0.00           H
ATOM   3600 HG23 VAL   226     114.519  14.786 148.777  1.00  0.00           H
ATOM   3601  C   VAL   226     117.953  14.279 146.546  1.00  0.00           C
ATOM   3602  O   VAL   226     118.747  14.594 147.428  1.00  0.00           O
ATOM   3603  N   ARG   227     118.349  13.715 145.392  1.00  0.00           N
ATOM   3604  H   ARG   227     117.656  13.487 144.693  1.00  0.00           H
ATOM   3605  CA  ARG   227     119.744  13.434 145.066  1.00  0.00           C
ATOM   3606  HA  ARG   227     120.179  12.844 145.873  1.00  0.00           H
ATOM   3607  CB  ARG   227     119.829  12.626 143.758  1.00  0.00           C
ATOM   3608  HB2 ARG   227     119.259  11.703 143.855  1.00  0.00           H
ATOM   3609  HB3 ARG   227     119.387  13.217 142.955  1.00  0.00           H
ATOM   3610  CG  ARG   227     121.279  12.264 143.388  1.00  0.00           C
ATOM   3611  HG2 ARG   227     121.935  13.115 143.557  1.00  0.00           H
ATOM   3612  HG3 ARG   227     121.630  11.439 144.010  1.00  0.00           H
ATOM   3613  CD  ARG   227     121.411  11.908 141.908  1.00  0.00           C
ATOM   3614  HD2 ARG   227     120.883  12.649 141.308  1.00  0.00           H
ATOM   3615  HD3 ARG   227     122.463  11.961 141.651  1.00  0.00           H
ATOM   3616  NE  ARG   227     120.952  10.549 141.603  1.00  0.00           N
ATOM   3617  HE  ARG   227     121.297   9.817 142.207  1.00  0.00           H
ATOM   3618  CZ  ARG   227     120.257  10.182 140.513  1.00  0.00           C
ATOM   3619  NH1 ARG   227     120.118   8.880 140.252  1.00  0.00           N
ATOM   3620 HH11 ARG   227     120.526   8.194 140.872  1.00  0.00           H
ATOM   3621 HH12 ARG   227     119.611   8.581 139.433  1.00  0.00           H
ATOM   3622  NH2 ARG   227     119.708  11.076 139.677  1.00  0.00           N
ATOM   3623 HH21 ARG   227     119.808  12.064 139.859  1.00  0.00           H
ATOM   3624 HH22 ARG   227     119.195  10.761 138.866  1.00  0.00           H
ATOM   3625  C   ARG   227     120.531  14.740 144.939  1.00  0.00           C
ATOM   3626  O   ARG   227     121.592  14.855 145.547  1.00  0.00           O
ATOM   3627  N   ALA   228     120.013  15.708 144.169  1.00  0.00           N
ATOM   3628  H   ALA   228     119.128  15.547 143.709  1.00  0.00           H
ATOM   3629  CA  ALA   228     120.680  16.978 143.906  1.00  0.00           C
ATOM   3630  HA  ALA   228     121.679  16.770 143.522  1.00  0.00           H
ATOM   3631  CB  ALA   228     119.891  17.725 142.826  1.00  0.00           C
ATOM   3632  HB1 ALA   228     118.880  17.935 143.179  1.00  0.00           H
ATOM   3633  HB2 ALA   228     120.392  18.664 142.591  1.00  0.00           H
ATOM   3634  HB3 ALA   228     119.836  17.116 141.923  1.00  0.00           H
ATOM   3635  C   ALA   228     120.807  17.833 145.175  1.00  0.00           C
ATOM   3636  O   ALA   228     121.779  18.575 145.310  1.00  0.00           O
ATOM   3637  N   LYS   229     119.849  17.701 146.104  1.00  0.00           N
ATOM   3638  H   LYS   229     119.085  17.066 145.920  1.00  0.00           H
ATOM   3639  CA  LYS   229     119.834  18.380 147.393  1.00  0.00           C
ATOM   3640  HA  LYS   229     120.145  19.415 147.256  1.00  0.00           H
ATOM   3641  CB  LYS   229     118.393  18.353 147.926  1.00  0.00           C
ATOM   3642  HB2 LYS   229     118.000  17.343 147.805  1.00  0.00           H
ATOM   3643  HB3 LYS   229     118.407  18.572 148.991  1.00  0.00           H
ATOM   3644  CG  LYS   229     117.432  19.337 147.236  1.00  0.00           C
ATOM   3645  HG2 LYS   229     117.499  19.230 146.153  1.00  0.00           H
ATOM   3646  HG3 LYS   229     116.415  19.080 147.540  1.00  0.00           H
ATOM   3647  CD  LYS   229     117.702  20.799 147.619  1.00  0.00           C
ATOM   3648  HD2 LYS   229     117.760  20.885 148.702  1.00  0.00           H
ATOM   3649  HD3 LYS   229     118.645  21.133 147.186  1.00  0.00           H
ATOM   3650  CE  LYS   229     116.567  21.697 147.125  1.00  0.00           C
ATOM   3651  HE2 LYS   229     116.572  21.717 146.035  1.00  0.00           H
ATOM   3652  HE3 LYS   229     115.618  21.288 147.470  1.00  0.00           H
ATOM   3653  NZ  LYS   229     116.704  23.069 147.642  1.00  0.00           N
ATOM   3654  HZ1 LYS   229     117.585  23.459 147.337  1.00  0.00           H
ATOM   3655  HZ2 LYS   229     115.945  23.638 147.296  1.00  0.00           H
ATOM   3656  HZ3 LYS   229     116.676  23.051 148.651  1.00  0.00           H
ATOM   3657  C   LYS   229     120.789  17.726 148.406  1.00  0.00           C
ATOM   3658  O   LYS   229     121.330  18.436 149.254  1.00  0.00           O
ATOM   3659  N   LEU   230     121.013  16.403 148.319  1.00  0.00           N
ATOM   3660  H   LEU   230     120.537  15.872 147.603  1.00  0.00           H
ATOM   3661  CA  LEU   230     121.968  15.680 149.158  1.00  0.00           C
ATOM   3662  HA  LEU   230     121.974  16.141 150.143  1.00  0.00           H
ATOM   3663  CB  LEU   230     121.555  14.205 149.317  1.00  0.00           C
ATOM   3664  HB2 LEU   230     121.386  13.786 148.323  1.00  0.00           H
ATOM   3665  HB3 LEU   230     122.388  13.663 149.764  1.00  0.00           H
ATOM   3666  CG  LEU   230     120.316  13.945 150.200  1.00  0.00           C
ATOM   3667  HG  LEU   230     119.470  14.517 149.827  1.00  0.00           H
ATOM   3668  CD1 LEU   230     119.971  12.448 150.123  1.00  0.00           C
ATOM   3669 HD11 LEU   230     120.804  11.849 150.496  1.00  0.00           H
ATOM   3670 HD12 LEU   230     119.088  12.235 150.722  1.00  0.00           H
ATOM   3671 HD13 LEU   230     119.765  12.169 149.090  1.00  0.00           H
ATOM   3672  CD2 LEU   230     120.543  14.340 151.668  1.00  0.00           C
ATOM   3673 HD21 LEU   230     120.702  15.414 151.751  1.00  0.00           H
ATOM   3674 HD22 LEU   230     119.664  14.081 152.257  1.00  0.00           H
ATOM   3675 HD23 LEU   230     121.409  13.812 152.068  1.00  0.00           H
ATOM   3676  C   LEU   230     123.402  15.761 148.617  1.00  0.00           C
ATOM   3677  O   LEU   230     124.329  15.514 149.382  1.00  0.00           O
ATOM   3678  N   MET   231     123.608  16.117 147.339  1.00  0.00           N
ATOM   3679  H   MET   231     122.812  16.295 146.742  1.00  0.00           H
ATOM   3680  CA  MET   231     124.933  16.401 146.788  1.00  0.00           C
ATOM   3681  HA  MET   231     125.625  15.618 147.104  1.00  0.00           H
ATOM   3682  CB  MET   231     124.873  16.405 145.253  1.00  0.00           C
ATOM   3683  HB2 MET   231     123.998  16.964 144.919  1.00  0.00           H
ATOM   3684  HB3 MET   231     125.765  16.895 144.863  1.00  0.00           H
ATOM   3685  CG  MET   231     124.823  14.980 144.690  1.00  0.00           C
ATOM   3686  HG2 MET   231     125.770  14.489 144.908  1.00  0.00           H
ATOM   3687  HG3 MET   231     124.036  14.426 145.197  1.00  0.00           H
ATOM   3688  SD  MET   231     124.522  14.865 142.908  1.00  0.00           S
ATOM   3689  CE  MET   231     126.102  15.487 142.275  1.00  0.00           C
ATOM   3690  HE1 MET   231     126.915  14.863 142.647  1.00  0.00           H
ATOM   3691  HE2 MET   231     126.095  15.457 141.187  1.00  0.00           H
ATOM   3692  HE3 MET   231     126.253  16.515 142.603  1.00  0.00           H
ATOM   3693  C   MET   231     125.464  17.743 147.310  1.00  0.00           C
ATOM   3694  O   MET   231     126.678  17.900 147.438  1.00  0.00           O
ATOM   3695  N   ASN   232     124.565  18.683 147.644  1.00  0.00           N
ATOM   3696  H   ASN   232     123.583  18.491 147.504  1.00  0.00           H
ATOM   3697  CA  ASN   232     124.905  19.940 148.301  1.00  0.00           C
ATOM   3698  HA  ASN   232     125.796  20.353 147.827  1.00  0.00           H
ATOM   3699  CB  ASN   232     123.753  20.945 148.120  1.00  0.00           C
ATOM   3700  HB2 ASN   232     122.882  20.578 148.665  1.00  0.00           H
ATOM   3701  HB3 ASN   232     124.038  21.899 148.564  1.00  0.00           H
ATOM   3702  CG  ASN   232     123.355  21.190 146.659  1.00  0.00           C
ATOM   3703  OD1 ASN   232     124.177  21.095 145.749  1.00  0.00           O
ATOM   3704  ND2 ASN   232     122.079  21.513 146.431  1.00  0.00           N
ATOM   3705 HD21 ASN   232     121.764  21.684 145.486  1.00  0.00           H
ATOM   3706 HD22 ASN   232     121.430  21.583 147.201  1.00  0.00           H
ATOM   3707  C   ASN   232     125.200  19.730 149.796  1.00  0.00           C
ATOM   3708  O   ASN   232     125.994  20.481 150.362  1.00  0.00           O
ATOM   3709  N   ALA   233     124.576  18.717 150.422  1.00  0.00           N
ATOM   3710  H   ALA   233     123.944  18.135 149.891  1.00  0.00           H
ATOM   3711  CA  ALA   233     124.745  18.381 151.835  1.00  0.00           C
ATOM   3712  HA  ALA   233     124.910  19.301 152.397  1.00  0.00           H
ATOM   3713  CB  ALA   233     123.447  17.745 152.337  1.00  0.00           C
ATOM   3714  HB1 ALA   233     123.288  16.786 151.847  1.00  0.00           H
ATOM   3715  HB2 ALA   233     123.511  17.587 153.414  1.00  0.00           H
ATOM   3716  HB3 ALA   233     122.604  18.401 152.120  1.00  0.00           H
ATOM   3717  C   ALA   233     125.926  17.432 152.090  1.00  0.00           C
ATOM   3718  O   ALA   233     126.429  17.385 153.213  1.00  0.00           O
ATOM   3719  N   TYR   234     126.359  16.685 151.062  1.00  0.00           N
ATOM   3720  H   TYR   234     125.897  16.791 150.170  1.00  0.00           H
ATOM   3721  CA  TYR   234     127.431  15.696 151.113  1.00  0.00           C
ATOM   3722  HA  TYR   234     128.137  15.976 151.896  1.00  0.00           H
ATOM   3723  CB  TYR   234     126.862  14.301 151.459  1.00  0.00           C
ATOM   3724  HB2 TYR   234     126.219  13.964 150.646  1.00  0.00           H
ATOM   3725  HB3 TYR   234     127.695  13.599 151.521  1.00  0.00           H
ATOM   3726  CG  TYR   234     126.071  14.211 152.754  1.00  0.00           C
ATOM   3727  CD1 TYR   234     126.738  14.012 153.979  1.00  0.00           C
ATOM   3728  HD1 TYR   234     127.814  13.928 154.002  1.00  0.00           H
ATOM   3729  CE1 TYR   234     126.006  13.919 155.176  1.00  0.00           C
ATOM   3730  HE1 TYR   234     126.522  13.746 156.109  1.00  0.00           H
ATOM   3731  CZ  TYR   234     124.597  14.049 155.156  1.00  0.00           C
ATOM   3732  OH  TYR   234     123.879  13.958 156.312  1.00  0.00           O
ATOM   3733  HH  TYR   234     124.431  13.824 157.086  1.00  0.00           H
ATOM   3734  CE2 TYR   234     123.929  14.244 153.926  1.00  0.00           C
ATOM   3735  HE2 TYR   234     122.853  14.331 153.903  1.00  0.00           H
ATOM   3736  CD2 TYR   234     124.666  14.314 152.732  1.00  0.00           C
ATOM   3737  HD2 TYR   234     124.145  14.451 151.797  1.00  0.00           H
ATOM   3738  C   TYR   234     128.173  15.707 149.763  1.00  0.00           C
ATOM   3739  O   TYR   234     128.008  14.783 148.964  1.00  0.00           O
ATOM   3740  N   PRO   235     128.980  16.749 149.475  1.00  0.00           N
ATOM   3741  CD  PRO   235     129.125  18.031 150.297  1.00  0.00           C
ATOM   3742  HD2 PRO   235     129.640  17.808 151.232  1.00  0.00           H
ATOM   3743  HD3 PRO   235     128.152  18.473 150.503  1.00  0.00           H
ATOM   3744  CG  PRO   235     129.996  19.062 149.433  1.00  0.00           C
ATOM   3745  HG2 PRO   235     130.842  19.430 150.015  1.00  0.00           H
ATOM   3746  HG3 PRO   235     129.366  19.896 149.123  1.00  0.00           H
ATOM   3747  CB  PRO   235     130.502  18.267 148.140  1.00  0.00           C
ATOM   3748  HB2 PRO   235     131.590  18.184 148.164  1.00  0.00           H
ATOM   3749  HB3 PRO   235     130.192  18.787 147.233  1.00  0.00           H
ATOM   3750  CA  PRO   235     129.826  16.810 148.201  1.00  0.00           C
ATOM   3751  HA  PRO   235     129.173  16.688 147.335  1.00  0.00           H
ATOM   3752  C   PRO   235     130.893  15.711 148.196  1.00  0.00           C
ATOM   3753  O   PRO   235     131.393  15.324 149.254  1.00  0.00           O
ATOM   3754  N   SER   236     131.246  15.240 146.991  1.00  0.00           N
ATOM   3755  H   SER   236     130.794  15.626 146.175  1.00  0.00           H
ATOM   3756  CA  SER   236     132.235  14.187 146.750  1.00  0.00           C
ATOM   3757  HA  SER   236     132.173  13.957 145.686  1.00  0.00           H
ATOM   3758  CB  SER   236     133.662  14.706 147.007  1.00  0.00           C
ATOM   3759  HB2 SER   236     133.785  14.938 148.065  1.00  0.00           H
ATOM   3760  HB3 SER   236     134.381  13.935 146.730  1.00  0.00           H
ATOM   3761  OG  SER   236     133.930  15.865 146.244  1.00  0.00           O
ATOM   3762  HG  SER   236     134.824  16.157 146.437  1.00  0.00           H
ATOM   3763  C   SER   236     131.911  12.872 147.488  1.00  0.00           C
ATOM   3764  O   SER   236     132.819  12.177 147.946  1.00  0.00           O
ATOM   3765  N   TYR   237     130.614  12.543 147.604  1.00  0.00           N
ATOM   3766  H   TYR   237     129.924  13.170 147.216  1.00  0.00           H
ATOM   3767  CA  TYR   237     130.103  11.331 148.245  1.00  0.00           C
ATOM   3768  HA  TYR   237     130.877  10.564 148.223  1.00  0.00           H
ATOM   3769  CB  TYR   237     129.736  11.631 149.709  1.00  0.00           C
ATOM   3770  HB2 TYR   237     129.160  12.555 149.747  1.00  0.00           H
ATOM   3771  HB3 TYR   237     129.078  10.843 150.067  1.00  0.00           H
ATOM   3772  CG  TYR   237     130.893  11.709 150.688  1.00  0.00           C
ATOM   3773  CD1 TYR   237     131.724  10.586 150.877  1.00  0.00           C
ATOM   3774  HD1 TYR   237     131.570   9.692 150.290  1.00  0.00           H
ATOM   3775  CE1 TYR   237     132.736  10.607 151.851  1.00  0.00           C
ATOM   3776  HE1 TYR   237     133.358   9.736 151.998  1.00  0.00           H
ATOM   3777  CZ  TYR   237     132.920  11.757 152.652  1.00  0.00           C
ATOM   3778  OH  TYR   237     133.882  11.769 153.619  1.00  0.00           O
ATOM   3779  HH  TYR   237     134.367  10.942 153.676  1.00  0.00           H
ATOM   3780  CE2 TYR   237     132.092  12.888 152.457  1.00  0.00           C
ATOM   3781  HE2 TYR   237     132.224  13.769 153.068  1.00  0.00           H
ATOM   3782  CD2 TYR   237     131.081  12.859 151.480  1.00  0.00           C
ATOM   3783  HD2 TYR   237     130.436  13.717 151.356  1.00  0.00           H
ATOM   3784  C   TYR   237     128.878  10.751 147.521  1.00  0.00           C
ATOM   3785  O   TYR   237     128.489   9.627 147.838  1.00  0.00           O
ATOM   3786  N   ILE   238     128.272  11.489 146.574  1.00  0.00           N
ATOM   3787  H   ILE   238     128.647  12.401 146.354  1.00  0.00           H
ATOM   3788  CA  ILE   238     127.053  11.091 145.871  1.00  0.00           C
ATOM   3789  HA  ILE   238     126.914  10.014 145.981  1.00  0.00           H
ATOM   3790  CB  ILE   238     125.810  11.792 146.479  1.00  0.00           C
ATOM   3791  HB  ILE   238     125.971  12.870 146.436  1.00  0.00           H
ATOM   3792  CG2 ILE   238     124.542  11.468 145.659  1.00  0.00           C
ATOM   3793 HG21 ILE   238     124.350  10.394 145.675  1.00  0.00           H
ATOM   3794 HG22 ILE   238     123.677  11.995 146.060  1.00  0.00           H
ATOM   3795 HG23 ILE   238     124.660  11.799 144.629  1.00  0.00           H
ATOM   3796  CG1 ILE   238     125.631  11.406 147.966  1.00  0.00           C
ATOM   3797 HG12 ILE   238     125.566  10.323 148.050  1.00  0.00           H
ATOM   3798 HG13 ILE   238     126.503  11.741 148.529  1.00  0.00           H
ATOM   3799  CD1 ILE   238     124.405  12.030 148.636  1.00  0.00           C
ATOM   3800 HD11 ILE   238     123.493  11.538 148.299  1.00  0.00           H
ATOM   3801 HD12 ILE   238     124.484  11.918 149.716  1.00  0.00           H
ATOM   3802 HD13 ILE   238     124.363  13.089 148.392  1.00  0.00           H
ATOM   3803  C   ILE   238     127.230  11.389 144.379  1.00  0.00           C
ATOM   3804  O   ILE   238     127.551  12.517 143.999  1.00  0.00           O
ATOM   3805  N   SER   239     126.987  10.368 143.546  1.00  0.00           N
ATOM   3806  H   SER   239     126.731   9.473 143.937  1.00  0.00           H
ATOM   3807  CA  SER   239     127.003  10.468 142.093  1.00  0.00           C
ATOM   3808  HA  SER   239     127.875  11.057 141.811  1.00  0.00           H
ATOM   3809  CB  SER   239     127.178   9.062 141.510  1.00  0.00           C
ATOM   3810  HB2 SER   239     128.158   8.688 141.796  1.00  0.00           H
ATOM   3811  HB3 SER   239     126.411   8.402 141.916  1.00  0.00           H
ATOM   3812  OG  SER   239     127.087   9.056 140.102  1.00  0.00           O
ATOM   3813  HG  SER   239     127.210   8.155 139.793  1.00  0.00           H
ATOM   3814  C   SER   239     125.711  11.131 141.584  1.00  0.00           C
ATOM   3815  O   SER   239     124.639  10.812 142.099  1.00  0.00           O
ATOM   3816  N   PRO   240     125.780  12.000 140.553  1.00  0.00           N
ATOM   3817  CD  PRO   240     127.073  12.527 139.931  1.00  0.00           C
ATOM   3818  HD2 PRO   240     127.642  11.710 139.487  1.00  0.00           H
ATOM   3819  HD3 PRO   240     127.669  13.025 140.697  1.00  0.00           H
ATOM   3820  CG  PRO   240     126.674  13.588 138.799  1.00  0.00           C
ATOM   3821  HG2 PRO   240     126.944  13.190 137.821  1.00  0.00           H
ATOM   3822  HG3 PRO   240     127.177  14.540 138.968  1.00  0.00           H
ATOM   3823  CB  PRO   240     125.087  13.766 138.880  1.00  0.00           C
ATOM   3824  HB2 PRO   240     124.641  13.654 137.891  1.00  0.00           H
ATOM   3825  HB3 PRO   240     124.852  14.755 139.275  1.00  0.00           H
ATOM   3826  CA  PRO   240     124.550  12.650 139.903  1.00  0.00           C
ATOM   3827  HA  PRO   240     123.965  13.144 140.677  1.00  0.00           H
ATOM   3828  C   PRO   240     123.643  11.653 139.165  1.00  0.00           C
ATOM   3829  O   PRO   240     122.575  12.055 138.708  1.00  0.00           O
ATOM   3830  N   ILE   241     124.058  10.381 139.047  1.00  0.00           N
ATOM   3831  H   ILE   241     124.944  10.124 139.457  1.00  0.00           H
ATOM   3832  CA  ILE   241     123.347   9.326 138.324  1.00  0.00           C
ATOM   3833  HA  ILE   241     122.332   9.670 138.129  1.00  0.00           H
ATOM   3834  CB  ILE   241     124.023   9.057 136.955  1.00  0.00           C
ATOM   3835  HB  ILE   241     123.397   8.329 136.436  1.00  0.00           H
ATOM   3836  CG2 ILE   241     124.053  10.326 136.082  1.00  0.00           C
ATOM   3837 HG21 ILE   241     124.790  11.035 136.462  1.00  0.00           H
ATOM   3838 HG22 ILE   241     124.304  10.069 135.053  1.00  0.00           H
ATOM   3839 HG23 ILE   241     123.074  10.798 136.086  1.00  0.00           H
ATOM   3840  CG1 ILE   241     125.434   8.438 137.101  1.00  0.00           C
ATOM   3841 HG12 ILE   241     126.121   9.186 137.498  1.00  0.00           H
ATOM   3842 HG13 ILE   241     125.401   7.604 137.802  1.00  0.00           H
ATOM   3843  CD1 ILE   241     126.005   7.893 135.787  1.00  0.00           C
ATOM   3844 HD11 ILE   241     126.173   8.703 135.078  1.00  0.00           H
ATOM   3845 HD12 ILE   241     126.958   7.402 135.987  1.00  0.00           H
ATOM   3846 HD13 ILE   241     125.316   7.165 135.356  1.00  0.00           H
ATOM   3847  C   ILE   241     123.218   8.036 139.153  1.00  0.00           C
ATOM   3848  O   ILE   241     122.477   7.144 138.746  1.00  0.00           O
ATOM   3849  N   GLY   242     123.927   7.924 140.288  1.00  0.00           N
ATOM   3850  H   GLY   242     124.513   8.694 140.577  1.00  0.00           H
ATOM   3851  CA  GLY   242     123.938   6.734 141.130  1.00  0.00           C
ATOM   3852  HA2 GLY   242     123.884   5.844 140.503  1.00  0.00           H
ATOM   3853  HA3 GLY   242     124.881   6.697 141.675  1.00  0.00           H
ATOM   3854  C   GLY   242     122.789   6.704 142.138  1.00  0.00           C
ATOM   3855  O   GLY   242     122.109   7.705 142.365  1.00  0.00           O
ATOM   3856  N   CYS   243     122.613   5.535 142.767  1.00  0.00           N
ATOM   3857  H   CYS   243     123.205   4.757 142.514  1.00  0.00           H
ATOM   3858  CA  CYS   243     121.706   5.325 143.891  1.00  0.00           C
ATOM   3859  HA  CYS   243     120.694   5.606 143.595  1.00  0.00           H
ATOM   3860  CB  CYS   243     121.722   3.840 144.269  1.00  0.00           C
ATOM   3861  HB2 CYS   243     122.752   3.524 144.420  1.00  0.00           H
ATOM   3862  HB3 CYS   243     121.168   3.691 145.193  1.00  0.00           H
ATOM   3863  SG  CYS   243     120.983   2.824 142.964  1.00  0.00           S
ATOM   3864  HG  CYS   243     121.121   1.657 143.600  1.00  0.00           H
ATOM   3865  C   CYS   243     122.130   6.173 145.100  1.00  0.00           C
ATOM   3866  O   CYS   243     123.310   6.488 145.260  1.00  0.00           O
ATOM   3867  N   LEU   244     121.165   6.517 145.965  1.00  0.00           N
ATOM   3868  H   LEU   244     120.214   6.231 145.783  1.00  0.00           H
ATOM   3869  CA  LEU   244     121.421   7.238 147.207  1.00  0.00           C
ATOM   3870  HA  LEU   244     122.075   8.079 146.987  1.00  0.00           H
ATOM   3871  CB  LEU   244     120.112   7.786 147.803  1.00  0.00           C
ATOM   3872  HB2 LEU   244     119.463   6.941 148.038  1.00  0.00           H
ATOM   3873  HB3 LEU   244     120.355   8.293 148.739  1.00  0.00           H
ATOM   3874  CG  LEU   244     119.325   8.764 146.910  1.00  0.00           C
ATOM   3875  HG  LEU   244     119.060   8.260 145.983  1.00  0.00           H
ATOM   3876  CD1 LEU   244     118.021   9.170 147.614  1.00  0.00           C
ATOM   3877 HD11 LEU   244     118.243   9.698 148.543  1.00  0.00           H
ATOM   3878 HD12 LEU   244     117.434   9.821 146.964  1.00  0.00           H
ATOM   3879 HD13 LEU   244     117.433   8.281 147.841  1.00  0.00           H
ATOM   3880  CD2 LEU   244     120.134  10.019 146.560  1.00  0.00           C
ATOM   3881 HD21 LEU   244     120.983   9.757 145.929  1.00  0.00           H
ATOM   3882 HD22 LEU   244     119.496  10.709 146.013  1.00  0.00           H
ATOM   3883 HD23 LEU   244     120.494  10.503 147.469  1.00  0.00           H
ATOM   3884  C   LEU   244     122.081   6.299 148.229  1.00  0.00           C
ATOM   3885  O   LEU   244     121.554   5.211 148.460  1.00  0.00           O
ATOM   3886  N   PRO   245     123.178   6.709 148.896  1.00  0.00           N
ATOM   3887  CD  PRO   245     124.048   7.918 148.552  1.00  0.00           C
ATOM   3888  HD2 PRO   245     123.522   8.830 148.837  1.00  0.00           H
ATOM   3889  HD3 PRO   245     124.286   7.939 147.488  1.00  0.00           H
ATOM   3890  CG  PRO   245     125.398   7.786 149.411  1.00  0.00           C
ATOM   3891  HG2 PRO   245     125.699   8.737 149.846  1.00  0.00           H
ATOM   3892  HG3 PRO   245     126.190   7.419 148.760  1.00  0.00           H
ATOM   3893  CB  PRO   245     125.096   6.690 150.539  1.00  0.00           C
ATOM   3894  HB2 PRO   245     124.885   7.208 151.473  1.00  0.00           H
ATOM   3895  HB3 PRO   245     125.935   6.006 150.665  1.00  0.00           H
ATOM   3896  CA  PRO   245     123.775   5.912 150.059  1.00  0.00           C
ATOM   3897  HA  PRO   245     124.076   4.938 149.677  1.00  0.00           H
ATOM   3898  C   PRO   245     122.745   5.738 151.182  1.00  0.00           C
ATOM   3899  O   PRO   245     122.026   6.681 151.516  1.00  0.00           O
ATOM   3900  N   ALA   246     122.665   4.516 151.729  1.00  0.00           N
ATOM   3901  H   ALA   246     123.315   3.808 151.417  1.00  0.00           H
ATOM   3902  CA  ALA   246     121.576   4.063 152.593  1.00  0.00           C
ATOM   3903  HA  ALA   246     120.636   4.295 152.096  1.00  0.00           H
ATOM   3904  CB  ALA   246     121.673   2.540 152.738  1.00  0.00           C
ATOM   3905  HB1 ALA   246     122.604   2.272 153.239  1.00  0.00           H
ATOM   3906  HB2 ALA   246     120.830   2.172 153.324  1.00  0.00           H
ATOM   3907  HB3 ALA   246     121.649   2.069 151.755  1.00  0.00           H
ATOM   3908  C   ALA   246     121.566   4.726 153.976  1.00  0.00           C
ATOM   3909  O   ALA   246     120.520   4.748 154.627  1.00  0.00           O
ATOM   3910  N   HIE   247     122.713   5.262 154.416  1.00  0.00           N
ATOM   3911  H   HIE   247     123.529   5.209 153.823  1.00  0.00           H
ATOM   3912  CA  HIE   247     122.885   5.915 155.708  1.00  0.00           C
ATOM   3913  HA  HIE   247     122.216   5.423 156.411  1.00  0.00           H
ATOM   3914  CB  HIE   247     124.324   5.684 156.192  1.00  0.00           C
ATOM   3915  HB2 HIE   247     124.528   4.614 156.197  1.00  0.00           H
ATOM   3916  HB3 HIE   247     124.410   6.042 157.217  1.00  0.00           H
ATOM   3917  CG  HIE   247     125.380   6.359 155.357  1.00  0.00           C
ATOM   3918  ND1 HIE   247     125.715   6.032 153.918  1.00  0.00           N
ATOM   3919  CE1 HIE   247     126.812   6.899 153.553  1.00  0.00           C
ATOM   3920  HE1 HIE   247     127.281   6.912 152.582  1.00  0.00           H
ATOM   3921  NE2 HIE   247     127.186   7.745 154.670  1.00  0.00           N
ATOM   3922  HE2 HIE   247     127.922   8.437 154.674  1.00  0.00           H
ATOM   3923  CD2 HIE   247     126.283   7.411 155.807  1.00  0.00           C
ATOM   3924  HD2 HIE   247     126.299   7.864 156.783  1.00  0.00           H
ATOM   3925  C   HIE   247     122.527   7.413 155.693  1.00  0.00           C
ATOM   3926  O   HIE   247     122.605   8.050 156.742  1.00  0.00           O
ATOM   3927  N   LEU   248     122.148   7.974 154.533  1.00  0.00           N
ATOM   3928  H   LEU   248     122.097   7.389 153.711  1.00  0.00           H
ATOM   3929  CA  LEU   248     121.844   9.394 154.341  1.00  0.00           C
ATOM   3930  HA  LEU   248     122.078   9.929 155.261  1.00  0.00           H
ATOM   3931  CB  LEU   248     122.734   9.981 153.228  1.00  0.00           C
ATOM   3932  HB2 LEU   248     122.425   9.539 152.279  1.00  0.00           H
ATOM   3933  HB3 LEU   248     122.550  11.056 153.170  1.00  0.00           H
ATOM   3934  CG  LEU   248     124.252   9.762 153.394  1.00  0.00           C
ATOM   3935  HG  LEU   248     124.465   8.694 153.367  1.00  0.00           H
ATOM   3936  CD1 LEU   248     124.971  10.417 152.208  1.00  0.00           C
ATOM   3937 HD11 LEU   248     124.851  11.499 152.245  1.00  0.00           H
ATOM   3938 HD12 LEU   248     126.031  10.172 152.236  1.00  0.00           H
ATOM   3939 HD13 LEU   248     124.547  10.047 151.276  1.00  0.00           H
ATOM   3940  CD2 LEU   248     124.799  10.340 154.709  1.00  0.00           C
ATOM   3941 HD21 LEU   248     124.428   9.764 155.556  1.00  0.00           H
ATOM   3942 HD22 LEU   248     125.888  10.299 154.713  1.00  0.00           H
ATOM   3943 HD23 LEU   248     124.482  11.374 154.817  1.00  0.00           H
ATOM   3944  C   LEU   248     120.346   9.625 154.066  1.00  0.00           C
ATOM   3945  O   LEU   248     119.992  10.575 153.366  1.00  0.00           O
ATOM   3946  N   LEU   249     119.475   8.739 154.580  1.00  0.00           N
ATOM   3947  H   LEU   249     119.834   7.992 155.157  1.00  0.00           H
ATOM   3948  CA  LEU   249     118.054   8.668 154.234  1.00  0.00           C
ATOM   3949  HA  LEU   249     117.868   9.377 153.431  1.00  0.00           H
ATOM   3950  CB  LEU   249     117.724   7.271 153.679  1.00  0.00           C
ATOM   3951  HB2 LEU   249     117.892   6.540 154.472  1.00  0.00           H
ATOM   3952  HB3 LEU   249     116.669   7.249 153.412  1.00  0.00           H
ATOM   3953  CG  LEU   249     118.532   6.846 152.435  1.00  0.00           C
ATOM   3954  HG  LEU   249     119.589   6.794 152.694  1.00  0.00           H
ATOM   3955  CD1 LEU   249     118.082   5.447 151.993  1.00  0.00           C
ATOM   3956 HD11 LEU   249     117.028   5.459 151.713  1.00  0.00           H
ATOM   3957 HD12 LEU   249     118.673   5.129 151.136  1.00  0.00           H
ATOM   3958 HD13 LEU   249     118.232   4.734 152.805  1.00  0.00           H
ATOM   3959  CD2 LEU   249     118.364   7.817 151.254  1.00  0.00           C
ATOM   3960 HD21 LEU   249     118.821   8.779 151.484  1.00  0.00           H
ATOM   3961 HD22 LEU   249     118.858   7.407 150.375  1.00  0.00           H
ATOM   3962 HD23 LEU   249     117.308   7.963 151.031  1.00  0.00           H
ATOM   3963  C   LEU   249     117.113   9.091 155.379  1.00  0.00           C
ATOM   3964  O   LEU   249     115.919   8.802 155.320  1.00  0.00           O
ATOM   3965  N   GLY   250     117.626   9.793 156.403  1.00  0.00           N
ATOM   3966  H   GLY   250     118.618   9.981 156.412  1.00  0.00           H
ATOM   3967  CA  GLY   250     116.824  10.435 157.444  1.00  0.00           C
ATOM   3968  HA2 GLY   250     117.413  11.251 157.864  1.00  0.00           H
ATOM   3969  HA3 GLY   250     115.930  10.862 156.988  1.00  0.00           H
ATOM   3970  C   GLY   250     116.397   9.508 158.589  1.00  0.00           C
ATOM   3971  O   GLY   250     115.899  10.004 159.597  1.00  0.00           O
ATOM   3972  N   ASP   251     116.629   8.194 158.471  1.00  0.00           N
ATOM   3973  H   ASP   251     117.017   7.852 157.603  1.00  0.00           H
ATOM   3974  CA  ASP   251     116.529   7.224 159.561  1.00  0.00           C
ATOM   3975  HA  ASP   251     116.924   7.689 160.465  1.00  0.00           H
ATOM   3976  CB  ASP   251     115.056   6.845 159.852  1.00  0.00           C
ATOM   3977  HB2 ASP   251     114.547   7.737 160.221  1.00  0.00           H
ATOM   3978  HB3 ASP   251     115.031   6.121 160.668  1.00  0.00           H
ATOM   3979  CG  ASP   251     114.226   6.289 158.688  1.00  0.00           C
ATOM   3980  OD1 ASP   251     114.784   6.088 157.588  1.00  0.00           O
ATOM   3981  OD2 ASP   251     113.021   6.065 158.928  1.00  0.00           O
ATOM   3982  C   ASP   251     117.426   6.011 159.253  1.00  0.00           C
ATOM   3983  O   ASP   251     118.149   5.996 158.254  1.00  0.00           O
ATOM   3984  N   MET   252     117.406   5.013 160.150  1.00  0.00           N
ATOM   3985  H   MET   252     116.775   5.090 160.935  1.00  0.00           H
ATOM   3986  CA  MET   252     118.331   3.884 160.174  1.00  0.00           C
ATOM   3987  HA  MET   252     119.338   4.295 160.236  1.00  0.00           H
ATOM   3988  CB  MET   252     118.073   3.100 161.476  1.00  0.00           C
ATOM   3989  HB2 MET   252     118.209   3.773 162.323  1.00  0.00           H
ATOM   3990  HB3 MET   252     117.037   2.774 161.489  1.00  0.00           H
ATOM   3991  CG  MET   252     118.959   1.864 161.687  1.00  0.00           C
ATOM   3992  HG2 MET   252     118.772   1.151 160.884  1.00  0.00           H
ATOM   3993  HG3 MET   252     118.661   1.381 162.618  1.00  0.00           H
ATOM   3994  SD  MET   252     120.741   2.191 161.764  1.00  0.00           S
ATOM   3995  CE  MET   252     120.851   2.988 163.385  1.00  0.00           C
ATOM   3996  HE1 MET   252     120.535   2.288 164.158  1.00  0.00           H
ATOM   3997  HE2 MET   252     121.882   3.286 163.569  1.00  0.00           H
ATOM   3998  HE3 MET   252     120.217   3.873 163.411  1.00  0.00           H
ATOM   3999  C   MET   252     118.274   2.993 158.915  1.00  0.00           C
ATOM   4000  O   MET   252     119.246   2.285 158.659  1.00  0.00           O
ATOM   4001  N   TRP   253     117.192   3.042 158.115  1.00  0.00           N
ATOM   4002  H   TRP   253     116.437   3.669 158.354  1.00  0.00           H
ATOM   4003  CA  TRP   253     116.979   2.149 156.969  1.00  0.00           C
ATOM   4004  HA  TRP   253     117.894   1.591 156.776  1.00  0.00           H
ATOM   4005  CB  TRP   253     115.875   1.135 157.307  1.00  0.00           C
ATOM   4006  HB2 TRP   253     114.908   1.634 157.225  1.00  0.00           H
ATOM   4007  HB3 TRP   253     115.902   0.336 156.567  1.00  0.00           H
ATOM   4008  CG  TRP   253     115.945   0.519 158.665  1.00  0.00           C
ATOM   4009  CD1 TRP   253     116.648  -0.685 158.989  1.00  0.00           C
ATOM   4010  HD1 TRP   253     117.176  -1.304 158.280  1.00  0.00           H
ATOM   4011  NE1 TRP   253     116.571  -0.947 160.439  1.00  0.00           N
ATOM   4012  HE1 TRP   253     117.006  -1.740 160.888  1.00  0.00           H
ATOM   4013  CE2 TRP   253     115.772   0.111 161.091  1.00  0.00           C
ATOM   4014  CZ2 TRP   253     115.390   0.335 162.420  1.00  0.00           C
ATOM   4015  HZ2 TRP   253     115.696  -0.350 163.197  1.00  0.00           H
ATOM   4016  CH2 TRP   253     114.602   1.457 162.731  1.00  0.00           C
ATOM   4017  HH2 TRP   253     114.302   1.633 163.753  1.00  0.00           H
ATOM   4018  CZ3 TRP   253     114.196   2.359 161.727  1.00  0.00           C
ATOM   4019  HZ3 TRP   253     113.593   3.214 161.996  1.00  0.00           H
ATOM   4020  CE3 TRP   253     114.564   2.170 160.381  1.00  0.00           C
ATOM   4021  HE3 TRP   253     114.240   2.880 159.634  1.00  0.00           H
ATOM   4022  CD2 TRP   253     115.351   1.066 159.998  1.00  0.00           C
ATOM   4023  C   TRP   253     116.609   2.886 155.676  1.00  0.00           C
ATOM   4024  O   TRP   253     116.751   2.311 154.596  1.00  0.00           O
ATOM   4025  N   GLY   254     116.119   4.129 155.780  1.00  0.00           N
ATOM   4026  H   GLY   254     116.056   4.551 156.695  1.00  0.00           H
ATOM   4027  CA  GLY   254     115.489   4.848 154.682  1.00  0.00           C
ATOM   4028  HA2 GLY   254     115.556   5.912 154.902  1.00  0.00           H
ATOM   4029  HA3 GLY   254     116.019   4.645 153.753  1.00  0.00           H
ATOM   4030  C   GLY   254     114.008   4.500 154.507  1.00  0.00           C
ATOM   4031  O   GLY   254     113.484   4.671 153.406  1.00  0.00           O
ATOM   4032  N   ARG   255     113.341   4.018 155.571  1.00  0.00           N
ATOM   4033  H   ARG   255     113.838   3.886 156.440  1.00  0.00           H
ATOM   4034  CA  ARG   255     111.899   3.792 155.591  1.00  0.00           C
ATOM   4035  HA  ARG   255     111.643   3.121 154.772  1.00  0.00           H
ATOM   4036  CB  ARG   255     111.509   3.122 156.920  1.00  0.00           C
ATOM   4037  HB2 ARG   255     112.100   2.214 157.051  1.00  0.00           H
ATOM   4038  HB3 ARG   255     111.733   3.799 157.745  1.00  0.00           H
ATOM   4039  CG  ARG   255     110.017   2.755 156.957  1.00  0.00           C
ATOM   4040  HG2 ARG   255     109.413   3.652 156.821  1.00  0.00           H
ATOM   4041  HG3 ARG   255     109.791   2.059 156.149  1.00  0.00           H
ATOM   4042  CD  ARG   255     109.634   2.119 158.294  1.00  0.00           C
ATOM   4043  HD2 ARG   255     110.197   1.195 158.431  1.00  0.00           H
ATOM   4044  HD3 ARG   255     109.885   2.811 159.099  1.00  0.00           H
ATOM   4045  NE  ARG   255     108.195   1.818 158.332  1.00  0.00           N
ATOM   4046  HE  ARG   255     107.732   1.736 157.438  1.00  0.00           H
ATOM   4047  CZ  ARG   255     107.463   1.614 159.440  1.00  0.00           C
ATOM   4048  NH1 ARG   255     106.166   1.301 159.317  1.00  0.00           N
ATOM   4049 HH11 ARG   255     105.750   1.220 158.400  1.00  0.00           H
ATOM   4050 HH12 ARG   255     105.604   1.144 160.141  1.00  0.00           H
ATOM   4051  NH2 ARG   255     108.000   1.718 160.664  1.00  0.00           N
ATOM   4052 HH21 ARG   255     108.976   1.952 160.768  1.00  0.00           H
ATOM   4053 HH22 ARG   255     107.429   1.557 161.481  1.00  0.00           H
ATOM   4054  C   ARG   255     111.141   5.113 155.405  1.00  0.00           C
ATOM   4055  O   ARG   255     110.151   5.139 154.677  1.00  0.00           O
ATOM   4056  N   PHE   256     111.626   6.200 156.026  1.00  0.00           N
ATOM   4057  H   PHE   256     112.452   6.102 156.601  1.00  0.00           H
ATOM   4058  CA  PHE   256     111.047   7.532 155.936  1.00  0.00           C
ATOM   4059  HA  PHE   256     110.391   7.580 155.065  1.00  0.00           H
ATOM   4060  CB  PHE   256     110.209   7.853 157.182  1.00  0.00           C
ATOM   4061  HB2 PHE   256     110.873   7.922 158.044  1.00  0.00           H
ATOM   4062  HB3 PHE   256     109.758   8.834 157.039  1.00  0.00           H
ATOM   4063  CG  PHE   256     109.095   6.870 157.493  1.00  0.00           C
ATOM   4064  CD1 PHE   256     108.005   6.744 156.612  1.00  0.00           C
ATOM   4065  HD1 PHE   256     107.974   7.334 155.710  1.00  0.00           H
ATOM   4066  CE1 PHE   256     106.957   5.854 156.904  1.00  0.00           C
ATOM   4067  HE1 PHE   256     106.122   5.761 156.225  1.00  0.00           H
ATOM   4068  CZ  PHE   256     106.993   5.090 158.083  1.00  0.00           C
ATOM   4069  HZ  PHE   256     106.186   4.409 158.311  1.00  0.00           H
ATOM   4070  CE2 PHE   256     108.079   5.216 158.968  1.00  0.00           C
ATOM   4071  HE2 PHE   256     108.106   4.632 159.876  1.00  0.00           H
ATOM   4072  CD2 PHE   256     109.132   6.099 158.671  1.00  0.00           C
ATOM   4073  HD2 PHE   256     109.963   6.187 159.355  1.00  0.00           H
ATOM   4074  C   PHE   256     112.160   8.561 155.761  1.00  0.00           C
ATOM   4075  O   PHE   256     113.130   8.579 156.520  1.00  0.00           O
ATOM   4076  N   TRP   257     111.982   9.433 154.761  1.00  0.00           N
ATOM   4077  H   TRP   257     111.152   9.350 154.192  1.00  0.00           H
ATOM   4078  CA  TRP   257     112.889  10.527 154.435  1.00  0.00           C
ATOM   4079  HA  TRP   257     113.885  10.275 154.798  1.00  0.00           H
ATOM   4080  CB  TRP   257     112.976  10.671 152.906  1.00  0.00           C
ATOM   4081  HB2 TRP   257     111.988  10.908 152.518  1.00  0.00           H
ATOM   4082  HB3 TRP   257     113.615  11.522 152.686  1.00  0.00           H
ATOM   4083  CG  TRP   257     113.519   9.522 152.105  1.00  0.00           C
ATOM   4084  CD1 TRP   257     114.015   8.276 152.615  1.00  0.00           C
ATOM   4085  HD1 TRP   257     114.042   7.993 153.656  1.00  0.00           H
ATOM   4086  NE1 TRP   257     114.517   7.431 151.513  1.00  0.00           N
ATOM   4087  HE1 TRP   257     114.923   6.516 151.647  1.00  0.00           H
ATOM   4088  CE2 TRP   257     114.357   8.150 150.232  1.00  0.00           C
ATOM   4089  CZ2 TRP   257     114.701   7.833 148.912  1.00  0.00           C
ATOM   4090  HZ2 TRP   257     115.192   6.897 148.691  1.00  0.00           H
ATOM   4091  CH2 TRP   257     114.401   8.740 147.880  1.00  0.00           C
ATOM   4092  HH2 TRP   257     114.660   8.493 146.860  1.00  0.00           H
ATOM   4093  CZ3 TRP   257     113.764   9.964 148.156  1.00  0.00           C
ATOM   4094  HZ3 TRP   257     113.539  10.640 147.345  1.00  0.00           H
ATOM   4095  CE3 TRP   257     113.424  10.327 149.474  1.00  0.00           C
ATOM   4096  HE3 TRP   257     112.944  11.276 149.657  1.00  0.00           H
ATOM   4097  CD2 TRP   257     113.704   9.472 150.557  1.00  0.00           C
ATOM   4098  C   TRP   257     112.475  11.837 155.132  1.00  0.00           C
ATOM   4099  O   TRP   257     112.875  12.912 154.688  1.00  0.00           O
ATOM   4100  N   THR   258     111.661  11.758 156.199  1.00  0.00           N
ATOM   4101  H   THR   258     111.385  10.841 156.522  1.00  0.00           H
ATOM   4102  CA  THR   258     111.021  12.895 156.862  1.00  0.00           C
ATOM   4103  HA  THR   258     110.351  13.376 156.147  1.00  0.00           H
ATOM   4104  CB  THR   258     110.188  12.376 158.053  1.00  0.00           C
ATOM   4105  HB  THR   258     110.862  11.915 158.777  1.00  0.00           H
ATOM   4106  CG2 THR   258     109.411  13.495 158.762  1.00  0.00           C
ATOM   4107 HG21 THR   258     108.795  14.037 158.044  1.00  0.00           H
ATOM   4108 HG22 THR   258     108.771  13.066 159.534  1.00  0.00           H
ATOM   4109 HG23 THR   258     110.103  14.189 159.240  1.00  0.00           H
ATOM   4110  OG1 THR   258     109.267  11.393 157.631  1.00  0.00           O
ATOM   4111  HG1 THR   258     108.827  11.037 158.406  1.00  0.00           H
ATOM   4112  C   THR   258     112.043  13.929 157.353  1.00  0.00           C
ATOM   4113  O   THR   258     111.813  15.129 157.204  1.00  0.00           O
ATOM   4114  N   ASN   259     113.162  13.458 157.923  1.00  0.00           N
ATOM   4115  H   ASN   259     113.287  12.459 157.994  1.00  0.00           H
ATOM   4116  CA  ASN   259     114.200  14.295 158.516  1.00  0.00           C
ATOM   4117  HA  ASN   259     113.711  15.155 158.975  1.00  0.00           H
ATOM   4118  CB  ASN   259     114.893  13.511 159.640  1.00  0.00           C
ATOM   4119  HB2 ASN   259     115.397  12.645 159.209  1.00  0.00           H
ATOM   4120  HB3 ASN   259     115.646  14.143 160.105  1.00  0.00           H
ATOM   4121  CG  ASN   259     113.910  13.059 160.729  1.00  0.00           C
ATOM   4122  OD1 ASN   259     113.071  13.838 161.178  1.00  0.00           O
ATOM   4123  ND2 ASN   259     114.003  11.799 161.157  1.00  0.00           N
ATOM   4124 HD21 ASN   259     113.376  11.462 161.874  1.00  0.00           H
ATOM   4125 HD22 ASN   259     114.707  11.185 160.772  1.00  0.00           H
ATOM   4126  C   ASN   259     115.201  14.853 157.490  1.00  0.00           C
ATOM   4127  O   ASN   259     116.070  15.637 157.872  1.00  0.00           O
ATOM   4128  N   LEU   260     115.063  14.502 156.199  1.00  0.00           N
ATOM   4129  H   LEU   260     114.340  13.844 155.945  1.00  0.00           H
ATOM   4130  CA  LEU   260     115.774  15.161 155.106  1.00  0.00           C
ATOM   4131  HA  LEU   260     116.799  15.352 155.428  1.00  0.00           H
ATOM   4132  CB  LEU   260     115.826  14.274 153.847  1.00  0.00           C
ATOM   4133  HB2 LEU   260     114.819  14.192 153.435  1.00  0.00           H
ATOM   4134  HB3 LEU   260     116.436  14.793 153.106  1.00  0.00           H
ATOM   4135  CG  LEU   260     116.403  12.857 154.024  1.00  0.00           C
ATOM   4136  HG  LEU   260     115.703  12.250 154.601  1.00  0.00           H
ATOM   4137  CD1 LEU   260     116.565  12.230 152.630  1.00  0.00           C
ATOM   4138 HD11 LEU   260     117.320  12.775 152.065  1.00  0.00           H
ATOM   4139 HD12 LEU   260     116.866  11.188 152.721  1.00  0.00           H
ATOM   4140 HD13 LEU   260     115.626  12.276 152.081  1.00  0.00           H
ATOM   4141  CD2 LEU   260     117.761  12.867 154.744  1.00  0.00           C
ATOM   4142 HD21 LEU   260     117.637  13.181 155.780  1.00  0.00           H
ATOM   4143 HD22 LEU   260     118.186  11.867 154.741  1.00  0.00           H
ATOM   4144 HD23 LEU   260     118.449  13.547 154.242  1.00  0.00           H
ATOM   4145  C   LEU   260     115.149  16.512 154.733  1.00  0.00           C
ATOM   4146  O   LEU   260     115.720  17.198 153.892  1.00  0.00           O
ATOM   4147  N   TYR   261     114.000  16.898 155.316  1.00  0.00           N
ATOM   4148  H   TYR   261     113.575  16.302 156.012  1.00  0.00           H
ATOM   4149  CA  TYR   261     113.267  18.102 154.929  1.00  0.00           C
ATOM   4150  HA  TYR   261     113.044  18.025 153.865  1.00  0.00           H
ATOM   4151  CB  TYR   261     111.927  18.155 155.678  1.00  0.00           C
ATOM   4152  HB2 TYR   261     111.352  17.261 155.437  1.00  0.00           H
ATOM   4153  HB3 TYR   261     112.122  18.145 156.752  1.00  0.00           H
ATOM   4154  CG  TYR   261     111.085  19.372 155.334  1.00  0.00           C
ATOM   4155  CD1 TYR   261     110.499  19.480 154.057  1.00  0.00           C
ATOM   4156  HD1 TYR   261     110.625  18.685 153.338  1.00  0.00           H
ATOM   4157  CE1 TYR   261     109.758  20.624 153.710  1.00  0.00           C
ATOM   4158  HE1 TYR   261     109.314  20.701 152.728  1.00  0.00           H
ATOM   4159  CZ  TYR   261     109.589  21.666 154.652  1.00  0.00           C
ATOM   4160  OH  TYR   261     108.858  22.771 154.329  1.00  0.00           O
ATOM   4161  HH  TYR   261     108.510  22.743 153.435  1.00  0.00           H
ATOM   4162  CE2 TYR   261     110.181  21.559 155.932  1.00  0.00           C
ATOM   4163  HE2 TYR   261     110.065  22.356 156.651  1.00  0.00           H
ATOM   4164  CD2 TYR   261     110.927  20.416 156.267  1.00  0.00           C
ATOM   4165  HD2 TYR   261     111.385  20.347 157.243  1.00  0.00           H
ATOM   4166  C   TYR   261     114.073  19.391 155.148  1.00  0.00           C
ATOM   4167  O   TYR   261     113.888  20.338 154.388  1.00  0.00           O
ATOM   4168  N   SER   262     114.987  19.426 156.132  1.00  0.00           N
ATOM   4169  H   SER   262     115.106  18.614 156.721  1.00  0.00           H
ATOM   4170  CA  SER   262     115.875  20.563 156.372  1.00  0.00           C
ATOM   4171  HA  SER   262     115.264  21.466 156.429  1.00  0.00           H
ATOM   4172  CB  SER   262     116.569  20.377 157.729  1.00  0.00           C
ATOM   4173  HB2 SER   262     115.815  20.266 158.508  1.00  0.00           H
ATOM   4174  HB3 SER   262     117.166  21.264 157.947  1.00  0.00           H
ATOM   4175  OG  SER   262     117.416  19.245 157.739  1.00  0.00           O
ATOM   4176  HG  SER   262     117.831  19.183 158.602  1.00  0.00           H
ATOM   4177  C   SER   262     116.910  20.750 155.248  1.00  0.00           C
ATOM   4178  O   SER   262     117.374  21.870 155.038  1.00  0.00           O
ATOM   4179  N   LEU   263     117.253  19.669 154.529  1.00  0.00           N
ATOM   4180  H   LEU   263     116.826  18.785 154.765  1.00  0.00           H
ATOM   4181  CA  LEU   263     118.194  19.654 153.413  1.00  0.00           C
ATOM   4182  HA  LEU   263     118.866  20.507 153.501  1.00  0.00           H
ATOM   4183  CB  LEU   263     119.028  18.359 153.467  1.00  0.00           C
ATOM   4184  HB2 LEU   263     118.352  17.509 153.358  1.00  0.00           H
ATOM   4185  HB3 LEU   263     119.708  18.347 152.613  1.00  0.00           H
ATOM   4186  CG  LEU   263     119.855  18.166 154.755  1.00  0.00           C
ATOM   4187  HG  LEU   263     119.191  18.182 155.619  1.00  0.00           H
ATOM   4188  CD1 LEU   263     120.533  16.787 154.718  1.00  0.00           C
ATOM   4189 HD11 LEU   263     121.202  16.717 153.861  1.00  0.00           H
ATOM   4190 HD12 LEU   263     121.106  16.629 155.631  1.00  0.00           H
ATOM   4191 HD13 LEU   263     119.776  16.005 154.644  1.00  0.00           H
ATOM   4192  CD2 LEU   263     120.902  19.279 154.925  1.00  0.00           C
ATOM   4193 HD21 LEU   263     120.410  20.240 155.076  1.00  0.00           H
ATOM   4194 HD22 LEU   263     121.521  19.080 155.797  1.00  0.00           H
ATOM   4195 HD23 LEU   263     121.539  19.338 154.042  1.00  0.00           H
ATOM   4196  C   LEU   263     117.499  19.756 152.048  1.00  0.00           C
ATOM   4197  O   LEU   263     118.182  20.061 151.073  1.00  0.00           O
ATOM   4198  N   THR   264     116.182  19.492 151.969  1.00  0.00           N
ATOM   4199  H   THR   264     115.685  19.278 152.821  1.00  0.00           H
ATOM   4200  CA  THR   264     115.435  19.311 150.720  1.00  0.00           C
ATOM   4201  HA  THR   264     116.092  19.565 149.890  1.00  0.00           H
ATOM   4202  CB  THR   264     115.018  17.831 150.531  1.00  0.00           C
ATOM   4203  HB  THR   264     114.567  17.738 149.543  1.00  0.00           H
ATOM   4204  CG2 THR   264     116.169  16.815 150.593  1.00  0.00           C
ATOM   4205 HG21 THR   264     116.748  16.926 151.508  1.00  0.00           H
ATOM   4206 HG22 THR   264     115.767  15.803 150.554  1.00  0.00           H
ATOM   4207 HG23 THR   264     116.826  16.956 149.741  1.00  0.00           H
ATOM   4208  OG1 THR   264     114.029  17.468 151.472  1.00  0.00           O
ATOM   4209  HG1 THR   264     113.703  16.593 151.249  1.00  0.00           H
ATOM   4210  C   THR   264     114.224  20.258 150.616  1.00  0.00           C
ATOM   4211  O   THR   264     113.367  20.031 149.762  1.00  0.00           O
ATOM   4212  N   VAL   265     114.129  21.297 151.465  1.00  0.00           N
ATOM   4213  H   VAL   265     114.856  21.444 152.152  1.00  0.00           H
ATOM   4214  CA  VAL   265     113.000  22.227 151.472  1.00  0.00           C
ATOM   4215  HA  VAL   265     112.109  21.612 151.568  1.00  0.00           H
ATOM   4216  CB  VAL   265     113.016  23.134 152.727  1.00  0.00           C
ATOM   4217  HB  VAL   265     112.906  22.494 153.600  1.00  0.00           H
ATOM   4218  CG1 VAL   265     114.306  23.952 152.915  1.00  0.00           C
ATOM   4219 HG11 VAL   265     114.434  24.665 152.101  1.00  0.00           H
ATOM   4220 HG12 VAL   265     114.254  24.504 153.855  1.00  0.00           H
ATOM   4221 HG13 VAL   265     115.171  23.290 152.957  1.00  0.00           H
ATOM   4222  CG2 VAL   265     111.807  24.084 152.728  1.00  0.00           C
ATOM   4223 HG21 VAL   265     110.889  23.515 152.588  1.00  0.00           H
ATOM   4224 HG22 VAL   265     111.751  24.612 153.680  1.00  0.00           H
ATOM   4225 HG23 VAL   265     111.897  24.812 151.925  1.00  0.00           H
ATOM   4226  C   VAL   265     112.956  23.018 150.145  1.00  0.00           C
ATOM   4227  O   VAL   265     113.964  23.616 149.764  1.00  0.00           O
ATOM   4228  N   PRO   266     111.808  23.042 149.437  1.00  0.00           N
ATOM   4229  CD  PRO   266     110.606  22.124 149.680  1.00  0.00           C
ATOM   4230  HD2 PRO   266     110.041  22.486 150.539  1.00  0.00           H
ATOM   4231  HD3 PRO   266     110.928  21.098 149.849  1.00  0.00           H
ATOM   4232  CG  PRO   266     109.689  22.184 148.368  1.00  0.00           C
ATOM   4233  HG2 PRO   266     108.634  22.242 148.621  1.00  0.00           H
ATOM   4234  HG3 PRO   266     109.881  21.305 147.754  1.00  0.00           H
ATOM   4235  CB  PRO   266     110.177  23.475 147.565  1.00  0.00           C
ATOM   4236  HB2 PRO   266     109.505  24.292 147.809  1.00  0.00           H
ATOM   4237  HB3 PRO   266     110.166  23.316 146.494  1.00  0.00           H
ATOM   4238  CA  PRO   266     111.645  23.818 148.121  1.00  0.00           C
ATOM   4239  HA  PRO   266     112.383  23.448 147.410  1.00  0.00           H
ATOM   4240  C   PRO   266     111.805  25.331 148.260  1.00  0.00           C
ATOM   4241  O   PRO   266     112.366  25.961 147.364  1.00  0.00           O
ATOM   4242  N   PHE   267     111.316  25.897 149.373  1.00  0.00           N
ATOM   4243  H   PHE   267     110.879  25.303 150.063  1.00  0.00           H
ATOM   4244  CA  PHE   267     111.304  27.328 149.643  1.00  0.00           C
ATOM   4245  HA  PHE   267     112.141  27.796 149.123  1.00  0.00           H
ATOM   4246  CB  PHE   267     110.000  27.966 149.122  1.00  0.00           C
ATOM   4247  HB2 PHE   267     109.155  27.566 149.683  1.00  0.00           H
ATOM   4248  HB3 PHE   267     110.039  29.038 149.318  1.00  0.00           H
ATOM   4249  CG  PHE   267     109.732  27.760 147.640  1.00  0.00           C
ATOM   4250  CD1 PHE   267     110.447  28.501 146.680  1.00  0.00           C
ATOM   4251  HD1 PHE   267     111.181  29.228 146.993  1.00  0.00           H
ATOM   4252  CE1 PHE   267     110.210  28.294 145.309  1.00  0.00           C
ATOM   4253  HE1 PHE   267     110.760  28.865 144.575  1.00  0.00           H
ATOM   4254  CZ  PHE   267     109.258  27.347 144.892  1.00  0.00           C
ATOM   4255  HZ  PHE   267     109.075  27.190 143.839  1.00  0.00           H
ATOM   4256  CE2 PHE   267     108.538  26.610 145.847  1.00  0.00           C
ATOM   4257  HE2 PHE   267     107.800  25.890 145.529  1.00  0.00           H
ATOM   4258  CD2 PHE   267     108.775  26.817 147.216  1.00  0.00           C
ATOM   4259  HD2 PHE   267     108.217  26.247 147.942  1.00  0.00           H
ATOM   4260  C   PHE   267     111.506  27.523 151.147  1.00  0.00           C
ATOM   4261  O   PHE   267     110.545  27.676 151.903  1.00  0.00           O
ATOM   4262  N   GLY   268     112.778  27.501 151.572  1.00  0.00           N
ATOM   4263  H   GLY   268     113.516  27.358 150.898  1.00  0.00           H
ATOM   4264  CA  GLY   268     113.180  27.711 152.960  1.00  0.00           C
ATOM   4265  HA2 GLY   268     112.619  27.029 153.599  1.00  0.00           H
ATOM   4266  HA3 GLY   268     114.240  27.474 153.045  1.00  0.00           H
ATOM   4267  C   GLY   268     112.960  29.151 153.446  1.00  0.00           C
ATOM   4268  O   GLY   268     113.063  29.401 154.646  1.00  0.00           O
ATOM   4269  N   GLN   269     112.633  30.078 152.530  1.00  0.00           N
ATOM   4270  H   GLN   269     112.566  29.795 151.563  1.00  0.00           H
ATOM   4271  CA  GLN   269     112.304  31.466 152.824  1.00  0.00           C
ATOM   4272  HA  GLN   269     113.075  31.861 153.487  1.00  0.00           H
ATOM   4273  CB  GLN   269     112.323  32.250 151.498  1.00  0.00           C
ATOM   4274  HB2 GLN   269     113.078  31.836 150.826  1.00  0.00           H
ATOM   4275  HB3 GLN   269     111.355  32.135 151.007  1.00  0.00           H
ATOM   4276  CG  GLN   269     112.613  33.749 151.682  1.00  0.00           C
ATOM   4277  HG2 GLN   269     111.976  34.156 152.468  1.00  0.00           H
ATOM   4278  HG3 GLN   269     112.353  34.260 150.754  1.00  0.00           H
ATOM   4279  CD  GLN   269     114.082  34.068 152.000  1.00  0.00           C
ATOM   4280  OE1 GLN   269     114.917  33.180 152.169  1.00  0.00           O
ATOM   4281  NE2 GLN   269     114.406  35.361 152.073  1.00  0.00           N
ATOM   4282 HE21 GLN   269     115.360  35.629 152.268  1.00  0.00           H
ATOM   4283 HE22 GLN   269     113.702  36.069 151.923  1.00  0.00           H
ATOM   4284  C   GLN   269     110.938  31.592 153.521  1.00  0.00           C
ATOM   4285  O   GLN   269     110.742  32.520 154.305  1.00  0.00           O
ATOM   4286  N   LYS   270     110.013  30.654 153.251  1.00  0.00           N
ATOM   4287  H   LYS   270     110.244  29.919 152.599  1.00  0.00           H
ATOM   4288  CA  LYS   270     108.698  30.584 153.878  1.00  0.00           C
ATOM   4289  HA  LYS   270     108.301  31.595 153.942  1.00  0.00           H
ATOM   4290  CB  LYS   270     107.743  29.727 153.027  1.00  0.00           C
ATOM   4291  HB2 LYS   270     108.147  28.716 152.967  1.00  0.00           H
ATOM   4292  HB3 LYS   270     106.782  29.666 153.540  1.00  0.00           H
ATOM   4293  CG  LYS   270     107.498  30.236 151.597  1.00  0.00           C
ATOM   4294  HG2 LYS   270     108.442  30.266 151.052  1.00  0.00           H
ATOM   4295  HG3 LYS   270     106.839  29.528 151.091  1.00  0.00           H
ATOM   4296  CD  LYS   270     106.847  31.626 151.567  1.00  0.00           C
ATOM   4297  HD2 LYS   270     105.907  31.603 152.119  1.00  0.00           H
ATOM   4298  HD3 LYS   270     107.515  32.359 152.020  1.00  0.00           H
ATOM   4299  CE  LYS   270     106.576  32.040 150.121  1.00  0.00           C
ATOM   4300  HE2 LYS   270     107.513  32.013 149.565  1.00  0.00           H
ATOM   4301  HE3 LYS   270     105.873  31.338 149.677  1.00  0.00           H
ATOM   4302  NZ  LYS   270     106.013  33.396 150.039  1.00  0.00           N
ATOM   4303  HZ1 LYS   270     106.654  34.054 150.459  1.00  0.00           H
ATOM   4304  HZ2 LYS   270     105.865  33.641 149.071  1.00  0.00           H
ATOM   4305  HZ3 LYS   270     105.131  33.423 150.531  1.00  0.00           H
ATOM   4306  C   LYS   270     108.803  29.978 155.288  1.00  0.00           C
ATOM   4307  O   LYS   270     109.609  29.068 155.494  1.00  0.00           O
ATOM   4308  N   PRO   271     107.965  30.420 156.246  1.00  0.00           N
ATOM   4309  CD  PRO   271     107.024  31.620 156.133  1.00  0.00           C
ATOM   4310  HD2 PRO   271     106.283  31.445 155.354  1.00  0.00           H
ATOM   4311  HD3 PRO   271     107.600  32.518 155.906  1.00  0.00           H
ATOM   4312  CG  PRO   271     106.294  31.798 157.550  1.00  0.00           C
ATOM   4313  HG2 PRO   271     105.226  31.610 157.433  1.00  0.00           H
ATOM   4314  HG3 PRO   271     106.454  32.804 157.940  1.00  0.00           H
ATOM   4315  CB  PRO   271     106.931  30.707 158.533  1.00  0.00           C
ATOM   4316  HB2 PRO   271     106.150  30.135 159.036  1.00  0.00           H
ATOM   4317  HB3 PRO   271     107.552  31.211 159.274  1.00  0.00           H
ATOM   4318  CA  PRO   271     107.862  29.763 157.623  1.00  0.00           C
ATOM   4319  HA  PRO   271     108.852  29.686 158.074  1.00  0.00           H
ATOM   4320  C   PRO   271     107.239  28.372 157.477  1.00  0.00           C
ATOM   4321  O   PRO   271     106.206  28.222 156.821  1.00  0.00           O
ATOM   4322  N   ASN   272     107.861  27.369 158.113  1.00  0.00           N
ATOM   4323  H   ASN   272     108.704  27.565 158.634  1.00  0.00           H
ATOM   4324  CA  ASN   272     107.338  26.010 158.179  1.00  0.00           C
ATOM   4325  HA  ASN   272     106.984  25.732 157.185  1.00  0.00           H
ATOM   4326  CB  ASN   272     108.459  25.039 158.588  1.00  0.00           C
ATOM   4327  HB2 ASN   272     109.325  25.197 157.943  1.00  0.00           H
ATOM   4328  HB3 ASN   272     108.761  25.265 159.612  1.00  0.00           H
ATOM   4329  CG  ASN   272     108.056  23.562 158.489  1.00  0.00           C
ATOM   4330  OD1 ASN   272     107.286  23.168 157.614  1.00  0.00           O
ATOM   4331  ND2 ASN   272     108.588  22.732 159.389  1.00  0.00           N
ATOM   4332 HD21 ASN   272     108.365  21.747 159.361  1.00  0.00           H
ATOM   4333 HD22 ASN   272     109.223  23.086 160.090  1.00  0.00           H
ATOM   4334  C   ASN   272     106.169  25.962 159.166  1.00  0.00           C
ATOM   4335  O   ASN   272     106.230  26.580 160.231  1.00  0.00           O
ATOM   4336  N   ILE   273     105.117  25.209 158.812  1.00  0.00           N
ATOM   4337  H   ILE   273     105.133  24.725 157.926  1.00  0.00           H
ATOM   4338  CA  ILE   273     103.958  24.996 159.669  1.00  0.00           C
ATOM   4339  HA  ILE   273     103.718  25.937 160.168  1.00  0.00           H
ATOM   4340  CB  ILE   273     102.718  24.576 158.840  1.00  0.00           C
ATOM   4341  HB  ILE   273     102.936  23.632 158.338  1.00  0.00           H
ATOM   4342  CG2 ILE   273     101.518  24.359 159.785  1.00  0.00           C
ATOM   4343 HG21 ILE   273     101.278  25.290 160.298  1.00  0.00           H
ATOM   4344 HG22 ILE   273     100.648  24.020 159.225  1.00  0.00           H
ATOM   4345 HG23 ILE   273     101.747  23.596 160.528  1.00  0.00           H
ATOM   4346  CG1 ILE   273     102.383  25.635 157.760  1.00  0.00           C
ATOM   4347 HG12 ILE   273     102.136  26.582 158.241  1.00  0.00           H
ATOM   4348 HG13 ILE   273     103.258  25.796 157.129  1.00  0.00           H
ATOM   4349  CD1 ILE   273     101.234  25.235 156.826  1.00  0.00           C
ATOM   4350 HD11 ILE   273     100.287  25.247 157.362  1.00  0.00           H
ATOM   4351 HD12 ILE   273     101.174  25.947 156.002  1.00  0.00           H
ATOM   4352 HD13 ILE   273     101.413  24.240 156.417  1.00  0.00           H
ATOM   4353  C   ILE   273     104.367  23.964 160.727  1.00  0.00           C
ATOM   4354  O   ILE   273     104.437  22.766 160.444  1.00  0.00           O
ATOM   4355  N   ASP   274     104.650  24.457 161.939  1.00  0.00           N
ATOM   4356  H   ASP   274     104.582  25.455 162.081  1.00  0.00           H
ATOM   4357  CA  ASP   274     105.066  23.666 163.087  1.00  0.00           C
ATOM   4358  HA  ASP   274     104.601  22.684 163.026  1.00  0.00           H
ATOM   4359  CB  ASP   274     106.594  23.473 163.079  1.00  0.00           C
ATOM   4360  HB2 ASP   274     106.881  23.007 162.135  1.00  0.00           H
ATOM   4361  HB3 ASP   274     107.082  24.448 163.132  1.00  0.00           H
ATOM   4362  CG  ASP   274     107.118  22.590 164.220  1.00  0.00           C
ATOM   4363  OD1 ASP   274     106.295  21.935 164.899  1.00  0.00           O
ATOM   4364  OD2 ASP   274     108.357  22.573 164.384  1.00  0.00           O
ATOM   4365  C   ASP   274     104.558  24.381 164.339  1.00  0.00           C
ATOM   4366  O   ASP   274     105.167  25.342 164.812  1.00  0.00           O
ATOM   4367  N   VAL   275     103.409  23.910 164.837  1.00  0.00           N
ATOM   4368  H   VAL   275     102.985  23.105 164.396  1.00  0.00           H
ATOM   4369  CA  VAL   275     102.635  24.562 165.888  1.00  0.00           C
ATOM   4370  HA  VAL   275     102.862  25.628 165.841  1.00  0.00           H
ATOM   4371  CB  VAL   275     101.122  24.425 165.602  1.00  0.00           C
ATOM   4372  HB  VAL   275     100.617  25.028 166.351  1.00  0.00           H
ATOM   4373  CG1 VAL   275     100.735  24.996 164.226  1.00  0.00           C
ATOM   4374 HG11 VAL   275     101.155  24.388 163.423  1.00  0.00           H
ATOM   4375 HG12 VAL   275      99.649  25.007 164.125  1.00  0.00           H
ATOM   4376 HG13 VAL   275     101.106  26.017 164.131  1.00  0.00           H
ATOM   4377  CG2 VAL   275     100.599  22.984 165.730  1.00  0.00           C
ATOM   4378 HG21 VAL   275     100.841  22.573 166.710  1.00  0.00           H
ATOM   4379 HG22 VAL   275      99.516  22.976 165.611  1.00  0.00           H
ATOM   4380 HG23 VAL   275     101.042  22.357 164.960  1.00  0.00           H
ATOM   4381  C   VAL   275     103.035  24.102 167.303  1.00  0.00           C
ATOM   4382  O   VAL   275     102.272  24.317 168.244  1.00  0.00           O
ATOM   4383  N   THR   276     104.217  23.486 167.467  1.00  0.00           N
ATOM   4384  H   THR   276     104.806  23.337 166.659  1.00  0.00           H
ATOM   4385  CA  THR   276     104.735  23.030 168.756  1.00  0.00           C
ATOM   4386  HA  THR   276     104.028  22.314 169.179  1.00  0.00           H
ATOM   4387  CB  THR   276     106.080  22.312 168.526  1.00  0.00           C
ATOM   4388  HB  THR   276     106.722  22.950 167.916  1.00  0.00           H
ATOM   4389  CG2 THR   276     106.828  21.990 169.827  1.00  0.00           C
ATOM   4390 HG21 THR   276     106.165  21.478 170.523  1.00  0.00           H
ATOM   4391 HG22 THR   276     107.687  21.353 169.612  1.00  0.00           H
ATOM   4392 HG23 THR   276     107.191  22.909 170.289  1.00  0.00           H
ATOM   4393  OG1 THR   276     105.859  21.103 167.829  1.00  0.00           O
ATOM   4394  HG1 THR   276     106.711  20.720 167.608  1.00  0.00           H
ATOM   4395  C   THR   276     104.882  24.199 169.741  1.00  0.00           C
ATOM   4396  O   THR   276     104.525  24.047 170.908  1.00  0.00           O
ATOM   4397  N   ASP   277     105.371  25.357 169.273  1.00  0.00           N
ATOM   4398  H   ASP   277     105.638  25.422 168.302  1.00  0.00           H
ATOM   4399  CA  ASP   277     105.551  26.551 170.095  1.00  0.00           C
ATOM   4400  HA  ASP   277     106.024  26.254 171.033  1.00  0.00           H
ATOM   4401  CB  ASP   277     106.488  27.539 169.381  1.00  0.00           C
ATOM   4402  HB2 ASP   277     105.999  27.888 168.469  1.00  0.00           H
ATOM   4403  HB3 ASP   277     106.642  28.403 170.029  1.00  0.00           H
ATOM   4404  CG  ASP   277     107.864  26.968 169.011  1.00  0.00           C
ATOM   4405  OD1 ASP   277     108.289  25.973 169.644  1.00  0.00           O
ATOM   4406  OD2 ASP   277     108.487  27.557 168.103  1.00  0.00           O
ATOM   4407  C   ASP   277     104.215  27.226 170.430  1.00  0.00           C
ATOM   4408  O   ASP   277     104.092  27.791 171.514  1.00  0.00           O
ATOM   4409  N   ALA   278     103.218  27.149 169.533  1.00  0.00           N
ATOM   4410  H   ALA   278     103.376  26.662 168.662  1.00  0.00           H
ATOM   4411  CA  ALA   278     101.887  27.709 169.752  1.00  0.00           C
ATOM   4412  HA  ALA   278     101.999  28.731 170.118  1.00  0.00           H
ATOM   4413  CB  ALA   278     101.137  27.760 168.420  1.00  0.00           C
ATOM   4414  HB1 ALA   278     100.994  26.751 168.033  1.00  0.00           H
ATOM   4415  HB2 ALA   278     100.162  28.225 168.567  1.00  0.00           H
ATOM   4416  HB3 ALA   278     101.704  28.347 167.697  1.00  0.00           H
ATOM   4417  C   ALA   278     101.082  26.907 170.783  1.00  0.00           C
ATOM   4418  O   ALA   278     100.242  27.488 171.466  1.00  0.00           O
ATOM   4419  N   MET   279     101.348  25.598 170.915  1.00  0.00           N
ATOM   4420  H   MET   279     102.050  25.180 170.321  1.00  0.00           H
ATOM   4421  CA  MET   279     100.739  24.742 171.926  1.00  0.00           C
ATOM   4422  HA  MET   279      99.666  24.941 171.966  1.00  0.00           H
ATOM   4423  CB  MET   279     100.945  23.266 171.547  1.00  0.00           C
ATOM   4424  HB2 MET   279     102.003  23.088 171.348  1.00  0.00           H
ATOM   4425  HB3 MET   279     100.642  22.645 172.387  1.00  0.00           H
ATOM   4426  CG  MET   279     100.124  22.843 170.324  1.00  0.00           C
ATOM   4427  HG2 MET   279      99.070  22.826 170.600  1.00  0.00           H
ATOM   4428  HG3 MET   279     100.250  23.585 169.539  1.00  0.00           H
ATOM   4429  SD  MET   279     100.569  21.232 169.619  1.00  0.00           S
ATOM   4430  CE  MET   279     100.142  20.151 171.007  1.00  0.00           C
ATOM   4431  HE1 MET   279      99.114  20.342 171.311  1.00  0.00           H
ATOM   4432  HE2 MET   279     100.241  19.110 170.704  1.00  0.00           H
ATOM   4433  HE3 MET   279     100.813  20.345 171.843  1.00  0.00           H
ATOM   4434  C   MET   279     101.342  25.029 173.306  1.00  0.00           C
ATOM   4435  O   MET   279     100.597  25.121 174.278  1.00  0.00           O
ATOM   4436  N   VAL   280     102.672  25.196 173.385  1.00  0.00           N
ATOM   4437  H   VAL   280     103.221  25.129 172.539  1.00  0.00           H
ATOM   4438  CA  VAL   280     103.407  25.411 174.631  1.00  0.00           C
ATOM   4439  HA  VAL   280     103.086  24.655 175.350  1.00  0.00           H
ATOM   4440  CB  VAL   280     104.918  25.205 174.360  1.00  0.00           C
ATOM   4441  HB  VAL   280     105.189  25.738 173.446  1.00  0.00           H
ATOM   4442  CG1 VAL   280     105.820  25.731 175.491  1.00  0.00           C
ATOM   4443 HG11 VAL   280     105.538  25.275 176.440  1.00  0.00           H
ATOM   4444 HG12 VAL   280     106.862  25.492 175.275  1.00  0.00           H
ATOM   4445 HG13 VAL   280     105.735  26.815 175.570  1.00  0.00           H
ATOM   4446  CG2 VAL   280     105.226  23.709 174.166  1.00  0.00           C
ATOM   4447 HG21 VAL   280     104.607  23.289 173.376  1.00  0.00           H
ATOM   4448 HG22 VAL   280     106.273  23.579 173.890  1.00  0.00           H
ATOM   4449 HG23 VAL   280     105.030  23.163 175.090  1.00  0.00           H
ATOM   4450  C   VAL   280     103.094  26.788 175.239  1.00  0.00           C
ATOM   4451  O   VAL   280     102.986  26.889 176.462  1.00  0.00           O
ATOM   4452  N   ASP   281     102.929  27.828 174.406  1.00  0.00           N
ATOM   4453  H   ASP   281     103.024  27.681 173.412  1.00  0.00           H
ATOM   4454  CA  ASP   281     102.621  29.187 174.853  1.00  0.00           C
ATOM   4455  HA  ASP   281     103.239  29.408 175.725  1.00  0.00           H
ATOM   4456  CB  ASP   281     102.982  30.200 173.751  1.00  0.00           C
ATOM   4457  HB2 ASP   281     102.379  29.984 172.867  1.00  0.00           H
ATOM   4458  HB3 ASP   281     102.719  31.199 174.100  1.00  0.00           H
ATOM   4459  CG  ASP   281     104.463  30.218 173.344  1.00  0.00           C
ATOM   4460  OD1 ASP   281     105.297  29.624 174.065  1.00  0.00           O
ATOM   4461  OD2 ASP   281     104.742  30.851 172.302  1.00  0.00           O
ATOM   4462  C   ASP   281     101.152  29.345 175.272  1.00  0.00           C
ATOM   4463  O   ASP   281     100.861  30.185 176.123  1.00  0.00           O
ATOM   4464  N   GLN   282     100.244  28.526 174.714  1.00  0.00           N
ATOM   4465  H   GLN   282     100.554  27.866 174.015  1.00  0.00           H
ATOM   4466  CA  GLN   282      98.846  28.432 175.134  1.00  0.00           C
ATOM   4467  HA  GLN   282      98.520  29.419 175.465  1.00  0.00           H
ATOM   4468  CB  GLN   282      97.971  28.036 173.930  1.00  0.00           C
ATOM   4469  HB2 GLN   282      98.381  27.133 173.476  1.00  0.00           H
ATOM   4470  HB3 GLN   282      96.959  27.823 174.277  1.00  0.00           H
ATOM   4471  CG  GLN   282      97.885  29.149 172.870  1.00  0.00           C
ATOM   4472  HG2 GLN   282      97.373  30.013 173.297  1.00  0.00           H
ATOM   4473  HG3 GLN   282      98.890  29.468 172.594  1.00  0.00           H
ATOM   4474  CD  GLN   282      97.141  28.716 171.600  1.00  0.00           C
ATOM   4475  OE1 GLN   282      96.302  27.817 171.626  1.00  0.00           O
ATOM   4476  NE2 GLN   282      97.444  29.367 170.474  1.00  0.00           N
ATOM   4477 HE21 GLN   282      96.980  29.125 169.611  1.00  0.00           H
ATOM   4478 HE22 GLN   282      98.136  30.103 170.488  1.00  0.00           H
ATOM   4479  C   GLN   282      98.658  27.472 176.329  1.00  0.00           C
ATOM   4480  O   GLN   282      97.525  27.278 176.772  1.00  0.00           O
ATOM   4481  N   ALA   283      99.754  26.898 176.861  1.00  0.00           N
ATOM   4482  H   ALA   283     100.647  27.110 176.440  1.00  0.00           H
ATOM   4483  CA  ALA   283      99.793  26.006 178.020  1.00  0.00           C
ATOM   4484  HA  ALA   283     100.829  25.672 178.092  1.00  0.00           H
ATOM   4485  CB  ALA   283      99.504  26.790 179.309  1.00  0.00           C
ATOM   4486  HB1 ALA   283      98.467  27.125 179.325  1.00  0.00           H
ATOM   4487  HB2 ALA   283      99.687  26.153 180.176  1.00  0.00           H
ATOM   4488  HB3 ALA   283     100.163  27.657 179.369  1.00  0.00           H
ATOM   4489  C   ALA   283      98.953  24.728 177.847  1.00  0.00           C
ATOM   4490  O   ALA   283      98.251  24.310 178.770  1.00  0.00           O
ATOM   4491  N   TRP   284      99.030  24.110 176.658  1.00  0.00           N
ATOM   4492  H   TRP   284      99.610  24.516 175.940  1.00  0.00           H
ATOM   4493  CA  TRP   284      98.397  22.831 176.346  1.00  0.00           C
ATOM   4494  HA  TRP   284      97.357  22.870 176.676  1.00  0.00           H
ATOM   4495  CB  TRP   284      98.400  22.575 174.829  1.00  0.00           C
ATOM   4496  HB2 TRP   284      99.403  22.747 174.441  1.00  0.00           H
ATOM   4497  HB3 TRP   284      98.171  21.523 174.658  1.00  0.00           H
ATOM   4498  CG  TRP   284      97.421  23.360 174.008  1.00  0.00           C
ATOM   4499  CD1 TRP   284      97.046  24.727 174.217  1.00  0.00           C
ATOM   4500  HD1 TRP   284      97.438  25.365 174.991  1.00  0.00           H
ATOM   4501  NE1 TRP   284      96.020  25.137 173.237  1.00  0.00           N
ATOM   4502  HE1 TRP   284      95.607  26.059 173.210  1.00  0.00           H
ATOM   4503  CE2 TRP   284      95.697  23.996 172.359  1.00  0.00           C
ATOM   4504  CZ2 TRP   284      94.784  23.832 171.309  1.00  0.00           C
ATOM   4505  HZ2 TRP   284      94.155  24.654 170.999  1.00  0.00           H
ATOM   4506  CH2 TRP   284      94.689  22.585 170.671  1.00  0.00           C
ATOM   4507  HH2 TRP   284      93.988  22.456 169.865  1.00  0.00           H
ATOM   4508  CZ3 TRP   284      95.499  21.503 171.065  1.00  0.00           C
ATOM   4509  HZ3 TRP   284      95.401  20.555 170.559  1.00  0.00           H
ATOM   4510  CE3 TRP   284      96.435  21.634 172.106  1.00  0.00           C
ATOM   4511  HE3 TRP   284      97.037  20.786 172.392  1.00  0.00           H
ATOM   4512  CD2 TRP   284      96.579  22.851 172.799  1.00  0.00           C
ATOM   4513  C   TRP   284      99.087  21.675 177.081  1.00  0.00           C
ATOM   4514  O   TRP   284     100.247  21.768 177.483  1.00  0.00           O
ATOM   4515  N   ASP   285      98.340  20.574 177.216  1.00  0.00           N
ATOM   4516  H   ASP   285      97.398  20.596 176.853  1.00  0.00           H
ATOM   4517  CA  ASP   285      98.757  19.314 177.825  1.00  0.00           C
ATOM   4518  HA  ASP   285      99.831  19.189 177.684  1.00  0.00           H
ATOM   4519  CB  ASP   285      98.483  19.343 179.345  1.00  0.00           C
ATOM   4520  HB2 ASP   285      99.097  20.132 179.781  1.00  0.00           H
ATOM   4521  HB3 ASP   285      98.821  18.402 179.781  1.00  0.00           H
ATOM   4522  CG  ASP   285      97.030  19.586 179.786  1.00  0.00           C
ATOM   4523  OD1 ASP   285      96.143  19.745 178.919  1.00  0.00           O
ATOM   4524  OD2 ASP   285      96.827  19.603 181.019  1.00  0.00           O
ATOM   4525  C   ASP   285      98.053  18.146 177.112  1.00  0.00           C
ATOM   4526  O   ASP   285      97.311  18.354 176.152  1.00  0.00           O
ATOM   4527  N   ALA   286      98.293  16.910 177.573  1.00  0.00           N
ATOM   4528  H   ALA   286      98.911  16.789 178.362  1.00  0.00           H
ATOM   4529  CA  ALA   286      97.706  15.705 176.990  1.00  0.00           C
ATOM   4530  HA  ALA   286      97.910  15.711 175.919  1.00  0.00           H
ATOM   4531  CB  ALA   286      98.393  14.482 177.593  1.00  0.00           C
ATOM   4532  HB1 ALA   286      98.160  14.414 178.656  1.00  0.00           H
ATOM   4533  HB2 ALA   286      98.037  13.585 177.088  1.00  0.00           H
ATOM   4534  HB3 ALA   286      99.472  14.562 177.460  1.00  0.00           H
ATOM   4535  C   ALA   286      96.184  15.607 177.193  1.00  0.00           C
ATOM   4536  O   ALA   286      95.528  14.902 176.429  1.00  0.00           O
ATOM   4537  N   GLN   287      95.617  16.321 178.180  1.00  0.00           N
ATOM   4538  H   GLN   287      96.204  16.876 178.786  1.00  0.00           H
ATOM   4539  CA  GLN   287      94.172  16.461 178.336  1.00  0.00           C
ATOM   4540  HA  GLN   287      93.713  15.473 178.280  1.00  0.00           H
ATOM   4541  CB  GLN   287      93.845  17.086 179.706  1.00  0.00           C
ATOM   4542  HB2 GLN   287      94.650  17.759 180.002  1.00  0.00           H
ATOM   4543  HB3 GLN   287      92.935  17.683 179.635  1.00  0.00           H
ATOM   4544  CG  GLN   287      93.656  16.025 180.803  1.00  0.00           C
ATOM   4545  HG2 GLN   287      94.507  15.341 180.789  1.00  0.00           H
ATOM   4546  HG3 GLN   287      93.652  16.524 181.773  1.00  0.00           H
ATOM   4547  CD  GLN   287      92.351  15.226 180.678  1.00  0.00           C
ATOM   4548  OE1 GLN   287      91.395  15.649 180.028  1.00  0.00           O
ATOM   4549  NE2 GLN   287      92.304  14.054 181.318  1.00  0.00           N
ATOM   4550 HE21 GLN   287      91.471  13.486 181.267  1.00  0.00           H
ATOM   4551 HE22 GLN   287      93.105  13.732 181.843  1.00  0.00           H
ATOM   4552  C   GLN   287      93.594  17.314 177.203  1.00  0.00           C
ATOM   4553  O   GLN   287      92.576  16.929 176.635  1.00  0.00           O
ATOM   4554  N   ARG   288      94.248  18.436 176.866  1.00  0.00           N
ATOM   4555  H   ARG   288      95.094  18.667 177.367  1.00  0.00           H
ATOM   4556  CA  ARG   288      93.804  19.399 175.861  1.00  0.00           C
ATOM   4557  HA  ARG   288      92.758  19.636 176.057  1.00  0.00           H
ATOM   4558  CB  ARG   288      94.641  20.680 176.033  1.00  0.00           C
ATOM   4559  HB2 ARG   288      94.541  21.031 177.061  1.00  0.00           H
ATOM   4560  HB3 ARG   288      95.690  20.441 175.862  1.00  0.00           H
ATOM   4561  CG  ARG   288      94.268  21.836 175.096  1.00  0.00           C
ATOM   4562  HG2 ARG   288      94.375  21.522 174.059  1.00  0.00           H
ATOM   4563  HG3 ARG   288      94.973  22.645 175.281  1.00  0.00           H
ATOM   4564  CD  ARG   288      92.846  22.365 175.314  1.00  0.00           C
ATOM   4565  HD2 ARG   288      92.128  21.605 175.007  1.00  0.00           H
ATOM   4566  HD3 ARG   288      92.695  22.579 176.372  1.00  0.00           H
ATOM   4567  NE  ARG   288      92.605  23.585 174.528  1.00  0.00           N
ATOM   4568  HE  ARG   288      92.086  23.472 173.669  1.00  0.00           H
ATOM   4569  CZ  ARG   288      93.023  24.824 174.855  1.00  0.00           C
ATOM   4570  NH1 ARG   288      93.722  25.063 175.976  1.00  0.00           N
ATOM   4571 HH11 ARG   288      93.949  24.302 176.600  1.00  0.00           H
ATOM   4572 HH12 ARG   288      94.025  26.001 176.193  1.00  0.00           H
ATOM   4573  NH2 ARG   288      92.737  25.846 174.038  1.00  0.00           N
ATOM   4574 HH21 ARG   288      92.215  25.685 173.190  1.00  0.00           H
ATOM   4575 HH22 ARG   288      93.046  26.779 174.272  1.00  0.00           H
ATOM   4576  C   ARG   288      93.930  18.848 174.434  1.00  0.00           C
ATOM   4577  O   ARG   288      93.073  19.144 173.603  1.00  0.00           O
ATOM   4578  N   ILE   289      94.972  18.047 174.157  1.00  0.00           N
ATOM   4579  H   ILE   289      95.631  17.838 174.893  1.00  0.00           H
ATOM   4580  CA  ILE   289      95.246  17.466 172.844  1.00  0.00           C
ATOM   4581  HA  ILE   289      95.222  18.261 172.097  1.00  0.00           H
ATOM   4582  CB  ILE   289      96.665  16.837 172.848  1.00  0.00           C
ATOM   4583  HB  ILE   289      96.780  16.260 173.768  1.00  0.00           H
ATOM   4584  CG2 ILE   289      96.875  15.875 171.664  1.00  0.00           C
ATOM   4585 HG21 ILE   289      96.661  16.388 170.727  1.00  0.00           H
ATOM   4586 HG22 ILE   289      97.896  15.497 171.646  1.00  0.00           H
ATOM   4587 HG23 ILE   289      96.213  15.016 171.759  1.00  0.00           H
ATOM   4588  CG1 ILE   289      97.735  17.953 172.825  1.00  0.00           C
ATOM   4589 HG12 ILE   289      97.759  18.409 171.834  1.00  0.00           H
ATOM   4590 HG13 ILE   289      97.464  18.729 173.539  1.00  0.00           H
ATOM   4591  CD1 ILE   289      99.145  17.472 173.193  1.00  0.00           C
ATOM   4592 HD11 ILE   289      99.543  16.819 172.417  1.00  0.00           H
ATOM   4593 HD12 ILE   289      99.802  18.335 173.292  1.00  0.00           H
ATOM   4594 HD13 ILE   289      99.121  16.940 174.144  1.00  0.00           H
ATOM   4595  C   ILE   289      94.156  16.447 172.484  1.00  0.00           C
ATOM   4596  O   ILE   289      93.665  16.459 171.356  1.00  0.00           O
ATOM   4597  N   PHE   290      93.781  15.587 173.443  1.00  0.00           N
ATOM   4598  H   PHE   290      94.227  15.640 174.347  1.00  0.00           H
ATOM   4599  CA  PHE   290      92.776  14.548 173.263  1.00  0.00           C
ATOM   4600  HA  PHE   290      92.847  14.177 172.240  1.00  0.00           H
ATOM   4601  CB  PHE   290      93.095  13.368 174.197  1.00  0.00           C
ATOM   4602  HB2 PHE   290      93.346  13.747 175.187  1.00  0.00           H
ATOM   4603  HB3 PHE   290      92.198  12.756 174.299  1.00  0.00           H
ATOM   4604  CG  PHE   290      94.227  12.470 173.721  1.00  0.00           C
ATOM   4605  CD1 PHE   290      93.937  11.184 173.227  1.00  0.00           C
ATOM   4606  HD1 PHE   290      92.919  10.829 173.199  1.00  0.00           H
ATOM   4607  CE1 PHE   290      94.968  10.351 172.765  1.00  0.00           C
ATOM   4608  HE1 PHE   290      94.733   9.376 172.372  1.00  0.00           H
ATOM   4609  CZ  PHE   290      96.302  10.785 172.815  1.00  0.00           C
ATOM   4610  HZ  PHE   290      97.093  10.140 172.465  1.00  0.00           H
ATOM   4611  CE2 PHE   290      96.600  12.062 173.317  1.00  0.00           C
ATOM   4612  HE2 PHE   290      97.622  12.405 173.343  1.00  0.00           H
ATOM   4613  CD2 PHE   290      95.567  12.903 173.766  1.00  0.00           C
ATOM   4614  HD2 PHE   290      95.813  13.886 174.133  1.00  0.00           H
ATOM   4615  C   PHE   290      91.343  15.081 173.450  1.00  0.00           C
ATOM   4616  O   PHE   290      90.417  14.408 173.003  1.00  0.00           O
ATOM   4617  N   LYS   291      91.145  16.277 174.037  1.00  0.00           N
ATOM   4618  H   LYS   291      91.939  16.784 174.400  1.00  0.00           H
ATOM   4619  CA  LYS   291      89.858  16.982 174.010  1.00  0.00           C
ATOM   4620  HA  LYS   291      89.064  16.259 174.207  1.00  0.00           H
ATOM   4621  CB  LYS   291      89.794  18.095 175.083  1.00  0.00           C
ATOM   4622  HB2 LYS   291      90.782  18.299 175.492  1.00  0.00           H
ATOM   4623  HB3 LYS   291      89.456  19.020 174.615  1.00  0.00           H
ATOM   4624  CG  LYS   291      88.804  17.784 176.219  1.00  0.00           C
ATOM   4625  HG2 LYS   291      87.852  17.480 175.782  1.00  0.00           H
ATOM   4626  HG3 LYS   291      88.636  18.695 176.795  1.00  0.00           H
ATOM   4627  CD  LYS   291      89.318  16.697 177.171  1.00  0.00           C
ATOM   4628  HD2 LYS   291      89.629  15.832 176.595  1.00  0.00           H
ATOM   4629  HD3 LYS   291      90.180  17.087 177.712  1.00  0.00           H
ATOM   4630  CE  LYS   291      88.268  16.265 178.200  1.00  0.00           C
ATOM   4631  HE2 LYS   291      87.848  17.149 178.679  1.00  0.00           H
ATOM   4632  HE3 LYS   291      88.752  15.650 178.959  1.00  0.00           H
ATOM   4633  NZ  LYS   291      87.185  15.479 177.585  1.00  0.00           N
ATOM   4634  HZ1 LYS   291      87.570  14.649 177.159  1.00  0.00           H
ATOM   4635  HZ2 LYS   291      86.515  15.214 178.294  1.00  0.00           H
ATOM   4636  HZ3 LYS   291      86.725  16.035 176.878  1.00  0.00           H
ATOM   4637  C   LYS   291      89.598  17.603 172.631  1.00  0.00           C
ATOM   4638  O   LYS   291      88.437  17.751 172.251  1.00  0.00           O
ATOM   4639  N   GLU   292      90.660  17.975 171.899  1.00  0.00           N
ATOM   4640  H   GLU   292      91.588  17.831 172.271  1.00  0.00           H
ATOM   4641  CA  GLU   292      90.560  18.586 170.580  1.00  0.00           C
ATOM   4642  HA  GLU   292      89.670  19.217 170.573  1.00  0.00           H
ATOM   4643  CB  GLU   292      91.795  19.469 170.338  1.00  0.00           C
ATOM   4644  HB2 GLU   292      92.167  19.868 171.281  1.00  0.00           H
ATOM   4645  HB3 GLU   292      92.586  18.867 169.892  1.00  0.00           H
ATOM   4646  CG  GLU   292      91.460  20.650 169.419  1.00  0.00           C
ATOM   4647  HG2 GLU   292      90.895  20.303 168.553  1.00  0.00           H
ATOM   4648  HG3 GLU   292      92.390  21.081 169.056  1.00  0.00           H
ATOM   4649  CD  GLU   292      90.674  21.731 170.169  1.00  0.00           C
ATOM   4650  OE1 GLU   292      89.457  21.845 169.904  1.00  0.00           O
ATOM   4651  OE2 GLU   292      91.300  22.423 171.002  1.00  0.00           O
ATOM   4652  C   GLU   292      90.415  17.524 169.481  1.00  0.00           C
ATOM   4653  O   GLU   292      89.747  17.778 168.478  1.00  0.00           O
ATOM   4654  N   ALA   293      91.007  16.335 169.688  1.00  0.00           N
ATOM   4655  H   ALA   293      91.549  16.202 170.530  1.00  0.00           H
ATOM   4656  CA  ALA   293      90.810  15.167 168.840  1.00  0.00           C
ATOM   4657  HA  ALA   293      90.950  15.459 167.800  1.00  0.00           H
ATOM   4658  CB  ALA   293      91.851  14.098 169.193  1.00  0.00           C
ATOM   4659  HB1 ALA   293      91.704  13.758 170.218  1.00  0.00           H
ATOM   4660  HB2 ALA   293      91.745  13.249 168.516  1.00  0.00           H
ATOM   4661  HB3 ALA   293      92.855  14.509 169.092  1.00  0.00           H
ATOM   4662  C   ALA   293      89.392  14.619 169.006  1.00  0.00           C
ATOM   4663  O   ALA   293      88.783  14.222 168.018  1.00  0.00           O
ATOM   4664  N   GLU   294      88.857  14.653 170.235  1.00  0.00           N
ATOM   4665  H   GLU   294      89.424  15.002 170.995  1.00  0.00           H
ATOM   4666  CA  GLU   294      87.492  14.269 170.569  1.00  0.00           C
ATOM   4667  HA  GLU   294      87.318  13.243 170.243  1.00  0.00           H
ATOM   4668  CB  GLU   294      87.364  14.326 172.100  1.00  0.00           C
ATOM   4669  HB2 GLU   294      87.929  13.498 172.529  1.00  0.00           H
ATOM   4670  HB3 GLU   294      87.813  15.255 172.446  1.00  0.00           H
ATOM   4671  CG  GLU   294      85.934  14.285 172.649  1.00  0.00           C
ATOM   4672  HG2 GLU   294      85.294  14.990 172.119  1.00  0.00           H
ATOM   4673  HG3 GLU   294      85.534  13.282 172.503  1.00  0.00           H
ATOM   4674  CD  GLU   294      85.920  14.658 174.132  1.00  0.00           C
ATOM   4675  OE1 GLU   294      85.262  15.668 174.463  1.00  0.00           O
ATOM   4676  OE2 GLU   294      86.573  13.934 174.913  1.00  0.00           O
ATOM   4677  C   GLU   294      86.476  15.183 169.875  1.00  0.00           C
ATOM   4678  O   GLU   294      85.493  14.680 169.334  1.00  0.00           O
ATOM   4679  N   LYS   295      86.717  16.503 169.879  1.00  0.00           N
ATOM   4680  H   LYS   295      87.551  16.845 170.336  1.00  0.00           H
ATOM   4681  CA  LYS   295      85.833  17.502 169.283  1.00  0.00           C
ATOM   4682  HA  LYS   295      84.832  17.358 169.692  1.00  0.00           H
ATOM   4683  CB  LYS   295      86.340  18.893 169.701  1.00  0.00           C
ATOM   4684  HB2 LYS   295      86.472  18.895 170.783  1.00  0.00           H
ATOM   4685  HB3 LYS   295      87.308  19.079 169.235  1.00  0.00           H
ATOM   4686  CG  LYS   295      85.367  20.024 169.328  1.00  0.00           C
ATOM   4687  HG2 LYS   295      85.181  20.005 168.255  1.00  0.00           H
ATOM   4688  HG3 LYS   295      84.419  19.868 169.845  1.00  0.00           H
ATOM   4689  CD  LYS   295      85.913  21.415 169.681  1.00  0.00           C
ATOM   4690  HD2 LYS   295      86.847  21.577 169.143  1.00  0.00           H
ATOM   4691  HD3 LYS   295      85.192  22.164 169.351  1.00  0.00           H
ATOM   4692  CE  LYS   295      86.153  21.589 171.184  1.00  0.00           C
ATOM   4693  HE2 LYS   295      85.214  21.437 171.716  1.00  0.00           H
ATOM   4694  HE3 LYS   295      86.877  20.847 171.522  1.00  0.00           H
ATOM   4695  NZ  LYS   295      86.672  22.931 171.493  1.00  0.00           N
ATOM   4696  HZ1 LYS   295      86.009  23.628 171.183  1.00  0.00           H
ATOM   4697  HZ2 LYS   295      86.810  23.018 172.490  1.00  0.00           H
ATOM   4698  HZ3 LYS   295      87.552  23.069 171.018  1.00  0.00           H
ATOM   4699  C   LYS   295      85.775  17.356 167.754  1.00  0.00           C
ATOM   4700  O   LYS   295      84.735  17.628 167.155  1.00  0.00           O
ATOM   4701  N   PHE   296      86.873  16.891 167.141  1.00  0.00           N
ATOM   4702  H   PHE   296      87.686  16.684 167.704  1.00  0.00           H
ATOM   4703  CA  PHE   296      86.987  16.621 165.714  1.00  0.00           C
ATOM   4704  HA  PHE   296      86.623  17.493 165.170  1.00  0.00           H
ATOM   4705  CB  PHE   296      88.484  16.456 165.389  1.00  0.00           C
ATOM   4706  HB2 PHE   296      88.948  17.444 165.397  1.00  0.00           H
ATOM   4707  HB3 PHE   296      88.966  15.882 166.176  1.00  0.00           H
ATOM   4708  CG  PHE   296      88.796  15.772 164.075  1.00  0.00           C
ATOM   4709  CD1 PHE   296      89.049  16.528 162.917  1.00  0.00           C
ATOM   4710  HD1 PHE   296      89.045  17.605 162.970  1.00  0.00           H
ATOM   4711  CE1 PHE   296      89.304  15.885 161.693  1.00  0.00           C
ATOM   4712  HE1 PHE   296      89.487  16.469 160.802  1.00  0.00           H
ATOM   4713  CZ  PHE   296      89.312  14.481 161.628  1.00  0.00           C
ATOM   4714  HZ  PHE   296      89.496  13.986 160.686  1.00  0.00           H
ATOM   4715  CE2 PHE   296      89.080  13.725 162.791  1.00  0.00           C
ATOM   4716  HE2 PHE   296      89.091  12.650 162.755  1.00  0.00           H
ATOM   4717  CD2 PHE   296      88.828  14.367 164.012  1.00  0.00           C
ATOM   4718  HD2 PHE   296      88.648  13.777 164.899  1.00  0.00           H
ATOM   4719  C   PHE   296      86.136  15.411 165.277  1.00  0.00           C
ATOM   4720  O   PHE   296      85.674  15.400 164.136  1.00  0.00           O
ATOM   4721  N   PHE   297      85.899  14.422 166.158  1.00  0.00           N
ATOM   4722  H   PHE   297      86.303  14.474 167.083  1.00  0.00           H
ATOM   4723  CA  PHE   297      85.005  13.296 165.876  1.00  0.00           C
ATOM   4724  HA  PHE   297      85.096  13.044 164.821  1.00  0.00           H
ATOM   4725  CB  PHE   297      85.431  12.053 166.668  1.00  0.00           C
ATOM   4726  HB2 PHE   297      85.457  12.293 167.732  1.00  0.00           H
ATOM   4727  HB3 PHE   297      84.682  11.274 166.525  1.00  0.00           H
ATOM   4728  CG  PHE   297      86.771  11.496 166.229  1.00  0.00           C
ATOM   4729  CD1 PHE   297      86.917  10.939 164.944  1.00  0.00           C
ATOM   4730  HD1 PHE   297      86.069  10.875 164.282  1.00  0.00           H
ATOM   4731  CE1 PHE   297      88.170  10.469 164.516  1.00  0.00           C
ATOM   4732  HE1 PHE   297      88.271  10.031 163.538  1.00  0.00           H
ATOM   4733  CZ  PHE   297      89.292  10.592 165.351  1.00  0.00           C
ATOM   4734  HZ  PHE   297      90.261  10.260 165.012  1.00  0.00           H
ATOM   4735  CE2 PHE   297      89.148  11.152 166.630  1.00  0.00           C
ATOM   4736  HE2 PHE   297      90.010  11.272 167.265  1.00  0.00           H
ATOM   4737  CD2 PHE   297      87.884  11.565 167.082  1.00  0.00           C
ATOM   4738  HD2 PHE   297      87.772  11.965 168.077  1.00  0.00           H
ATOM   4739  C   PHE   297      83.537  13.641 166.151  1.00  0.00           C
ATOM   4740  O   PHE   297      82.662  13.153 165.439  1.00  0.00           O
ATOM   4741  N   VAL   298      83.258  14.492 167.149  1.00  0.00           N
ATOM   4742  H   VAL   298      84.016  14.873 167.699  1.00  0.00           H
ATOM   4743  CA  VAL   298      81.902  14.910 167.497  1.00  0.00           C
ATOM   4744  HA  VAL   298      81.273  14.023 167.534  1.00  0.00           H
ATOM   4745  CB  VAL   298      81.909  15.527 168.917  1.00  0.00           C
ATOM   4746  HB  VAL   298      82.714  16.261 168.981  1.00  0.00           H
ATOM   4747  CG1 VAL   298      80.591  16.236 169.273  1.00  0.00           C
ATOM   4748 HG11 VAL   298      79.752  15.548 169.154  1.00  0.00           H
ATOM   4749 HG12 VAL   298      80.623  16.582 170.307  1.00  0.00           H
ATOM   4750 HG13 VAL   298      80.443  17.103 168.631  1.00  0.00           H
ATOM   4751  CG2 VAL   298      82.151  14.430 169.974  1.00  0.00           C
ATOM   4752 HG21 VAL   298      83.073  13.888 169.767  1.00  0.00           H
ATOM   4753 HG22 VAL   298      82.231  14.880 170.964  1.00  0.00           H
ATOM   4754 HG23 VAL   298      81.325  13.718 169.972  1.00  0.00           H
ATOM   4755  C   VAL   298      81.307  15.830 166.412  1.00  0.00           C
ATOM   4756  O   VAL   298      80.090  15.818 166.224  1.00  0.00           O
ATOM   4757  N   SER   299      82.145  16.575 165.671  1.00  0.00           N
ATOM   4758  H   SER   299      83.137  16.531 165.857  1.00  0.00           H
ATOM   4759  CA  SER   299      81.707  17.459 164.593  1.00  0.00           C
ATOM   4760  HA  SER   299      80.850  18.027 164.955  1.00  0.00           H
ATOM   4761  CB  SER   299      82.821  18.468 164.273  1.00  0.00           C
ATOM   4762  HB2 SER   299      83.113  18.983 165.188  1.00  0.00           H
ATOM   4763  HB3 SER   299      82.438  19.206 163.569  1.00  0.00           H
ATOM   4764  OG  SER   299      83.959  17.851 163.707  1.00  0.00           O
ATOM   4765  HG  SER   299      84.623  18.526 163.548  1.00  0.00           H
ATOM   4766  C   SER   299      81.267  16.685 163.338  1.00  0.00           C
ATOM   4767  O   SER   299      80.373  17.157 162.635  1.00  0.00           O
ATOM   4768  N   VAL   300      81.855  15.504 163.073  1.00  0.00           N
ATOM   4769  H   VAL   300      82.575  15.167 163.696  1.00  0.00           H
ATOM   4770  CA  VAL   300      81.497  14.641 161.942  1.00  0.00           C
ATOM   4771  HA  VAL   300      81.080  15.284 161.167  1.00  0.00           H
ATOM   4772  CB  VAL   300      82.751  13.976 161.323  1.00  0.00           C
ATOM   4773  HB  VAL   300      82.433  13.441 160.428  1.00  0.00           H
ATOM   4774  CG1 VAL   300      83.776  15.030 160.873  1.00  0.00           C
ATOM   4775 HG11 VAL   300      84.215  15.535 161.734  1.00  0.00           H
ATOM   4776 HG12 VAL   300      84.572  14.551 160.302  1.00  0.00           H
ATOM   4777 HG13 VAL   300      83.282  15.768 160.243  1.00  0.00           H
ATOM   4778  CG2 VAL   300      83.428  12.955 162.247  1.00  0.00           C
ATOM   4779 HG21 VAL   300      82.712  12.200 162.571  1.00  0.00           H
ATOM   4780 HG22 VAL   300      84.241  12.459 161.716  1.00  0.00           H
ATOM   4781 HG23 VAL   300      83.835  13.467 163.114  1.00  0.00           H
ATOM   4782  C   VAL   300      80.387  13.630 162.297  1.00  0.00           C
ATOM   4783  O   VAL   300      80.085  12.753 161.490  1.00  0.00           O
ATOM   4784  N   GLY   301      79.765  13.751 163.481  1.00  0.00           N
ATOM   4785  H   GLY   301      80.057  14.484 164.112  1.00  0.00           H
ATOM   4786  CA  GLY   301      78.628  12.937 163.898  1.00  0.00           C
ATOM   4787  HA2 GLY   301      78.041  13.522 164.607  1.00  0.00           H
ATOM   4788  HA3 GLY   301      78.000  12.733 163.030  1.00  0.00           H
ATOM   4789  C   GLY   301      78.998  11.604 164.562  1.00  0.00           C
ATOM   4790  O   GLY   301      78.091  10.902 165.010  1.00  0.00           O
ATOM   4791  N   LEU   302      80.294  11.260 164.659  1.00  0.00           N
ATOM   4792  H   LEU   302      80.993  11.869 164.260  1.00  0.00           H
ATOM   4793  CA  LEU   302      80.772  10.127 165.452  1.00  0.00           C
ATOM   4794  HA  LEU   302      80.117   9.284 165.245  1.00  0.00           H
ATOM   4795  CB  LEU   302      82.207   9.747 165.035  1.00  0.00           C
ATOM   4796  HB2 LEU   302      82.830  10.637 165.086  1.00  0.00           H
ATOM   4797  HB3 LEU   302      82.610   9.033 165.754  1.00  0.00           H
ATOM   4798  CG  LEU   302      82.328   9.136 163.622  1.00  0.00           C
ATOM   4799  HG  LEU   302      81.856   9.800 162.897  1.00  0.00           H
ATOM   4800  CD1 LEU   302      83.812   9.007 163.249  1.00  0.00           C
ATOM   4801 HD11 LEU   302      84.334   8.390 163.983  1.00  0.00           H
ATOM   4802 HD12 LEU   302      83.912   8.552 162.263  1.00  0.00           H
ATOM   4803 HD13 LEU   302      84.267   9.996 163.220  1.00  0.00           H
ATOM   4804  CD2 LEU   302      81.661   7.753 163.526  1.00  0.00           C
ATOM   4805 HD21 LEU   302      80.583   7.842 163.656  1.00  0.00           H
ATOM   4806 HD22 LEU   302      81.851   7.320 162.544  1.00  0.00           H
ATOM   4807 HD23 LEU   302      82.064   7.087 164.291  1.00  0.00           H
ATOM   4808  C   LEU   302      80.693  10.453 166.960  1.00  0.00           C
ATOM   4809  O   LEU   302      80.732  11.627 167.330  1.00  0.00           O
ATOM   4810  N   PRO   303      80.582   9.441 167.845  1.00  0.00           N
ATOM   4811  CD  PRO   303      80.443   7.965 167.467  1.00  0.00           C
ATOM   4812  HD2 PRO   303      81.381   7.596 167.055  1.00  0.00           H
ATOM   4813  HD3 PRO   303      79.641   7.833 166.741  1.00  0.00           H
ATOM   4814  CG  PRO   303      80.084   7.151 168.797  1.00  0.00           C
ATOM   4815  HG2 PRO   303      80.816   6.361 168.966  1.00  0.00           H
ATOM   4816  HG3 PRO   303      79.085   6.722 168.706  1.00  0.00           H
ATOM   4817  CB  PRO   303      80.111   8.202 170.000  1.00  0.00           C
ATOM   4818  HB2 PRO   303      80.918   7.934 170.683  1.00  0.00           H
ATOM   4819  HB3 PRO   303      79.160   8.195 170.534  1.00  0.00           H
ATOM   4820  CA  PRO   303      80.376   9.650 169.353  1.00  0.00           C
ATOM   4821  HA  PRO   303      79.479  10.254 169.492  1.00  0.00           H
ATOM   4822  C   PRO   303      81.546  10.343 170.067  1.00  0.00           C
ATOM   4823  O   PRO   303      82.615  10.549 169.493  1.00  0.00           O
ATOM   4824  N   ASN   304      81.329  10.663 171.351  1.00  0.00           N
ATOM   4825  H   ASN   304      80.411  10.490 171.736  1.00  0.00           H
ATOM   4826  CA  ASN   304      82.377  10.995 172.312  1.00  0.00           C
ATOM   4827  HA  ASN   304      83.126  11.615 171.817  1.00  0.00           H
ATOM   4828  CB  ASN   304      81.750  11.805 173.470  1.00  0.00           C
ATOM   4829  HB2 ASN   304      81.056  11.162 174.014  1.00  0.00           H
ATOM   4830  HB3 ASN   304      81.174  12.632 173.051  1.00  0.00           H
ATOM   4831  CG  ASN   304      82.758  12.396 174.466  1.00  0.00           C
ATOM   4832  OD1 ASN   304      83.964  12.354 174.239  1.00  0.00           O
ATOM   4833  ND2 ASN   304      82.265  12.953 175.582  1.00  0.00           N
ATOM   4834 HD21 ASN   304      81.267  12.992 175.730  1.00  0.00           H
ATOM   4835  C   ASN   304      83.035   9.698 172.819  1.00  0.00           C
ATOM   4836  O   ASN   304      82.373   8.665 172.930  1.00  0.00           O
ATOM   4837  N   MET   305      84.322   9.779 173.191  1.00  0.00           N
ATOM   4838  H   MET   305      84.805  10.655 173.050  1.00  0.00           H
ATOM   4839  CA  MET   305      85.017   8.784 174.003  1.00  0.00           C
ATOM   4840  HA  MET   305      85.089   7.853 173.440  1.00  0.00           H
ATOM   4841  CB  MET   305      86.430   9.279 174.344  1.00  0.00           C
ATOM   4842  HB2 MET   305      86.330  10.229 174.863  1.00  0.00           H
ATOM   4843  HB3 MET   305      86.895   8.568 175.025  1.00  0.00           H
ATOM   4844  CG  MET   305      87.375   9.494 173.158  1.00  0.00           C
ATOM   4845  HG2 MET   305      86.936  10.206 172.459  1.00  0.00           H
ATOM   4846  HG3 MET   305      88.287   9.944 173.551  1.00  0.00           H
ATOM   4847  SD  MET   305      87.859   7.990 172.271  1.00  0.00           S
ATOM   4848  CE  MET   305      86.695   8.051 170.885  1.00  0.00           C
ATOM   4849  HE1 MET   305      86.818   8.994 170.353  1.00  0.00           H
ATOM   4850  HE2 MET   305      86.898   7.227 170.202  1.00  0.00           H
ATOM   4851  HE3 MET   305      85.672   7.972 171.252  1.00  0.00           H
ATOM   4852  C   MET   305      84.255   8.523 175.311  1.00  0.00           C
ATOM   4853  O   MET   305      83.680   9.439 175.904  1.00  0.00           O
ATOM   4854  N   THR   306      84.276   7.259 175.754  1.00  0.00           N
ATOM   4855  H   THR   306      84.794   6.572 175.226  1.00  0.00           H
ATOM   4856  CA  THR   306      83.527   6.766 176.910  1.00  0.00           C
ATOM   4857  HA  THR   306      82.498   7.114 176.817  1.00  0.00           H
ATOM   4858  CB  THR   306      83.503   5.222 176.902  1.00  0.00           C
ATOM   4859  HB  THR   306      82.893   4.891 177.743  1.00  0.00           H
ATOM   4860  CG2 THR   306      82.886   4.644 175.620  1.00  0.00           C
ATOM   4861 HG21 THR   306      83.518   4.862 174.759  1.00  0.00           H
ATOM   4862 HG22 THR   306      82.785   3.563 175.720  1.00  0.00           H
ATOM   4863 HG23 THR   306      81.897   5.077 175.461  1.00  0.00           H
ATOM   4864  OG1 THR   306      84.802   4.688 177.071  1.00  0.00           O
ATOM   4865  HG1 THR   306      84.731   3.734 177.155  1.00  0.00           H
ATOM   4866  C   THR   306      84.089   7.303 178.236  1.00  0.00           C
ATOM   4867  O   THR   306      85.214   7.798 178.296  1.00  0.00           O
ATOM   4868  N   GLN   307      83.301   7.171 179.313  1.00  0.00           N
ATOM   4869  H   GLN   307      82.379   6.775 179.202  1.00  0.00           H
ATOM   4870  CA  GLN   307      83.757   7.429 180.678  1.00  0.00           C
ATOM   4871  HA  GLN   307      84.290   8.379 180.698  1.00  0.00           H
ATOM   4872  CB  GLN   307      82.551   7.546 181.624  1.00  0.00           C
ATOM   4873  HB2 GLN   307      81.880   6.698 181.472  1.00  0.00           H
ATOM   4874  HB3 GLN   307      82.906   7.528 182.655  1.00  0.00           H
ATOM   4875  CG  GLN   307      81.794   8.867 181.399  1.00  0.00           C
ATOM   4876  HG2 GLN   307      82.490   9.692 181.557  1.00  0.00           H
ATOM   4877  HG3 GLN   307      81.440   8.917 180.368  1.00  0.00           H
ATOM   4878  CD  GLN   307      80.599   9.073 182.333  1.00  0.00           C
ATOM   4879  OE1 GLN   307      80.192   8.175 183.069  1.00  0.00           O
ATOM   4880  NE2 GLN   307      80.027  10.280 182.300  1.00  0.00           N
ATOM   4881 HE21 GLN   307      79.235  10.481 182.893  1.00  0.00           H
ATOM   4882 HE22 GLN   307      80.390  10.994 181.684  1.00  0.00           H
ATOM   4883  C   GLN   307      84.751   6.362 181.157  1.00  0.00           C
ATOM   4884  O   GLN   307      85.538   6.652 182.054  1.00  0.00           O
ATOM   4885  N   GLY   308      84.769   5.172 180.535  1.00  0.00           N
ATOM   4886  H   GLY   308      84.097   4.991 179.803  1.00  0.00           H
ATOM   4887  CA  GLY   308      85.801   4.168 180.753  1.00  0.00           C
ATOM   4888  HA2 GLY   308      85.928   4.005 181.824  1.00  0.00           H
ATOM   4889  HA3 GLY   308      85.472   3.235 180.295  1.00  0.00           H
ATOM   4890  C   GLY   308      87.145   4.571 180.132  1.00  0.00           C
ATOM   4891  O   GLY   308      88.184   4.201 180.672  1.00  0.00           O
ATOM   4892  N   PHE   309      87.137   5.356 179.043  1.00  0.00           N
ATOM   4893  H   PHE   309      86.252   5.641 178.649  1.00  0.00           H
ATOM   4894  CA  PHE   309      88.345   5.864 178.402  1.00  0.00           C
ATOM   4895  HA  PHE   309      89.062   5.049 178.317  1.00  0.00           H
ATOM   4896  CB  PHE   309      88.010   6.355 176.983  1.00  0.00           C
ATOM   4897  HB2 PHE   309      87.657   5.507 176.394  1.00  0.00           H
ATOM   4898  HB3 PHE   309      87.193   7.069 177.034  1.00  0.00           H
ATOM   4899  CG  PHE   309      89.153   7.026 176.244  1.00  0.00           C
ATOM   4900  CD1 PHE   309      89.955   6.286 175.355  1.00  0.00           C
ATOM   4901  HD1 PHE   309      89.767   5.235 175.196  1.00  0.00           H
ATOM   4902  CE1 PHE   309      91.002   6.918 174.666  1.00  0.00           C
ATOM   4903  HE1 PHE   309      91.608   6.346 173.986  1.00  0.00           H
ATOM   4904  CZ  PHE   309      91.257   8.287 174.858  1.00  0.00           C
ATOM   4905  HZ  PHE   309      92.066   8.768 174.328  1.00  0.00           H
ATOM   4906  CE2 PHE   309      90.453   9.031 175.736  1.00  0.00           C
ATOM   4907  HE2 PHE   309      90.640  10.085 175.881  1.00  0.00           H
ATOM   4908  CD2 PHE   309      89.402   8.401 176.423  1.00  0.00           C
ATOM   4909  HD2 PHE   309      88.784   8.978 177.091  1.00  0.00           H
ATOM   4910  C   PHE   309      88.997   6.954 179.253  1.00  0.00           C
ATOM   4911  O   PHE   309      90.191   6.872 179.520  1.00  0.00           O
ATOM   4912  N   TRP   310      88.228   7.955 179.699  1.00  0.00           N
ATOM   4913  H   TRP   310      87.245   7.968 179.469  1.00  0.00           H
ATOM   4914  CA  TRP   310      88.763   9.092 180.442  1.00  0.00           C
ATOM   4915  HA  TRP   310      89.706   9.378 179.972  1.00  0.00           H
ATOM   4916  CB  TRP   310      87.805  10.275 180.284  1.00  0.00           C
ATOM   4917  HB2 TRP   310      86.779   9.946 180.456  1.00  0.00           H
ATOM   4918  HB3 TRP   310      88.038  11.023 181.036  1.00  0.00           H
ATOM   4919  CG  TRP   310      87.907  10.952 178.954  1.00  0.00           C
ATOM   4920  CD1 TRP   310      86.941  10.881 177.899  1.00  0.00           C
ATOM   4921  HD1 TRP   310      86.025  10.318 177.932  1.00  0.00           H
ATOM   4922  NE1 TRP   310      87.387  11.677 176.739  1.00  0.00           N
ATOM   4923  HE1 TRP   310      86.853  11.774 175.887  1.00  0.00           H
ATOM   4924  CE2 TRP   310      88.709  12.265 177.025  1.00  0.00           C
ATOM   4925  CZ2 TRP   310      89.569  13.076 176.275  1.00  0.00           C
ATOM   4926  HZ2 TRP   310      89.287  13.399 175.284  1.00  0.00           H
ATOM   4927  CH2 TRP   310      90.795  13.474 176.831  1.00  0.00           C
ATOM   4928  HH2 TRP   310      91.443  14.128 176.272  1.00  0.00           H
ATOM   4929  CZ3 TRP   310      91.182  13.050 178.114  1.00  0.00           C
ATOM   4930  HZ3 TRP   310      92.141  13.358 178.501  1.00  0.00           H
ATOM   4931  CE3 TRP   310      90.341  12.243 178.902  1.00  0.00           C
ATOM   4932  HE3 TRP   310      90.664  11.936 179.886  1.00  0.00           H
ATOM   4933  CD2 TRP   310      89.084  11.826 178.421  1.00  0.00           C
ATOM   4934  C   TRP   310      89.094   8.777 181.911  1.00  0.00           C
ATOM   4935  O   TRP   310      89.686   9.627 182.576  1.00  0.00           O
ATOM   4936  N   GLU   311      88.763   7.571 182.404  1.00  0.00           N
ATOM   4937  H   GLU   311      88.277   6.918 181.806  1.00  0.00           H
ATOM   4938  CA  GLU   311      89.099   7.109 183.751  1.00  0.00           C
ATOM   4939  HA  GLU   311      89.435   7.956 184.350  1.00  0.00           H
ATOM   4940  CB  GLU   311      87.846   6.532 184.430  1.00  0.00           C
ATOM   4941  HB2 GLU   311      87.391   5.794 183.767  1.00  0.00           H
ATOM   4942  HB3 GLU   311      88.140   6.024 185.350  1.00  0.00           H
ATOM   4943  CG  GLU   311      86.819   7.622 184.793  1.00  0.00           C
ATOM   4944  HG2 GLU   311      87.223   8.230 185.604  1.00  0.00           H
ATOM   4945  HG3 GLU   311      86.662   8.275 183.934  1.00  0.00           H
ATOM   4946  CD  GLU   311      85.460   7.059 185.227  1.00  0.00           C
ATOM   4947  OE1 GLU   311      85.423   5.921 185.744  1.00  0.00           O
ATOM   4948  OE2 GLU   311      84.465   7.794 185.036  1.00  0.00           O
ATOM   4949  C   GLU   311      90.231   6.071 183.761  1.00  0.00           C
ATOM   4950  O   GLU   311      90.837   5.891 184.819  1.00  0.00           O
ATOM   4951  N   ASN   312      90.519   5.392 182.633  1.00  0.00           N
ATOM   4952  H   ASN   312      90.002   5.598 181.790  1.00  0.00           H
ATOM   4953  CA  ASN   312      91.442   4.252 182.593  1.00  0.00           C
ATOM   4954  HA  ASN   312      91.899   4.142 183.576  1.00  0.00           H
ATOM   4955  CB  ASN   312      90.687   2.941 182.313  1.00  0.00           C
ATOM   4956  HB2 ASN   312      90.359   2.944 181.273  1.00  0.00           H
ATOM   4957  HB3 ASN   312      91.390   2.120 182.429  1.00  0.00           H
ATOM   4958  CG  ASN   312      89.487   2.649 183.222  1.00  0.00           C
ATOM   4959  OD1 ASN   312      89.449   3.053 184.383  1.00  0.00           O
ATOM   4960  ND2 ASN   312      88.500   1.919 182.693  1.00  0.00           N
ATOM   4961 HD21 ASN   312      87.687   1.692 183.248  1.00  0.00           H
ATOM   4962 HD22 ASN   312      88.565   1.600 181.737  1.00  0.00           H
ATOM   4963  C   ASN   312      92.602   4.410 181.598  1.00  0.00           C
ATOM   4964  O   ASN   312      93.554   3.638 181.697  1.00  0.00           O
ATOM   4965  N   SER   313      92.562   5.387 180.675  1.00  0.00           N
ATOM   4966  H   SER   313      91.755   5.992 180.633  1.00  0.00           H
ATOM   4967  CA  SER   313      93.675   5.689 179.771  1.00  0.00           C
ATOM   4968  HA  SER   313      93.998   4.762 179.294  1.00  0.00           H
ATOM   4969  CB  SER   313      93.247   6.667 178.667  1.00  0.00           C
ATOM   4970  HB2 SER   313      92.797   7.554 179.114  1.00  0.00           H
ATOM   4971  HB3 SER   313      94.124   6.972 178.096  1.00  0.00           H
ATOM   4972  OG  SER   313      92.333   6.067 177.780  1.00  0.00           O
ATOM   4973  HG  SER   313      92.088   6.713 177.113  1.00  0.00           H
ATOM   4974  C   SER   313      94.863   6.282 180.535  1.00  0.00           C
ATOM   4975  O   SER   313      94.694   6.874 181.603  1.00  0.00           O
ATOM   4976  N   MET   314      96.057   6.148 179.943  1.00  0.00           N
ATOM   4977  H   MET   314      96.110   5.648 179.066  1.00  0.00           H
ATOM   4978  CA  MET   314      97.293   6.738 180.435  1.00  0.00           C
ATOM   4979  HA  MET   314      97.069   7.409 181.266  1.00  0.00           H
ATOM   4980  CB  MET   314      98.220   5.633 180.961  1.00  0.00           C
ATOM   4981  HB2 MET   314      97.668   4.978 181.636  1.00  0.00           H
ATOM   4982  HB3 MET   314      98.581   5.033 180.124  1.00  0.00           H
ATOM   4983  CG  MET   314      99.406   6.227 181.728  1.00  0.00           C
ATOM   4984  HG2 MET   314      99.769   7.117 181.213  1.00  0.00           H
ATOM   4985  HG3 MET   314      99.059   6.528 182.716  1.00  0.00           H
ATOM   4986  SD  MET   314     100.792   5.081 181.919  1.00  0.00           S
ATOM   4987  CE  MET   314     101.657   5.435 180.371  1.00  0.00           C
ATOM   4988  HE1 MET   314     102.159   6.396 180.438  1.00  0.00           H
ATOM   4989  HE2 MET   314     102.394   4.658 180.174  1.00  0.00           H
ATOM   4990  HE3 MET   314     100.936   5.483 179.559  1.00  0.00           H
ATOM   4991  C   MET   314      97.904   7.560 179.298  1.00  0.00           C
ATOM   4992  O   MET   314      98.554   7.015 178.405  1.00  0.00           O
ATOM   4993  N   LEU   315      97.643   8.874 179.332  1.00  0.00           N
ATOM   4994  H   LEU   315      97.112   9.240 180.109  1.00  0.00           H
ATOM   4995  CA  LEU   315      97.967   9.813 178.262  1.00  0.00           C
ATOM   4996  HA  LEU   315      98.112   9.245 177.344  1.00  0.00           H
ATOM   4997  CB  LEU   315      96.776  10.766 178.025  1.00  0.00           C
ATOM   4998  HB2 LEU   315      96.665  11.400 178.907  1.00  0.00           H
ATOM   4999  HB3 LEU   315      97.014  11.412 177.179  1.00  0.00           H
ATOM   5000  CG  LEU   315      95.422  10.076 177.736  1.00  0.00           C
ATOM   5001  HG  LEU   315      95.141   9.461 178.593  1.00  0.00           H
ATOM   5002  CD1 LEU   315      94.332  11.143 177.551  1.00  0.00           C
ATOM   5003 HD11 LEU   315      94.567  11.779 176.698  1.00  0.00           H
ATOM   5004 HD12 LEU   315      93.367  10.662 177.384  1.00  0.00           H
ATOM   5005 HD13 LEU   315      94.262  11.760 178.448  1.00  0.00           H
ATOM   5006  CD2 LEU   315      95.472   9.175 176.490  1.00  0.00           C
ATOM   5007 HD21 LEU   315      96.155   8.342 176.654  1.00  0.00           H
ATOM   5008 HD22 LEU   315      94.481   8.768 176.286  1.00  0.00           H
ATOM   5009 HD23 LEU   315      95.807   9.750 175.626  1.00  0.00           H
ATOM   5010  C   LEU   315      99.281  10.577 178.512  1.00  0.00           C
ATOM   5011  O   LEU   315      99.615  11.451 177.717  1.00  0.00           O
ATOM   5012  N   THR   316     100.038  10.252 179.574  1.00  0.00           N
ATOM   5013  H   THR   316      99.717   9.520 180.192  1.00  0.00           H
ATOM   5014  CA  THR   316     101.326  10.872 179.903  1.00  0.00           C
ATOM   5015  HA  THR   316     101.775  11.263 178.988  1.00  0.00           H
ATOM   5016  CB  THR   316     101.156  12.047 180.892  1.00  0.00           C
ATOM   5017  HB  THR   316     102.149  12.445 181.103  1.00  0.00           H
ATOM   5018  CG2 THR   316     100.313  13.203 180.345  1.00  0.00           C
ATOM   5019 HG21 THR   316      99.279  12.888 180.207  1.00  0.00           H
ATOM   5020 HG22 THR   316     100.338  14.037 181.047  1.00  0.00           H
ATOM   5021 HG23 THR   316     100.725  13.536 179.392  1.00  0.00           H
ATOM   5022  OG1 THR   316     100.606  11.601 182.117  1.00  0.00           O
ATOM   5023  HG1 THR   316     100.620  12.330 182.741  1.00  0.00           H
ATOM   5024  C   THR   316     102.294   9.836 180.487  1.00  0.00           C
ATOM   5025  O   THR   316     101.870   8.817 181.034  1.00  0.00           O
ATOM   5026  N   ASP   317     103.598  10.144 180.408  1.00  0.00           N
ATOM   5027  H   ASP   317     103.863  10.999 179.941  1.00  0.00           H
ATOM   5028  CA  ASP   317     104.671   9.389 181.048  1.00  0.00           C
ATOM   5029  HA  ASP   317     104.621   8.363 180.690  1.00  0.00           H
ATOM   5030  CB  ASP   317     106.019   9.987 180.595  1.00  0.00           C
ATOM   5031  HB2 ASP   317     106.021  10.047 179.507  1.00  0.00           H
ATOM   5032  HB3 ASP   317     106.100  11.007 180.975  1.00  0.00           H
ATOM   5033  CG  ASP   317     107.276   9.214 181.017  1.00  0.00           C
ATOM   5034  OD1 ASP   317     107.167   8.244 181.798  1.00  0.00           O
[truncated: 741,369 more chars]
