# Supplementary material for: Identifying vaccine escape sites via statistical comparisons of short-term molecular dynamics
Source: Biophys Rep (N Y). 2022 Apr 4;2(2):100056. doi: 10.1016/j.bpr.2022.100056 (PMC8978532; doi:10.1016/j.bpr.2022.100056)
Supplement: Data S1. Supporting data for all figures [file mmc2.zip › data_RajendranFerranBabbitt_2022/Figure 4A,4B [Sars-CoV-2 RBD WT_Mut(voc) + ACE2]/all_variants_ACE2bound/DROIDS_results_6vw1_bound_ALLvar_6vw1_bound_wt_flux_0.010/mySeqSTATS.txt]

label	value
AAmatchFreq	99.38
avgGranthamDist	87.20
abs_dFLUX	0.10
