# Supplementary material for: Identifying vaccine escape sites via statistical comparisons of short-term molecular dynamics
Source: Biophys Rep (N Y). 2022 Apr 4;2(2):100056. doi: 10.1016/j.bpr.2022.100056 (PMC8978532; doi:10.1016/j.bpr.2022.100056)
Supplement: Data S1. Supporting data for all figures [file mmc2.zip › data_RajendranFerranBabbitt_2022/Figure S3 [heavy atom contacts]/0.4nm/contactsCOVOX222/contacts.dat]

# Contacts: CON1
# Native contacts determined from mask ':196-313&!@H*' and mask ':1-195&!@H*'
#                     Contact  Nframes    Frac.      Avg    Stdev
       1       :228@OH_:123@O   100000        1     2.73    0.126
       2    :292@NH1_:155@OD1    99996        1     2.85    0.129
       3      :227@ND2_:143@O    99996        1     2.89    0.141
       4       :248@OG_:125@O    99992        1     2.75     0.14
       5       :226@O_:141@OH    99990        1     2.78    0.153
       6      :251@OG_:88@OD2    99967        1     2.64     0.11
       7      :251@CB_:88@OD2    99953        1     3.37    0.159
       8     :292@CZ_:155@OD1    99934    0.999     3.36    0.128
       9        :249@N_:89@OH    99894    0.999     3.02    0.171
      10    :292@NH2_:155@OD1    99868    0.999     2.95    0.207
      11       :228@CZ_:123@O    99603    0.996     3.54    0.139
      12       :247@CB_:89@OH    99517    0.995     3.46    0.177
      13       :251@OG_:88@CG    99265    0.993     3.49    0.168
      14      :228@CE2_:123@O    98471    0.985     3.51    0.184
      15       :226@O_:141@CZ    98325    0.983     3.56    0.152
      16      :292@CZ_:157@OH    97100    0.971     3.33    0.234
      17       :249@CA_:89@OH    96512    0.965     3.51    0.192
      18       :226@C_:141@OH    96151    0.962     3.64    0.156
      19      :294@OE1_:85@NZ    96064    0.961     2.81    0.149
      20      :226@O_:141@CE2    95573    0.956      3.5    0.198
      21      :228@OH_:89@CE2    94461    0.945      3.6    0.185
      22      :294@OE1_:85@CE    94062    0.941      3.4    0.258
      23      :248@CB_:141@OH    92933    0.929      3.6    0.188
      24        :223@N_:143@O    92890    0.929      3.3    0.286
      25       :248@OG_:89@OH    91051    0.911     3.46    0.273
      26     :292@NH1_:157@OH    89628    0.896     3.38    0.268
      27     :292@NH2_:157@OH    88982     0.89     3.38    0.277
      28     :227@OD1_:143@CB    84739    0.847     3.67    0.179
      29       :228@OH_:123@C    82901    0.829     3.84   0.0936
      30        :248@O_:126@O    80014      0.8     3.56    0.259
      31      :253@CZ_:83@OG1    79850    0.798     3.56    0.228
      32      :223@OG1_:144@N    79772    0.798     3.52    0.253
      33      :226@CB_:141@OH    77991     0.78     3.66     0.19
      34     :227@ND2_:143@CB    77367    0.774     3.72    0.167
      35       :222@CA_:143@O    76196    0.762     3.58    0.211
      36       :228@OH_:85@CG    74613    0.746     3.61    0.214
      37      :251@OG_:88@OD1    74167    0.742     3.67    0.239
      38      :249@O_:128@OD1    71656    0.717     3.43    0.272
      39       :251@OG_:83@CB    71369    0.714     3.65    0.191
      40       :247@CE2_:85@N    70128    0.701     3.78    0.138
      41        :248@N_:89@OH    69984      0.7     3.73    0.182
      42        :253@CZ_:84@N    69777    0.698     3.75    0.151
      43      :226@CA_:141@OH    68403    0.684     3.72    0.182
      44      :247@CD2_:89@OH    66785    0.668     3.73    0.175
      45     :253@CE1_:83@OG1    65922    0.659      3.6    0.227
      46     :223@OG1_:144@CA    65039     0.65     3.63    0.224
      47     :228@OH_:123@CD1    64463    0.645     3.69    0.191
      48       :298@O_:124@CZ    63119    0.631     3.67    0.195
      49      :249@C_:128@OD1    61111    0.611     3.67    0.201
      50       :223@N_:144@CA    60313    0.603      3.8    0.133
      51     :249@CA_:128@OD1    59339    0.593     3.63    0.207
      52       :228@OH_:85@CD    59215    0.592     3.66    0.213
      53       :253@CZ_:84@CA    58462    0.585     3.81    0.127
      54      :297@O_:123@CD2    58360    0.584     3.67    0.212
      55        :222@C_:143@O    54171    0.542     3.78    0.134
      56        :253@CZ_:83@C    54077    0.541     3.82    0.123
      57       :222@CB_:143@O    53603    0.536     3.69    0.173
      58        :253@CZ_:83@O    52666    0.527     3.72    0.182
      59      :251@OG_:83@CG2    50724    0.507     3.67    0.215
      60       :296@OG_:85@NZ    50100    0.501     3.59    0.282
      61       :228@OH_:85@CE    49361    0.494     3.51    0.258
      62     :222@CB_:155@OD1    41796    0.418     3.68    0.198
      63        :248@O_:126@C    40741    0.407     3.76    0.175
      64       :249@O_:128@CG    39972      0.4     3.69    0.193
      65        :248@C_:89@OH    39425    0.394     3.89   0.0848
      66        :223@N_:143@C    38119    0.381     3.85    0.105
      67      :249@O_:128@ND2    36166    0.362     3.34    0.384
      68     :251@OG_:128@ND2    35214    0.352     3.45     0.32
      69     :298@CA_:161@NE2    33294    0.333     3.71    0.187
      70     :292@NH2_:154@CZ    30658    0.307     3.61    0.248
      71       :226@CB_:142@O    27906    0.279     3.73     0.19
      72       :247@OH_:85@CG    27830    0.278     3.77    0.163
      73      :298@O_:123@CD2    27671    0.277     3.76    0.175
      74      :226@OG_:126@CE    27284    0.273     3.46    0.261
      75       :253@CE1_:83@O    26182    0.262     3.75    0.184
      76    :292@NH2_:154@CE2    25962     0.26     3.58    0.258
      77      :223@OG1_:144@C    25417    0.254     3.68    0.241
      78      :226@OG_:126@CD    25226    0.252     3.62    0.209
      79    :292@NH2_:154@CE1    23738    0.237      3.6    0.249
      80      :292@NH1_:143@O    23321    0.233     3.73     0.22
      81      :298@O_:124@CE2    21480    0.215     3.78    0.169
      82      :221@O_:155@ND2    19748    0.197     3.56    0.357
      83      :248@OG_:141@OH    19024     0.19     3.83     0.15
      84       :253@CZ_:83@CB    17969     0.18     3.88   0.0961
      85       :247@CE2_:84@C    17261    0.173     3.88    0.097
      86      :223@OG1_:144@O    16787    0.168     3.73    0.214
      87       :296@CB_:85@NZ    13878    0.139     3.79    0.167
      88     :247@CD2_:88@OD2    13266    0.133     3.74     0.19
      89      :298@C_:123@CD2    12400    0.124     3.86    0.109
      90        :248@C_:126@O    11322    0.113     3.87    0.108
      91     :298@CA_:123@CD2     9602    0.096     3.86    0.112
      92      :223@OG1_:145@N     6778   0.0678     3.67    0.235
      93    :197@CG2_:154@CE2     3899    0.039     3.79    0.163
      94     :247@CE2_:88@OD2     3156   0.0316     3.82    0.157
      95       :226@O_:143@CB     3027   0.0303     3.79    0.173
      96       :221@O_:155@CG     2036   0.0204     3.85    0.115
      97       :226@O_:143@CA      878  0.00878     3.79    0.163
      98      :221@O_:155@OD1      613  0.00613     3.85    0.123
# Non-native Contacts: CON1
#                     Contact  Nframes    Frac.      Avg    Stdev
       1       :248@CB_:125@O    99888    0.999     3.34    0.169
       2        :249@N_:125@O    98984     0.99     3.31    0.228
       3       :248@OG_:125@N    98422    0.984     3.38    0.236
       4        :248@C_:125@O    97957     0.98     3.41    0.219
       5       :248@OG_:125@C    97080    0.971     3.65    0.147
       6      :227@ND2_:143@C    94653    0.947      3.7    0.149
       7       :294@CD_:85@NZ    94578    0.946     3.48    0.209
       8        :221@O_:145@N    94306    0.943     3.03    0.226
       9       :221@O_:144@CA    91466    0.915     3.36    0.236
      10        :221@O_:144@C    88207    0.882      3.6    0.165
      11       :249@CA_:126@O    83974     0.84     3.61    0.203
      12      :223@OG1_:143@O    83318    0.833     3.43    0.267
      13      :294@OE2_:85@NZ    83021     0.83     3.33     0.37
      14      :223@OG1_:143@C    82190    0.822      3.4    0.273
      15       :227@CG_:143@O    81388    0.814      3.8    0.119
      16       :249@CA_:125@O    76816    0.768     3.66    0.202
      17    :228@CE2_:124@CD1    76129    0.761     3.73    0.154
      18      :292@NE_:157@OH    71114    0.711     3.61    0.248
      19     :292@NH1_:155@CG    70793    0.708     3.87   0.0883
      20        :248@O_:125@O    70633    0.706     3.65    0.224
      21       :221@O_:145@CB    70600    0.706     3.65    0.216
      22       :221@O_:145@OG    70458    0.705     3.39    0.376
      23       :248@OG_:89@CZ    70354    0.704     3.71    0.185
      24      :247@CE2_:85@CG    68902    0.689     3.72    0.164
      25      :297@C_:161@NE2    63775    0.638     3.53    0.227
      26      :297@O_:161@NE2    62282    0.623     3.16    0.355
      27        :249@N_:89@CZ    62192    0.622     3.84    0.107
      28       :247@OH_:85@CE    58861    0.589     3.64    0.232
      29      :227@OD1_:143@O    56041     0.56     3.79    0.161
      30    :228@CD2_:124@CE1    55837    0.558     3.77     0.15
      31       :221@O_:145@CA    54792    0.548     3.82     0.12
      32       :248@CA_:125@O    54515    0.545     3.86      0.1
      33       :249@CA_:126@C    52439    0.524     3.81    0.126
      34     :227@ND2_:143@CA    51547    0.515     3.81     0.14
      35       :247@OH_:85@NZ    49645    0.496     3.39    0.336
      36     :297@CB_:161@NE2    49019     0.49     3.71    0.198
      37    :228@CE2_:124@CE1    48883    0.489      3.8    0.137
      38       :248@O_:126@CA    48655    0.487      3.7    0.188
      39       :297@O_:161@CD    46446    0.464     3.77    0.157
      40      :222@CA_:144@CA    43935    0.439     3.84    0.106
      41      :298@N_:161@NE2    43878    0.439     3.67    0.214
      42    :228@CD2_:124@CD1    43241    0.432     3.82    0.127
      43     :223@OG1_:143@CA    41255    0.413     3.69      0.2
      44      :294@OE2_:85@CE    38900    0.389     3.72    0.204
      45      :223@CG2_:144@C    38570    0.386     3.76    0.164
      46    :299@OD1_:124@CE1    38361    0.384     3.71    0.199
      47       :294@CD_:85@CE    36495    0.365     3.82    0.132
      48      :248@OG_:89@CE2    36244    0.362     3.77    0.177
      49     :292@NH2_:155@CG    35991     0.36      3.9   0.0934
      50      :221@CA_:145@OG    35706    0.357     3.71    0.204
      51      :247@CE2_:84@CA    35440    0.354     3.86    0.109
      52      :227@CG_:143@CB    34960     0.35     3.87    0.106
      53      :222@N_:155@ND2    33463    0.335     3.66    0.216
      54     :222@CA_:155@ND2    32273    0.323     3.74     0.18
      55     :222@CB_:155@ND2    31895    0.319     3.75    0.166
      56       :226@OG_:142@O    31145    0.311      3.6    0.362
      57       :221@C_:145@OG    30360    0.304     3.74     0.19
      58        :221@C_:145@N    29801    0.298     3.88   0.0989
      59      :248@OG_:125@CA    29086    0.291     3.88    0.089
      60     :223@CG2_:144@CA    28662    0.287     3.84    0.116
      61    :299@ND2_:123@CD1    28562    0.286     3.81    0.141
      62     :298@CA_:161@OE1    26318    0.263     3.67    0.208
      63      :226@OG_:143@CA    25706    0.257     3.59    0.223
      64      :223@CG2_:145@N    25139    0.251     3.76    0.168
      65      :248@OG_:124@CA    25076    0.251     3.86    0.108
      66      :297@O_:161@OE1    24315    0.243     3.67    0.214
      67     :299@OD1_:124@CZ    23603    0.236     3.74    0.194
      68      :292@CD_:157@OH    23451    0.235     3.66    0.227
      69       :251@CB_:83@CB    21732    0.217     3.87    0.104
      70       :249@CA_:127@N    21531    0.215     3.84    0.122
      71      :221@C_:155@ND2    20536    0.205     3.77    0.176
      72      :223@CG2_:144@O    20316    0.203     3.76    0.183
      73       :225@O_:126@CE    20095    0.201     3.52    0.276
      74      :225@OG_:126@NZ    20087    0.201     3.29    0.344
      75      :249@CA_:89@CE1    19973      0.2      3.9   0.0798
      76       :297@O_:161@CG    19707    0.197     3.81    0.146
      77      :226@OG_:126@NZ    19638    0.196     3.16    0.337
      78     :197@CG2_:154@CZ    18882    0.189     3.73    0.184
      79      :298@N_:161@OE1    18772    0.188     3.71    0.204
      80      :249@CA_:127@CA    18425    0.184     3.85    0.113
      81      :225@OG_:126@CE    17831    0.178     3.54    0.258
      82     :299@CG_:124@CE1    17542    0.175     3.83    0.126
      83       :247@CZ_:85@NZ    17381    0.174     3.78    0.157
      84       :247@CG_:89@OH    17377    0.174     3.91   0.0781
      85       :223@CA_:143@O    17017     0.17     3.86    0.117
      86     :251@OG_:128@OD1    16717    0.167     3.82    0.149
      87      :294@OE1_:85@CD    16681    0.167     3.76    0.168
      88       :226@OG_:143@C    15755    0.158     3.56    0.258
      89       :247@CZ_:85@CE    15744    0.157     3.83    0.137
      90      :222@CB_:155@CG    15578    0.156     3.87    0.103
      91      :228@CE1_:85@CE    15531    0.155     3.83    0.126
      92      :297@C_:161@OE1    15385    0.154     3.73    0.194
      93      :299@CG_:124@CZ    15040     0.15     3.82    0.141
      94       :223@CB_:143@O    14714    0.147     3.78    0.196
      95       :248@OG_:124@C    13981     0.14      3.9    0.078
      96     :223@CG2_:145@OG    13670    0.137     3.63    0.238
      97    :299@ND2_:124@CE1    13631    0.136     3.76    0.187
      98     :292@NH1_:143@CB    13617    0.136      3.8    0.156
      99      :226@CB_:126@CD    13527    0.135     3.82    0.142
     100     :197@CG1_:154@CZ    13227    0.132     3.75    0.176
     101       :248@CB_:125@C    12872    0.129      3.9   0.0802
     102       :226@OG_:143@O    12489    0.125      3.6    0.246
     103       :247@CZ_:85@CG    12196    0.122     3.86    0.116
     104       :228@CZ_:85@CE    12070    0.121     3.86    0.106
     105       :225@C_:126@CE    11835    0.118     3.78    0.149
     106      :249@C_:128@ND2    11774    0.118     3.83    0.121
     107      :226@OG_:141@OH    11525    0.115     3.57    0.386
     108    :222@CD1_:155@OD1    11474    0.115     3.72    0.202
     109        :249@O_:126@O    11370    0.114     3.78    0.186
     110      :226@CB_:126@CE    11215    0.112     3.82    0.142
     111        :249@C_:89@OH    11187    0.112     3.87    0.116
     112     :227@OD1_:157@OH    11152    0.112     3.67    0.251
     113        :247@C_:89@OH    10932    0.109     3.89   0.0995
     114      :226@CA_:126@CD    10596    0.106     3.82    0.121
     115      :226@CB_:143@CA    10449    0.104     3.84    0.121
     116       :225@O_:126@NZ    10302    0.103     3.37    0.416
     117       :248@CB_:125@N    10055    0.101     3.88   0.0973
     118       :248@O_:141@OH    10041      0.1      3.8    0.171
     119       :249@N_:89@CE1     9752   0.0975     3.91    0.077
     120       :225@O_:126@CD     9530   0.0953     3.74    0.196
     121       :297@C_:161@CD     9447   0.0945     3.87    0.104
     122        :249@N_:126@O     9194   0.0919     3.87    0.116
     123      :225@CB_:126@NZ     8731   0.0873     3.77    0.162
     124      :247@CE2_:85@CE     8700    0.087     3.81    0.153
     125      :226@CA_:126@CE     8699    0.087     3.83    0.126
     126       :248@CA_:89@OH     8660   0.0866      3.9   0.0859
     127     :247@CD2_:89@CE2     8652   0.0865     3.88   0.0989
     128      :226@CB_:126@CG     8430   0.0843     3.84    0.121
     129       :221@C_:144@CA     8140   0.0814     3.92   0.0722
     130    :292@NH2_:154@CD2     7922   0.0792     3.79     0.16
     131       :222@CG_:143@O     7886   0.0789     3.83    0.128
     132     :222@CG_:155@OD1     7480   0.0748     3.77    0.162
     133       :226@N_:126@CE     7366   0.0737     3.82    0.135
     134      :253@CE2_:84@CA     7223   0.0722     3.88   0.0971
     135       :296@OG_:85@CE     7204    0.072     3.76    0.198
     136       :228@OH_:85@CB     7038   0.0704     3.77    0.161
     137      :297@O_:123@CD1     6980   0.0698     3.76    0.202
     138      :251@OG_:128@CG     6957   0.0696     3.86    0.108
     139      :228@OH_:89@CD2     6944   0.0694     3.89   0.0938
     140     :228@CZ_:123@CD1     6943   0.0694     3.89   0.0955
     141       :247@OH_:85@CD     6829   0.0683     3.78      0.2
     142      :251@OG_:83@OG1     6704    0.067     3.84    0.143
     143        :223@O_:143@O     6662   0.0666     3.85    0.124
     144       :253@CE1_:83@C     6495   0.0649     3.88    0.101
     145      :223@CG2_:144@N     6433   0.0643     3.84    0.129
     146    :222@CD1_:155@ND2     6411   0.0641     3.64    0.225
     147       :249@CA_:89@CZ     6398    0.064     3.92   0.0705
     148      :225@CB_:126@CE     6310   0.0631     3.82    0.137
     149    :292@NH2_:154@CD1     6132   0.0613      3.8    0.157
     150      :250@N_:128@OD1     6077   0.0608      3.7    0.282
     151        :247@OH_:85@N     6024   0.0602     3.74    0.225
     152        :223@N_:144@N     5903    0.059     3.91   0.0761
     153       :225@C_:126@NZ     5884   0.0588     3.76     0.19
     154     :299@ND2_:124@CZ     5865   0.0587     3.75    0.208
     155    :222@CD2_:155@OD1     5846   0.0585     3.51    0.264
     156      :221@CA_:145@CB     5749   0.0575     3.86    0.111
     157       :249@O_:127@CA     5724   0.0572     3.82    0.142
     158     :223@CG2_:145@CA     5631   0.0563     3.85     0.12
     159    :292@NH1_:157@CE2     5600    0.056     3.87    0.109
     160       :225@O_:126@CG     5325   0.0532     3.77    0.174
     161       :247@OH_:84@CA     5269   0.0527     3.75    0.184
     162       :228@OH_:89@OH     5134   0.0513     3.62    0.355
     163       :248@O_:126@CG     5134   0.0513      3.8    0.159
     164       :298@N_:161@CD     5035   0.0503     3.85    0.121
     165    :197@CG2_:154@CE1     5020   0.0502     3.79    0.161
     166     :297@CB_:161@OE1     4924   0.0492     3.73    0.204
     167       :248@OG_:123@O     4924   0.0492     3.87    0.116
     168     :297@CA_:161@NE2     4904    0.049     3.91   0.0807
     169      :223@OG1_:142@O     4821   0.0482     3.81    0.164
     170       :226@OG_:144@N     4807   0.0481     3.71    0.218
     171        :251@OG_:84@N     4742   0.0474     3.74    0.253
     172      :226@CB_:126@NZ     4684   0.0468     3.87    0.113
     173      :298@CA_:161@CD     4632   0.0463     3.85    0.123
     174      :299@CB_:124@CZ     4569   0.0457     3.87    0.102
     175        :249@C_:126@O     4561   0.0456     3.89   0.0986
     176     :226@OG_:141@CE2     4311   0.0431     3.47    0.268
     177      :251@CB_:83@OG1     4266   0.0427     3.86    0.123
     178      :297@CB_:161@CD     4198    0.042     3.87    0.114
     179      :226@OG_:141@CZ     4098    0.041     3.48    0.207
     180      :226@OG_:143@CB     4085   0.0408     3.77    0.187
     181    :222@CD2_:155@ND2     4035   0.0403     3.57    0.241
     182       :222@C_:144@CA     4035   0.0403     3.93   0.0659
     183       :223@CB_:143@C     3970   0.0397     3.87    0.113
     184    :197@CG1_:154@CE2     3933   0.0393     3.79    0.157
     185      :247@CE2_:85@CB     3922   0.0392     3.88   0.0941
     186     :222@CD2_:155@CG     3831   0.0383     3.73     0.16
     187     :222@CA_:155@OD1     3766   0.0377     3.86    0.117
     188      :222@CD1_:143@O     3755   0.0376      3.6    0.221
     189    :197@CG1_:154@CE1     3612   0.0361      3.8    0.155
     190       :248@O_:126@CD     3589   0.0359     3.78    0.178
     191       :226@N_:126@NZ     3443   0.0344      3.8    0.156
     192       :248@CB_:89@OH     3410   0.0341     3.91   0.0833
     193       :226@OG_:142@C     3349   0.0335     3.84    0.112
     194      :248@CB_:141@CZ     3345   0.0335     3.92   0.0741
     195      :222@CD2_:143@O     3291   0.0329     3.67    0.218
     196      :226@OG_:126@CG     3280   0.0328     3.79    0.162
     197      :297@CB_:121@OH     3151   0.0315     3.84    0.128
     198      :197@CB_:154@CZ     3136   0.0314     3.83    0.123
     199    :227@OD1_:157@CE2     3132   0.0313     3.83    0.138
     200       :248@C_:126@CA     3074   0.0307     3.93   0.0641
     201     :292@NH1_:157@CZ     3045   0.0305     3.92   0.0685
     202       :228@OH_:89@CZ     3028   0.0303     3.75    0.203
     203        :249@O_:128@N     2972   0.0297     3.84    0.139
     204    :299@ND2_:123@CD2     2907   0.0291     3.73    0.186
     205        :250@N_:89@OH     2904    0.029     3.87    0.118
     206     :222@CG_:155@ND2     2897    0.029     3.78    0.158
     207      :251@CB_:83@CG2     2876   0.0288     3.89   0.0941
     208       :297@O_:121@OH     2861   0.0286     3.85    0.133
     209      :247@CE2_:85@CD     2786   0.0279     3.73    0.205
     210      :226@CB_:141@CZ     2723   0.0272     3.91   0.0777
     211      :222@CA_:155@CG     2716   0.0272     3.91   0.0744
     212     :253@CE2_:83@OG1     2699    0.027      3.8    0.176
     213       :221@C_:145@CB     2649   0.0265     3.88    0.104
     214       :253@CE2_:84@N     2533   0.0253     3.88    0.101
     215      :247@CD2_:85@CG     2274   0.0227      3.9   0.0881
     216      :248@OG_:89@CE1     2245   0.0225     3.89    0.104
     217      :247@CE2_:85@CA     2233   0.0223      3.9   0.0826
     218      :223@CB_:144@CA     2125   0.0213     3.92   0.0782
     219       :249@CA_:127@C     2108   0.0211      3.9   0.0849
     220      :226@CB_:143@CB     2098    0.021      3.8    0.147
     221      :247@CD2_:89@CZ     2090   0.0209     3.92    0.074
     222       :253@CE1_:84@N     2062   0.0206     3.87    0.118
     223      :294@OE2_:85@CD     2049   0.0205     3.76    0.185
     224       :228@CZ_:89@OH     2002     0.02     3.71      0.2
     225     :222@CD1_:155@CG     1996     0.02     3.85    0.126
     226       :249@C_:128@CG     1991   0.0199     3.91   0.0803
     227      :247@CE2_:85@NZ     1966   0.0197     3.87    0.118
     228     :223@CG2_:145@CB     1910   0.0191     3.85    0.119
     229       :247@CZ_:85@CD     1865   0.0186     3.77    0.162
     230      :298@O_:157@CE1     1856   0.0186     3.79     0.17
     231     :226@CB_:141@CE2     1835   0.0184      3.9   0.0845
     232      :226@CA_:126@NZ     1833   0.0183     3.85    0.129
     233       :223@CB_:144@N     1659   0.0166     3.91   0.0889
     234      :228@OH_:123@CG     1640   0.0164     3.87    0.123
     235      :223@CG2_:143@O     1597    0.016     3.67    0.259
     236      :303@CG_:154@CZ     1555   0.0155     3.85    0.114
     237        :249@O_:89@OH     1550   0.0155     3.84    0.145
     238      :223@CG2_:143@C     1523   0.0152     3.81    0.159
     239     :292@NH2_:157@CZ     1479   0.0148     3.89   0.0946
     240    :292@NH2_:155@ND2     1464   0.0146      3.8    0.182
     241      :253@CE1_:83@CB     1454   0.0145      3.9   0.0891
     242     :299@CB_:123@CD1     1454   0.0145     3.92   0.0716
     243     :223@OG1_:145@OG     1420   0.0142     3.62     0.28
     244     :299@CB_:123@CD2     1388   0.0139     3.91   0.0841
     245     :299@ND2_:123@CG     1359   0.0136     3.84    0.142
     246       :251@CB_:88@CG     1303    0.013     3.93    0.063
     247      :303@CD_:154@CZ     1298    0.013     3.88   0.0983
     248     :228@OH_:123@CD2     1282   0.0128     3.71    0.172
     249       :248@O_:126@NZ     1268   0.0127     3.04    0.301
     250       :196@N_:154@CZ     1249   0.0125     3.73    0.182
     251    :302@OD2_:154@CE1     1219   0.0122     3.77    0.176
     252    :228@CE2_:123@CD1     1219   0.0122     3.88   0.0983
     253       :222@N_:145@OG     1198    0.012     3.56    0.271
     254      :221@O_:154@CE1     1180   0.0118     3.73    0.181
     255        :247@OH_:84@C     1145   0.0115     3.84    0.127
     256        :248@O_:125@C     1112   0.0111     3.92   0.0658
     257     :222@CD1_:154@CZ      953  0.00953     3.84    0.138
     258     :223@OG1_:145@CA      940   0.0094     3.81    0.164
     259    :228@CE2_:123@CD2      935  0.00935     3.79    0.151
     260       :248@O_:126@CE      902  0.00902      3.7    0.269
     261        :247@CZ_:85@N      891  0.00891     3.87    0.116
     262      :297@CG_:121@OH      878  0.00878     3.85    0.132
     263    :302@OD2_:154@CE2      869  0.00869     3.82    0.147
     264     :292@CZ_:157@CE2      847  0.00847      3.9   0.0838
     265       :251@OG_:89@OH      845  0.00845     3.81    0.169
     266     :249@CA_:128@ND2      843  0.00843     3.88    0.108
     267      :249@CA_:126@CA      825  0.00825     3.91   0.0803
     268      :298@O_:157@CD1      823  0.00823     3.82    0.143
     269       :251@OG_:84@CA      784  0.00784     3.72    0.201
     270     :228@CZ_:123@CD2      772  0.00772     3.83    0.121
     271    :302@OD1_:154@CE2      766  0.00766      3.8    0.156
     272       :251@OG_:88@CB      757  0.00757     3.91   0.0823
     273    :292@NH2_:157@CE2      754  0.00754     3.85    0.128
     274       :294@CD_:85@CD      751  0.00751     3.89   0.0882
     275      :227@CA_:141@OH      749  0.00749     3.53    0.168
     276     :227@OD1_:143@CA      738  0.00738     3.91   0.0859
     277       :221@N_:145@OG      737  0.00737     3.83    0.157
     278      :292@NH2_:155@N      737  0.00737     3.89    0.104
     279        :249@N_:126@C      716  0.00716     3.93   0.0655
     280       :247@OH_:85@CB      700    0.007     3.85    0.125
     281      :196@N_:154@CE1      691  0.00691     3.77    0.165
     282        :248@C_:126@C      677  0.00677     3.94   0.0519
     283       :222@C_:145@OG      670   0.0067     3.61    0.262
     284      :251@CB_:88@OD1      669  0.00669     3.88    0.105
     285    :302@OD1_:154@CE1      666  0.00666     3.76    0.179
     286      :226@CA_:126@CG      655  0.00655     3.92   0.0702
     287       :247@CD2_:85@N      650   0.0065     3.91   0.0791
     288       :227@N_:141@OH      646  0.00646     3.79    0.144
     289       :247@CZ_:84@CA      644  0.00644     3.88    0.108
     290      :226@C_:141@CE2      640   0.0064     3.94   0.0524
     291      :297@CB_:161@CG      639  0.00639     3.91    0.081
     292       :226@CB_:143@C      621  0.00621     3.91   0.0828
     293      :292@CZ_:157@CZ      593  0.00593     3.94    0.053
     294      :228@CE1_:85@CD      592  0.00592     3.91   0.0767
     295      :247@CD2_:84@CA      592  0.00592     3.91    0.076
     296       :226@CB_:143@O      586  0.00586     3.83    0.148
     297      :248@CA_:141@OH      584  0.00584     3.92   0.0786
     298       :248@C_:141@OH      582  0.00582      3.9   0.0889
     299      :253@CE1_:84@CA      581  0.00581     3.89   0.0945
     300       :222@O_:145@OG      571  0.00571     3.67    0.239
     301        :249@N_:125@C      568  0.00568     3.96    0.036
     302     :227@OD1_:157@CZ      544  0.00544     3.88   0.0948
     303       :222@N_:155@CG      543  0.00543     3.91   0.0853
     304       :251@OG_:83@CA      542  0.00542     3.89    0.107
     305       :248@O_:126@CB      542  0.00542      3.9   0.0968
     306     :299@CG_:123@CD1      527  0.00527      3.9   0.0861
     307       :222@N_:144@CA      520   0.0052     3.92   0.0745
     308     :248@OG_:124@CD1      511  0.00511     3.84    0.138
     309     :197@CB_:154@CE2      509  0.00509     3.85    0.118
     310      :226@O_:141@CE1      501  0.00501     3.74    0.171
     311      :222@CA_:145@OG      499  0.00499     3.73    0.193
     312     :297@CG_:161@NE2      496  0.00496     3.85    0.122
     313     :248@CB_:141@CE2      477  0.00477      3.9   0.0834
     314      :222@CG_:155@CG      467  0.00467     3.92   0.0708
     315       :253@CE2_:83@O      464  0.00464     3.82    0.163
     316      :299@ND2_:85@CE      460   0.0046     3.88    0.118
     317        :251@CB_:84@N      460   0.0046     3.88    0.113
     318       :250@N_:128@CG      458  0.00458     3.82    0.134
     319       :220@O_:145@OG      456  0.00456     3.62     0.28
     320        :251@OG_:83@C      446  0.00446      3.8    0.163
     321       :196@O_:154@CZ      435  0.00435      3.7    0.217
     322       :249@O_:126@NZ      431  0.00431     3.26     0.36
     323       :221@O_:154@CZ      431  0.00431     3.68    0.216
     324       :249@CA_:128@N      431  0.00431     3.91   0.0789
     325     :303@CG_:154@CE1      425  0.00425     3.87    0.105
     326        :249@O_:127@C      418  0.00418     3.89    0.094
     327     :250@CA_:128@OD1      410   0.0041      3.8    0.152
     328       :225@C_:126@CD      408  0.00408     3.91   0.0814
     329       :228@CZ_:85@CD      407  0.00407     3.92   0.0651
     330     :303@CD_:154@CE1      402  0.00402      3.9   0.0833
     331       :226@OG_:143@N      401  0.00401     3.92   0.0662
     332      :249@CA_:128@CG      399  0.00399     3.94   0.0506
     333      :228@CZ_:89@CE2      399  0.00399     3.94   0.0568
     334       :248@C_:126@NZ      390   0.0039      3.9   0.0721
     335       :297@C_:161@CG      378  0.00378     3.93   0.0628
     336      :250@N_:128@ND2      370   0.0037     3.79    0.173
     337     :297@CA_:161@OE1      369  0.00369     3.88   0.0979
     338     :228@CD2_:124@CZ      366  0.00366     3.84    0.125
     339       :226@C_:143@CB      363  0.00363     3.89    0.101
     340       :223@N_:145@OG      362  0.00362     3.72    0.209
     341      :228@CE2_:89@OH      352  0.00352     3.85     0.13
     342     :248@CB_:124@CD1      335  0.00335     3.87    0.109
     343     :268@ND2_:126@NZ      334  0.00334     3.73    0.219
     344     :299@CG_:123@CD2      334  0.00334     3.91   0.0737
     345       :226@N_:126@CD      321  0.00321     3.91    0.092
     346     :303@CG_:154@CE2      318  0.00318     3.88   0.0968
     347      :226@CB_:126@CB      313  0.00313     3.86    0.117
     348      :228@CE1_:89@OH      298  0.00298     3.85    0.127
     349       :247@CA_:89@OH      297  0.00297     3.94   0.0505
     350        :248@C_:125@C      296  0.00296     3.96   0.0337
     351     :303@CD_:154@CE2      292  0.00292      3.9   0.0818
     352       :249@N_:126@CA      292  0.00292     3.92   0.0749
     353      :298@O_:124@CE1      270   0.0027     3.86    0.136
     354      :247@CE1_:85@NZ      270   0.0027     3.88    0.113
     355      :227@OD1_:143@C      264  0.00264     3.92   0.0731
     356     :302@OD1_:154@CZ      261  0.00261      3.8    0.151
     357      :248@OG_:124@CB      261  0.00261     3.87    0.133
     358     :223@OG1_:143@CB      260   0.0026     3.85    0.145
     359     :302@OD2_:154@CZ      259  0.00259     3.76    0.189
     360     :222@CD2_:144@CA      259  0.00259     3.84    0.128
     361      :225@OG_:126@CD      258  0.00258     3.79    0.165
     362       :223@CB_:144@O      256  0.00256     3.87    0.131
     363     :197@CB_:154@CE1      255  0.00255     3.87    0.105
     364        :223@C_:143@O      255  0.00255     3.93   0.0618
     365      :226@OG_:144@CA      253  0.00253     3.84    0.129
     366     :228@CE2_:124@CZ      251  0.00251     3.86    0.116
     367     :292@NH2_:154@CG      248  0.00248      3.9   0.0893
     368        :221@O_:144@O      240   0.0024     3.83    0.182
     369     :266@NH2_:126@NZ      238  0.00238     3.71     0.22
     370      :226@OG_:126@CB      236  0.00236     3.72    0.195
     371       :223@CB_:144@C      235  0.00235     3.93   0.0739
     372      :251@N_:128@ND2      234  0.00234     3.88    0.114
     373        :248@O_:126@N      234  0.00234     3.95   0.0468
     374      :196@N_:154@CE2      225  0.00225     3.75    0.209
     375      :222@N_:155@OD1      221  0.00221     3.88    0.103
     376    :299@ND2_:124@CE2      220   0.0022     3.82     0.16
     377      :298@O_:123@CD1      214  0.00214     3.78    0.178
     378       :228@OH_:85@NZ      199  0.00199     3.86    0.135
     379     :292@NH1_:155@CA      198  0.00198     3.92   0.0652
     380    :222@CD1_:154@CE2      193  0.00193     3.87    0.101
     381     :221@CA_:155@ND2      186  0.00186      3.9   0.0857
     382    :294@OE1_:123@CD1      184  0.00184     3.87    0.105
     383        :249@O_:126@C      181  0.00181     3.91   0.0809
     384     :223@OG1_:145@CB      178  0.00178     3.79     0.17
     385     :250@CA_:128@ND2      178  0.00178     3.81    0.165
     386     :296@OG_:123@CD1      171  0.00171      3.9   0.0953
     387       :249@C_:126@NZ      169  0.00169     3.84    0.108
     388     :299@CB_:124@CE1      169  0.00169     3.93   0.0593
     389     :226@OG_:141@CD2      167  0.00167     3.91   0.0731
     390       :221@CA_:145@N      162  0.00162      3.9   0.0965
     391      :227@CG_:141@OH      161  0.00161     3.76    0.187
     392     :298@CA_:123@CD1      161  0.00161     3.85    0.114
     393     :227@ND2_:141@OH      159  0.00159     3.75    0.209
     394      :298@C_:123@CD1      158  0.00158     3.83    0.121
     395      :222@CD2_:143@C      157  0.00157     3.87    0.107
     396      :250@O_:128@ND2      150   0.0015     3.26    0.347
     397       :253@CE2_:83@C      148  0.00148     3.89   0.0889
     398       :296@CB_:85@CE      145  0.00145     3.89    0.108
     399      :249@CA_:126@NZ      144  0.00144     3.86   0.0999
     400      :247@CE1_:85@CE      134  0.00134     3.91   0.0853
     401    :222@CD1_:154@CE1      133  0.00133     3.83    0.135
     402      :292@NH1_:143@C      132  0.00132     3.92   0.0702
     403       :302@O_:157@OH      127  0.00127     3.83    0.162
     404        :226@O_:142@O      122  0.00122     3.85     0.13
     405      :251@N_:128@OD1      122  0.00122     3.89   0.0968
     406       :197@O_:154@CZ      118  0.00118     3.83    0.148
     407     :299@OD1_:157@OH      115  0.00115     3.81    0.155
     408      :250@C_:128@ND2      113  0.00113     3.76    0.173
     409     :222@CD2_:154@CZ      111  0.00111     3.88    0.103
     410        :248@O_:127@N      107  0.00107     3.91   0.0798
     411     :292@NH1_:155@CB      106  0.00106      3.9   0.0895
     412      :292@NE_:157@CZ      105  0.00105     3.92   0.0683
     413     :223@CG2_:126@NZ      104  0.00104     3.88    0.113
     414      :223@OG1_:143@N      103  0.00103     3.94   0.0641
     415      :248@OG_:141@CZ      100    0.001     3.93   0.0632
     416      :225@CA_:126@NZ       99  0.00099     3.93   0.0594
     417      :250@O_:128@OD1       98  0.00098     3.65     0.25
     418     :313@OD2_:76@NH2       96  0.00096     3.67    0.325
     419     :302@CG_:154@CE1       95  0.00095     3.77    0.152
     420       :247@OH_:85@CA       95  0.00095     3.88   0.0929
     421       :222@CA_:145@N       94  0.00094     3.88   0.0893
     422     :297@CG_:161@OE1       92  0.00092     3.81    0.151
     423    :292@NH1_:155@ND2       91  0.00091     3.87    0.117
     424    :299@ND2_:124@CD1       91  0.00091     3.92   0.0829
     425       :227@N_:143@CB       89  0.00089      3.9   0.0834
     426        :221@C_:144@C       88  0.00088     3.87    0.122
     427      :228@OH_:123@CA       88  0.00088     3.94   0.0515
     428      :228@CE1_:85@NZ       86  0.00086      3.9    0.093
     429       :227@C_:141@OH       85  0.00085     3.87     0.11
     430     :227@OD1_:141@OH       84  0.00084     3.77    0.212
     431      :253@CZ_:88@OD2       80   0.0008     3.87    0.107
     432     :292@NH2_:154@CB       78  0.00078     3.85    0.106
     433      :250@C_:128@OD1       76  0.00076     3.82    0.142
     434     :313@OD2_:76@NH1       75  0.00075     3.64    0.369
     435       :226@CB_:144@N       75  0.00075      3.9   0.0731
     436       :249@C_:127@CA       75  0.00075     3.95   0.0509
     437      :221@O_:154@CE2       74  0.00074     3.72    0.198
     438       :249@O_:126@CE       72  0.00072     3.72    0.206
     439      :196@O_:154@CE2       72  0.00072     3.78    0.187
     440       :250@O_:128@CG       72  0.00072     3.78    0.144
     441      :299@ND2_:85@NZ       71  0.00071      3.9   0.0941
     442        :249@O_:127@N       71  0.00071     3.92   0.0812
     443       :247@CE2_:84@O       70   0.0007      3.9   0.0811
     444        :223@N_:144@C       70   0.0007     3.92   0.0791
     445      :227@ND2_:144@N       69  0.00069     3.93   0.0778
     446     :247@CE2_:89@CE2       68  0.00068     3.92   0.0878
     447      :302@O_:154@CE1       67  0.00067     3.76    0.151
     448       :228@N_:141@OH       67  0.00067     3.86    0.116
     449     :248@CB_:141@CE1       67  0.00067     3.88   0.0905
     450       :298@C_:124@CZ       67  0.00067     3.94   0.0446
     451        :223@N_:145@N       66  0.00066     3.89   0.0954
     452     :226@OG_:141@CE1       66  0.00066      3.9    0.102
     453       :220@O_:145@CB       63  0.00063     3.83    0.153
     454        :247@O_:89@OH       63  0.00063     3.91   0.0932
     455      :227@CG_:157@OH       62  0.00062      3.9   0.0804
     456      :297@CD_:121@OH       55  0.00055      3.9    0.103
     457      :196@N_:155@ND2       54  0.00054     3.83    0.186
     458      :249@CA_:126@CE       54  0.00054     3.85    0.101
     459    :302@OD2_:154@CD1       54  0.00054     3.87    0.117
     460      :247@CD2_:85@CD       54  0.00054      3.9   0.0819
     461       :251@CB_:89@OH       53  0.00053     3.88    0.106
     462       :302@O_:154@CZ       52  0.00052     3.73    0.192
     463      :196@CB_:154@CZ       50   0.0005     3.86    0.134
     464      :247@CE2_:89@OH       49  0.00049     3.88   0.0976
     465       :251@N_:88@OD2       49  0.00049      3.9    0.096
     466    :227@OD1_:155@OD1       47  0.00047      3.9    0.081
     467      :253@CE2_:83@CB       47  0.00047     3.91   0.0795
     468      :302@CG_:154@CZ       46  0.00046     3.78    0.164
     469      :251@CA_:88@OD2       46  0.00046     3.92   0.0621
     470     :253@CE1_:76@NH2       44  0.00044     3.78    0.168
     471     :223@CG2_:143@CA       43  0.00043     3.89   0.0823
     472       :249@O_:127@OG       42  0.00042     3.89   0.0948
     473      :196@O_:154@CE1       41  0.00041     3.84    0.157
     474    :197@CG2_:155@ND2       40   0.0004     3.87    0.121
     475       :221@C_:155@CG       39  0.00039      3.9   0.0675
     476       :249@CA_:127@O       39  0.00039     3.91   0.0705
     477        :222@N_:145@N       39  0.00039     3.92   0.0838
     478      :227@CG_:143@CA       39  0.00039     3.95     0.05
     479    :197@CG1_:155@ND2       38  0.00038     3.76    0.165
     480     :222@CD1_:144@CA       37  0.00037     3.91   0.0731
     481    :223@CG2_:142@NE2       36  0.00036     3.86    0.118
     482      :223@CG2_:142@O       36  0.00036     3.89   0.0972
     483       :249@CA_:125@C       36  0.00036     3.95   0.0372
     484       :222@N_:145@CB       35  0.00035     3.91   0.0741
     485        :225@O_:126@O       34  0.00034     3.89   0.0985
     486       :247@CE2_:84@N       34  0.00034     3.92   0.0903
     487      :228@CE1_:85@CG       34  0.00034     3.93   0.0531
     488     :253@CD1_:83@OG1       33  0.00033     3.91   0.0714
     489       :294@CG_:85@NZ       33  0.00033     3.92   0.0623
     490       :247@CB_:89@CZ       33  0.00033     3.95   0.0393
     491     :251@CB_:128@ND2       33  0.00033     3.96   0.0348
     492     :268@ND2_:126@CE       32  0.00032     3.79    0.192
     493      :292@NH1_:155@N       32  0.00032     3.89   0.0759
     494       :247@CD2_:84@C       32  0.00032     3.96   0.0362
     495       :226@C_:141@CZ       32  0.00032     3.96    0.043
     496    :302@OD2_:154@CD2       31  0.00031     3.79    0.174
     497      :223@CB_:145@OG       31  0.00031     3.83    0.146
     498       :221@O_:155@CB       31  0.00031     3.89   0.0983
     499      :226@O_:124@CD1       30   0.0003     3.88   0.0928
     500       :227@CG_:143@C       30   0.0003     3.96   0.0375
     501     :268@OD1_:126@NZ       29  0.00029     3.59    0.316
     502    :302@OD1_:154@CD1       29  0.00029     3.82    0.142
     503      :297@C_:123@CD2       29  0.00029     3.96   0.0303
     504      :226@O_:124@CE1       28  0.00028     3.84    0.156
     505    :302@OD1_:154@CD2       28  0.00028     3.84    0.115
     506      :253@CZ_:77@NE2       28  0.00028     3.85    0.133
     507     :292@NE_:157@CE2       28  0.00028     3.92   0.0795
     508       :249@O_:126@CD       27  0.00027     3.81    0.147
     509       :251@CB_:84@CA       27  0.00027     3.86    0.119
     510      :228@CE2_:123@C       27  0.00027     3.96   0.0227
     511        :223@N_:144@O       26  0.00026     3.58    0.281
     512    :299@OD1_:124@CE2       26  0.00026     3.78    0.176
     513     :226@CB_:142@NE2       25  0.00025     3.79    0.192
     514      :268@CG_:126@NZ       25  0.00025     3.83    0.169
     515      :222@CB_:144@CA       25  0.00025     3.89   0.0811
     516      :247@CD2_:85@CB       25  0.00025     3.93   0.0618
     517      :299@CA_:124@CZ       25  0.00025     3.95   0.0443
     518      :225@CB_:126@CD       24  0.00024     3.91   0.0706
     519       :225@C_:126@CG       24  0.00024     3.93   0.0635
     520       :248@OG_:126@N       24  0.00024     3.95   0.0724
     521      :221@O_:146@OG1       23  0.00023     3.78    0.183
     522     :313@OD1_:76@NH1       23  0.00023      3.8    0.205
     523    :197@CG1_:154@CD2       23  0.00023     3.87    0.107
     524       :298@N_:161@CG       23  0.00023     3.91   0.0805
     525       :294@CG_:85@CE       23  0.00023     3.91   0.0635
     526      :197@CA_:154@CZ       23  0.00023     3.93   0.0564
     527       :247@CZ_:85@CB       23  0.00023     3.94    0.048
     528      :223@OG1_:142@C       23  0.00023     3.94    0.057
     529      :253@CZ_:82@NE2       22  0.00022     3.86    0.107
     530      :299@N_:123@CD2       22  0.00022     3.92   0.0413
     531       :297@O_:123@CG       22  0.00022     3.95   0.0514
     532       :222@CA_:143@C       22  0.00022     3.95   0.0452
     533     :228@CE2_:124@CG       22  0.00022     3.96   0.0405
     534      :313@OD2_:76@CZ       21  0.00021     3.63    0.202
     535        :251@N_:89@OH       21  0.00021     3.92   0.0709
     536      :221@CA_:154@CZ       20   0.0002     3.89    0.099
     537       :302@C_:154@CZ       20   0.0002      3.9   0.0876
     538     :292@NH2_:155@CA       20   0.0002     3.92     0.11
     539      :222@CD2_:144@N       20   0.0002     3.92   0.0541
     540        :221@O_:143@O       20   0.0002     3.94    0.105
     541    :299@OD1_:123@CD1       19  0.00019      3.8    0.174
     542     :302@CG_:154@CE2       19  0.00019     3.89   0.0989
     543      :248@OG_:89@CD2       19  0.00019     3.93   0.0694
     544        :247@CZ_:84@C       19  0.00019     3.94   0.0427
     545    :222@CD2_:154@CE1       18  0.00018     3.89    0.119
     546     :228@CE2_:123@CG       18  0.00018     3.94   0.0631
     547    :299@OD1_:123@CD2       17  0.00017     3.84    0.103
     548      :228@CZ_:123@CG       17  0.00017     3.91    0.083
     549      :247@CE1_:85@CG       17  0.00017     3.92   0.0652
     550    :299@OD1_:124@CD1       17  0.00017     3.94    0.046
     551      :247@CD2_:85@CE       17  0.00017     3.96   0.0423
     552       :222@CA_:144@O       16  0.00016     3.57    0.225
     553       :250@O_:88@OD2       16  0.00016     3.73     0.15
     554       :221@C_:154@CZ       16  0.00016     3.83    0.111
     555      :266@CZ_:126@NZ       16  0.00016     3.87    0.116
     556      :227@CB_:141@OH       16  0.00016     3.91    0.073
     557     :222@CD2_:143@CB       15  0.00015     3.82    0.118
     558     :313@OD1_:76@NH2       15  0.00015     3.84    0.162
     559    :299@OD1_:157@CE1       15  0.00015     3.86   0.0984
     560     :196@CB_:154@CE2       15  0.00015     3.86    0.108
     561        :251@OG_:84@C       15  0.00015     3.89   0.0844
     562      :250@CA_:128@CG       15  0.00015     3.91    0.111
     563        :251@OG_:83@O       14  0.00014      3.8     0.22
     564      :298@O_:161@OE1       14  0.00014     3.85    0.129
     565      :225@OG_:126@CG       14  0.00014     3.87    0.105
     566     :299@CG_:124@CE2       14  0.00014     3.88    0.101
     567       :248@C_:126@CE       14  0.00014     3.93    0.039
     568      :292@CZ_:154@CZ       14  0.00014     3.96    0.041
     569     :226@OG_:142@NE2       13  0.00013     3.52    0.367
     570        :222@N_:144@O       13  0.00013     3.69    0.207
     571        :221@C_:144@O       13  0.00013     3.72    0.186
     572     :299@OD1_:157@CZ       13  0.00013     3.85    0.133
     573    :222@CD2_:154@CE2       13  0.00013     3.88     0.09
     574       :220@C_:145@OG       13  0.00013     3.88   0.0939
     575        :222@C_:145@N       13  0.00013      3.9   0.0711
     576      :222@CD1_:143@C       13  0.00013      3.9   0.0842
     577     :222@CD2_:155@CB       13  0.00013     3.92   0.0638
     578        :249@C_:128@N       13  0.00013     3.92   0.0567
     579      :247@CE1_:85@CD       13  0.00013     3.92   0.0359
     580     :228@CE2_:124@CB       13  0.00013     3.92    0.061
     581      :223@CB_:143@CA       13  0.00013     3.94     0.04
     582        :221@O_:146@N       12  0.00012     3.84    0.177
     583      :248@CB_:124@CB       12  0.00012     3.92   0.0663
     584      :223@CA_:145@OG       12  0.00012     3.92   0.0616
     585      :298@C_:161@NE2       12  0.00012     3.94   0.0973
     586        :222@C_:144@O       11  0.00011     3.76      0.2
     587      :298@O_:161@NE2       11  0.00011     3.84    0.152
     588       :296@OG_:85@CD       11  0.00011     3.84    0.162
     589       :251@OG_:89@CZ       11  0.00011     3.85    0.122
     590       :222@CA_:144@C       11  0.00011     3.86   0.0841
     591    :228@CE1_:123@CD1       11  0.00011     3.91   0.0852
     592      :298@C_:161@OE1       11  0.00011     3.91   0.0884
     593     :248@CB_:124@CE1       11  0.00011     3.92    0.109
     594       :303@N_:154@CZ       11  0.00011     3.93    0.101
     595      :196@CA_:154@CZ       11  0.00011     3.95   0.0244
     596       :292@CZ_:143@O       11  0.00011     3.96   0.0551
     597    :227@ND2_:155@OD1       10   0.0001     3.86    0.118
     598        :226@O_:143@O       10   0.0001     3.91   0.0593
     599     :228@CE2_:89@CE2       10   0.0001     3.94   0.0433
     600       :297@O_:161@CB       10   0.0001     3.96   0.0313
     601     :299@OD1_:123@CG        9    9e-05     3.85    0.137
     602    :228@CE2_:124@CE2        9    9e-05     3.91   0.0949
     603      :249@N_:128@OD1        9    9e-05     3.94    0.043
     604       :298@O_:157@OH        8    8e-05     3.71    0.261
     605       :298@O_:157@CZ        8    8e-05     3.77    0.127
     606       :225@O_:126@CB        8    8e-05     3.84    0.137
     607        :250@N_:126@O        8    8e-05     3.88   0.0877
     608     :196@CB_:154@CE1        8    8e-05     3.89    0.125
     609    :197@CG1_:154@CD1        8    8e-05     3.91    0.082
     610       :249@O_:128@CB        8    8e-05     3.91   0.0649
     611     :228@CG_:124@CE1        8    8e-05     3.92   0.0471
     612      :292@CZ_:155@CG        8    8e-05     3.94   0.0557
     613      :247@CB_:89@CE2        8    8e-05     3.96   0.0563
     614       :226@OG_:144@O        7    7e-05     3.77    0.165
     615     :223@OG1_:126@NZ        7    7e-05     3.85    0.101
     616        :222@N_:144@C        7    7e-05     3.87    0.111
     617     :228@CD2_:141@OH        7    7e-05     3.91   0.0914
     618      :302@O_:154@CE2        7    7e-05     3.91   0.0543
     619     :248@OG_:141@CE2        7    7e-05     3.94   0.0356
     620     :228@CE2_:124@CA        7    7e-05     3.97   0.0257
     621      :225@CA_:126@CE        7    7e-05     3.97   0.0179
     622      :196@O_:155@ND2        6    6e-05     3.73    0.144
     623       :222@N_:154@CZ        6    6e-05     3.76    0.262
     624      :313@CG_:76@NH1        6    6e-05     3.86   0.0404
     625       :223@CB_:145@N        6    6e-05     3.91    0.054
     626       :225@O_:126@CA        6    6e-05     3.91    0.114
     627    :197@CG2_:154@CD2        6    6e-05     3.94    0.093
     628      :247@CG_:88@OD2        6    6e-05     3.94   0.0514
     629      :298@CA_:161@CG        6    6e-05     3.94   0.0425
     630       :249@O_:127@CB        6    6e-05     3.98   0.0278
     631      :196@N_:154@CD2        5    5e-05     3.79    0.163
     632      :221@C_:154@CE1        5    5e-05      3.8    0.145
     633       :249@C_:126@CE        5    5e-05     3.86   0.0461
     634        :249@N_:127@N        5    5e-05      3.9   0.0738
     635     :221@CA_:154@CE1        5    5e-05      3.9    0.112
     636       :228@CZ_:85@NZ        5    5e-05      3.9   0.0582
     637     :302@CB_:154@CE1        5    5e-05     3.93    0.032
     638      :197@O_:154@CE1        5    5e-05     3.95   0.0281
     639     :292@CZ_:154@CE2        5    5e-05     3.95   0.0236
     640       :228@CZ_:85@CG        5    5e-05     3.97   0.0199
     641      :226@CA_:141@CZ        5    5e-05     3.99  0.00803
     642     :271@ND2_:145@OG        4    4e-05     3.82   0.0582
     643     :296@OG_:123@CD2        4    4e-05     3.83    0.153
     644      :226@OG_:142@CG        4    4e-05     3.83    0.104
     645      :221@C_:146@OG1        4    4e-05     3.86   0.0568
     646       :226@N_:126@CG        4    4e-05     3.89   0.0992
     647      :294@OE2_:85@CG        4    4e-05     3.89    0.095
     648        :251@OG_:84@O        4    4e-05     3.92   0.0373
     649      :248@CB_:124@CA        4    4e-05     3.93   0.0246
     650        :226@O_:143@C        4    4e-05     3.93   0.0438
     651       :196@C_:154@CZ        4    4e-05     3.93   0.0354
     652        :248@N_:89@CZ        4    4e-05     3.94   0.0372
     653      :221@C_:155@OD1        4    4e-05     3.95   0.0495
     654       :220@O_:154@CZ        4    4e-05     3.95   0.0424
     655       :223@CB_:142@O        4    4e-05     3.97   0.0281
     656      :266@NH2_:126@O        3    3e-05     3.82    0.139
     657     :221@CA_:154@CE2        3    3e-05     3.91   0.0842
     658       :228@CZ_:89@CZ        3    3e-05     3.92   0.0508
     659      :226@CB_:126@CA        3    3e-05     3.93   0.0118
     660      :226@OG_:142@CD        3    3e-05     3.93   0.0132
     661      :302@C_:154@CE1        3    3e-05     3.94   0.0565
     662      :299@ND2_:123@O        3    3e-05     3.96   0.0174
     663      :297@C_:123@CD1        3    3e-05     3.97   0.0203
     664       :247@CG_:85@CG        3    3e-05     3.97  0.00361
     665      :221@C_:154@CE2        3    3e-05     3.97   0.0285
     666       :253@CZ_:83@CA        3    3e-05     3.99   0.0106
     667        :221@O_:144@N        3    3e-05     3.99  0.00637
     668      :226@OG_:126@CA        2    2e-05     3.74   0.0815
     669       :196@N_:155@CG        2    2e-05     3.75    0.132
     670     :196@CA_:154@CE2        2    2e-05     3.76   0.0472
     671    :197@CG2_:155@OD1        2    2e-05     3.77    0.114
     672      :228@OH_:124@CA        2    2e-05     3.82    0.131
     673     :299@CB_:124@CE2        2    2e-05     3.84  0.00575
     674       :221@C_:145@CA        2    2e-05     3.88   0.0363
     675     :268@OD1_:126@CE        2    2e-05     3.89      0.1
     676       :248@C_:126@CG        2    2e-05      3.9   0.0123
     677     :226@CB_:141@CE1        2    2e-05     3.91   0.0369
     678      :253@CZ_:76@NH2        2    2e-05     3.91   0.0358
     679      :247@CE2_:89@CZ        2    2e-05     3.93   0.0547
     680     :253@CE1_:82@NE2        2    2e-05     3.94   0.0377
     681       :248@CB_:126@N        2    2e-05     3.94   0.0106
     682       :292@CZ_:155@N        2    2e-05     3.94   0.0508
     683      :298@C_:124@CE2        2    2e-05     3.94  0.00937
     684      :299@CB_:123@CG        2    2e-05     3.94  0.00227
     685      :249@CA_:126@CD        2    2e-05     3.95  0.00506
     686     :292@CD_:157@CE2        2    2e-05     3.95   0.0445
     687       :248@C_:126@CD        2    2e-05     3.96   0.0206
     688     :248@OG_:124@CE1        2    2e-05     3.96   0.0365
     689       :222@CB_:143@C        2    2e-05     3.96   0.0205
     690      :222@CB_:154@CZ        2    2e-05     3.97  0.00283
     691      :292@CD_:157@CZ        2    2e-05     3.97  0.00318
     692     :297@CD_:161@NE2        2    2e-05     3.97  0.00191
     693      :248@CB_:126@CA        2    2e-05     3.98  0.00971
     694     :292@CZ_:154@CE1        2    2e-05     3.98   0.0102
     695      :299@CA_:157@OH        2    2e-05     3.99  0.00635
     696      :196@N_:155@OD1        1    1e-05     3.43        0
     697     :302@OD1_:157@OH        1    1e-05     3.45        0
     698        :247@OH_:84@N        1    1e-05     3.53        0
     699     :248@OG_:141@CE1        1    1e-05     3.67 4.21e-08
     700      :296@OG_:121@OH        1    1e-05     3.74        0
     701      :222@N_:154@CE1        1    1e-05     3.75        0
     702     :292@CZ_:155@ND2        1    1e-05     3.75        0
     703       :222@CA_:144@N        1    1e-05     3.76        0
     704      :302@CB_:157@OH        1    1e-05     3.83        0
     705      :196@O_:155@OD1        1    1e-05     3.85     
