# Supplementary material for: Identifying vaccine escape sites via statistical comparisons of short-term molecular dynamics
Source: Biophys Rep (N Y). 2022 Apr 4;2(2):100056. doi: 10.1016/j.bpr.2022.100056 (PMC8978532; doi:10.1016/j.bpr.2022.100056)
Supplement: Data S1. Supporting data for all figures [file mmc2.zip › data_RajendranFerranBabbitt_2022/Figure S3 [heavy atom contacts]/0.4nm/contactsCOVOX222/cpptraj.log]

# 03/08/22 12:17:34
parm COVOX222.prmtop
trajin COVOX222.nc
reference COVOX222.inpcrd
nativecontacts name CON1 :196-313&!@H= :1-195&!@H= writecontacts contacts.dat byresidue out numcontacts.dat resout rescontacts.dat mindist maxdist distance 4.0 reference map mapout resmap.gnu contactpdb contacts.pdb nncontactpdb nncontacts.pdb series seriesout native.dat savenonnative seriesnnout nonnative.dat
run
