# Supplementary material for: Identifying vaccine escape sites via statistical comparisons of short-term molecular dynamics
Source: Biophys Rep (N Y). 2022 Apr 4;2(2):100056. doi: 10.1016/j.bpr.2022.100056 (PMC8978532; doi:10.1016/j.bpr.2022.100056)
Supplement: Data S1. Supporting data for all figures [file mmc2.zip › data_RajendranFerranBabbitt_2022/Figure S3 [heavy atom contacts]/0.4nm/contactsCOVOX222/DynamicContactsCounted1.dat]

myResContact1	myAtomContact1	myResContact2	myAtomContact2	myTotalFrames	myKL
228	OH	123	O	100000	-3.266178
292	NH1	155	OD1	99996	-4.438111
227	ND2	143	O	99996	-5.127954
248	OG	125	O	99992	-3.156164
226	O	141	OH	99990	-3.111146
251	OG	88	OD2	99967	-2.248134
251	CB	88	OD2	99953	-2.248134
292	CZ	155	OD1	99934	-4.438111
249	N	89	OH	99894	-1.854156
292	NH2	155	OD1	99868	-4.438111
228	CZ	123	O	99603	-3.266178
247	CB	89	OH	99517	-1.854156
251	OG	88	CG	99265	-2.248134
228	CE2	123	O	98471	-3.266178
226	O	141	CZ	98325	-3.111146
292	CZ	157	OH	97100	-3.310974
249	CA	89	OH	96512	-1.854156
226	C	141	OH	96151	-3.111146
294	OE1	85	NZ	96064	-2.976812
226	O	141	CE2	95573	-3.111146
228	OH	89	CE2	94461	-1.854156
294	OE1	85	CE	94062	-2.976812
248	CB	141	OH	92933	-3.111146
223	N	143	O	92890	-5.127954
248	OG	89	OH	91051	-1.854156
292	NH1	157	OH	89628	-3.310974
292	NH2	157	OH	88982	-3.310974
227	OD1	143	CB	84739	-5.127954
228	OH	123	C	82901	-3.266178
248	O	126	O	80014	-3.405124
253	CZ	83	OG1	79850	-2.977067
223	OG1	144	N	79772	-5.494644
226	CB	141	OH	77991	-3.111146
227	ND2	143	CB	77367	-5.127954
222	CA	143	O	76196	-5.127954
228	OH	85	CG	74613	-2.976812
251	OG	88	OD1	74167	-2.248134
249	O	128	OD1	71656	-2.195901
251	OG	83	CB	71369	-2.977067
247	CE2	85	N	70128	-2.976812
248	N	89	OH	69984	-1.854156
253	CZ	84	N	69777	-3.033188
226	CA	141	OH	68403	-3.111146
247	CD2	89	OH	66785	-1.854156
253	CE1	83	OG1	65922	-2.977067
223	OG1	144	CA	65039	-5.494644
228	OH	123	CD1	64463	-3.266178
298	O	124	CZ	63119	-2.974893
249	C	128	OD1	61111	-2.195901
223	N	144	CA	60313	-5.494644
249	CA	128	OD1	59339	-2.195901
228	OH	85	CD	59215	-2.976812
253	CZ	84	CA	58462	-3.033188
297	O	123	CD2	58360	-3.266178
222	C	143	O	54171	-5.127954
253	CZ	83	C	54077	-2.977067
222	CB	143	O	53603	-5.127954
253	CZ	83	O	52666	-2.977067
251	OG	83	CG2	50724	-2.977067
296	OG	85	NZ	50100	-2.976812
228	OH	85	CE	49361	-2.976812
222	CB	155	OD1	41796	-4.438111
248	O	126	C	40741	-3.405124
249	O	128	CG	39972	-2.195901
248	C	89	OH	39425	-1.854156
223	N	143	C	38119	-5.127954
249	O	128	ND2	36166	-2.195901
251	OG	128	ND2	35214	-2.195901
298	CA	161	NE2	33294	-2.81539
292	NH2	154	CZ	30658	-4.521109
226	CB	142	O	27906	-3.690589
247	OH	85	CG	27830	-2.976812
298	O	123	CD2	27671	-3.266178
226	OG	126	CE	27284	-3.405124
253	CE1	83	O	26182	-2.977067
292	NH2	154	CE2	25962	-4.521109
223	OG1	144	C	25417	-5.494644
226	OG	126	CD	25226	-3.405124
292	NH2	154	CE1	23738	-4.521109
292	NH1	143	O	23321	-5.127954
298	O	124	CE2	21480	-2.974893
221	O	155	ND2	19748	-4.438111
248	OG	141	OH	19024	-3.111146
253	CZ	83	CB	17969	-2.977067
247	CE2	84	C	17261	-3.033188
223	OG1	144	O	16787	-5.494644
296	CB	85	NZ	13878	-2.976812
247	CD2	88	OD2	13266	-2.248134
298	C	123	CD2	12400	-3.266178
248	C	126	O	11322	-3.405124
298	CA	123	CD2	9602	-3.266178
223	OG1	145	N	6778	-4.505044
197	CG2	154	CE2	3899	-4.521109
247	CE2	88	OD2	3156	-2.248134
226	O	143	CB	3027	-5.127954
221	O	155	CG	2036	-4.438111
226	O	143	CA	878	-5.127954
221	O	155	OD1	613	-4.438111
248	CB	125	O	99888	-3.156164
249	N	125	O	98984	-3.156164
248	OG	125	N	98422	-3.156164
248	C	125	O	97957	-3.156164
248	OG	125	C	97080	-3.156164
227	ND2	143	C	94653	-5.127954
294	CD	85	NZ	94578	-2.976812
221	O	145	N	94306	-4.505044
221	O	144	CA	91466	-5.494644
221	O	144	C	88207	-5.494644
249	CA	126	O	83974	-3.405124
223	OG1	143	O	83318	-5.127954
294	OE2	85	NZ	83021	-2.976812
223	OG1	143	C	82190	-5.127954
227	CG	143	O	81388	-5.127954
249	CA	125	O	76816	-3.156164
228	CE2	124	CD1	76129	-2.974893
292	NE	157	OH	71114	-3.310974
292	NH1	155	CG	70793	-4.438111
248	O	125	O	70633	-3.156164
221	O	145	CB	70600	-4.505044
221	O	145	OG	70458	-4.505044
248	OG	89	CZ	70354	-1.854156
247	CE2	85	CG	68902	-2.976812
297	C	161	NE2	63775	-2.81539
297	O	161	NE2	62282	-2.81539
249	N	89	CZ	62192	-1.854156
247	OH	85	CE	58861	-2.976812
227	OD1	143	O	56041	-5.127954
228	CD2	124	CE1	55837	-2.974893
221	O	145	CA	54792	-4.505044
248	CA	125	O	54515	-3.156164
249	CA	126	C	52439	-3.405124
227	ND2	143	CA	51547	-5.127954
247	OH	85	NZ	49645	-2.976812
297	CB	161	NE2	49019	-2.81539
228	CE2	124	CE1	48883	-2.974893
248	O	126	CA	48655	-3.405124
297	O	161	CD	46446	-2.81539
222	CA	144	CA	43935	-5.494644
298	N	161	NE2	43878	-2.81539
228	CD2	124	CD1	43241	-2.974893
223	OG1	143	CA	41255	-5.127954
294	OE2	85	CE	38900	-2.976812
223	CG2	144	C	38570	-5.494644
299	OD1	124	CE1	38361	-2.974893
294	CD	85	CE	36495	-2.976812
248	OG	89	CE2	36244	-1.854156
292	NH2	155	CG	35991	-4.438111
221	CA	145	OG	35706	-4.505044
247	CE2	84	CA	35440	-3.033188
227	CG	143	CB	34960	-5.127954
222	N	155	ND2	33463	-4.438111
222	CA	155	ND2	32273	-4.438111
222	CB	155	ND2	31895	-4.438111
226	OG	142	O	31145	-3.690589
221	C	145	OG	30360	-4.505044
221	C	145	N	29801	-4.505044
248	OG	125	CA	29086	-3.156164
223	CG2	144	CA	28662	-5.494644
299	ND2	123	CD1	28562	-3.266178
298	CA	161	OE1	26318	-2.81539
226	OG	143	CA	25706	-5.127954
223	CG2	145	N	25139	-4.505044
248	OG	124	CA	25076	-2.974893
297	O	161	OE1	24315	-2.81539
299	OD1	124	CZ	23603	-2.974893
292	CD	157	OH	23451	-3.310974
251	CB	83	CB	21732	-2.977067
249	CA	127	N	21531	-2.726203
221	C	155	ND2	20536	-4.438111
223	CG2	144	O	20316	-5.494644
225	O	126	CE	20095	-3.405124
225	OG	126	NZ	20087	-3.405124
249	CA	89	CE1	19973	-1.854156
297	O	161	CG	19707	-2.81539
226	OG	126	NZ	19638	-3.405124
197	CG2	154	CZ	18882	-4.521109
298	N	161	OE1	18772	-2.81539
249	CA	127	CA	18425	-2.726203
225	OG	126	CE	17831	-3.405124
299	CG	124	CE1	17542	-2.974893
247	CZ	85	NZ	17381	-2.976812
247	CG	89	OH	17377	-1.854156
223	CA	143	O	17017	-5.127954
251	OG	128	OD1	16717	-2.195901
294	OE1	85	CD	16681	-2.976812
226	OG	143	C	15755	-5.127954
247	CZ	85	CE	15744	-2.976812
222	CB	155	CG	15578	-4.438111
228	CE1	85	CE	15531	-2.976812
297	C	161	OE1	15385	-2.81539
299	CG	124	CZ	15040	-2.974893
223	CB	143	O	14714	-5.127954
248	OG	124	C	13981	-2.974893
223	CG2	145	OG	13670	-4.505044
299	ND2	124	CE1	13631	-2.974893
292	NH1	143	CB	13617	-5.127954
226	CB	126	CD	13527	-3.405124
197	CG1	154	CZ	13227	-4.521109
248	CB	125	C	12872	-3.156164
226	OG	143	O	12489	-5.127954
247	CZ	85	CG	12196	-2.976812
228	CZ	85	CE	12070	-2.976812
225	C	126	CE	11835	-3.405124
249	C	128	ND2	11774	-2.195901
226	OG	141	OH	11525	-3.111146
222	CD1	155	OD1	11474	-4.438111
249	O	126	O	11370	-3.405124
226	CB	126	CE	11215	-3.405124
249	C	89	OH	11187	-1.854156
227	OD1	157	OH	11152	-3.310974
247	C	89	OH	10932	-1.854156
226	CA	126	CD	10596	-3.405124
226	CB	143	CA	10449	-5.127954
225	O	126	NZ	10302	-3.405124
248	CB	125	N	10055	-3.156164
248	O	141	OH	10041	-3.111146
249	N	89	CE1	9752	-1.854156
225	O	126	CD	9530	-3.405124
297	C	161	CD	9447	-2.81539
249	N	126	O	9194	-3.405124
225	CB	126	NZ	8731	-3.405124
247	CE2	85	CE	8700	-2.976812
226	CA	126	CE	8699	-3.405124
248	CA	89	OH	8660	-1.854156
247	CD2	89	CE2	8652	-1.854156
226	CB	126	CG	8430	-3.405124
221	C	144	CA	8140	-5.494644
292	NH2	154	CD2	7922	-4.521109
222	CG	143	O	7886	-5.127954
222	CG	155	OD1	7480	-4.438111
226	N	126	CE	7366	-3.405124
253	CE2	84	CA	7223	-3.033188
296	OG	85	CE	7204	-2.976812
228	OH	85	CB	7038	-2.976812
297	O	123	CD1	6980	-3.266178
251	OG	128	CG	6957	-2.195901
228	OH	89	CD2	6944	-1.854156
228	CZ	123	CD1	6943	-3.266178
247	OH	85	CD	6829	-2.976812
251	OG	83	OG1	6704	-2.977067
223	O	143	O	6662	-5.127954
253	CE1	83	C	6495	-2.977067
223	CG2	144	N	6433	-5.494644
222	CD1	155	ND2	6411	-4.438111
249	CA	89	CZ	6398	-1.854156
225	CB	126	CE	6310	-3.405124
292	NH2	154	CD1	6132	-4.521109
250	N	128	OD1	6077	-2.195901
247	OH	85	N	6024	-2.976812
223	N	144	N	5903	-5.494644
225	C	126	NZ	5884	-3.405124
299	ND2	124	CZ	5865	-2.974893
222	CD2	155	OD1	5846	-4.438111
221	CA	145	CB	5749	-4.505044
249	O	127	CA	5724	-2.726203
223	CG2	145	CA	5631	-4.505044
292	NH1	157	CE2	5600	-3.310974
225	O	126	CG	5325	-3.405124
247	OH	84	CA	5269	-3.033188
228	OH	89	OH	5134	-1.854156
248	O	126	CG	5134	-3.405124
298	N	161	CD	5035	-2.81539
197	CG2	154	CE1	5020	-4.521109
297	CB	161	OE1	4924	-2.81539
248	OG	123	O	4924	-3.266178
297	CA	161	NE2	4904	-2.81539
223	OG1	142	O	4821	-3.690589
226	OG	144	N	4807	-5.494644
251	OG	84	N	4742	-3.033188
226	CB	126	NZ	4684	-3.405124
298	CA	161	CD	4632	-2.81539
299	CB	124	CZ	4569	-2.974893
249	C	126	O	4561	-3.405124
226	OG	141	CE2	4311	-3.111146
251	CB	83	OG1	4266	-2.977067
297	CB	161	CD	4198	-2.81539
226	OG	141	CZ	4098	-3.111146
226	OG	143	CB	4085	-5.127954
222	CD2	155	ND2	4035	-4.438111
222	C	144	CA	4035	-5.494644
223	CB	143	C	3970	-5.127954
197	CG1	154	CE2	3933	-4.521109
247	CE2	85	CB	3922	-2.976812
222	CD2	155	CG	3831	-4.438111
222	CA	155	OD1	3766	-4.438111
222	CD1	143	O	3755	-5.127954
197	CG1	154	CE1	3612	-4.521109
248	O	126	CD	3589	-3.405124
226	N	126	NZ	3443	-3.405124
248	CB	89	OH	3410	-1.854156
226	OG	142	C	3349	-3.690589
248	CB	141	CZ	3345	-3.111146
222	CD2	143	O	3291	-5.127954
226	OG	126	CG	3280	-3.405124
297	CB	121	OH	3151	-2.10876
197	CB	154	CZ	3136	-4.521109
227	OD1	157	CE2	3132	-3.310974
248	C	126	CA	3074	-3.405124
292	NH1	157	CZ	3045	-3.310974
228	OH	89	CZ	3028	-1.854156
249	O	128	N	2972	-2.195901
299	ND2	123	CD2	2907	-3.266178
250	N	89	OH	2904	-1.854156
222	CG	155	ND2	2897	-4.438111
251	CB	83	CG2	2876	-2.977067
297	O	121	OH	2861	-2.10876
247	CE2	85	CD	2786	-2.976812
226	CB	141	CZ	2723	-3.111146
222	CA	155	CG	2716	-4.438111
253	CE2	83	OG1	2699	-2.977067
221	C	145	CB	2649	-4.505044
253	CE2	84	N	2533	-3.033188
247	CD2	85	CG	2274	-2.976812
248	OG	89	CE1	2245	-1.854156
247	CE2	85	CA	2233	-2.976812
223	CB	144	CA	2125	-5.494644
249	CA	127	C	2108	-2.726203
226	CB	143	CB	2098	-5.127954
247	CD2	89	CZ	2090	-1.854156
253	CE1	84	N	2062	-3.033188
294	OE2	85	CD	2049	-2.976812
228	CZ	89	OH	2002	-1.854156
222	CD1	155	CG	1996	-4.438111
249	C	128	CG	1991	-2.195901
247	CE2	85	NZ	1966	-2.976812
223	CG2	145	CB	1910	-4.505044
247	CZ	85	CD	1865	-2.976812
298	O	157	CE1	1856	-3.310974
226	CB	141	CE2	1835	-3.111146
226	CA	126	NZ	1833	-3.405124
223	CB	144	N	1659	-5.494644
228	OH	123	CG	1640	-3.266178
223	CG2	143	O	1597	-5.127954
303	CG	154	CZ	1555	-4.521109
249	O	89	OH	1550	-1.854156
223	CG2	143	C	1523	-5.127954
292	NH2	157	CZ	1479	-3.310974
292	NH2	155	ND2	1464	-4.438111
253	CE1	83	CB	1454	-2.977067
299	CB	123	CD1	1454	-3.266178
223	OG1	145	OG	1420	-4.505044
299	CB	123	CD2	1388	-3.266178
299	ND2	123	CG	1359	-3.266178
251	CB	88	CG	1303	-2.248134
303	CD	154	CZ	1298	-4.521109
228	OH	123	CD2	1282	-3.266178
248	O	126	NZ	1268	-3.405124
196	N	154	CZ	1249	-4.521109
302	OD2	154	CE1	1219	-4.521109
228	CE2	123	CD1	1219	-3.266178
222	N	145	OG	1198	-4.505044
221	O	154	CE1	1180	-4.521109
247	OH	84	C	1145	-3.033188
248	O	125	C	1112	-3.156164
222	CD1	154	CZ	953	-4.521109
223	OG1	145	CA	940	-4.505044
228	CE2	123	CD2	935	-3.266178
248	O	126	CE	902	-3.405124
247	CZ	85	N	891	-2.976812
297	CG	121	OH	878	-2.10876
302	OD2	154	CE2	869	-4.521109
292	CZ	157	CE2	847	-3.310974
251	OG	89	OH	845	-1.854156
249	CA	128	ND2	843	-2.195901
249	CA	126	CA	825	-3.405124
298	O	157	CD1	823	-3.310974
251	OG	84	CA	784	-3.033188
228	CZ	123	CD2	772	-3.266178
302	OD1	154	CE2	766	-4.521109
251	OG	88	CB	757	-2.248134
292	NH2	157	CE2	754	-3.310974
294	CD	85	CD	751	-2.976812
227	CA	141	OH	749	-3.111146
227	OD1	143	CA	738	-5.127954
221	N	145	OG	737	-4.505044
292	NH2	155	N	737	-4.438111
249	N	126	C	716	-3.405124
247	OH	85	CB	700	-2.976812
196	N	154	CE1	691	-4.521109
248	C	126	C	677	-3.405124
222	C	145	OG	670	-4.505044
251	CB	88	OD1	669	-2.248134
302	OD1	154	CE1	666	-4.521109
226	CA	126	CG	655	-3.405124
247	CD2	85	N	650	-2.976812
227	N	141	OH	646	-3.111146
247	CZ	84	CA	644	-3.033188
226	C	141	CE2	640	-3.111146
297	CB	161	CG	639	-2.81539
226	CB	143	C	621	-5.127954
292	CZ	157	CZ	593	-3.310974
228	CE1	85	CD	592	-2.976812
247	CD2	84	CA	592	-3.033188
226	CB	143	O	586	-5.127954
248	CA	141	OH	584	-3.111146
248	C	141	OH	582	-3.111146
253	CE1	84	CA	581	-3.033188
222	O	145	OG	571	-4.505044
249	N	125	C	568	-3.156164
227	OD1	157	CZ	544	-3.310974
222	N	155	CG	543	-4.438111
251	OG	83	CA	542	-2.977067
248	O	126	CB	542	-3.405124
299	CG	123	CD1	527	-3.266178
222	N	144	CA	520	-5.494644
248	OG	124	CD1	511	-2.974893
197	CB	154	CE2	509	-4.521109
226	O	141	CE1	501	-3.111146
222	CA	145	OG	499	-4.505044
297	CG	161	NE2	496	-2.81539
248	CB	141	CE2	477	-3.111146
222	CG	155	CG	467	-4.438111
253	CE2	83	O	464	-2.977067
299	ND2	85	CE	460	-2.976812
251	CB	84	N	460	-3.033188
250	N	128	CG	458	-2.195901
220	O	145	OG	456	-4.505044
251	OG	83	C	446	-2.977067
196	O	154	CZ	435	-4.521109
249	O	126	NZ	431	-3.405124
221	O	154	CZ	431	-4.521109
249	CA	128	N	431	-2.195901
303	CG	154	CE1	425	-4.521109
249	O	127	C	418	-2.726203
250	CA	128	OD1	410	-2.195901
225	C	126	CD	408	-3.405124
228	CZ	85	CD	407	-2.976812
303	CD	154	CE1	402	-4.521109
226	OG	143	N	401	-5.127954
249	CA	128	CG	399	-2.195901
228	CZ	89	CE2	399	-1.854156
248	C	126	NZ	390	-3.405124
297	C	161	CG	378	-2.81539
250	N	128	ND2	370	-2.195901
297	CA	161	OE1	369	-2.81539
228	CD2	124	CZ	366	-2.974893
226	C	143	CB	363	-5.127954
223	N	145	OG	362	-4.505044
228	CE2	89	OH	352	-1.854156
248	CB	124	CD1	335	-2.974893
268	ND2	126	NZ	334	-3.405124
299	CG	123	CD2	334	-3.266178
226	N	126	CD	321	-3.405124
303	CG	154	CE2	318	-4.521109
226	CB	126	CB	313	-3.405124
228	CE1	89	OH	298	-1.854156
247	CA	89	OH	297	-1.854156
248	C	125	C	296	-3.156164
303	CD	154	CE2	292	-4.521109
249	N	126	CA	292	-3.405124
298	O	124	CE1	270	-2.974893
247	CE1	85	NZ	270	-2.976812
227	OD1	143	C	264	-5.127954
302	OD1	154	CZ	261	-4.521109
248	OG	124	CB	261	-2.974893
223	OG1	143	CB	260	-5.127954
302	OD2	154	CZ	259	-4.521109
222	CD2	144	CA	259	-5.494644
225	OG	126	CD	258	-3.405124
223	CB	144	O	256	-5.494644
197	CB	154	CE1	255	-4.521109
223	C	143	O	255	-5.127954
226	OG	144	CA	253	-5.494644
228	CE2	124	CZ	251	-2.974893
292	NH2	154	CG	248	-4.521109
221	O	144	O	240	-5.494644
266	NH2	126	NZ	238	-3.405124
226	OG	126	CB	236	-3.405124
223	CB	144	C	235	-5.494644
251	N	128	ND2	234	-2.195901
248	O	126	N	234	-3.405124
196	N	154	CE2	225	-4.521109
222	N	155	OD1	221	-4.438111
299	ND2	124	CE2	220	-2.974893
298	O	123	CD1	214	-3.266178
228	OH	85	NZ	199	-2.976812
292	NH1	155	CA	198	-4.438111
222	CD1	154	CE2	193	-4.521109
221	CA	155	ND2	186	-4.438111
294	OE1	123	CD1	184	-3.266178
249	O	126	C	181	-3.405124
223	OG1	145	CB	178	-4.505044
250	CA	128	ND2	178	-2.195901
296	OG	123	CD1	171	-3.266178
249	C	126	NZ	169	-3.405124
299	CB	124	CE1	169	-2.974893
226	OG	141	CD2	167	-3.111146
221	CA	145	N	162	-4.505044
227	CG	141	OH	161	-3.111146
298	CA	123	CD1	161	-3.266178
227	ND2	141	OH	159	-3.111146
298	C	123	CD1	158	-3.266178
222	CD2	143	C	157	-5.127954
250	O	128	ND2	150	-2.195901
253	CE2	83	C	148	-2.977067
296	CB	85	CE	145	-2.976812
249	CA	126	NZ	144	-3.405124
247	CE1	85	CE	134	-2.976812
222	CD1	154	CE1	133	-4.521109
292	NH1	143	C	132	-5.127954
302	O	157	OH	127	-3.310974
226	O	142	O	122	-3.690589
251	N	128	OD1	122	-2.195901
197	O	154	CZ	118	-4.521109
299	OD1	157	OH	115	-3.310974
250	C	128	ND2	113	-2.195901
222	CD2	154	CZ	111	-4.521109
248	O	127	N	107	-2.726203
292	NH1	155	CB	106	-4.438111
292	NE	157	CZ	105	-3.310974
223	CG2	126	NZ	104	-3.405124
223	OG1	143	N	103	-5.127954
248	OG	141	CZ	100	-3.111146
225	CA	126	NZ	99	-3.405124
250	O	128	OD1	98	-2.195901
313	OD2	76	NH2	96	-1.788504
302	CG	154	CE1	95	-4.521109
247	OH	85	CA	95	-2.976812
222	CA	145	N	94	-4.505044
297	CG	161	OE1	92	-2.81539
292	NH1	155	ND2	91	-4.438111
299	ND2	124	CD1	91	-2.974893
227	N	143	CB	89	-5.127954
221	C	144	C	88	-5.494644
228	OH	123	CA	88	-3.266178
228	CE1	85	NZ	86	-2.976812
227	C	141	OH	85	-3.111146
227	OD1	141	OH	84	-3.111146
253	CZ	88	OD2	80	-2.248134
292	NH2	154	CB	78	-4.521109
250	C	128	OD1	76	-2.195901
313	OD2	76	NH1	75	-1.788504
226	CB	144	N	75	-5.494644
249	C	127	CA	75	-2.726203
221	O	154	CE2	74	-4.521109
249	O	126	CE	72	-3.405124
196	O	154	CE2	72	-4.521109
250	O	128	CG	72	-2.195901
299	ND2	85	NZ	71	-2.976812
249	O	127	N	71	-2.726203
247	CE2	84	O	70	-3.033188
223	N	144	C	70	-5.494644
227	ND2	144	N	69	-5.494644
247	CE2	89	CE2	68	-1.854156
302	O	154	CE1	67	-4.521109
228	N	141	OH	67	-3.111146
248	CB	141	CE1	67	-3.111146
298	C	124	CZ	67	-2.974893
223	N	145	N	66	-4.505044
226	OG	141	CE1	66	-3.111146
220	O	145	CB	63	-4.505044
247	O	89	OH	63	-1.854156
227	CG	157	OH	62	-3.310974
297	CD	121	OH	55	-2.10876
196	N	155	ND2	54	-4.438111
249	CA	126	CE	54	-3.405124
302	OD2	154	CD1	54	-4.521109
247	CD2	85	CD	54	-2.976812
251	CB	89	OH	53	-1.854156
302	O	154	CZ	52	-4.521109
196	CB	154	CZ	50	-4.521109
247	CE2	89	OH	49	-1.854156
251	N	88	OD2	49	-2.248134
227	OD1	155	OD1	47	-4.438111
253	CE2	83	CB	47	-2.977067
302	CG	154	CZ	46	-4.521109
251	CA	88	OD2	46	-2.248134
253	CE1	76	NH2	44	-1.788504
223	CG2	143	CA	43	-5.127954
249	O	127	OG	42	-2.726203
196	O	154	CE1	41	-4.521109
197	CG2	155	ND2	40	-4.438111
221	C	155	CG	39	-4.438111
249	CA	127	O	39	-2.726203
222	N	145	N	39	-4.505044
227	CG	143	CA	39	-5.127954
197	CG1	155	ND2	38	-4.438111
222	CD1	144	CA	37	-5.494644
223	CG2	142	NE2	36	-3.690589
223	CG2	142	O	36	-3.690589
249	CA	125	C	36	-3.156164
222	N	145	CB	35	-4.505044
225	O	126	O	34	-3.405124
247	CE2	84	N	34	-3.033188
228	CE1	85	CG	34	-2.976812
253	CD1	83	OG1	33	-2.977067
294	CG	85	NZ	33	-2.976812
247	CB	89	CZ	33	-1.854156
251	CB	128	ND2	33	-2.195901
268	ND2	126	CE	32	-3.405124
292	NH1	155	N	32	-4.438111
247	CD2	84	C	32	-3.033188
226	C	141	CZ	32	-3.111146
302	OD2	154	CD2	31	-4.521109
223	CB	145	OG	31	-4.505044
221	O	155	CB	31	-4.438111
226	O	124	CD1	30	-2.974893
227	CG	143	C	30	-5.127954
268	OD1	126	NZ	29	-3.405124
302	OD1	154	CD1	29	-4.521109
297	C	123	CD2	29	-3.266178
226	O	124	CE1	28	-2.974893
302	OD1	154	CD2	28	-4.521109
253	CZ	77	NE2	28	-1.5922
292	NE	157	CE2	28	-3.310974
249	O	126	CD	27	-3.405124
251	CB	84	CA	27	-3.033188
228	CE2	123	C	27	-3.266178
223	N	144	O	26	-5.494644
299	OD1	124	CE2	26	-2.974893
226	CB	142	NE2	25	-3.690589
268	CG	126	NZ	25	-3.405124
222	CB	144	CA	25	-5.494644
247	CD2	85	CB	25	-2.976812
299	CA	124	CZ	25	-2.974893
225	CB	126	CD	24	-3.405124
225	C	126	CG	24	-3.405124
248	OG	126	N	24	-3.405124
221	O	146	OG1	23	-3.56007
313	OD1	76	NH1	23	-1.788504
197	CG1	154	CD2	23	-4.521109
298	N	161	CG	23	-2.81539
294	CG	85	CE	23	-2.976812
197	CA	154	CZ	23	-4.521109
247	CZ	85	CB	23	-2.976812
223	OG1	142	C	23	-3.690589
253	CZ	82	NE2	22	-2.188829
299	N	123	CD2	22	-3.266178
297	O	123	CG	22	-3.266178
222	CA	143	C	22	-5.127954
228	CE2	124	CG	22	-2.974893
313	OD2	76	CZ	21	-1.788504
251	N	89	OH	21	-1.854156
221	CA	154	CZ	20	-4.521109
302	C	154	CZ	20	-4.521109
292	NH2	155	CA	20	-4.438111
222	CD2	144	N	20	-5.494644
221	O	143	O	20	-5.127954
299	OD1	123	CD1	19	-3.266178
302	CG	154	CE2	19	-4.521109
248	OG	89	CD2	19	-1.854156
247	CZ	84	C	19	-3.033188
222	CD2	154	CE1	18	-4.521109
228	CE2	123	CG	18	-3.266178
299	OD1	123	CD2	17	-3.266178
228	CZ	123	CG	17	-3.266178
247	CE1	85	CG	17	-2.976812
299	OD1	124	CD1	17	-2.974893
247	CD2	85	CE	17	-2.976812
222	CA	144	O	16	-5.494644
250	O	88	OD2	16	-2.248134
221	C	154	CZ	16	-4.521109
266	CZ	126	NZ	16	-3.405124
227	CB	141	OH	16	-3.111146
222	CD2	143	CB	15	-5.127954
313	OD1	76	NH2	15	-1.788504
299	OD1	157	CE1	15	-3.310974
196	CB	154	CE2	15	-4.521109
251	OG	84	C	15	-3.033188
250	CA	128	CG	15	-2.195901
251	OG	83	O	14	-2.977067
298	O	161	OE1	14	-2.81539
225	OG	126	CG	14	-3.405124
299	CG	124	CE2	14	-2.974893
248	C	126	CE	14	-3.405124
292	CZ	154	CZ	14	-4.521109
226	OG	142	NE2	13	-3.690589
222	N	144	O	13	-5.494644
221	C	144	O	13	-5.494644
299	OD1	157	CZ	13	-3.310974
222	CD2	154	CE2	13	-4.521109
220	C	145	OG	13	-4.505044
222	C	145	N	13	-4.505044
222	CD1	143	C	13	-5.127954
222	CD2	155	CB	13	-4.438111
249	C	128	N	13	-2.195901
247	CE1	85	CD	13	-2.976812
228	CE2	124	CB	13	-2.974893
223	CB	143	CA	13	-5.127954
221	O	146	N	12	-3.56007
248	CB	124	CB	12	-2.974893
223	CA	145	OG	12	-4.505044
298	C	161	NE2	12	-2.81539
222	C	144	O	11	-5.494644
298	O	161	NE2	11	-2.81539
296	OG	85	CD	11	-2.976812
251	OG	89	CZ	11	-1.854156
222	CA	144	C	11	-5.494644
228	CE1	123	CD1	11	-3.266178
298	C	161	OE1	11	-2.81539
248	CB	124	CE1	11	-2.974893
303	N	154	CZ	11	-4.521109
196	CA	154	CZ	11	-4.521109
292	CZ	143	O	11	-5.127954
227	ND2	155	OD1	10	-4.438111
226	O	143	O	10	-5.127954
228	CE2	89	CE2	10	-1.854156
297	O	161	CB	10	-2.81539
299	OD1	123	CG	9	-3.266178
228	CE2	124	CE2	9	-2.974893
249	N	128	OD1	9	-2.195901
298	O	157	OH	8	-3.310974
298	O	157	CZ	8	-3.310974
225	O	126	CB	8	-3.405124
250	N	126	O	8	-3.405124
196	CB	154	CE1	8	-4.521109
197	CG1	154	CD1	8	-4.521109
249	O	128	CB	8	-2.195901
228	CG	124	CE1	8	-2.974893
292	CZ	155	CG	8	-4.438111
247	CB	89	CE2	8	-1.854156
226	OG	144	O	7	-5.494644
223	OG1	126	NZ	7	-3.405124
222	N	144	C	7	-5.494644
228	CD2	141	OH	7	-3.111146
302	O	154	CE2	7	-4.521109
248	OG	141	CE2	7	-3.111146
228	CE2	124	CA	7	-2.974893
225	CA	126	CE	7	-3.405124
196	O	155	ND2	6	-4.438111
222	N	154	CZ	6	-4.521109
313	CG	76	NH1	6	-1.788504
223	CB	145	N	6	-4.505044
225	O	126	CA	6	-3.405124
197	CG2	154	CD2	6	-4.521109
247	CG	88	OD2	6	-2.248134
298	CA	161	CG	6	-2.81539
249	O	127	CB	6	-2.726203
196	N	154	CD2	5	-4.521109
221	C	154	CE1	5	-4.521109
249	C	126	CE	5	-3.405124
249	N	127	N	5	-2.726203
221	CA	154	CE1	5	-4.521109
228	CZ	85	NZ	5	-2.976812
302	CB	154	CE1	5	-4.521109
197	O	154	CE1	5	-4.521109
292	CZ	154	CE2	5	-4.521109
228	CZ	85	CG	5	-2.976812
226	CA	141	CZ	5	-3.111146
271	ND2	145	OG	4	-4.505044
296	OG	123	CD2	4	-3.266178
226	OG	142	CG	4	-3.690589
221	C	146	OG1	4	-3.56007
226	N	126	CG	4	-3.405124
294	OE2	85	CG	4	-2.976812
251	OG	84	O	4	-3.033188
248	CB	124	CA	4	-2.974893
226	O	143	C	4	-5.127954
196	C	154	CZ	4	-4.521109
248	N	89	CZ	4	-1.854156
221	C	155	OD1	4	-4.438111
220	O	154	CZ	4	-4.521109
223	CB	142	O	4	-3.690589
266	NH2	126	O	3	-3.405124
221	CA	154	CE2	3	-4.521109
228	CZ	89	CZ	3	-1.854156
226	CB	126	CA	3	-3.405124
226	OG	142	CD	3	-3.690589
302	C	154	CE1	3	-4.521109
299	ND2	123	O	3	-3.266178
297	C	123	CD1	3	-3.266178
247	CG	85	CG	3	-2.976812
221	C	154	CE2	3	-4.521109
253	CZ	83	CA	3	-2.977067
221	O	144	N	3	-5.494644
226	OG	126	CA	2	-3.405124
196	N	155	CG	2	-4.438111
196	CA	154	CE2	2	-4.521109
197	CG2	155	OD1	2	-4.438111
228	OH	124	CA	2	-2.974893
299	CB	124	CE2	2	-2.974893
221	C	145	CA	2	-4.505044
268	OD1	126	CE	2	-3.405124
248	C	126	CG	2	-3.405124
226	CB	141	CE1	2	-3.111146
253	CZ	76	NH2	2	-1.788504
247	CE2	89	CZ	2	-1.854156
253	CE1	82	NE2	2	-2.188829
248	CB	126	N	2	-3.405124
292	CZ	155	N	2	-4.438111
298	C	124	CE2	2	-2.974893
299	CB	123	CG	2	-3.266178
249	CA	126	CD	2	-3.405124
292	CD	157	CE2	2	-3.310974
248	C	126	CD	2	-3.405124
248	OG	124	CE1	2	-2.974893
222	CB	143	C	2	-5.127954
222	CB	154	CZ	2	-4.521109
292	CD	157	CZ	2	-3.310974
297	CD	161	NE2	2	-2.81539
248	CB	126	CA	2	-3.405124
292	CZ	154	CE1	2	-4.521109
299	CA	157	OH	2	-3.310974
196	N	155	OD1	1	-4.438111
302	OD1	157	OH	1	-3.310974
247	OH	84	N	1	-3.033188
248	OG	141	CE1	1	-3.111146
296	OG	121	OH	1	-2.10876
222	N	154	CE1	1	-4.521109
292	CZ	155	ND2	1	-4.438111
222	CA	144	N	1	-5.494644
302	CB	157	OH	1	-3.310974
196	O	155	OD1	1	-4.438111
