# Supplementary material for: Identifying vaccine escape sites via statistical comparisons of short-term molecular dynamics
Source: Biophys Rep (N Y). 2022 Apr 4;2(2):100056. doi: 10.1016/j.bpr.2022.100056 (PMC8978532; doi:10.1016/j.bpr.2022.100056)
Supplement: Data S1. Supporting data for all figures [file mmc2.zip › data_RajendranFerranBabbitt_2022/Figure S3 [heavy atom contacts]/0.4nm/contactsCOVOX222/DynamicContactsCounted2.dat]

myContactRes2	myContactRes1	myTotalFraction	myKL
141	226	5.36433	-3.111146
123	228	4.45438	-3.266178
88	251	3.73352	-2.248134
155	292	2.99798	-4.438111
83	253	2.96666	-2.977067
157	292	2.7571	-3.310974
128	249	2.68244	-2.195901
143	227	2.62102	-5.127954
144	223	2.47328	-5.494644
89	248	2.0046	-1.854156
89	249	1.96406	-1.854156
85	294	1.90126	-2.976812
143	222	1.8397	-5.127954
85	228	1.83189	-2.976812
89	247	1.66302	-1.854156
126	248	1.32077	-3.405124
143	223	1.31009	-5.127954
84	253	1.28239	-3.033188
83	251	1.22093	-2.977067
141	248	1.11957	-3.111146
125	248	0.99992	-3.156164
85	247	0.97958	-2.976812
89	228	0.94461	-1.854156
124	298	0.84599	-2.974893
154	292	0.80358	-4.521109
85	296	0.63978	-2.976812
123	297	0.5836	-3.266178
126	226	0.5251	-3.405124
123	298	0.49673	-3.266178
155	222	0.41796	-4.438111
128	251	0.35214	-2.195901
161	298	0.33294	-2.81539
142	226	0.27906	-3.690589
143	292	0.23321	-5.127954
155	221	0.22397	-4.438111
84	247	0.17261	-3.033188
88	247	0.16422	-2.248134
145	223	0.06778	-4.505044
143	226	0.03905	-5.127954
154	197	0.03899	-4.521109
125	248	5.71917	-3.156164
145	221	3.95323	-4.505044
143	227	3.1975	-5.127954
161	297	3.06389	-2.81539
85	294	2.72536	-2.976812
85	247	2.6222	-2.976812
143	223	2.5292	-5.127954
124	228	2.2477	-2.974893
144	221	1.88157	-5.494644
125	249	1.76404	-3.156164
155	222	1.64906	-4.438111
126	249	1.64457	-3.405124
89	248	1.20937	-1.854156
124	299	1.19175	-2.974893
126	225	1.16812	-3.405124
89	249	1.11053	-1.854156
155	292	1.09444	-4.438111
157	292	1.0702	-3.310974
144	223	1.04255	-5.494644
161	298	0.98712	-2.81539
126	226	0.94246	-3.405124
143	226	0.72567	-5.127954
126	248	0.64511	-3.405124
145	223	0.49365	-4.505044
144	222	0.4889	-5.494644
154	197	0.48758	-4.521109
127	249	0.48446	-2.726203
84	247	0.43247	-3.033188
124	248	0.40193	-2.974893
89	247	0.39571	-1.854156
123	299	0.36603	-3.266178
83	251	0.36583	-2.977067
85	228	0.35967	-2.976812
142	226	0.34661	-3.690589
141	226	0.25905	-3.111146
128	251	0.24063	-2.195901
155	221	0.20796	-4.438111
128	249	0.1844	-2.195901
89	228	0.1817	-1.854156
141	248	0.15204	-3.111146
143	222	0.15142	-5.127954
157	227	0.14891	-3.310974
154	292	0.14402	-4.521109
143	292	0.13762	-5.127954
123	228	0.12954	-3.266178
84	253	0.12399	-3.033188
83	253	0.11344	-2.977067
128	250	0.08018	-2.195901
85	296	0.0736	-2.976812
123	297	0.07034	-3.266178
121	297	0.06946	-2.10876
84	251	0.06032	-3.033188
144	226	0.05143	-5.494644
123	248	0.04924	-3.266178
142	223	0.04921	-3.690589
154	302	0.04496	-4.521109
154	303	0.04301	-4.521109
145	222	0.03119	-4.505044
89	250	0.02904	-1.854156
88	251	0.02824	-2.248134
