# Supplementary material for: Identifying vaccine escape sites via statistical comparisons of short-term molecular dynamics
Source: Biophys Rep (N Y). 2022 Apr 4;2(2):100056. doi: 10.1016/j.bpr.2022.100056 (PMC8978532; doi:10.1016/j.bpr.2022.100056)
Supplement: Data S1. Supporting data for all figures [file mmc2.zip › data_RajendranFerranBabbitt_2022/Figure S3 [heavy atom contacts]/0.4nm/contactsCOVOX222/log_COVOX222]

CPPTRAJ: Trajectory Analysis. V18.01
    ___  ___  ___  ___
     | \/ | \/ | \/ | 
    _|_/\_|_/\_|_/\_|_

| Date/time: 03/08/22 12:17:34
| Available memory: 589.373 MB

> parm COVOX222.prmtop
  [parm COVOX222.prmtop]
	Reading 'COVOX222.prmtop' as Amber Topology
	Radius Set: modified Bondi radii (mbondi)
> trajin COVOX222.nc
  [trajin COVOX222.nc]
	Reading 'COVOX222.nc' as Amber NetCDF
> reference COVOX222.inpcrd
  [reference COVOX222.inpcrd]
	Reading 'COVOX222.inpcrd' as Amber Restart
	Setting active reference for distance-based masks: 'COVOX222.inpcrd'
<t native.dat savenonnative seriesnnout nonnative.dat                        
  [nativecontacts name CON1 :196-313&!@H= :1-195&!@H= writecontacts contacts.dat byresidue out numcontacts.dat resout rescontacts.dat mindist maxdist distance 4.0 reference map mapout resmap.gnu contactpdb contacts.pdb nncontactpdb nncontacts.pdb series seriesout native.dat savenonnative seriesnnout nonnative.dat]
    NATIVECONTACTS: Mask1=':196-313&!@H*' Mask2=':1-195&!@H*', contacts set up based on'COVOX222.inpcrd'.
	Contacts will be ignored for residues spaced < 1 apart.
	Map will be printed by residue.
	Saving non-native contacts as well (may use a lot of memory).
	Distance cutoff is 4 Angstroms, imaging is on.
	Mask selection will not include solvent.
	Data set name: CON1
	Saving maximum observed distances in set 'CON1[maxdist]'
	Saving minimum observed distances in set 'CON1[mindist]'
	Output to 'numcontacts.dat'
	Contact stats will be written to 'contacts.dat'
	Contact res pairs will be written to 'rescontacts.dat'
	Contact PDB will be written to 'contacts.pdb'
	Non-native contact PDB will be written to 'nncontacts.pdb'
	Native contacts map will be saved as set 'CON1[nativemap]'
	Non-native contacts map will be saved as set 'CON1[nonnatmap]'
	Native map output to 'native.resmap.gnu'
	Native map output to 'nonnative.resmap.gnu'
	Saving native contact time series CON1[NC].
	Writing native contact time series to native.dat
	Saving non-native contact time series CON1[NN]
	Writing non-native contact time series to nonnative.dat
	Mask [:196-313&!@H*] corresponds to 886 atoms.
	Mask [:1-195&!@H*] corresponds to 1546 atoms.
	Setup 98 native contacts:
		Atom ':197@CG2' to ':154@CE2'
		Atom ':221@O' to ':155@CG'
		Atom ':221@O' to ':155@OD1'
		Atom ':221@O' to ':155@ND2'
		Atom ':222@CA' to ':143@O'
		Atom ':222@CB' to ':143@O'
		Atom ':222@CB' to ':155@OD1'
		Atom ':222@C' to ':143@O'
		Atom ':223@N' to ':143@C'
		Atom ':223@N' to ':143@O'
		Atom ':223@N' to ':144@CA'
		Atom ':223@OG1' to ':144@N'
		Atom ':223@OG1' to ':144@CA'
		Atom ':223@OG1' to ':144@C'
		Atom ':223@OG1' to ':144@O'
		Atom ':223@OG1' to ':145@N'
		Atom ':226@CA' to ':141@OH'
		Atom ':226@CB' to ':141@OH'
		Atom ':226@CB' to ':142@O'
		Atom ':226@OG' to ':126@CD'
		Atom ':226@OG' to ':126@CE'
		Atom ':226@C' to ':141@OH'
		Atom ':226@O' to ':141@CZ'
		Atom ':226@O' to ':141@OH'
		Atom ':226@O' to ':141@CE2'
		Atom ':226@O' to ':143@CA'
		Atom ':226@O' to ':143@CB'
		Atom ':227@OD1' to ':143@CB'
		Atom ':227@ND2' to ':143@CB'
		Atom ':227@ND2' to ':143@O'
		Atom ':228@CZ' to ':123@O'
		Atom ':228@OH' to ':85@CG'
		Atom ':228@OH' to ':85@CD'
		Atom ':228@OH' to ':85@CE'
		Atom ':228@OH' to ':89@CE2'
		Atom ':228@OH' to ':123@CD1'
		Atom ':228@OH' to ':123@C'
		Atom ':228@OH' to ':123@O'
		Atom ':228@CE2' to ':123@O'
		Atom ':247@CB' to ':89@OH'
		Atom ':247@OH' to ':85@CG'
		Atom ':247@CE2' to ':84@C'
		Atom ':247@CE2' to ':85@N'
		Atom ':247@CE2' to ':88@OD2'
		Atom ':247@CD2' to ':88@OD2'
		Atom ':247@CD2' to ':89@OH'
		Atom ':248@N' to ':89@OH'
		Atom ':248@CB' to ':141@OH'
		Atom ':248@OG' to ':89@OH'
		Atom ':248@OG' to ':125@O'
		Atom ':248@OG' to ':141@OH'
		Atom ':248@C' to ':89@OH'
		Atom ':248@C' to ':126@O'
		Atom ':248@O' to ':126@C'
		Atom ':248@O' to ':126@O'
		Atom ':249@N' to ':89@OH'
		Atom ':249@CA' to ':89@OH'
		Atom ':249@CA' to ':128@OD1'
		Atom ':249@C' to ':128@OD1'
		Atom ':249@O' to ':128@CG'
		Atom ':249@O' to ':128@OD1'
		Atom ':249@O' to ':128@ND2'
		Atom ':251@CB' to ':88@OD2'
		Atom ':251@OG' to ':83@CB'
		Atom ':251@OG' to ':83@CG2'
		Atom ':251@OG' to ':88@CG'
		Atom ':251@OG' to ':88@OD1'
		Atom ':251@OG' to ':88@OD2'
		Atom ':251@OG' to ':128@ND2'
		Atom ':253@CE1' to ':83@OG1'
		Atom ':253@CE1' to ':83@O'
		Atom ':253@CZ' to ':83@CB'
		Atom ':253@CZ' to ':83@OG1'
		Atom ':253@CZ' to ':83@C'
		Atom ':253@CZ' to ':83@O'
		Atom ':253@CZ' to ':84@N'
		Atom ':253@CZ' to ':84@CA'
		Atom ':292@CZ' to ':155@OD1'
		Atom ':292@CZ' to ':157@OH'
		Atom ':292@NH1' to ':143@O'
		Atom ':292@NH1' to ':155@OD1'
		Atom ':292@NH1' to ':157@OH'
		Atom ':292@NH2' to ':154@CE1'
		Atom ':292@NH2' to ':154@CZ'
		Atom ':292@NH2' to ':154@CE2'
		Atom ':292@NH2' to ':155@OD1'
		Atom ':292@NH2' to ':157@OH'
		Atom ':294@OE1' to ':85@CE'
		Atom ':294@OE1' to ':85@NZ'
		Atom ':296@CB' to ':85@NZ'
		Atom ':296@OG' to ':85@NZ'
		Atom ':297@O' to ':123@CD2'
		Atom ':298@CA' to ':123@CD2'
		Atom ':298@CA' to ':161@NE2'
		Atom ':298@C' to ':123@CD2'
		Atom ':298@O' to ':123@CD2'
		Atom ':298@O' to ':124@CZ'
		Atom ':298@O' to ':124@CE2'
> run
  [run]
---------- RUN BEGIN -------------------------------------------------

PARAMETER FILES (1 total):
 0: COVOX222.prmtop, 69485 atoms, 21477 res, box: Trunc. Oct., 21062 mol, 21057 solvent

INPUT TRAJECTORIES (1 total):
 0: 'COVOX222.nc' is a NetCDF AMBER trajectory with coordinates, time, box, Parm COVOX222.prmtop (Trunc. Oct. box) (reading 100000 of 100000)
  Coordinate processing will occur on 100000 frames.

REFERENCE FRAMES (1 total):
    0: COVOX222.inpcrd:1
	Active reference frame for distance-based masks is 'default_name'

BEGIN TRAJECTORY PROCESSING:
.....................................................
ACTION SETUP FOR PARM 'COVOX222.prmtop' (1 actions):
  0: [nativecontacts name CON1 :196-313&!@H= :1-195&!@H= writecontacts contacts.dat byresidue out numcontacts.dat resout rescontacts.dat mindist maxdist distance 4.0 reference map mapout resmap.gnu contactpdb contacts.pdb nncontactpdb nncontacts.pdb series seriesout native.dat savenonnative seriesnnout nonnative.dat]
	Mask [:196-313&!@H*] corresponds to 886 atoms.
	Mask [:1-195&!@H*] corresponds to 1546 atoms.
	886 potential contact sites for ':196-313&!@H*'
	1546 potential contact sites for ':1-195&!@H*'
	Imaging enabled.
----- COVOX222.nc (1-100000, 1) -----
 0% 10% 20% 30% 40% 50% 60% 70% 80% 90% 100% Complete.

Read 100000 frames and processed 100000 frames.
TIME: Avg. throughput= 9.1561 frames / second.

ACTION OUTPUT:
    CONTACTS: CON1: Writing native contacts to file 'contacts.dat'
              CON1: Writing non-native contacts to file 'contacts.dat'
	Writing contacts PDB to 'contacts.pdb'
	Writing contacts PDB to 'nncontacts.pdb'
TIME: Analyses took 0.0000 seconds.

DATASETS (854 total):
	CON1[native] "CON1[native]" (integer), size is 100000
	CON1[nonnative] "CON1[nonnative]" (integer), size is 100000
	CON1[mindist] "CON1[mindist]" (double), size is 100000
	CON1[maxdist] "CON1[maxdist]" (double), size is 100000
	CON1[nativemap] "CON1[nativemap]" (double matrix), size is 49141
	CON1[nonnatmap] "CON1[nonnatmap]" (double matrix), size is 49141
	CON1[NC]:1 ":197@CG2_:154@CE2" (integer), size is 100000
	CON1[NC]:2 ":221@O_:155@CG" (integer), size is 100000
	CON1[NC]:3 ":221@O_:155@OD1" (integer), size is 100000
	CON1[NC]:4 ":221@O_:155@ND2" (integer), size is 100000
	CON1[NC]:5 ":222@CA_:143@O" (integer), size is 100000
	CON1[NC]:6 ":222@CB_:143@O" (integer), size is 100000
	CON1[NC]:7 ":222@CB_:155@OD1" (integer), size is 100000
	CON1[NC]:8 ":222@C_:143@O" (integer), size is 100000
	CON1[NC]:9 ":223@N_:143@C" (integer), size is 100000
	CON1[NC]:10 ":223@N_:143@O" (integer), size is 100000
	CON1[NC]:11 ":223@N_:144@CA" (integer), size is 100000
	CON1[NC]:12 ":223@OG1_:144@N" (integer), size is 100000
	CON1[NC]:13 ":223@OG1_:144@CA" (integer), size is 100000
	CON1[NC]:14 ":223@OG1_:144@C" (integer), size is 100000
	CON1[NC]:15 ":223@OG1_:144@O" (integer), size is 100000
	CON1[NC]:16 ":223@OG1_:145@N" (integer), size is 100000
	CON1[NC]:17 ":226@CA_:141@OH" (integer), size is 100000
	CON1[NC]:18 ":226@CB_:141@OH" (integer), size is 100000
	CON1[NC]:19 ":226@CB_:142@O" (integer), size is 100000
	CON1[NC]:20 ":226@OG_:126@CD" (integer), size is 100000
	CON1[NC]:21 ":226@OG_:126@CE" (integer), size is 100000
	CON1[NC]:22 ":226@C_:141@OH" (integer), size is 100000
	CON1[NC]:23 ":226@O_:141@CZ" (integer), size is 100000
	CON1[NC]:24 ":226@O_:141@OH" (integer), size is 100000
	CON1[NC]:25 ":226@O_:141@CE2" (integer), size is 100000
	CON1[NC]:26 ":226@O_:143@CA" (integer), size is 100000
	CON1[NC]:27 ":226@O_:143@CB" (integer), size is 100000
	CON1[NC]:28 ":227@OD1_:143@CB" (integer), size is 100000
	CON1[NC]:29 ":227@ND2_:143@CB" (integer), size is 100000
	CON1[NC]:30 ":227@ND2_:143@O" (integer), size is 100000
	CON1[NC]:31 ":228@CZ_:123@O" (integer), size is 100000
	CON1[NC]:32 ":228@OH_:85@CG" (integer), size is 100000
	CON1[NC]:33 ":228@OH_:85@CD" (integer), size is 100000
	CON1[NC]:34 ":228@OH_:85@CE" (integer), size is 100000
	CON1[NC]:35 ":228@OH_:89@CE2" (integer), size is 100000
	CON1[NC]:36 ":228@OH_:123@CD1" (integer), size is 100000
	CON1[NC]:37 ":228@OH_:123@C" (integer), size is 100000
	CON1[NC]:38 ":228@OH_:123@O" (integer), size is 100000
	CON1[NC]:39 ":228@CE2_:123@O" (integer), size is 100000
	CON1[NC]:40 ":247@CB_:89@OH" (integer), size is 100000
	CON1[NC]:41 ":247@OH_:85@CG" (integer), size is 100000
	CON1[NC]:42 ":247@CE2_:84@C" (integer), size is 100000
	CON1[NC]:43 ":247@CE2_:85@N" (integer), size is 100000
	CON1[NC]:44 ":247@CE2_:88@OD2" (integer), size is 100000
	CON1[NC]:45 ":247@CD2_:88@OD2" (integer), size is 100000
	CON1[NC]:46 ":247@CD2_:89@OH" (integer), size is 100000
	CON1[NC]:47 ":248@N_:89@OH" (integer), size is 100000
	CON1[NC]:48 ":248@CB_:141@OH" (integer), size is 100000
	CON1[NC]:49 ":248@OG_:89@OH" (integer), size is 100000
	CON1[NC]:50 ":248@OG_:125@O" (integer), size is 100000
	CON1[NC]:51 ":248@OG_:141@OH" (integer), size is 100000
	CON1[NC]:52 ":248@C_:89@OH" (integer), size is 100000
	CON1[NC]:53 ":248@C_:126@O" (integer), size is 100000
	CON1[NC]:54 ":248@O_:126@C" (integer), size is 100000
	CON1[NC]:55 ":248@O_:126@O" (integer), size is 100000
	CON1[NC]:56 ":249@N_:89@OH" (integer), size is 100000
	CON1[NC]:57 ":249@CA_:89@OH" (integer), size is 100000
	CON1[NC]:58 ":249@CA_:128@OD1" (integer), size is 100000
	CON1[NC]:59 ":249@C_:128@OD1" (integer), size is 100000
	CON1[NC]:60 ":249@O_:128@CG" (integer), size is 100000
	CON1[NC]:61 ":249@O_:128@OD1" (integer), size is 100000
	CON1[NC]:62 ":249@O_:128@ND2" (integer), size is 100000
	CON1[NC]:63 ":251@CB_:88@OD2" (integer), size is 100000
	CON1[NC]:64 ":251@OG_:83@CB" (integer), size is 100000
	CON1[NC]:65 ":251@OG_:83@CG2" (integer), size is 100000
	CON1[NC]:66 ":251@OG_:88@CG" (integer), size is 100000
	CON1[NC]:67 ":251@OG_:88@OD1" (integer), size is 100000
	CON1[NC]:68 ":251@OG_:88@OD2" (integer), size is 100000
	CON1[NC]:69 ":251@OG_:128@ND2" (integer), size is 100000
	CON1[NC]:70 ":253@CE1_:83@OG1" (integer), size is 100000
	CON1[NC]:71 ":253@CE1_:83@O" (integer), size is 100000
	CON1[NC]:72 ":253@CZ_:83@CB" (integer), size is 100000
	CON1[NC]:73 ":253@CZ_:83@OG1" (integer), size is 100000
	CON1[NC]:74 ":253@CZ_:83@C" (integer), size is 100000
	CON1[NC]:75 ":253@CZ_:83@O" (integer), size is 100000
	CON1[NC]:76 ":253@CZ_:84@N" (integer), size is 100000
	CON1[NC]:77 ":253@CZ_:84@CA" (integer), size is 100000
	CON1[NC]:78 ":292@CZ_:155@OD1" (integer), size is 100000
	CON1[NC]:79 ":292@CZ_:157@OH" (integer), size is 100000
	CON1[NC]:80 ":292@NH1_:143@O" (integer), size is 100000
	CON1[NC]:81 ":292@NH1_:155@OD1" (integer), size is 100000
	CON1[NC]:82 ":292@NH1_:157@OH" (integer), size is 100000
	CON1[NC]:83 ":292@NH2_:154@CE1" (integer), size is 100000
	CON1[NC]:84 ":292@NH2_:154@CZ" (integer), size is 100000
	CON1[NC]:85 ":292@NH2_:154@CE2" (integer), size is 100000
	CON1[NC]:86 ":292@NH2_:155@OD1" (integer), size is 100000
	CON1[NC]:87 ":292@NH2_:157@OH" (integer), size is 100000
	CON1[NC]:88 ":294@OE1_:85@CE" (integer), size is 100000
	CON1[NC]:89 ":294@OE1_:85@NZ" (integer), size is 100000
	CON1[NC]:90 ":296@CB_:85@NZ" (integer), size is 100000
	CON1[NC]:91 ":296@OG_:85@NZ" (integer), size is 100000
	CON1[NC]:92 ":297@O_:123@CD2" (integer), size is 100000
	CON1[NC]:93 ":298@CA_:123@CD2" (integer), size is 100000
	CON1[NC]:94 ":298@CA_:161@NE2" (integer), size is 100000
	CON1[NC]:95 ":298@C_:123@CD2" (integer), size is 100000
	CON1[NC]:96 ":298@O_:123@CD2" (integer), size is 100000
	CON1[NC]:97 ":298@O_:124@CZ" (integer), size is 100000
	CON1[NC]:98 ":298@O_:124@CE2" (integer), size is 100000
	CON1[NN]:1 ":221@C_:145@N" (integer), size is 100000
	CON1[NN]:2 ":221@C_:155@ND2" (integer), size is 100000
	CON1[NN]:3 ":221@O_:144@CA" (integer), size is 100000
	CON1[NN]:4 ":221@O_:144@C" (integer), size is 100000
	CON1[NN]:5 ":221@O_:145@N" (integer), size is 100000
	CON1[NN]:6 ":221@O_:145@CA" (integer), size is 100000
	CON1[NN]:7 ":221@O_:145@CB" (integer), size is 100000
	CON1[NN]:8 ":222@N_:155@ND2" (integer), size is 100000
	CON1[NN]:9 ":222@CA_:144@CA" (integer), size is 100000
	CON1[NN]:10 ":222@CA_:155@CG" (integer), size is 100000
	CON1[NN]:11 ":222@CA_:155@OD1" (integer), size is 100000
	CON1[NN]:12 ":222@CA_:155@ND2" (integer), size is 100000
	CON1[NN]:13 ":222@CB_:155@CG" (integer), size is 100000
	CON1[NN]:14 ":222@CB_:155@ND2" (integer), size is 100000
	CON1[NN]:15 ":223@OG1_:145@CA" (integer), size is 100000
	CON1[NN]:16 ":225@OG_:126@CE" (integer), size is 100000
	CON1[NN]:17 ":225@OG_:126@NZ" (integer), size is 100000
	CON1[NN]:18 ":226@OG_:126@NZ" (integer), size is 100000
	CON1[NN]:19 ":226@OG_:141@OH" (integer), size is 100000
	CON1[NN]:20 ":226@OG_:142@O" (integer), size is 100000
	CON1[NN]:21 ":227@CG_:143@O" (integer), size is 100000
	CON1[NN]:22 ":227@OD1_:143@O" (integer), size is 100000
	CON1[NN]:23 ":227@ND2_:143@CA" (integer), size is 100000
	CON1[NN]:24 ":227@ND2_:143@C" (integer), size is 100000
	CON1[NN]:25 ":228@CE2_:124@CD1" (integer), size is 100000
	CON1[NN]:26 ":228@CE2_:124@CE1" (integer), size is 100000
	CON1[NN]:27 ":228@CD2_:124@CD1" (integer), size is 100000
	CON1[NN]:28 ":228@CD2_:124@CE1" (integer), size is 100000
	CON1[NN]:29 ":247@CZ_:85@NZ" (integer), size is 100000
	CON1[NN]:30 ":247@OH_:85@NZ" (integer), size is 100000
	CON1[NN]:31 ":247@CE2_:85@CG" (integer), size is 100000
	CON1[NN]:32 ":247@C_:89@OH" (integer), size is 100000
	CON1[NN]:33 ":248@CA_:89@OH" (integer), size is 100000
	CON1[NN]:34 ":248@CA_:125@O" (integer), size is 100000
	CON1[NN]:35 ":248@CB_:125@O" (integer), size is 100000
	CON1[NN]:36 ":248@OG_:89@CZ" (integer), size is 100000
	CON1[NN]:37 ":248@OG_:89@CE2" (integer), size is 100000
	CON1[NN]:38 ":248@OG_:124@CA" (integer), size is 100000
	CON1[NN]:39 ":248@OG_:124@C" (integer), size is 100000
	CON1[NN]:40 ":248@OG_:125@N" (integer), size is 100000
	CON1[NN]:41 ":248@OG_:125@C" (integer), size is 100000
	CON1[NN]:42 ":248@C_:125@O" (integer), size is 100000
	CON1[NN]:43 ":248@O_:125@O" (integer), size is 100000
	CON1[NN]:44 ":248@O_:126@CA" (integer), size is 100000
	CON1[NN]:45 ":249@N_:89@CZ" (integer), size is 100000
	CON1[NN]:46 ":249@N_:125@O" (integer), size is 100000
	CON1[NN]:47 ":249@CA_:125@O" (integer), size is 100000
	CON1[NN]:48 ":249@CA_:126@C" (integer), size is 100000
	CON1[NN]:49 ":249@CA_:126@O" (integer), size is 100000
	CON1[NN]:50 ":249@CA_:127@N" (integer), size is 100000
	CON1[NN]:51 ":251@OG_:128@CG" (integer), size is 100000
	CON1[NN]:52 ":251@OG_:128@OD1" (integer), size is 100000
	CON1[NN]:53 ":292@NE_:157@OH" (integer), size is 100000
	CON1[NN]:54 ":292@NH1_:155@CG" (integer), size is 100000
	CON1[NN]:55 ":294@CD_:85@NZ" (integer), size is 100000
	CON1[NN]:56 ":294@OE2_:85@NZ" (integer), size is 100000
	CON1[NN]:57 ":297@CB_:161@NE2" (integer), size is 100000
	CON1[NN]:58 ":297@C_:161@NE2" (integer), size is 100000
	CON1[NN]:59 ":297@O_:161@CD" (integer), size is 100000
	CON1[NN]:60 ":297@O_:161@OE1" (integer), size is 100000
	CON1[NN]:61 ":297@O_:161@NE2" (integer), size is 100000
	CON1[NN]:62 ":221@O_:145@OG" (integer), size is 100000
	CON1[NN]:63 ":223@CA_:143@O" (integer), size is 100000
	CON1[NN]:64 ":223@CB_:143@O" (integer), size is 100000
	CON1[NN]:65 ":226@CB_:126@CD" (integer), size is 100000
	CON1[NN]:66 ":226@CB_:126@CE" (integer), size is 100000
	CON1[NN]:67 ":247@CG_:89@OH" (integer), size is 100000
	CON1[NN]:68 ":247@CD2_:89@CE2" (integer), size is 100000
	CON1[NN]:69 ":249@N_:89@CE1" (integer), size is 100000
	CON1[NN]:70 ":249@CA_:89@CE1" (integer), size is 100000
	CON1[NN]:71 ":249@O_:126@O" (integer), size is 100000
	CON1[NN]:72 ":294@CD_:85@CE" (integer), size is 100000
	CON1[NN]:73 ":294@OE2_:85@CE" (integer), size is 100000
	CON1[NN]:74 ":298@CA_:161@OE1" (integer), size is 100000
	CON1[NN]:75 ":299@ND2_:123@CD1" (integer), size is 100000
	CON1[NN]:76 ":223@N_:144@N" (integer), size is 100000
	CON1[NN]:77 ":223@CB_:144@CA" (integer), size is 100000
	CON1[NN]:78 ":223@OG1_:145@CB" (integer), size is 100000
	CON1[NN]:79 ":226@N_:126@CE" (integer), size is 100000
	CON1[NN]:80 ":226@CA_:126@CD" (integer), size is 100000
	CON1[NN]:81 ":226@CA_:126@CE" (integer), size is 100000
	CON1[NN]:82 ":247@CE2_:84@CA" (integer), size is 100000
	CON1[NN]:83 ":249@CA_:89@CZ" (integer), size is 100000
	CON1[NN]:84 ":249@CA_:127@CA" (integer), size is 100000
	CON1[NN]:85 ":253@CE1_:83@C" (integer), size is 100000
	CON1[NN]:86 ":297@C_:161@OE1" (integer), size is 100000
	CON1[NN]:87 ":298@N_:161@OE1" (integer), size is 100000
	CON1[NN]:88 ":223@O_:143@O" (integer), size is 100000
	CON1[NN]:89 ":225@C_:126@CE" (integer), size is 100000
	CON1[NN]:90 ":225@O_:126@CG" (integer), size is 100000
	CON1[NN]:91 ":225@O_:126@CE" (integer), size is 100000
	CON1[NN]:92 ":226@CB_:143@CA" (integer), size is 100000
	CON1[NN]:93 ":226@O_:142@O" (integer), size is 100000
	CON1[NN]:94 ":248@CB_:141@CZ" (integer), size is 100000
	CON1[NN]:95 ":248@O_:126@CG" (integer), size is 100000
	CON1[NN]:96 ":249@C_:126@O" (integer), size is 100000
	CON1[NN]:97 ":249@O_:127@CA" (integer), size is 100000
	CON1[NN]:98 ":253@CE1_:84@N" (integer), size is 100000
	CON1[NN]:99 ":223@OG1_:143@O" (integer), size is 100000
	CON1[NN]:100 ":248@C_:126@CA" (integer), size is 100000
	CON1[NN]:101 ":292@NH2_:155@CG" (integer), size is 100000
	CON1[NN]:102 ":299@OD1_:124@CE1" (integer), size is 100000
	CON1[NN]:103 ":221@CA_:145@OG" (integer), size is 100000
	CON1[NN]:104 ":225@O_:126@CD" (integer), size is 100000
	CON1[NN]:105 ":225@CB_:126@CE" (integer), size is 100000
	CON1[NN]:106 ":225@CB_:126@NZ" (integer), size is 100000
	CON1[NN]:107 ":226@N_:126@NZ" (integer), size is 100000
	CON1[NN]:108 ":225@C_:126@NZ" (integer), size is 100000
	CON1[NN]:109 ":225@O_:126@NZ" (integer), size is 100000
	CON1[NN]:110 ":226@CB_:126@NZ" (integer), size is 100000
	CON1[NN]:111 ":228@CZ_:85@CE" (integer), size is 100000
	CON1[NN]:112 ":227@CG_:143@CB" (integer), size is 100000
	CON1[NN]:113 ":248@OG_:125@CA" (integer), size is 100000
	CON1[NN]:114 ":299@CG_:124@CE1" (integer), size is 100000
	CON1[NN]:115 ":299@OD1_:124@CZ" (integer), size is 100000
	CON1[NN]:116 ":223@OG1_:143@C" (integer), size is 100000
	CON1[NN]:117 ":228@CE1_:85@CE" (integer), size is 100000
	CON1[NN]:118 ":248@O_:126@CB" (integer), size is 100000
	CON1[NN]:119 ":253@CE2_:84@CA" (integer), size is 100000
	CON1[NN]:120 ":221@C_:144@CA" (integer), size is 100000
	CON1[NN]:121 ":247@OH_:85@CE" (integer), size is 100000
	CON1[NN]:122 ":223@CB_:143@C" (integer), size is 100000
	CON1[NN]:123 ":248@C_:126@C" (integer), size is 100000
	CON1[NN]:124 ":249@N_:126@C" (integer), size is 100000
	CON1[NN]:125 ":249@N_:126@O" (integer), size is 100000
	CON1[NN]:126 ":251@CB_:83@CB" (integer), size is 100000
	CON1[NN]:127 ":253@CE1_:83@CB" (integer), size is 100000
	CON1[NN]:128 ":296@OG_:85@CE" (integer), size is 100000
	CON1[NN]:129 ":222@C_:144@CA" (integer), size is 100000
	CON1[NN]:130 ":228@OH_:89@CZ" (integer), size is 100000
	CON1[NN]:131 ":228@OH_:89@OH" (integer), size is 100000
	CON1[NN]:132 ":228@OH_:89@CD2" (integer), size is 100000
	CON1[NN]:133 ":251@OG_:83@OG1" (integer), size is 100000
	CON1[NN]:134 ":248@CB_:89@OH" (integer), size is 100000
	CON1[NN]:135 ":249@CA_:127@C" (integer), size is 100000
	CON1[NN]:136 ":228@CZ_:123@CD1" (integer), size is 100000
	CON1[NN]:137 ":228@OH_:123@CA" (integer), size is 100000
	CON1[NN]:138 ":248@CB_:125@C" (integer), size is 100000
	CON1[NN]:139 ":248@OG_:123@O" (integer), size is 100000
	CON1[NN]:140 ":251@CB_:83@CG2" (integer), size is 100000
	CON1[NN]:141 ":223@CB_:144@N" (integer), size is 100000
	CON1[NN]:142 ":299@ND2_:85@CE" (integer), size is 100000
	CON1[NN]:143 ":251@CB_:83@OG1" (integer), size is 100000
	CON1[NN]:144 ":221@C_:145@OG" (integer), size is 100000
	CON1[NN]:145 ":249@CA_:126@CA" (integer), size is 100000
	CON1[NN]:146 ":249@O_:126@C" (integer), size is 100000
	CON1[NN]:147 ":251@CB_:88@CG" (integer), size is 100000
	CON1[NN]:148 ":251@CB_:88@OD1" (integer), size is 100000
	CON1[NN]:149 ":249@O_:128@N" (integer), size is 100000
	CON1[NN]:150 ":297@CB_:161@OE1" (integer), size is 100000
	CON1[NN]:151 ":292@NH2_:154@CD2" (integer), size is 100000
	CON1[NN]:152 ":297@CB_:121@OH" (integer), size is 100000
	CON1[NN]:153 ":297@CA_:161@NE2" (integer), size is 100000
	CON1[NN]:154 ":297@C_:161@CD" (integer), size is 100000
	CON1[NN]:155 ":298@N_:161@NE2" (integer), size is 100000
	CON1[NN]:156 ":226@CB_:143@O" (integer), size is 100000
	CON1[NN]:157 ":248@O_:141@OH" (integer), size is 100000
	CON1[NN]:158 ":250@N_:128@OD1" (integer), size is 100000
	CON1[NN]:159 ":248@CB_:125@N" (integer), size is 100000
	CON1[NN]:160 ":292@CD_:157@OH" (integer), size is 100000
	CON1[NN]:161 ":226@CB_:143@C" (integer), size is 100000
	CON1[NN]:162 ":248@O_:127@N" (integer), size is 100000
	CON1[NN]:163 ":249@N_:127@N" (integer), size is 100000
	CON1[NN]:164 ":249@C_:128@ND2" (integer), size is 100000
	CON1[NN]:165 ":226@CA_:126@NZ" (integer), size is 100000
	CON1[NN]:166 ":247@CE2_:85@CE" (integer), size is 100000
	CON1[NN]:167 ":247@CD2_:85@CG" (integer), size is 100000
	CON1[NN]:168 ":228@CE2_:123@CD1" (integer), size is 100000
	CON1[NN]:169 ":227@OD1_:157@OH" (integer), size is 100000
	CON1[NN]:170 ":247@CE2_:85@NZ" (integer), size is 100000
	CON1[NN]:171 ":249@O_:127@N" (integer), size is 100000
	CON1[NN]:172 ":227@OD1_:157@CE2" (integer), size is 100000
	CON1[NN]:173 ":226@CA_:126@CG" (integer), size is 100000
	CON1[NN]:174 ":226@CB_:143@CB" (integer), size is 100000
	CON1[NN]:175 ":248@O_:125@C" (integer), size is 100000
	CON1[NN]:176 ":247@CZ_:85@CE" (integer), size is 100000
	CON1[NN]:177 ":299@CB_:124@CZ" (integer), size is 100000
	CON1[NN]:178 ":228@CZ_:89@OH" (integer), size is 100000
	CON1[NN]:179 ":302@OD1_:154@CE1" (integer), size is 100000
	CON1[NN]:180 ":223@CG2_:126@NZ" (integer), size is 100000
	CON1[NN]:181 ":228@CE2_:89@OH" (integer), size is 100000
	CON1[NN]:182 ":247@CZ_:85@CG" (integer), size is 100000
	CON1[NN]:183 ":292@NH1_:157@CZ" (integer), size is 100000
	CON1[NN]:184 ":299@CG_:124@CZ" (integer), size is 100000
	CON1[NN]:185 ":226@OG_:126@CG" (integer), size is 100000
	CON1[NN]:186 ":228@CE1_:89@OH" (integer), size is 100000
	CON1[NN]:187 ":247@CD2_:89@CZ" (integer), size is 100000
	CON1[NN]:188 ":248@OG_:89@CE1" (integer), size is 100000
	CON1[NN]:189 ":298@CA_:161@CD" (integer), size is 100000
	CON1[NN]:190 ":292@NH2_:154@CD1" (integer), size is 100000
	CON1[NN]:191 ":223@C_:143@O" (integer), size is 100000
	CON1[NN]:192 ":226@CB_:141@CZ" (integer), size is 100000
	CON1[NN]:193 ":226@CB_:141@CE2" (integer), size is 100000
	CON1[NN]:194 ":298@O_:124@CE1" (integer), size is 100000
	CON1[NN]:195 ":249@CA_:128@N" (integer), size is 100000
	CON1[NN]:196 ":249@C_:128@CG" (integer), size is 100000
	CON1[NN]:197 ":226@OG_:143@CA" (integer), size is 100000
	CON1[NN]:198 ":302@OD1_:154@CZ" (integer), size is 100000
	CON1[NN]:199 ":248@C_:125@C" (integer), size is 100000
	CON1[NN]:200 ":249@N_:125@C" (integer), size is 100000
	CON1[NN]:201 ":251@N_:128@ND2" (integer), size is 100000
	CON1[NN]:202 ":223@CB_:144@C" (integer), size is 100000
	CON1[NN]:203 ":297@O_:123@CD1" (integer), size is 100000
	CON1[NN]:204 ":299@ND2_:124@CE1" (integer), size is 100000
	CON1[NN]:205 ":249@CA_:127@O" (integer), size is 100000
	CON1[NN]:206 ":297@O_:121@OH" (integer), size is 100000
	CON1[NN]:207 ":303@CD_:154@CZ" (integer), size is 100000
	CON1[NN]:208 ":298@N_:161@CD" (integer), size is 100000
	CON1[NN]:209 ":303@CG_:154@CZ" (integer), size is 100000
	CON1[NN]:210 ":253@CE2_:83@OG1" (integer), size is 100000
	CON1[NN]:211 ":228@CE2_:124@CZ" (integer), size is 100000
	CON1[NN]:212 ":228@CE2_:124@CE2" (integer), size is 100000
	CON1[NN]:213 ":228@CD2_:124@CZ" (integer), size is 100000
	CON1[NN]:214 ":221@CA_:145@CB" (integer), size is 100000
	CON1[NN]:215 ":292@NH1_:157@CE2" (integer), size is 100000
	CON1[NN]:216 ":299@CG_:123@CD1" (integer), size is 100000
	CON1[NN]:217 ":251@OG_:84@N" (integer), size is 100000
	CON1[NN]:218 ":299@ND2_:124@CZ" (integer), size is 100000
	CON1[NN]:219 ":221@O_:154@CZ" (integer), size is 100000
	CON1[NN]:220 ":221@O_:154@CE2" (integer), size is 100000
	CON1[NN]:221 ":247@OH_:85@CD" (integer), size is 100000
	CON1[NN]:222 ":253@CE2_:84@N" (integer), size is 100000
	CON1[NN]:223 ":250@N_:128@CG" (integer), size is 100000
	CON1[NN]:224 ":250@N_:128@ND2" (integer), size is 100000
	CON1[NN]:225 ":223@CB_:144@O" (integer), size is 100000
	CON1[NN]:226 ":292@NH1_:143@CB" (integer), size is 100000
	CON1[NN]:227 ":247@OH_:85@N" (integer), size is 100000
	CON1[NN]:228 ":223@N_:144@C" (integer), size is 100000
	CON1[NN]:229 ":223@CB_:145@N" (integer), size is 100000
	CON1[NN]:230 ":223@OG1_:145@OG" (integer), size is 100000
	CON1[NN]:231 ":297@CA_:161@OE1" (integer), size is 100000
	CON1[NN]:232 ":249@C_:89@OH" (integer), size is 100000
	CON1[NN]:233 ":227@OD1_:157@CZ" (integer), size is 100000
	CON1[NN]:234 ":248@OG_:124@CD1" (integer), size is 100000
	CON1[NN]:235 ":248@CB_:124@CD1" (integer), size is 100000
	CON1[NN]:236 ":297@CB_:161@CD" (integer), size is 100000
	CON1[NN]:237 ":299@ND2_:124@CE2" (integer), size is 100000
	CON1[NN]:238 ":221@O_:154@CD2" (integer), size is 100000
	CON1[NN]:239 ":297@CG_:161@NE2" (integer), size is 100000
	CON1[NN]:240 ":226@OG_:143@O" (integer), size is 100000
	CON1[NN]:241 ":249@O_:127@C" (integer), size is 100000
	CON1[NN]:242 ":253@CE1_:84@CA" (integer), size is 100000
	CON1[NN]:243 ":299@CB_:123@CD1" (integer), size is 100000
	CON1[NN]:244 ":196@O_:154@CZ" (integer), size is 100000
	CON1[NN]:245 ":196@O_:154@CE2" (integer), size is 100000
	CON1[NN]:246 ":227@N_:141@OH" (integer), size is 100000
	CON1[NN]:247 ":303@CG_:154@CE1" (integer), size is 100000
	CON1[NN]:248 ":292@NH2_:154@CG" (integer), size is 100000
	CON1[NN]:249 ":196@O_:154@CE1" (integer), size is 100000
	CON1[NN]:250 ":292@NH2_:155@N" (integer), size is 100000
	CON1[NN]:251 ":249@C_:127@CA" (integer), size is 100000
	CON1[NN]:252 ":303@CD_:154@CE1" (integer), size is 100000
	CON1[NN]:253 ":222@CD2_:154@CZ" (integer), size is 100000
	CON1[NN]:254 ":196@N_:154@CE2" (integer), size is 100000
	CON1[NN]:255 ":221@C_:145@CB" (integer), size is 100000
	CON1[NN]:256 ":226@C_:143@CB" (integer), size is 100000
	CON1[NN]:257 ":222@CD2_:155@OD1" (integer), size is 100000
	CON1[NN]:258 ":222@CA_:145@N" (integer), size is 100000
	CON1[NN]:259 ":250@N_:89@OH" (integer), size is 100000
	CON1[NN]:260 ":248@O_:126@N" (integer), size is 100000
	CON1[NN]:261 ":248@OG_:141@CZ" (integer), size is 100000
	CON1[NN]:262 ":226@CB_:126@CG" (integer), size is 100000
	CON1[NN]:263 ":196@N_:154@CZ" (integer), size is 100000
	CON1[NN]:264 ":221@C_:155@CG" (integer), size is 100000
	CON1[NN]:265 ":226@O_:124@CD1" (integer), size is 100000
	CON1[NN]:266 ":226@O_:124@CE1" (integer), size is 100000
	CON1[NN]:267 ":249@N_:126@CA" (integer), size is 100000
	CON1[NN]:268 ":228@CE2_:123@C" (integer), size is 100000
	CON1[NN]:269 ":251@OG_:88@CB" (integer), size is 100000
	CON1[NN]:270 ":247@CE2_:85@CD" (integer), size is 100000
	CON1[NN]:271 ":228@OH_:123@CG" (integer), size is 100000
	CON1[NN]:272 ":248@O_:126@CD" (integer), size is 100000
	CON1[NN]:273 ":222@N_:144@CA" (integer), size is 100000
	CON1[NN]:274 ":292@CZ_:157@CZ" (integer), size is 100000
	CON1[NN]:275 ":299@CB_:123@CD2" (integer), size is 100000
	CON1[NN]:276 ":248@OG_:124@CB" (integer), size is 100000
	CON1[NN]:277 ":221@N_:145@OG" (integer), size is 100000
	CON1[NN]:278 ":228@OH_:85@NZ" (integer), size is 100000
	CON1[NN]:279 ":253@CZ_:83@CA" (integer), size is 100000
	CON1[NN]:280 ":247@CE2_:85@CA" (integer), size is 100000
	CON1[NN]:281 ":247@CE2_:89@CE2" (integer), size is 100000
	CON1[NN]:282 ":249@CA_:128@CG" (integer), size is 100000
	CON1[NN]:283 ":247@CD2_:84@CA" (integer), size is 100000
	CON1[NN]:284 ":228@CZ_:89@CZ" (integer), size is 100000
	CON1[NN]:285 ":247@CE2_:89@OH" (integer), size is 100000
	CON1[NN]:286 ":223@OG1_:143@CA" (integer), size is 100000
	CON1[NN]:287 ":292@CZ_:154@CE1" (integer), size is 100000
	CON1[NN]:288 ":228@CZ_:89@CE2" (integer), size is 100000
	CON1[NN]:289 ":247@CA_:89@OH" (integer), size is 100000
	CON1[NN]:290 ":251@N_:128@OD1" (integer), size is 100000
	CON1[NN]:291 ":196@CB_:154@CZ" (integer), size is 100000
	CON1[NN]:292 ":196@CB_:154@CE2" (integer), size is 100000
	CON1[NN]:293 ":298@O_:157@CE1" (integer), size is 100000
	CON1[NN]:294 ":248@CB_:141@CE2" (integer), size is 100000
	CON1[NN]:295 ":249@CA_:128@ND2" (integer), size is 100000
	CON1[NN]:296 ":297@O_:161@CG" (integer), size is 100000
	CON1[NN]:297 ":247@CZ_:85@CD" (integer), size is 100000
	CON1[NN]:298 ":298@O_:157@CD1" (integer), size is 100000
	CON1[NN]:299 ":253@CZ_:88@OD2" (integer), size is 100000
	CON1[NN]:300 ":292@NH2_:155@ND2" (integer), size is 100000
	CON1[NN]:301 ":226@C_:141@CE2" (integer), size is 100000
	CON1[NN]:302 ":297@CG_:121@OH" (integer), size is 100000
	CON1[NN]:303 ":292@NH1_:155@ND2" (integer), size is 100000
	CON1[NN]:304 ":226@CA_:141@CZ" (integer), size is 100000
	CON1[NN]:305 ":226@C_:141@CZ" (integer), size is 100000
	CON1[NN]:306 ":223@OG1_:142@O" (integer), size is 100000
	CON1[NN]:307 ":299@ND2_:124@CD1" (integer), size is 100000
	CON1[NN]:308 ":292@NH2_:157@CZ" (integer), size is 100000
	CON1[NN]:309 ":251@OG_:89@OH" (integer), size is 100000
	CON1[NN]:310 ":222@N_:155@CG" (integer), size is 100000
	CON1[NN]:311 ":251@OG_:83@CA" (integer), size is 100000
	CON1[NN]:312 ":250@CA_:128@ND2" (integer), size is 100000
	CON1[NN]:313 ":297@CB_:161@CG" (integer), size is 100000
	CON1[NN]:314 ":248@CB_:124@CE1" (integer), size is 100000
	CON1[NN]:315 ":302@OD2_:154@CE1" (integer), size is 100000
	CON1[NN]:316 ":292@CZ_:154@CZ" (integer), size is 100000
	CON1[NN]:317 ":302@OD2_:154@CZ" (integer), size is 100000
	CON1[NN]:318 ":251@OG_:89@CZ" (integer), size is 100000
	CON1[NN]:319 ":251@CB_:89@OH" (integer), size is 100000
	CON1[NN]:320 ":297@C_:161@CG" (integer), size is 100000
	CON1[NN]:321 ":227@OD1_:143@CA" (integer), size is 100000
	CON1[NN]:322 ":299@ND2_:123@CG" (integer), size is 100000
	CON1[NN]:323 ":226@N_:126@CD" (integer), size is 100000
	CON1[NN]:324 ":299@ND2_:123@CD2" (integer), size is 100000
	CON1[NN]:325 ":248@CA_:141@OH" (integer), size is 100000
	CON1[NN]:326 ":248@C_:141@OH" (integer), size is 100000
	CON1[NN]:327 ":248@O_:126@NZ" (integer), size is 100000
	CON1[NN]:328 ":248@O_:126@CE" (integer), size is 100000
	CON1[NN]:329 ":248@C_:126@NZ" (integer), size is 100000
	CON1[NN]:330 ":227@N_:143@CB" (integer), size is 100000
	CON1[NN]:331 ":225@C_:126@CD" (integer), size is 100000
	CON1[NN]:332 ":266@NH2_:126@NZ" (integer), size is 100000
	CON1[NN]:333 ":249@O_:126@NZ" (integer), size is 100000
	CON1[NN]:334 ":247@CZ_:84@CA" (integer), size is 100000
	CON1[NN]:335 ":247@OH_:84@CA" (integer), size is 100000
	CON1[NN]:336 ":247@OH_:84@C" (integer), size is 100000
	CON1[NN]:337 ":247@CZ_:85@N" (integer), size is 100000
	CON1[NN]:338 ":225@CA_:126@NZ" (integer), size is 100000
	CON1[NN]:339 ":247@CD2_:85@CE" (integer), size is 100000
	CON1[NN]:340 ":225@OG_:126@CD" (integer), size is 100000
	CON1[NN]:341 ":228@CE2_:124@CG" (integer), size is 100000
	CON1[NN]:342 ":292@CZ_:154@CE2" (integer), size is 100000
	CON1[NN]:343 ":249@CA_:125@C" (integer), size is 100000
	CON1[NN]:344 ":294@CG_:85@NZ" (integer), size is 100000
	CON1[NN]:345 ":227@CG_:157@OH" (integer), size is 100000
	CON1[NN]:346 ":292@NH1_:155@CB" (integer), size is 100000
	CON1[NN]:347 ":247@CG_:88@OD2" (integer), size is 100000
	CON1[NN]:348 ":253@CD1_:83@OG1" (integer), size is 100000
	CON1[NN]:349 ":196@N_:154@CE1" (integer), size is 100000
	CON1[NN]:350 ":249@O_:89@OH" (integer), size is 100000
	CON1[NN]:351 ":299@CB_:124@CE1" (integer), size is 100000
	CON1[NN]:352 ":292@NH1_:155@CA" (integer), size is 100000
	CON1[NN]:353 ":250@CA_:128@OD1" (integer), size is 100000
	CON1[NN]:354 ":268@ND2_:126@NZ" (integer), size is 100000
	CON1[NN]:355 ":251@CB_:84@N" (integer), size is 100000
	CON1[NN]:356 ":223@CB_:143@CA" (integer), size is 100000
	CON1[NN]:357 ":221@CA_:155@ND2" (integer), size is 100000
	CON1[NN]:358 ":251@OG_:84@CA" (integer), size is 100000
	CON1[NN]:359 ":251@OG_:83@C" (integer), size is 100000
	CON1[NN]:360 ":253@CE2_:83@C" (integer), size is 100000
	CON1[NN]:361 ":253@CE2_:83@O" (integer), size is 100000
	CON1[NN]:362 ":196@CA_:154@CZ" (integer), size is 100000
	CON1[NN]:363 ":196@C_:154@CZ" (integer), size is 100000
	CON1[NN]:364 ":222@N_:155@OD1" (integer), size is 100000
	CON1[NN]:365 ":227@OD1_:155@OD1" (integer), size is 100000
	CON1[NN]:366 ":294@OE1_:85@CD" (integer), size is 100000
	CON1[NN]:367 ":298@C_:124@CZ" (integer), size is 100000
	CON1[NN]:368 ":228@CE1_:85@CD" (integer), size is 100000
	CON1[NN]:369 ":228@CZ_:85@CD" (integer), size is 100000
	CON1[NN]:370 ":299@N_:123@CD2" (integer), size is 100000
	CON1[NN]:371 ":299@CA_:124@CZ" (integer), size is 100000
	CON1[NN]:372 ":298@C_:124@CE2" (integer), size is 100000
	CON1[NN]:373 ":297@C_:123@CD2" (integer), size is 100000
	CON1[NN]:374 ":294@OE2_:85@CD" (integer), size is 100000
	CON1[NN]:375 ":294@CD_:85@CD" (integer), size is 100000
	CON1[NN]:376 ":297@O_:161@CB" (integer), size is 100000
	CON1[NN]:377 ":222@CD1_:143@O" (integer), size is 100000
	CON1[NN]:378 ":222@CD1_:155@OD1" (integer), size is 100000
	CON1[NN]:379 ":222@CD1_:155@CG" (integer), size is 100000
	CON1[NN]:380 ":222@CD1_:155@ND2" (integer), size is 100000
	CON1[NN]:381 ":222@CG_:155@OD1" (integer), size is 100000
	CON1[NN]:382 ":222@CG_:155@ND2" (integer), size is 100000
	CON1[NN]:383 ":222@CD1_:154@CZ" (integer), size is 100000
	CON1[NN]:384 ":222@CG_:155@CG" (integer), size is 100000
	CON1[NN]:385 ":222@CG_:143@O" (integer), size is 100000
	CON1[NN]:386 ":222@CD2_:143@O" (integer), size is 100000
	CON1[NN]:387 ":247@CE2_:85@CB" (integer), size is 100000
	CON1[NN]:388 ":222@CD1_:154@CE2" (integer), size is 100000
	CON1[NN]:389 ":247@OH_:85@CB" (integer), size is 100000
	CON1[NN]:390 ":249@O_:127@CB" (integer), size is 100000
	CON1[NN]:391 ":247@OH_:85@CA" (integer), size is 100000
	CON1[NN]:392 ":247@CE2_:84@O" (integer), size is 100000
	CON1[NN]:393 ":227@ND2_:155@OD1" (integer), size is 100000
	CON1[NN]:394 ":221@O_:144@O" (integer), size is 100000
	CON1[NN]:395 ":223@N_:144@O" (integer), size is 100000
	CON1[NN]:396 ":251@CB_:128@ND2" (integer), size is 100000
	CON1[NN]:397 ":222@CD1_:144@CA" (integer), size is 100000
	CON1[NN]:398 ":249@O_:128@CB" (integer), size is 100000
	CON1[NN]:399 ":250@C_:128@ND2" (integer), size is 100000
	CON1[NN]:400 ":196@N_:154@CD2" (integer), size is 100000
	CON1[NN]:401 ":196@CA_:154@CE2" (integer), size is 100000
	CON1[NN]:402 ":299@OD1_:157@CE1" (integer), size is 100000
	CON1[NN]:403 ":299@OD1_:157@OH" (integer), size is 100000
	CON1[NN]:404 ":302@OD2_:154@CD1" (integer), size is 100000
	CON1[NN]:405 ":221@O_:143@O" (integer), size is 100000
	CON1[NN]:406 ":296@CB_:85@CE" (integer), size is 100000
	CON1[NN]:407 ":296@OG_:123@CD1" (integer), size is 100000
	CON1[NN]:408 ":222@CD1_:154@CE1" (integer), size is 100000
	CON1[NN]:409 ":299@ND2_:85@NZ" (integer), size is 100000
	CON1[NN]:410 ":222@CD2_:155@CG" (integer), size is 100000
	CON1[NN]:411 ":222@CD2_:155@ND2" (integer), size is 100000
	CON1[NN]:412 ":222@N_:145@OG" (integer), size is 100000
	CON1[NN]:413 ":222@C_:145@OG" (integer), size is 100000
	CON1[NN]:414 ":223@N_:145@OG" (integer), size is 100000
	CON1[NN]:415 ":196@CB_:154@CE1" (integer), size is 100000
	CON1[NN]:416 ":220@O_:154@CZ" (integer), size is 100000
	CON1[NN]:417 ":222@CG_:154@CE1" (integer), size is 100000
	CON1[NN]:418 ":221@CA_:154@CZ" (integer), size is 100000
	CON1[NN]:419 ":221@C_:154@CZ" (integer), size is 100000
	CON1[NN]:420 ":221@C_:154@CE2" (integer), size is 100000
	CON1[NN]:421 ":222@N_:154@CZ" (integer), size is 100000
	CON1[NN]:422 ":221@CA_:154@CE2" (integer), size is 100000
	CON1[NN]:423 ":292@NH2_:157@CE2" (integer), size is 100000
	CON1[NN]:424 ":222@CD1_:143@C" (integer), size is 100000
	CON1[NN]:425 ":196@N_:155@ND2" (integer), size is 100000
	CON1[NN]:426 ":292@CZ_:157@CE2" (integer), size is 100000
	CON1[NN]:427 ":226@O_:143@O" (integer), size is 100000
	CON1[NN]:428 ":298@N_:161@CG" (integer), size is 100000
	CON1[NN]:429 ":297@CD_:121@OH" (integer), size is 100000
	CON1[NN]:430 ":298@O_:161@OE1" (integer), size is 100000
	CON1[NN]:431 ":228@CE1_:85@NZ" (integer), size is 100000
	CON1[NN]:432 ":247@CE1_:85@NZ" (integer), size is 100000
	CON1[NN]:433 ":248@OG_:126@N" (integer), size is 100000
	CON1[NN]:434 ":268@OD1_:126@NZ" (integer), size is 100000
	CON1[NN]:435 ":221@CA_:145@N" (integer), size is 100000
	CON1[NN]:436 ":226@OG_:141@CZ" (integer), size is 100000
	CON1[NN]:437 ":266@NH2_:126@O" (integer), size is 100000
	CON1[NN]:438 ":228@CE1_:85@CG" (integer), size is 100000
	CON1[NN]:439 ":226@OG_:126@CB" (integer), size is 100000
	CON1[NN]:440 ":249@C_:127@C" (integer), size is 100000
	CON1[NN]:441 ":248@CB_:124@CB" (integer), size is 100000
	CON1[NN]:442 ":226@OG_:143@C" (integer), size is 100000
	CON1[NN]:443 ":248@OG_:141@CE2" (integer), size is 100000
	CON1[NN]:444 ":226@O_:143@C" (integer), size is 100000
	CON1[NN]:445 ":227@ND2_:144@N" (integer), size is 100000
	CON1[NN]:446 ":222@CD1_:143@CB" (integer), size is 100000
	CON1[NN]:447 ":299@OD1_:124@CE2" (integer), size is 100000
	CON1[NN]:448 ":223@CB_:145@OG" (integer), size is 100000
	CON1[NN]:449 ":298@O_:157@CZ" (integer), size is 100000
	CON1[NN]:450 ":298@O_:157@OH" (integer), size is 100000
	CON1[NN]:451 ":249@C_:127@N" (integer), size is 100000
	CON1[NN]:452 ":221@C_:144@C" (integer), size is 100000
	CON1[NN]:453 ":221@C_:144@O" (integer), size is 100000
	CON1[NN]:454 ":222@N_:144@C" (integer), size is 100000
	CON1[NN]:455 ":222@N_:144@O" (integer), size is 100000
	CON1[NN]:456 ":222@CA_:144@C" (integer), size is 100000
	CON1[NN]:457 ":222@CA_:144@O" (integer), size is 100000
	CON1[NN]:458 ":227@CG_:143@CA" (integer), size is 100000
	CON1[NN]:459 ":299@OD1_:157@CZ" (integer), size is 100000
	CON1[NN]:460 ":249@C_:128@N" (integer), size is 100000
	CON1[NN]:461 ":222@CA_:145@OG" (integer), size is 100000
	CON1[NN]:462 ":247@CE1_:85@CE" (integer), size is 100000
	CON1[NN]:463 ":299@OD1_:124@CD1" (integer), size is 100000
	CON1[NN]:464 ":223@CG2_:145@OG" (integer), size is 100000
	CON1[NN]:465 ":299@OD1_:123@CD1" (integer), size is 100000
	CON1[NN]:466 ":225@C_:126@CG" (integer), size is 100000
	CON1[NN]:467 ":247@CD2_:84@C" (integer), size is 100000
	CON1[NN]:468 ":247@CD2_:85@N" (integer), size is 100000
	CON1[NN]:469 ":222@N_:145@N" (integer), size is 100000
	CON1[NN]:470 ":302@OD1_:154@CE2" (integer), size is 100000
	CON1[NN]:471 ":294@CG_:85@CE" (integer), size is 100000
	CON1[NN]:472 ":248@OG_:124@CE1" (integer), size is 100000
	CON1[NN]:473 ":221@O_:155@CB" (integer), size is 100000
	CON1[NN]:474 ":248@CB_:126@CA" (integer), size is 100000
	CON1[NN]:475 ":222@N_:145@CB" (integer), size is 100000
	CON1[NN]:476 ":251@CA_:88@OD2" (integer), size is 100000
	CON1[NN]:477 ":302@OD1_:154@CD2" (integer), size is 100000
	CON1[NN]:478 ":297@CD_:161@NE2" (integer), size is 100000
	CON1[NN]:479 ":227@CA_:141@OH" (integer), size is 100000
	CON1[NN]:480 ":223@N_:145@N" (integer), size is 100000
	CON1[NN]:481 ":247@CE2_:89@CZ" (integer), size is 100000
	CON1[NN]:482 ":228@CZ_:85@NZ" (integer), size is 100000
	CON1[NN]:483 ":250@N_:126@O" (integer), size is 100000
	CON1[NN]:484 ":251@N_:88@OD2" (integer), size is 100000
	CON1[NN]:485 ":298@O_:123@CD1" (integer), size is 100000
	CON1[NN]:486 ":250@C_:128@OD1" (integer), size is 100000
	CON1[NN]:487 ":250@CA_:128@CG" (integer), size is 100000
	CON1[NN]:488 ":226@OG_:141@CE2" (integer), size is 100000
	CON1[NN]:489 ":226@OG_:142@C" (integer), size is 100000
	CON1[NN]:490 ":226@OG_:143@N" (integer), size is 100000
	CON1[NN]:491 ":226@OG_:141@CD2" (integer), size is 100000
	CON1[NN]:492 ":226@OG_:143@CB" (integer), size is 100000
	CON1[NN]:493 ":226@OG_:144@N" (integer), size is 100000
	CON1[NN]:494 ":302@OD2_:154@CE2" (integer), size is 100000
	CON1[NN]:495 ":223@CG2_:144@CA" (integer), size is 100000
	CON1[NN]:496 ":223@CG2_:144@C" (integer), size is 100000
	CON1[NN]:497 ":223@CG2_:144@O" (integer), size is 100000
	CON1[NN]:498 ":223@CG2_:145@N" (integer), size is 100000
	CON1[NN]:499 ":223@CG2_:145@CA" (integer), size is 100000
	CON1[NN]:500 ":223@CG2_:144@N" (integer), size is 100000
	CON1[NN]:501 ":223@OG1_:143@N" (integer), size is 100000
	CON1[NN]:502 ":294@OE1_:123@CD1" (integer), size is 100000
	CON1[NN]:503 ":227@OD1_:143@C" (integer), size is 100000
	CON1[NN]:504 ":302@O_:157@OH" (integer), size is 100000
	CON1[NN]:505 ":297@O_:123@CG" (integer), size is 100000
	CON1[NN]:506 ":223@CG2_:145@CB" (integer), size is 100000
	CON1[NN]:507 ":228@CZ_:123@CD2" (integer), size is 100000
	CON1[NN]:508 ":228@OH_:123@CD2" (integer), size is 100000
	CON1[NN]:509 ":228@CE2_:123@CD2" (integer), size is 100000
	CON1[NN]:510 ":299@CG_:123@CD2" (integer), size is 100000
	CON1[NN]:511 ":226@CB_:126@CB" (integer), size is 100000
	CON1[NN]:512 ":223@CG2_:143@O" (integer), size is 100000
	CON1[NN]:513 ":296@OG_:123@CD2" (integer), size is 100000
	CON1[NN]:514 ":222@CD1_:155@CB" (integer), size is 100000
	CON1[NN]:515 ":223@CG2_:143@C" (integer), size is 100000
	CON1[NN]:516 ":248@OG_:89@CD2" (integer), size is 100000
	CON1[NN]:517 ":222@O_:145@OG" (integer), size is 100000
	CON1[NN]:518 ":292@NH1_:143@C" (integer), size is 100000
	CON1[NN]:519 ":223@OG1_:143@CB" (integer), size is 100000
	CON1[NN]:520 ":196@O_:155@ND2" (integer), size is 100000
	CON1[NN]:521 ":196@N_:155@CG" (integer), size is 100000
	CON1[NN]:522 ":196@N_:155@OD1" (integer), size is 100000
	CON1[NN]:523 ":196@O_:155@OD1" (integer), size is 100000
	CON1[NN]:524 ":221@O_:144@N" (integer), size is 100000
	CON1[NN]:525 ":222@C_:144@O" (integer), size is 100000
	CON1[NN]:526 ":223@CG2_:143@CA" (integer), size is 100000
	CON1[NN]:527 ":197@CG1_:154@CE1" (integer), size is 100000
	CON1[NN]:528 ":247@O_:89@OH" (integer), size is 100000
	CON1[NN]:529 ":292@NE_:157@CZ" (integer), size is 100000
	CON1[NN]:530 ":221@CA_:145@CA" (integer), size is 100000
	CON1[NN]:531 ":247@CB_:88@OD2" (integer), size is 100000
	CON1[NN]:532 ":227@CG_:157@CE2" (integer), size is 100000
	CON1[NN]:533 ":249@N_:128@OD1" (integer), size is 100000
	CON1[NN]:534 ":228@CE2_:123@CG" (integer), size is 100000
	CON1[NN]:535 ":223@CG2_:142@O" (integer), size is 100000
	CON1[NN]:536 ":226@CB_:142@NE2" (integer), size is 100000
	CON1[NN]:537 ":226@OG_:142@NE2" (integer), size is 100000
	CON1[NN]:538 ":226@OG_:142@CD" (integer), size is 100000
	CON1[NN]:539 ":223@OG1_:142@C" (integer), size is 100000
	CON1[NN]:540 ":226@OG_:142@CG" (integer), size is 100000
	CON1[NN]:541 ":250@O_:128@OD1" (integer), size is 100000
	CON1[NN]:542 ":250@O_:128@ND2" (integer), size is 100000
	CON1[NN]:543 ":250@O_:128@CG" (integer), size is 100000
	CON1[NN]:544 ":225@O_:126@O" (integer), size is 100000
	CON1[NN]:545 ":223@CB_:142@O" (integer), size is 100000
	CON1[NN]:546 ":250@O_:88@OD2" (integer), size is 100000
	CON1[NN]:547 ":250@C_:128@CG" (integer), size is 100000
	CON1[NN]:548 ":228@OH_:85@CB" (integer), size is 100000
	CON1[NN]:549 ":222@CA_:143@C" (integer), size is 100000
	CON1[NN]:550 ":247@CE2_:84@N" (integer), size is 100000
	CON1[NN]:551 ":247@CB_:89@CZ" (integer), size is 100000
	CON1[NN]:552 ":221@C_:155@OD1" (integer), size is 100000
	CON1[NN]:553 ":249@C_:89@CE1" (integer), size is 100000
	CON1[NN]:554 ":251@N_:89@OH" (integer), size is 100000
	CON1[NN]:555 ":228@CZ_:123@CG" (integer), size is 100000
	CON1[NN]:556 ":298@CA_:161@CG" (integer), size is 100000
	CON1[NN]:557 ":225@CA_:126@CE" (integer), size is 100000
	CON1[NN]:558 ":292@NH2_:154@CB" (integer), size is 100000
	CON1[NN]:559 ":299@CB_:124@CE2" (integer), size is 100000
	CON1[NN]:560 ":225@OG_:126@CG" (integer), size is 100000
	CON1[NN]:561 ":247@CD2_:85@CB" (integer), size is 100000
	CON1[NN]:562 ":298@C_:161@OE1" (integer), size is 100000
	CON1[NN]:563 ":228@CE2_:89@CE2" (integer), size is 100000
	CON1[NN]:564 ":247@CD2_:88@CG" (integer), size is 100000
	CON1[NN]:565 ":247@CZ_:84@N" (integer), size is 100000
	CON1[NN]:566 ":247@OH_:84@N" (integer), size is 100000
	CON1[NN]:567 ":253@CZ_:77@NE2" (integer), size is 100000
	CON1[NN]:568 ":248@O_:89@OH" (integer), size is 100000
	CON1[NN]:569 ":247@CZ_:84@C" (integer), size is 100000
	CON1[NN]:570 ":247@CZ_:85@CB" (integer), size is 100000
	CON1[NN]:571 ":292@NH1_:155@N" (integer), size is 100000
	CON1[NN]:572 ":253@CE2_:83@CB" (integer), size is 100000
	CON1[NN]:573 ":251@CB_:84@CA" (integer), size is 100000
	CON1[NN]:574 ":227@CG_:143@C" (integer), size is 100000
	CON1[NN]:575 ":226@OG_:144@CA" (integer), size is 100000
	CON1[NN]:576 ":249@O_:127@OG" (integer), size is 100000
	CON1[NN]:577 ":226@N_:126@CG" (integer), size is 100000
	CON1[NN]:578 ":226@CB_:144@N" (integer), size is 100000
	CON1[NN]:579 ":226@OG_:144@C" (integer), size is 100000
	CON1[NN]:580 ":226@OG_:144@O" (integer), size is 100000
	CON1[NN]:581 ":222@CB_:144@CA" (integer), size is 100000
	CON1[NN]:582 ":228@CE2_:124@CB" (integer), size is 100000
	CON1[NN]:583 ":228@CE2_:124@CA" (integer), size is 100000
	CON1[NN]:584 ":271@ND2_:145@OG" (integer), size is 100000
	CON1[NN]:585 ":222@C_:145@N" (integer), size is 100000
	CON1[NN]:586 ":223@CG2_:142@NE2" (integer), size is 100000
	CON1[NN]:587 ":223@OG1_:142@NE2" (integer), size is 100000
	CON1[NN]:588 ":248@C_:126@CD" (integer), size is 100000
	CON1[NN]:589 ":299@CB_:123@CG" (integer), size is 100000
	CON1[NN]:590 ":197@CG2_:154@CZ" (integer), size is 100000
	CON1[NN]:591 ":197@CG2_:154@CE1" (integer), size is 100000
	CON1[NN]:592 ":197@CG1_:154@CZ" (integer), size is 100000
	CON1[NN]:593 ":197@CG1_:154@CE2" (integer), size is 100000
	CON1[NN]:594 ":197@CB_:154@CZ" (integer), size is 100000
	CON1[NN]:595 ":197@CA_:154@CZ" (integer), size is 100000
	CON1[NN]:596 ":251@OG_:83@O" (integer), size is 100000
	CON1[NN]:597 ":302@CG_:154@CE1" (integer), size is 100000
	CON1[NN]:598 ":302@CG_:154@CZ" (integer), size is 100000
	CON1[NN]:599 ":302@O_:154@CZ" (integer), size is 100000
	CON1[NN]:600 ":251@OG_:84@C" (integer), size is 100000
	CON1[NN]:601 ":251@CB_:83@C" (integer), size is 100000
	CON1[NN]:602 ":292@NE_:157@CE2" (integer), size is 100000
	CON1[NN]:603 ":292@CD_:157@CE2" (integer), size is 100000
	CON1[NN]:604 ":220@O_:145@CB" (integer), size is 100000
	CON1[NN]:605 ":292@CZ_:143@O" (integer), size is 100000
	CON1[NN]:606 ":220@O_:145@OG" (integer), size is 100000
	CON1[NN]:607 ":226@OG_:126@CA" (integer), size is 100000
	CON1[NN]:608 ":302@O_:154@CE1" (integer), size is 100000
	CON1[NN]:609 ":220@C_:145@OG" (integer), size is 100000
	CON1[NN]:610 ":253@CZ_:82@NE2" (integer), size is 100000
	CON1[NN]:611 ":296@OG_:85@CD" (integer), size is 100000
	CON1[NN]:612 ":292@CD_:157@CZ" (integer), size is 100000
	CON1[NN]:613 ":292@NH2_:155@CA" (integer), size is 100000
	CON1[NN]:614 ":253@CE1_:76@NH2" (integer), size is 100000
	CON1[NN]:615 ":298@C_:161@NE2" (integer), size is 100000
	CON1[NN]:616 ":298@O_:161@NE2" (integer), size is 100000
	CON1[NN]:617 ":268@ND2_:126@CE" (integer), size is 100000
	CON1[NN]:618 ":248@CB_:126@N" (integer), size is 100000
	CON1[NN]:619 ":248@CB_:124@CA" (integer), size is 100000
	CON1[NN]:620 ":292@CZ_:155@CG" (integer), size is 100000
	CON1[NN]:621 ":197@CG2_:154@CD1" (integer), size is 100000
	CON1[NN]:622 ":197@O_:154@CZ" (integer), size is 100000
	CON1[NN]:623 ":247@CB_:89@CE2" (integer), size is 100000
	CON1[NN]:624 ":247@CE1_:85@CG" (integer), size is 100000
	CON1[NN]:625 ":228@CZ_:85@CG" (integer), size is 100000
	CON1[NN]:626 ":298@CA_:123@CD1" (integer), size is 100000
	CON1[NN]:627 ":298@C_:123@CD1" (integer), size is 100000
	CON1[NN]:628 ":299@CG_:124@CE2" (integer), size is 100000
	CON1[NN]:629 ":228@CG_:124@CE1" (integer), size is 100000
	CON1[NN]:630 ":299@OD1_:123@CD2" (integer), size is 100000
	CON1[NN]:631 ":253@CE1_:82@NE2" (integer), size is 100000
	CON1[NN]:632 ":247@CE1_:85@CD" (integer), size is 100000
	CON1[NN]:633 ":247@CG_:85@CG" (integer), size is 100000
	CON1[NN]:634 ":228@CE1_:123@CD1" (integer), size is 100000
	CON1[NN]:635 ":292@CZ_:143@CB" (integer), size is 100000
	CON1[NN]:636 ":253@CZ_:76@NH2" (integer), size is 100000
	CON1[NN]:637 ":197@CB_:154@CE2" (integer), size is 100000
	CON1[NN]:638 ":294@OE2_:85@CG" (integer), size is 100000
	CON1[NN]:639 ":248@CB_:125@CA" (integer), size is 100000
	CON1[NN]:640 ":197@CB_:154@CE1" (integer), size is 100000
	CON1[NN]:641 ":253@CD1_:76@NH2" (integer), size is 100000
	CON1[NN]:642 ":197@CG1_:154@CD2" (integer), size is 100000
	CON1[NN]:643 ":197@O_:154@CE1" (integer), size is 100000
	CON1[NN]:644 ":303@CG_:154@CE2" (integer), size is 100000
	CON1[NN]:645 ":247@CD2_:85@CD" (integer), size is 100000
	CON1[NN]:646 ":197@CG1_:155@ND2" (integer), size is 100000
	CON1[NN]:647 ":268@CG_:126@NZ" (integer), size is 100000
	CON1[NN]:648 ":197@CG2_:155@ND2" (integer), size is 100000
	CON1[NN]:649 ":268@OD1_:126@CE" (integer), size is 100000
	CON1[NN]:650 ":221@O_:154@CE1" (integer), size is 100000
	CON1[NN]:651 ":292@NH2_:155@CB" (integer), size is 100000
	CON1[NN]:652 ":297@C_:121@OH" (integer), size is 100000
	CON1[NN]:653 ":222@CD2_:144@CA" (integer), size is 100000
	CON1[NN]:654 ":197@CG2_:155@OD1" (integer), size is 100000
	CON1[NN]:655 ":302@OD1_:154@CD1" (integer), size is 100000
	CON1[NN]:656 ":197@CG1_:154@CD1" (integer), size is 100000
	CON1[NN]:657 ":299@OD1_:123@CG" (integer), size is 100000
	CON1[NN]:658 ":222@CB_:154@CZ" (integer), size is 100000
	CON1[NN]:659 ":223@CA_:145@OG" (integer), size is 100000
	CON1[NN]:660 ":299@ND2_:123@O" (integer), size is 100000
	CON1[NN]:661 ":222@CD2_:154@CE2" (integer), size is 100000
	CON1[NN]:662 ":222@CD2_:143@C" (integer), size is 100000
	CON1[NN]:663 ":226@CB_:126@CA" (integer), size is 100000
	CON1[NN]:664 ":292@NH2_:143@O" (integer), size is 100000
	CON1[NN]:665 ":226@O_:141@CE1" (integer), size is 100000
	CON1[NN]:666 ":227@ND2_:141@OH" (integer), size is 100000
	CON1[NN]:667 ":248@CB_:141@CE1" (integer), size is 100000
	CON1[NN]:668 ":227@C_:141@OH" (integer), size is 100000
	CON1[NN]:669 ":227@CG_:141@OH" (integer), size is 100000
	CON1[NN]:670 ":227@OD1_:141@OH" (integer), size is 100000
	CON1[NN]:671 ":226@OG_:141@CE1" (integer), size is 100000
	CON1[NN]:672 ":228@N_:141@OH" (integer), size is 100000
	CON1[NN]:673 ":228@CD2_:141@OH" (integer), size is 100000
	CON1[NN]:674 ":227@CB_:141@OH" (integer), size is 100000
	CON1[NN]:675 ":227@OD1_:141@CE2" (integer), size is 100000
	CON1[NN]:676 ":222@CD2_:155@CB" (integer), size is 100000
	CON1[NN]:677 ":222@CD2_:144@N" (integer), size is 100000
	CON1[NN]:678 ":226@CB_:141@CE1" (integer), size is 100000
	CON1[NN]:679 ":248@OG_:141@CE1" (integer), size is 100000
	CON1[NN]:680 ":223@OG1_:141@OH" (integer), size is 100000
	CON1[NN]:681 ":221@C_:145@CA" (integer), size is 100000
	CON1[NN]:682 ":222@CD2_:143@CB" (integer), size is 100000
	CON1[NN]:683 ":222@CD2_:154@CE1" (integer), size is 100000
	CON1[NN]:684 ":302@CB_:157@OH" (integer), size is 100000
	CON1[NN]:685 ":302@OD1_:157@OH" (integer), size is 100000
	CON1[NN]:686 ":302@C_:154@CZ" (integer), size is 100000
	CON1[NN]:687 ":303@N_:154@CZ" (integer), size is 100000
	CON1[NN]:688 ":302@C_:154@CE1" (integer), size is 100000
	CON1[NN]:689 ":302@CB_:154@CE1" (integer), size is 100000
	CON1[NN]:690 ":303@CD_:154@CE2" (integer), size is 100000
	CON1[NN]:691 ":313@OD1_:76@NH1" (integer), size is 100000
	CON1[NN]:692 ":313@OD1_:76@NH2" (integer), size is 100000
	CON1[NN]:693 ":197@CG2_:154@CD2" (integer), size is 100000
	CON1[NN]:694 ":223@OG1_:126@NZ" (integer), size is 100000
	CON1[NN]:695 ":222@CA_:144@N" (integer), size is 100000
	CON1[NN]:696 ":222@CB_:143@C" (integer), size is 100000
	CON1[NN]:697 ":313@OD2_:76@NH2" (integer), size is 100000
	CON1[NN]:698 ":313@OD2_:76@NH1" (integer), size is 100000
	CON1[NN]:699 ":313@OD2_:76@CZ" (integer), size is 100000
	CON1[NN]:700 ":313@CG_:76@NH2" (integer), size is 100000
	CON1[NN]:701 ":313@CG_:76@NH1" (integer), size is 100000
	CON1[NN]:702 ":298@O_:123@CG" (integer), size is 100000
	CON1[NN]:703 ":302@CG_:154@CE2" (integer), size is 100000
	CON1[NN]:704 ":302@O_:154@CE2" (integer), size is 100000
	CON1[NN]:705 ":228@OH_:124@CA" (integer), size is 100000
	CON1[NN]:706 ":294@CG_:85@CD" (integer), size is 100000
	CON1[NN]:707 ":221@C_:154@CE1" (integer), size is 100000
	CON1[NN]:708 ":221@CA_:154@CE1" (integer), size is 100000
	CON1[NN]:709 ":297@CG_:161@OE1" (integer), size is 100000
	CON1[NN]:710 ":248@N_:89@CZ" (integer), size is 100000
	CON1[NN]:711 ":249@C_:126@NZ" (integer), size is 100000
	CON1[NN]:712 ":249@CA_:126@NZ" (integer), size is 100000
	CON1[NN]:713 ":266@CZ_:126@NZ" (integer), size is 100000
	CON1[NN]:714 ":249@CA_:126@CE" (integer), size is 100000
	CON1[NN]:715 ":248@C_:126@CE" (integer), size is 100000
	CON1[NN]:716 ":253@CD2_:83@OG1" (integer), size is 100000
	CON1[NN]:717 ":249@C_:126@CE" (integer), size is 100000
	CON1[NN]:718 ":249@O_:126@CE" (integer), size is 100000
	CON1[NN]:719 ":249@O_:126@CD" (integer), size is 100000
	CON1[NN]:720 ":249@CA_:126@CD" (integer), size is 100000
	CON1[NN]:721 ":222@N_:154@CE1" (integer), size is 100000
	CON1[NN]:722 ":225@CB_:126@CD" (integer), size is 100000
	CON1[NN]:723 ":225@O_:126@CA" (integer), size is 100000
	CON1[NN]:724 ":225@O_:126@CB" (integer), size is 100000
	CON1[NN]:725 ":221@O_:146@OG1" (integer), size is 100000
	CON1[NN]:726 ":221@C_:146@OG1" (integer), size is 100000
	CON1[NN]:727 ":221@O_:146@N" (integer), size is 100000
	CON1[NN]:728 ":221@CA_:146@OG1" (integer), size is 100000
	CON1[NN]:729 ":228@CE2_:124@CD2" (integer), size is 100000
	CON1[NN]:730 ":228@CZ_:124@CE1" (integer), size is 100000
	CON1[NN]:731 ":296@OG_:121@OH" (integer), size is 100000
	CON1[NN]:732 ":249@C_:126@C" (integer), size is 100000
	CON1[NN]:733 ":292@CZ_:155@N" (integer), size is 100000
	CON1[NN]:734 ":251@CA_:83@CG2" (integer), size is 100000
	CON1[NN]:735 ":302@OD2_:154@CD2" (integer), size is 100000
	CON1[NN]:736 ":297@C_:123@CD1" (integer), size is 100000
	CON1[NN]:737 ":299@CA_:157@OH" (integer), size is 100000
	CON1[NN]:738 ":222@CG_:154@CZ" (integer), size is 100000
	CON1[NN]:739 ":226@CA_:126@CB" (integer), size is 100000
	CON1[NN]:740 ":251@CB_:83@O" (integer), size is 100000
	CON1[NN]:741 ":253@CE1_:77@NE2" (integer), size is 100000
	CON1[NN]:742 ":297@CG_:161@CG" (integer), size is 100000
	CON1[NN]:743 ":228@CE1_:123@CD2" (integer), size is 100000
	CON1[NN]:744 ":228@CD2_:123@CD2" (integer), size is 100000
	CON1[NN]:745 ":251@OG_:84@O" (integer), size is 100000
	CON1[NN]:746 ":248@C_:126@CG" (integer), size is 100000
	CON1[NN]:747 ":292@NH2_:154@CA" (integer), size is 100000
	CON1[NN]:748 ":227@CA_:143@CB" (integer), size is 100000
	CON1[NN]:749 ":253@CE1_:76@NH1" (integer), size is 100000
	CON1[NN]:750 ":292@CZ_:155@ND2" (integer), size is 100000

DATAFILES (9 total):
  numcontacts.dat (Standard Data File):  CON1[native] CON1[nonnative] CON1[mindist] CON1[maxdist]
  native.dat (Standard Data File):  :197@CG2_:154@CE2 :221@O_:155@CG :221@O_:155@OD1 :221@O_:155@ND2 ... :298@C_:123@CD2 :298@O_:123@CD2 :298@O_:124@CZ :298@O_:124@CE2
  nonnative.dat (Standard Data File):  :221@C_:145@N :221@C_:155@ND2 :221@O_:144@CA :221@O_:144@C ... :292@NH2_:154@CA :227@CA_:143@CB :253@CE1_:76@NH1 :292@CZ_:155@ND2
  native.resmap.gnu (Gnuplot File):  CON1[nativemap]
  nonnative.resmap.gnu (Gnuplot File):  CON1[nonnatmap]
  contacts.dat (Native Contacts)
  contacts.pdb (Contact PDB)
  nncontacts.pdb (Non-native Contact PDB)
  rescontacts.dat (Contact Res Pairs)

RUN TIMING:
TIME:		Init               : 0.0008 s (  0.00%)
TIME:		Trajectory Process : 10921.6941 s ( 99.86%)
TIME:		Action Post        : 0.2999 s (  0.00%)
TIME:		Analysis           : 0.0000 s (  0.00%)
TIME:		Data File Write    : 15.0739 s (  0.14%)
TIME:		Other              : 0.0001 s (  0.00%)
TIME:	Run Total 10937.0688 s
---------- RUN END ---------------------------------------------------
> 
