# Supplementary material for: Identifying vaccine escape sites via statistical comparisons of short-term molecular dynamics
Source: Biophys Rep (N Y). 2022 Apr 4;2(2):100056. doi: 10.1016/j.bpr.2022.100056 (PMC8978532; doi:10.1016/j.bpr.2022.100056)
Supplement: Data S1. Supporting data for all figures [file mmc2.zip › data_RajendranFerranBabbitt_2022/Figure S3 [heavy atom contacts]/0.4nm/contactsCOVOX222/rescontacts.dat]

#Res1       #Res2  TotalFrac   Contacts
226           141    5.36433          6
228           123    4.45438          5
251            88    3.73352          4
292           155    2.99798          3
253            83    2.96666          6
292           157     2.7571          3
249           128    2.68244          5
227           143    2.62102          3
223           144    2.47328          5
248            89     2.0046          3
249            89    1.96406          2
294            85    1.90126          2
222           143     1.8397          3
228            85    1.83189          3
247            89    1.66302          2
248           126    1.32077          3
223           143    1.31009          2
253            84    1.28239          2
251            83    1.22093          2
248           141    1.11957          2
248           125    0.99992          1
247            85    0.97958          2
228            89    0.94461          1
298           124    0.84599          2
292           154    0.80358          3
296            85    0.63978          2
297           123     0.5836          1
226           126     0.5251          2
298           123    0.49673          3
222           155    0.41796          1
251           128    0.35214          1
298           161    0.33294          1
226           142    0.27906          1
292           143    0.23321          1
221           155    0.22397          3
247            84    0.17261          1
247            88    0.16422          2
223           145    0.06778          1
226           143    0.03905          2
197           154    0.03899          1
#Res1       #Res2  TotalFrac nnContacts
248           125    5.71917         12
221           145    3.95323         13
227           143     3.1975         11
297           161    3.06389         19
294            85    2.72536         11
247            85     2.6222         28
223           143     2.5292         14
228           124     2.2477         14
221           144    1.88157          7
249           125    1.76404          4
222           155    1.64906         19
249           126    1.64457         18
248            89    1.20937          8
299           124    1.19175         15
225           126    1.16812         20
249            89    1.11053          7
292           155    1.09444         13
292           157     1.0702         12
223           144    1.04255         11
298           161    0.98712         11
226           126    0.94246         19
226           143    0.72567         12
248           126    0.64511         16
223           145    0.49365         12
222           144     0.4889         13
197           154    0.48758         15
249           127    0.48446         13
247            84    0.43247         11
248           124    0.40193          9
247            89    0.39571         11
299           123    0.36603         13
251            83    0.36583         10
228            85    0.35967         10
226           142    0.34661          7
226           141    0.25905         12
251           128    0.24063          5
221           155    0.20796          5
249           128     0.1844          9
228            89     0.1817          9
248           141    0.15204          9
222           143    0.15142          9
227           157    0.14891          5
292           154    0.14402          8
292           143    0.13762          5
228           123    0.12954         13
253            84    0.12399          4
253            83    0.11344          9
250           128    0.08018         12
296            85     0.0736          3
297           123    0.07034          4
297           121    0.06946          5
251            84    0.06032          6
226           144    0.05143          5
248           123    0.04924          1
223           142    0.04921          6
302           154    0.04496         19
303           154    0.04301          7
222           145    0.03119          8
250            89    0.02904          1
251            88    0.02824          5
