# Supplementary material for: Identifying vaccine escape sites via statistical comparisons of short-term molecular dynamics
Source: Biophys Rep (N Y). 2022 Apr 4;2(2):100056. doi: 10.1016/j.bpr.2022.100056 (PMC8978532; doi:10.1016/j.bpr.2022.100056)
Supplement: Data S1. Supporting data for all figures [file mmc2.zip › data_RajendranFerranBabbitt_2022/Figure S3 [heavy atom contacts]/0.4nm/contactsCOVOX222/staticContacts.txt]

		Atom ':197@CG2' to ':154@CE2'
		Atom ':221@O' to ':155@CG'
		Atom ':221@O' to ':155@OD1'
		Atom ':221@O' to ':155@ND2'
		Atom ':222@CA' to ':143@O'
		Atom ':222@CB' to ':143@O'
		Atom ':222@CB' to ':155@OD1'
		Atom ':222@C' to ':143@O'
		Atom ':223@N' to ':143@C'
		Atom ':223@N' to ':143@O'
		Atom ':223@N' to ':144@CA'
		Atom ':223@OG1' to ':144@N'
		Atom ':223@OG1' to ':144@CA'
		Atom ':223@OG1' to ':144@C'
		Atom ':223@OG1' to ':144@O'
		Atom ':223@OG1' to ':145@N'
		Atom ':226@CA' to ':141@OH'
		Atom ':226@CB' to ':141@OH'
		Atom ':226@CB' to ':142@O'
		Atom ':226@OG' to ':126@CD'
		Atom ':226@OG' to ':126@CE'
		Atom ':226@C' to ':141@OH'
		Atom ':226@O' to ':141@CZ'
		Atom ':226@O' to ':141@OH'
		Atom ':226@O' to ':141@CE2'
		Atom ':226@O' to ':143@CA'
		Atom ':226@O' to ':143@CB'
		Atom ':227@OD1' to ':143@CB'
		Atom ':227@ND2' to ':143@CB'
		Atom ':227@ND2' to ':143@O'
		Atom ':228@CZ' to ':123@O'
		Atom ':228@OH' to ':85@CG'
		Atom ':228@OH' to ':85@CD'
		Atom ':228@OH' to ':85@CE'
		Atom ':228@OH' to ':89@CE2'
		Atom ':228@OH' to ':123@CD1'
		Atom ':228@OH' to ':123@C'
		Atom ':228@OH' to ':123@O'
		Atom ':228@CE2' to ':123@O'
		Atom ':247@CB' to ':89@OH'
		Atom ':247@OH' to ':85@CG'
		Atom ':247@CE2' to ':84@C'
		Atom ':247@CE2' to ':85@N'
		Atom ':247@CE2' to ':88@OD2'
		Atom ':247@CD2' to ':88@OD2'
		Atom ':247@CD2' to ':89@OH'
		Atom ':248@N' to ':89@OH'
		Atom ':248@CB' to ':141@OH'
		Atom ':248@OG' to ':89@OH'
		Atom ':248@OG' to ':125@O'
		Atom ':248@OG' to ':141@OH'
		Atom ':248@C' to ':89@OH'
		Atom ':248@C' to ':126@O'
		Atom ':248@O' to ':126@C'
		Atom ':248@O' to ':126@O'
		Atom ':249@N' to ':89@OH'
		Atom ':249@CA' to ':89@OH'
		Atom ':249@CA' to ':128@OD1'
		Atom ':249@C' to ':128@OD1'
		Atom ':249@O' to ':128@CG'
		Atom ':249@O' to ':128@OD1'
		Atom ':249@O' to ':128@ND2'
		Atom ':251@CB' to ':88@OD2'
		Atom ':251@OG' to ':83@CB'
		Atom ':251@OG' to ':83@CG2'
		Atom ':251@OG' to ':88@CG'
		Atom ':251@OG' to ':88@OD1'
		Atom ':251@OG' to ':88@OD2'
		Atom ':251@OG' to ':128@ND2'
		Atom ':253@CE1' to ':83@OG1'
		Atom ':253@CE1' to ':83@O'
		Atom ':253@CZ' to ':83@CB'
		Atom ':253@CZ' to ':83@OG1'
		Atom ':253@CZ' to ':83@C'
		Atom ':253@CZ' to ':83@O'
		Atom ':253@CZ' to ':84@N'
		Atom ':253@CZ' to ':84@CA'
		Atom ':292@CZ' to ':155@OD1'
		Atom ':292@CZ' to ':157@OH'
		Atom ':292@NH1' to ':143@O'
		Atom ':292@NH1' to ':155@OD1'
		Atom ':292@NH1' to ':157@OH'
		Atom ':292@NH2' to ':154@CE1'
		Atom ':292@NH2' to ':154@CZ'
		Atom ':292@NH2' to ':154@CE2'
		Atom ':292@NH2' to ':155@OD1'
		Atom ':292@NH2' to ':157@OH'
		Atom ':294@OE1' to ':85@CE'
		Atom ':294@OE1' to ':85@NZ'
		Atom ':296@CB' to ':85@NZ'
		Atom ':296@OG' to ':85@NZ'
		Atom ':297@O' to ':123@CD2'
		Atom ':298@CA' to ':123@CD2'
		Atom ':298@CA' to ':161@NE2'
		Atom ':298@C' to ':123@CD2'
		Atom ':298@O' to ':123@CD2'
		Atom ':298@O' to ':124@CZ'
		Atom ':298@O' to ':124@CE2'
