# Supplementary material for: Identifying vaccine escape sites via statistical comparisons of short-term molecular dynamics
Source: Biophys Rep (N Y). 2022 Apr 4;2(2):100056. doi: 10.1016/j.bpr.2022.100056 (PMC8978532; doi:10.1016/j.bpr.2022.100056)
Supplement: Data S1. Supporting data for all figures [file mmc2.zip › data_RajendranFerranBabbitt_2022/Figure S3 [heavy atom contacts]/0.4nm/contactsCOVOX222/StaticContactsCounted.dat]

myStaticRes1	myStaticAtom1	myStaticRes2	myStaticAtom2	myKL
197	CG2'	154	CE2'	-4.521109
221	O'	155	CG'	-4.438111
221	O'	155	OD1'	-4.438111
221	O'	155	ND2'	-4.438111
222	CA'	143	O'	-5.127954
222	CB'	143	O'	-5.127954
222	CB'	155	OD1'	-4.438111
222	C'	143	O'	-5.127954
223	N'	143	C'	-5.127954
223	N'	143	O'	-5.127954
223	N'	144	CA'	-5.494644
223	OG1'	144	N'	-5.494644
223	OG1'	144	CA'	-5.494644
223	OG1'	144	C'	-5.494644
223	OG1'	144	O'	-5.494644
223	OG1'	145	N'	-4.505044
226	CA'	141	OH'	-3.111146
226	CB'	141	OH'	-3.111146
226	CB'	142	O'	-3.690589
226	OG'	126	CD'	-3.405124
226	OG'	126	CE'	-3.405124
226	C'	141	OH'	-3.111146
226	O'	141	CZ'	-3.111146
226	O'	141	OH'	-3.111146
226	O'	141	CE2'	-3.111146
226	O'	143	CA'	-5.127954
226	O'	143	CB'	-5.127954
227	OD1'	143	CB'	-5.127954
227	ND2'	143	CB'	-5.127954
227	ND2'	143	O'	-5.127954
228	CZ'	123	O'	-3.266178
228	OH'	85	CG'	-2.976812
228	OH'	85	CD'	-2.976812
228	OH'	85	CE'	-2.976812
228	OH'	89	CE2'	-1.854156
228	OH'	123	CD1'	-3.266178
228	OH'	123	C'	-3.266178
228	OH'	123	O'	-3.266178
228	CE2'	123	O'	-3.266178
247	CB'	89	OH'	-1.854156
247	OH'	85	CG'	-2.976812
247	CE2'	84	C'	-3.033188
247	CE2'	85	N'	-2.976812
247	CE2'	88	OD2'	-2.248134
247	CD2'	88	OD2'	-2.248134
247	CD2'	89	OH'	-1.854156
248	N'	89	OH'	-1.854156
248	CB'	141	OH'	-3.111146
248	OG'	89	OH'	-1.854156
248	OG'	125	O'	-3.156164
248	OG'	141	OH'	-3.111146
248	C'	89	OH'	-1.854156
248	C'	126	O'	-3.405124
248	O'	126	C'	-3.405124
248	O'	126	O'	-3.405124
249	N'	89	OH'	-1.854156
249	CA'	89	OH'	-1.854156
249	CA'	128	OD1'	-2.195901
249	C'	128	OD1'	-2.195901
249	O'	128	CG'	-2.195901
249	O'	128	OD1'	-2.195901
249	O'	128	ND2'	-2.195901
251	CB'	88	OD2'	-2.248134
251	OG'	83	CB'	-2.977067
251	OG'	83	CG2'	-2.977067
251	OG'	88	CG'	-2.248134
251	OG'	88	OD1'	-2.248134
251	OG'	88	OD2'	-2.248134
251	OG'	128	ND2'	-2.195901
253	CE1'	83	OG1'	-2.977067
253	CE1'	83	O'	-2.977067
253	CZ'	83	CB'	-2.977067
253	CZ'	83	OG1'	-2.977067
253	CZ'	83	C'	-2.977067
253	CZ'	83	O'	-2.977067
253	CZ'	84	N'	-3.033188
253	CZ'	84	CA'	-3.033188
292	CZ'	155	OD1'	-4.438111
292	CZ'	157	OH'	-3.310974
292	NH1'	143	O'	-5.127954
292	NH1'	155	OD1'	-4.438111
292	NH1'	157	OH'	-3.310974
292	NH2'	154	CE1'	-4.521109
292	NH2'	154	CZ'	-4.521109
292	NH2'	154	CE2'	-4.521109
292	NH2'	155	OD1'	-4.438111
292	NH2'	157	OH'	-3.310974
294	OE1'	85	CE'	-2.976812
294	OE1'	85	NZ'	-2.976812
296	CB'	85	NZ'	-2.976812
296	OG'	85	NZ'	-2.976812
297	O'	123	CD2'	-3.266178
298	CA'	123	CD2'	-3.266178
298	CA'	161	NE2'	-2.81539
298	C'	123	CD2'	-3.266178
298	O'	123	CD2'	-3.266178
298	O'	124	CZ'	-2.974893
298	O'	124	CE2'	-2.974893
