# Supplementary material for: Identifying vaccine escape sites via statistical comparisons of short-term molecular dynamics
Source: Biophys Rep (N Y). 2022 Apr 4;2(2):100056. doi: 10.1016/j.bpr.2022.100056 (PMC8978532; doi:10.1016/j.bpr.2022.100056)
Supplement: Data S1. Supporting data for all figures [file mmc2.zip › data_RajendranFerranBabbitt_2022/Figure S3 [heavy atom contacts]/0.4nm/contactsCOVOX222/StaticContactsTotal.dat]

myStaticRes	myKL	myStaticCount
1	0	0
2	-0.4571042	0
3	-0.432236	0
4	-0.3203974	0
5	-0.2341503	0
6	-0.3009909	0
7	-0.6655521	0
8	-0.4799923	0
9	-0.381993	0
10	-0.6062594	0
11	-0.5085263	0
12	-0.514341	0
13	-0.5508373	0
14	-0.5290201	0
15	-0.7707171	0
16	-0.5479695	0
17	-0.6588145	0
18	-0.8680679	0
19	-0.8808973	0
20	-0.5939092	0
21	-0.4527764	0
22	-0.5989786	0
23	-0.2993276	0
24	-0.2481573	0
25	-0.284755	0
26	-0.2344994	0
27	-0.3438562	0
28	-0.3399939	0
29	-0.399888	0
30	-0.5426962	0
31	-0.3693786	0
32	-0.5064215	0
33	-0.5997222	0
34	-0.796079	0
35	-0.5054889	0
36	-0.5871909	0
37	-0.6913384	0
38	-0.4107497	0
39	-0.4049442	0
40	-0.9358567	0
41	-0.5913869	0
42	-0.8703369	0
43	-0.843339	0
44	-0.6663215	0
45	-0.6990281	0
46	-0.625637	0
47	-0.5633512	0
48	-0.5315987	0
49	-0.4831523	0
50	-0.5068568	0
51	-0.5722467	0
52	-0.4929815	0
53	-0.5241989	0
54	-0.6595161	0
55	-0.5009155	0
56	-0.3899968	0
57	-0.3924127	0
58	-0.5086924	0
59	-0.3476537	0
60	-0.4691772	0
61	-0.4748355	0
62	-0.3537606	0
63	-0.2220246	0
64	-0.1814302	0
65	-0.2208124	0
66	-0.1466694	0
67	-0.3255017	0
68	-0.3828236	0
69	-0.7670246	0
70	-1.189358	0
71	-1.929779	0
72	-2.107584	0
73	-2.567602	0
74	-2.000079	0
75	-1.370943	0
76	-1.788504	0
77	-1.5922	0
78	-1.069264	0
79	-1.187538	0
80	-1.335765	0
81	-1.829707	0
82	-2.188829	0
83	-2.977067	0
84	-3.033188	0
85	-2.976812	0
86	-1.924269	0
87	-1.812784	0
88	-2.248134	0
89	-1.854156	0
90	-1.080111	0
91	-1.007912	0
92	-0.9921521	0
93	-0.8883618	0
94	-1.032588	0
95	-1.314433	0
96	-1.016898	0
97	-0.7173407	0
98	-0.4078976	0
99	-0.376692	0
100	-0.4020223	0
101	-0.3370509	0
102	-0.3136709	0
103	-0.5029709	0
104	-0.8469956	0
105	-1.254513	0
106	-1.425049	0
107	-1.687861	0
108	-1.646042	0
109	-1.656822	0
110	-1.897138	0
111	-2.103506	0
112	-2.68903	0
113	-3.0298	0
114	-3.357625	0
115	-3.040901	0
116	-2.665571	0
117	-2.376539	0
118	-1.784956	0
119	-1.953767	0
120	-1.8159	0
121	-2.10876	0
122	-2.22746	0
123	-3.266178	0
124	-2.974893	0
125	-3.156164	0
126	-3.405124	0
127	-2.726203	0
128	-2.195901	0
129	-1.624402	0
130	-1.264305	0
131	-1.092212	0
132	-0.7840166	0
133	-1.034481	0
134	-1.006736	0
135	-1.127034	0
136	-1.199122	0
137	-1.528167	0
138	-1.782661	0
139	-1.927007	0
140	-2.457552	0
141	-3.111146	0
142	-3.690589	0
143	-5.127954	0
144	-5.494644	0
145	-4.505044	0
146	-3.56007	0
147	-2.963823	0
148	-2.88382	0
149	-2.610841	0
150	-2.733681	0
151	-3.078038	0
152	-3.461821	0
153	-4.12399	0
154	-4.521109	0
155	-4.438111	0
156	-3.787055	0
157	-3.310974	0
158	-3.045821	0
159	-2.54456	0
160	-2.512409	0
161	-2.81539	0
162	-3.177102	0
163	-3.074517	0
164	-3.397838	0
165	-3.028637	0
166	-3.302701	0
167	-3.043121	0
168	-3.413543	0
169	-3.448853	0
170	-3.414653	0
171	-2.887712	0
172	-3.048283	0
173	-3.05732	0
174	-2.383972	0
175	-1.741883	0
176	-1.045602	0
177	-0.6280408	0
178	-0.4457902	0
179	-0.1250175	0
180	-0.1269502	0
181	-0.224785	0
182	-0.1601683	0
183	-0.4108752	0
184	-0.4257442	0
185	-0.3150464	0
186	-0.3263907	0
187	-0.40131	0
188	-0.6550123	0
189	-0.5134697	0
190	-0.4907452	0
191	-0.6781404	0
192	-0.4859937	0
193	-0.5551068	0
194	-0.3295903	0
195	-0.3318967	0
