# Supplementary material for: Identifying vaccine escape sites via statistical comparisons of short-term molecular dynamics
Source: Biophys Rep (N Y). 2022 Apr 4;2(2):100056. doi: 10.1016/j.bpr.2022.100056 (PMC8978532; doi:10.1016/j.bpr.2022.100056)
Supplement: Data S1. Supporting data for all figures [file mmc2.zip › data_RajendranFerranBabbitt_2022/Figure S3 [heavy atom contacts]/0.4nm/contactsS2H97/contacts1.dat]

# Contacts: CON1
# Native contacts determined from mask ':113-231&!@H*' and mask ':232-429&!@H*'
#                     Contact  Nframes    Frac.      Avg    Stdev
       1    :215@CE1_:255@NH2    99972        1     3.21    0.169
       2      :167@CG_:362@NZ    99938    0.999     3.32    0.146
       3     :167@OD2_:362@NZ    99870    0.999     2.94    0.227
       4     :167@OD1_:362@NZ    99864    0.999     2.93    0.222
       5      :213@OG_:416@CD    99114    0.991     3.49     0.23
       6      :169@CB_:362@NZ    94970     0.95     3.38     0.21
       7      :215@CZ_:414@CB    92000     0.92     3.62    0.192
       8      :164@OH_:363@CD    89364    0.894     3.45    0.244
       9     :217@OH_:255@NH1    88795    0.888     3.15    0.296
      10      :169@CG_:362@NZ    88706    0.887     3.55    0.147
      11    :215@CD1_:255@NH2    87584    0.876     3.69     0.17
      12      :164@OH_:363@CG    84082    0.841     3.52    0.229
      13     :214@CB_:364@CE2    78558    0.786     3.69     0.17
      14     :164@CD1_:362@CG    78100    0.781     3.67    0.185
      15     :215@CB_:296@CD1    77903    0.779     3.68    0.183
      16      :220@OH_:419@CB    77374    0.774     3.55    0.233
      17    :216@OG1_:418@CD1    74332    0.743     3.68    0.185
      18     :215@CB_:296@CE1    72678    0.727      3.7    0.188
      19     :164@CE1_:362@CG    64667    0.647     3.75    0.156
      20      :164@CZ_:363@CD    63496    0.635     3.76    0.149
      21      :215@OH_:414@CB    61933    0.619     3.65    0.226
      22     :213@OG_:416@OE2    61903    0.619     2.84    0.337
      23      :212@CZ2_:419@N    60146    0.601     3.69    0.191
      24      :215@OH_:364@CZ    60001      0.6     3.62    0.256
      25     :214@NE2_:326@CG    59044     0.59     3.71    0.184
      26       :215@O_:296@OH    57269    0.573     3.59    0.274
      27     :212@CZ2_:418@CB    55527    0.555     3.81    0.123
      28     :212@CE2_:418@CB    55506    0.555     3.84    0.109
      29     :214@CB_:364@CD2    54839    0.548     3.76    0.161
      30    :212@CD1_:418@CD2    53542    0.535     3.78    0.149
      31     :214@CE1_:326@CG    53204    0.532     3.71    0.189
      32      :212@CZ2_:419@O    50317    0.503     3.73    0.174
      33     :216@OG1_:416@CD    46282    0.463     3.72    0.182
      34     :169@OD2_:362@CE    45496    0.455     3.49    0.231
      35     :169@OD2_:362@NZ    45386    0.454     2.95    0.243
      36     :215@CG_:296@CD1    44628    0.446     3.81    0.143
      37     :220@OH_:419@CD2    41222    0.412     3.54    0.269
      38     :214@CE1_:326@CB    38014     0.38     3.72     0.19
      39      :212@NE1_:419@N    35178    0.352     3.78    0.161
      40      :212@CZ2_:419@C    32118    0.321     3.85    0.109
      41      :215@CZ_:364@CZ    32052    0.321     3.74    0.184
      42     :214@NE2_:326@CB    31717    0.317     3.72    0.196
      43     :214@CD2_:326@CG    29795    0.298     3.74    0.191
      44     :212@CG_:418@CD2    28695    0.287      3.8    0.141
      45     :215@CB_:416@OE2    27349    0.273     3.75    0.179
      46      :140@OG_:328@CG    26436    0.264     3.54     0.23
      47      :215@CB_:296@CZ    24322    0.243     3.76     0.19
      48     :213@OG_:418@CD2    24157    0.242      3.8     0.15
      49     :212@CH2_:420@CB    24011     0.24     3.85     0.12
      50     :140@OG_:328@OD1    22482    0.225     3.09    0.503
      51     :140@OG_:328@OD2    21984     0.22     3.14    0.512
      52      :212@CE2_:419@N    21977     0.22     3.84    0.124
      53    :212@CE3_:418@CD1    21117    0.211     3.84    0.122
      54      :140@OG_:328@CB    19803    0.198     3.75    0.179
      55      :144@OH_:328@CG    18676    0.187     3.66    0.185
      56    :144@CE2_:328@OD2    18598    0.186     3.46    0.215
      57     :144@OH_:328@OD2    17524    0.175     2.79    0.317
      58     :144@CZ_:328@OD2    16780    0.168     3.47    0.166
      59     :215@CE1_:414@CB    16423    0.164     3.83    0.138
      60     :212@CZ2_:419@CA    15987     0.16     3.89   0.0857
      61      :215@OH_:414@OG    15706    0.157     3.67     0.32
      62     :215@CZ_:364@CE2    14369    0.144     3.77    0.157
      63    :216@OG1_:416@OE2    14327    0.143     3.07    0.529
      64      :212@CH2_:419@O    12720    0.127     3.82    0.151
      65      :216@N_:416@OE2    11094    0.111     3.52    0.311
      66     :216@CB_:416@OE2     9845   0.0984     3.52    0.191
      67     :215@OH_:364@CE2     9241   0.0924      3.8    0.164
      68     :215@CG_:296@CE1     9127   0.0913     3.78    0.167
      69     :145@CZ2_:362@CE     8943   0.0894     3.77    0.181
      70     :143@OG_:327@OD2     8864   0.0886     3.44     0.49
      71    :214@NE2_:328@OD1     8415   0.0842     3.13    0.374
      72    :214@CE1_:328@OD1     7931   0.0793      3.6    0.241
      73     :144@OH_:328@OD1     6958   0.0696     3.09    0.505
      74     :215@OH_:329@CE1     6800    0.068     3.81     0.14
      75      :215@C_:416@OE2     5855   0.0585     3.65     0.24
      76     :145@CH2_:362@CE     4483   0.0448     3.81     0.15
      77      :213@OG_:416@CG     2858   0.0286     3.83    0.164
      78     :171@NH2_:362@CE      513  0.00513     3.87    0.116
      79    :215@CE1_:364@CE2      174  0.00174     3.88    0.121
      80     :215@CE1_:364@CZ       72  0.00072     3.92   0.0606
      81     :215@OH_:329@CD1       20   0.0002      3.9    0.105
      82     :215@CD2_:416@CB        0        0        0        0
# Non-native Contacts: CON1
#                     Contact  Nframes    Frac.      Avg    Stdev
       1     :215@CE1_:255@CZ    99903    0.999     3.37    0.167
       2     :215@OH_:298@OD2    99311    0.993     2.86    0.253
       3     :215@CD1_:296@CG    98704    0.987      3.5     0.18
       4     :215@CD1_:255@CZ    97993     0.98     3.52     0.19
       5     :215@CE2_:414@OG    97629    0.976     3.39    0.258
       6     :215@CE2_:414@CB    97544    0.975     3.42    0.209
       7     :215@CE1_:296@CB    96564    0.966      3.6    0.178
       8     :215@CE1_:255@NE    96276    0.963     3.53    0.204
       9     :215@CZ_:255@NH2    96129    0.961     3.57    0.201
      10     :215@CD1_:296@CB    95961     0.96     3.47    0.202
      11      :215@OH_:298@CG    94029     0.94     3.57    0.189
      12     :215@OH_:364@CE1    92219    0.922      3.4    0.251
      13     :171@NH2_:365@CD    91314    0.913     3.57    0.179
      14     :215@CZ_:298@OD2    90559    0.906     3.55    0.179
      15     :213@OG_:416@OE1    89072    0.891     2.86    0.348
      16     :167@OD2_:362@CE    88036     0.88     3.52    0.256
      17    :171@NH2_:365@OE1    86112    0.861     3.07    0.341
      18    :215@CE1_:298@OD2    85391    0.854      3.6    0.196
      19     :167@OD1_:362@CE    84043     0.84     3.54    0.261
      20     :215@CD2_:414@OG    83725    0.837     3.51     0.25
      21    :215@CE1_:298@OD1    82554    0.826     3.63    0.193
      22    :215@CD1_:255@NH1    82260    0.823     3.64    0.209
      23    :171@NH2_:365@OE2    81518    0.815     3.18    0.392
      24    :171@NH1_:365@OE1    79201    0.792     3.02    0.354
      25     :215@CD1_:255@NE    77240    0.772     3.67    0.197
      26     :171@CZ_:365@OE1    76888    0.769     3.47      0.2
      27     :215@CE2_:364@CZ    76802    0.768     3.65    0.205
      28      :164@CG_:362@CG    75202    0.752     3.65    0.199
      29     :145@CZ2_:362@CG    75010     0.75     3.71    0.165
      30     :171@NH1_:365@CD    74729    0.747     3.67    0.196
      31     :164@CD2_:362@CE    72069    0.721     3.47    0.241
      32     :213@CB_:416@OE1    71684    0.717     3.37    0.235
      33     :215@OH_:255@NH2    70803    0.708     3.72    0.188
      34    :215@CD1_:296@CD2    65553    0.656     3.72    0.179
      35     :164@CD2_:362@CG    61278    0.613     3.69    0.189
      36      :220@OH_:419@CG    60838    0.608      3.6    0.238
      37    :215@CD1_:296@CD1    60593    0.606      3.7    0.207
      38     :215@CD2_:414@CB    60558    0.606     3.69    0.184
      39    :171@NH1_:365@OE2    57532    0.575     3.16    0.408
      40      :169@CB_:362@CE    57397    0.574     3.71    0.184
      41     :213@CB_:416@OE2    57339    0.573     3.35    0.209
      42     :215@CZ_:364@CE1    56683    0.567     3.78     0.14
      43     :171@CZ_:365@OE2    54886    0.549     3.55    0.212
      44    :216@OG1_:416@OE1    54634    0.546     2.97    0.461
      45     :215@OH_:364@CD1    53773    0.538      3.7    0.203
      46      :215@OH_:323@OH    52338    0.523     3.72      0.2
      47      :164@CG_:362@CE    51868    0.519     3.65    0.203
      48     :215@CE1_:298@CG    51537    0.515     3.83    0.111
      49     :221@OH_:419@CE1    50784    0.508     3.41    0.231
      50    :215@CE1_:255@NH1    50349    0.503     3.79    0.157
      51     :169@OD1_:362@CE    50329    0.503     3.54    0.221
      52    :215@CE2_:364@CE1    50278    0.503     3.72    0.181
      53    :212@NE1_:419@ND1    49590    0.496      3.1    0.196
      54     :214@CG_:364@CE2    48773    0.488     3.69    0.189
      55     :169@OD1_:362@NZ    48505    0.485     2.94    0.273
      56      :167@CG_:362@CE    48402    0.484     3.81    0.137
      57     :164@CE1_:363@CD    48124    0.481     3.76    0.163
      58     :164@CE2_:362@CG    47160    0.472     3.78    0.162
      59      :164@CZ_:362@CG    46225    0.462     3.81    0.135
      60     :217@CZ_:255@NH1    45178    0.452     3.81    0.119
      61       :215@O_:296@CZ    45022     0.45     3.67    0.218
      62    :215@CE2_:364@CE2    44772    0.448      3.6    0.248
      63      :217@OH_:255@CD    44024     0.44     3.49    0.237
      64     :145@CZ2_:362@CD    43089    0.431     3.76    0.163
      65    :212@NE1_:418@CD2    43008     0.43      3.8    0.139
      66     :164@CE2_:362@CE    42192    0.422     3.73    0.181
      67     :215@OH_:298@OD1    41230    0.412     3.73    0.282
      68     :213@CB_:418@CD2    40715    0.407     3.81    0.137
      69    :220@CE2_:419@ND1    39031     0.39     3.66    0.211
      70     :216@CB_:416@OE1    37966     0.38     3.56    0.183
      71      :215@CZ_:414@OG    37416    0.374     3.68     0.24
      72     :215@CB_:416@OE1    36891    0.369     3.67    0.212
      73     :212@NE1_:418@CB    36121    0.361     3.83    0.121
      74      :217@OH_:255@CZ    34922    0.349     3.86   0.0932
      75    :217@CE2_:255@NH1    34833    0.348     3.75    0.154
      76     :169@OD2_:362@CD    34448    0.344     3.46    0.234
      77      :143@OG_:326@CB    34194    0.342     3.71    0.193
      78      :216@N_:416@OE1    34102    0.341     3.46    0.304
      79      :215@CG_:296@CG    33985     0.34     3.85    0.116
      80       :143@OG_:328@N    33528    0.335     3.44    0.342
      81     :164@CD2_:362@CD    33097    0.331     3.72    0.175
      82      :143@OG_:328@CB    32885    0.329     3.65    0.219
      83      :143@OG_:328@CG    32386    0.324     3.57    0.206
      84     :140@CB_:328@OD2    32274    0.323     3.53    0.268
      85      :215@CB_:296@CG    31637    0.316     3.81    0.133
      86     :215@CE1_:296@CG    31589    0.316     3.76    0.191
      87     :214@ND1_:326@CG    31411    0.314     3.72    0.189
      88      :164@CB_:362@CE    30360    0.304     3.77    0.159
      89      :220@CZ_:419@CB    30100    0.301      3.8    0.145
      90    :212@CD2_:418@CD1    29825    0.298     3.84    0.118
      91     :169@OD1_:362@CD    29705    0.297     3.69    0.209
      92      :215@CB_:416@CD    29542    0.295     3.83    0.128
      93       :143@OG_:327@N    29444    0.294     3.54    0.288
      94      :214@NE2_:328@O    29320    0.293     3.14    0.346
      95     :145@CE2_:362@CG    29285    0.293     3.85    0.109
      96    :212@NE1_:419@CE1    28717    0.287     3.79     0.15
      97    :212@CD1_:419@ND1    28223    0.282     3.83     0.12
      98     :145@NE1_:362@CG    27458    0.275     3.83    0.125
      99     :145@CZ2_:362@CB    27389    0.274     3.84    0.121
     100     :220@OH_:419@ND1    26831    0.268     3.55    0.368
     101     :140@CB_:328@OD1    26318    0.263      3.5     0.28
     102      :164@CG_:362@CD    25961     0.26     3.79    0.137
     103      :140@CB_:328@CB    25609    0.256     3.68    0.186
     104     :143@OG_:328@OD1    25607    0.256     3.05    0.499
     105     :145@NE1_:362@CB    25188    0.252     3.83    0.135
     106      :220@CZ_:419@CG    25159    0.252     3.77     0.16
     107     :143@OG_:328@OD2    25011     0.25     2.99    0.487
     108     :220@CZ_:419@ND1    24970     0.25     3.74    0.181
     109      :213@CB_:416@CD    24425    0.244     3.78    0.147
     110      :169@CG_:362@CE    24408    0.244     3.84    0.117
     111      :215@CZ_:255@CZ    24340    0.243     3.85    0.123
     112    :214@ND1_:364@CE2    23958     0.24     3.76    0.167
     113      :140@CB_:328@CG    22602    0.226     3.78    0.163
     114      :215@C_:416@OE1    22444    0.224     3.64    0.229
     115      :143@OG_:327@CB    22157    0.222     3.66    0.198
     116      :214@CG_:326@CG    22034     0.22     3.75    0.165
     117      :214@CD2_:328@O    21826    0.218     3.68    0.202
     118    :216@CG2_:418@CD1    21705    0.217     3.85    0.113
     119     :212@NE1_:419@CG    21037     0.21     3.86    0.106
     120    :212@CE2_:419@ND1    20947    0.209     3.87    0.101
     121     :214@CG_:364@CD2    20783    0.208     3.79    0.159
     122    :212@CE2_:418@CD1    20605    0.206     3.84    0.123
     123    :212@CD2_:418@CD2    19819    0.198     3.82    0.136
     124     :215@CD1_:255@CD    19682    0.197     3.85    0.115
     125      :215@O_:296@CE1    19333    0.193     3.77    0.179
     126      :215@CG_:296@CB    19177    0.192     3.87    0.104
     127     :143@CB_:328@OD2    19173    0.192     3.44    0.223
     128    :214@CD2_:364@CE2    19044     0.19     3.77    0.167
     129     :212@CZ2_:419@CB    19036     0.19      3.9   0.0773
     130    :216@OG1_:418@CD2    18971     0.19     3.77     0.16
     131     :143@CB_:328@OD1    18879    0.189     3.45    0.229
     132     :216@OG1_:296@OH    18450    0.184     3.58    0.307
     133      :214@O_:364@CD2    18386    0.184     3.72    0.204
     134    :215@CD2_:416@OE2    18243    0.182     3.73    0.198
     135     :220@CE2_:419@CG    18228    0.182     3.78     0.16
     136      :214@CE1_:328@O    17777    0.178     3.73    0.215
     137     :221@OH_:419@NE2    17286    0.173     3.72    0.228
     138      :143@CB_:326@CB    16898    0.169     3.81    0.134
     139    :220@CE2_:419@CE1    16886    0.169     3.74    0.191
     140    :214@ND1_:364@CD2    16826    0.168     3.77    0.168
     141      :214@NE2_:328@C    16558    0.166     3.69    0.213
     142      :171@CZ_:365@CD    16484    0.165     3.93   0.0669
     143     :215@CZ_:364@CD1    16252    0.163     3.86    0.111
     144      :169@CB_:362@CD    15773    0.158     3.82    0.129
     145      :143@OG_:327@CA    15574    0.156     3.73    0.165
     146      :217@OH_:255@NE    15190    0.152     3.89   0.0843
     147       :143@O_:363@CG    14968     0.15     3.78    0.171
     148      :215@CG_:414@OG    14768    0.148      3.8    0.165
     149     :221@OH_:419@ND1    14468    0.145     3.79    0.174
     150      :215@O_:296@CE2    14241    0.142     3.79    0.171
     151     :214@NE2_:328@CB    14189    0.142     3.72    0.169
     152      :214@O_:255@NH1    13827    0.138     3.38    0.404
     153     :215@CG_:255@NH1    13636    0.136     3.84    0.135
     154     :142@OG1_:327@CG    13591    0.136     3.63    0.185
     155    :212@CE2_:418@CD2    13517    0.135     3.86    0.113
     156       :143@OG_:327@C    13460    0.135     3.76    0.155
     157      :164@CB_:362@CG    13404    0.134     3.87   0.0994
     158     :167@OD2_:362@CD    13056    0.131     3.72     0.19
     159     :216@CA_:416@OE1    12891    0.129     3.85    0.111
     160     :215@CA_:416@OE1    12705    0.127     3.67    0.233
     161      :169@CG_:362@CD    12607    0.126     3.88   0.0919
     162    :212@CZ3_:418@CD1    12422    0.124     3.85    0.113
     163    :145@CZ2_:365@OE1    12323    0.123     3.74    0.194
     164     :214@NE2_:328@CG    12262    0.123     3.64    0.196
     165     :214@ND1_:326@CB    12108    0.121     3.77     0.17
     166      :143@OG_:327@CG    12085    0.121     3.62    0.227
     167    :215@CE2_:364@CD1    11947    0.119     3.84    0.131
     168      :164@CB_:362@CD    11748    0.117     3.86    0.101
     169     :215@OH_:412@CG1    11570    0.116     3.81    0.151
     170     :164@CD2_:362@NZ    11318    0.113     3.68    0.272
     171    :215@CD1_:296@CE1    11285    0.113     3.78    0.163
     172    :215@CD2_:364@CE2    11279    0.113     3.81    0.143
     173    :145@CZ2_:365@OE2    11255    0.113     3.74    0.196
     174     :143@OG_:327@OD1    11240    0.112     2.98    0.501
     175     :214@CD2_:326@CB    11014     0.11     3.68    0.207
     176     :164@CE1_:363@CG    10984     0.11     3.84    0.127
     177     :216@CB_:418@CD1    10984     0.11     3.86    0.113
     178    :214@NE2_:328@OD2    10920    0.109     3.34    0.413
     179     :215@CZ_:298@OD1    10867    0.109     3.82    0.166
     180    :142@OG1_:327@OD2    10778    0.108     2.81    0.329
     181     :145@CH2_:362@CD    10760    0.108     3.84    0.127
     182     :164@CE2_:362@CD    10705    0.107      3.8    0.146
     183      :164@CZ_:363@CG    10577    0.106     3.89   0.0936
     184      :212@O_:418@CD2    10574    0.106     3.79    0.168
     185     :167@OD1_:362@CD    10409    0.104     3.71    0.197
     186      :143@OG_:328@CA    10335    0.103     3.83    0.117
     187     :169@OD2_:359@OG    10146    0.101     3.51    0.389
     188      :143@CB_:328@CB     9977   0.0998     3.78    0.147
     189      :215@CZ_:298@CG     9944   0.0994     3.92   0.0656
     190    :215@CE2_:255@NH2     9895   0.0989     3.84    0.131
     191     :216@OG1_:416@CG     9763   0.0976     3.78     0.17
     192     :142@CB_:327@OD2     9760   0.0976     3.44    0.185
     193      :215@N_:416@OE1     9478   0.0948     3.33    0.425
     194    :214@CE1_:328@OD2     9086   0.0909     3.63    0.238
     195    :145@NE1_:365@OE2     9071   0.0907     3.51    0.378
     196    :212@NE1_:418@CD1     8675   0.0867     3.85    0.116
     197     :215@CE1_:255@CD     8607   0.0861     3.87    0.123
     198     :212@CG_:418@CD1     8601    0.086     3.86    0.109
     199    :220@CE2_:419@CD2     8484   0.0848     3.77    0.174
     200    :215@CD1_:296@CE2     8466   0.0847     3.82    0.143
     201    :144@CE2_:328@OD1     8256   0.0826     3.57    0.239
     202     :143@CB_:327@OD1     8179   0.0818     3.29    0.211
     203     :220@CZ_:419@CD2     8117   0.0812     3.81    0.149
     204    :145@NE1_:365@OE1     8065   0.0806     3.61     0.32
     205     :212@CZ2_:420@CB     7931   0.0793     3.84    0.135
     206       :143@OG_:328@O     7580   0.0758     3.72    0.187
     207     :212@NE1_:419@CB     7453   0.0745     3.86    0.112
     208      :215@CG_:414@CB     7436   0.0744     3.87    0.109
     209     :220@OH_:419@NE2     7305   0.0731      3.8    0.172
     210    :113@NE2_:419@NE2     7211   0.0721     3.46    0.292
     211    :215@CE1_:296@CD2     7190   0.0719     3.81    0.155
     212    :220@CE2_:419@NE2     7171   0.0717     3.78    0.165
     213     :215@CB_:296@CD2     6890   0.0689     3.87    0.104
     214     :215@CB_:296@CE2     6864   0.0686     3.85    0.122
     215    :212@CD1_:418@CD1     6836   0.0684     3.86    0.112
     216      :142@O_:327@OD2     6822   0.0682     3.66    0.238
     217    :215@CE2_:364@CD2     6786   0.0679     3.86    0.119
     218    :113@OE1_:419@CE1     6600    0.066     3.63    0.243
     219     :171@NH2_:365@CG     6594   0.0659     3.81    0.142
     220       :217@OH_:364@O     6485   0.0649     3.75    0.202
     221    :215@CE1_:296@CD1     6407   0.0641     3.82    0.143
     222    :113@OE1_:419@NE2     6403    0.064     3.38    0.377
     223     :215@CA_:255@NH1     6302    0.063     3.83     0.13
     224      :215@CB_:296@OH     6098    0.061     3.74    0.179
     225    :113@NE2_:419@CE1     6087   0.0609      3.6    0.252
     226     :164@CD1_:362@CE     6066   0.0607     3.84    0.133
     227     :144@CZ_:328@OD1     5736   0.0574     3.54    0.209
     228      :140@OG_:327@CB     5710   0.0571     3.79     0.15
     229     :143@CA_:327@OD1     5681   0.0568     3.73    0.175
     230     :214@CD2_:329@CB     5576   0.0558     3.76    0.156
     231     :142@OG1_:327@CB     5539   0.0554      3.8    0.152
     232    :217@CE1_:255@NH1     5538   0.0554     3.82    0.133
     233       :215@C_:296@OH     5523   0.0552     3.85    0.125
     234     :215@CG_:416@OE2     5491   0.0549     3.85    0.118
     235      :143@CB_:328@CG     5443   0.0544     3.86    0.114
     236    :145@CE2_:365@OE2     5388   0.0539     3.75    0.173
     237    :142@OG1_:327@OD1     5341   0.0534     2.91    0.436
     238       :143@O_:326@CB     5333   0.0533     3.83    0.136
     239      :142@C_:327@OD2     5329   0.0533     3.71    0.208
     240     :145@NE1_:365@CD     5319   0.0532     3.81    0.152
     241       :215@N_:416@CD     5309   0.0531     3.75    0.165
     242      :215@N_:416@OE2     5306   0.0531     3.54    0.402
     243      :215@CG_:255@CZ     5289   0.0529     3.89   0.0946
     244    :212@CZ2_:418@CD1     5226   0.0523     3.87     0.11
     245     :214@CE1_:328@CB     5197    0.052     3.85    0.112
     246     :171@NH2_:362@CD     5149   0.0515     3.85    0.121
     247     :220@OH_:419@CE1     4999     0.05     3.77      0.2
     248     :113@CD_:419@NE2     4877   0.0488     3.71    0.191
     249     :140@OG_:327@OD2     4834   0.0483     3.03    0.479
     250     :145@CZ2_:365@CD     4800    0.048     3.85    0.118
     251      :213@C_:416@OE1     4796    0.048     3.63    0.206
     252    :145@CE2_:365@OE1     4791   0.0479     3.76     0.18
     253     :143@CB_:327@OD2     4786   0.0479      3.6    0.255
     254      :214@N_:416@OE1     4725   0.0473     3.62    0.226
     255       :215@OH_:412@O     4707   0.0471     3.83    0.144
     256    :215@CD2_:416@OE1     4582   0.0458     3.75    0.194
     257    :212@CH2_:418@CD1     4427   0.0443     3.88    0.104
     258      :167@OD1_:360@O     4426   0.0443     3.82    0.149
     259     :215@CD1_:296@CZ     4416   0.0442     3.83    0.133
     260     :214@CE1_:328@CG     4410   0.0441     3.71    0.176
     261     :213@OG_:418@CD1     4389   0.0439     3.82    0.135
     262      :217@OH_:364@CB     4375   0.0437     3.77    0.178
     263     :215@CE1_:414@OG     4354   0.0435     3.81    0.159
     264     :142@CB_:327@OD1     4325   0.0432     3.42    0.184
     265      :214@CG_:326@CB     4323   0.0432     3.82    0.143
     266     :167@OD2_:359@OG     4121   0.0412     3.63    0.296
     267     :213@CB_:418@CD1     4115   0.0411     3.85     0.12
     268    :220@CD2_:419@ND1     4113   0.0411     3.87    0.108
     269      :215@CZ_:296@CB     4034   0.0403     3.86    0.125
     270     :215@CA_:416@OE2     3932   0.0393     3.69    0.223
     271     :220@CE1_:419@CB     3932   0.0393     3.86    0.114
     272     :144@CE2_:328@CG     3904    0.039     3.87    0.106
     273      :169@CG_:359@OG     3902    0.039     3.67    0.235
     274       :214@O_:255@CZ     3891   0.0389     3.82    0.118
     275      :214@O_:364@CE2     3830   0.0383     3.78    0.181
     276     :164@CE2_:362@NZ     3752   0.0375     3.74    0.192
     277     :212@NE1_:418@CG     3713   0.0371     3.92   0.0693
     278      :215@CB_:416@CG     3689   0.0369     3.89   0.0902
     279     :220@CE2_:419@CB     3633   0.0363     3.86    0.116
     280     :145@CE2_:362@CB     3576   0.0358     3.91   0.0747
     281      :214@CB_:326@CG     3573   0.0357     3.86    0.115
     282     :140@CB_:327@OD2     3520   0.0352     3.51    0.209
     283      :140@OG_:327@CG     3454   0.0345     3.71    0.167
     284    :212@CZ2_:419@ND1     3440   0.0344     3.86    0.124
     285     :214@NE2_:329@CB     3419   0.0342     3.81    0.142
     286      :144@OH_:328@CB     3298    0.033     3.81    0.154
     287    :216@OG1_:294@ND2     3272   0.0327     3.68    0.208
     288    :113@NE2_:419@CD2     3250   0.0325      3.6    0.258
     289     :216@CA_:416@OE2     3250   0.0325     3.85    0.111
     290      :142@O_:327@OD1     3247   0.0325     3.65    0.242
     291      :215@O_:416@OE1     3226   0.0323      3.8    0.171
     292      :167@CG_:362@CD     3198    0.032     3.88   0.0914
     293      :214@CE1_:328@C     3178   0.0318     3.83    0.128
     294      :214@C_:255@NH1     3135   0.0314     3.88    0.081
     295    :216@OG1_:296@CE1     3124   0.0312      3.8    0.167
     296     :164@CD1_:362@CD     3090   0.0309     3.82    0.147
     297     :216@CB_:418@CD2     3007   0.0301      3.9   0.0867
     298       :143@CB_:328@O     2966   0.0297     3.85    0.116
     299     :167@OD1_:359@OG     2963   0.0296      3.7    0.248
     300    :214@CD2_:328@OD1     2894   0.0289     3.83    0.133
     301    :214@CD2_:328@OD2     2872   0.0287     3.82     0.14
     302       :143@OG_:326@C     2872   0.0287     3.89    0.092
     303      :164@CG_:362@NZ     2792   0.0279     3.73    0.211
     304      :214@N_:416@OE2     2791   0.0279     3.63    0.273
     305      :143@CB_:327@CG     2728   0.0273     3.85    0.109
     306      :167@OD2_:360@O     2691   0.0269      3.8    0.164
     307      :214@NE2_:329@N     2592   0.0259     3.83    0.134
     308       :220@OH_:419@O     2587   0.0259     3.81    0.168
     309      :142@C_:327@OD1     2522   0.0252      3.7    0.208
     310     :213@CA_:416@OE1     2513   0.0251     3.87    0.102
     311     :221@CZ_:419@CE1     2466   0.0247     3.91   0.0821
     312     :169@OD1_:359@OG     2426   0.0243     3.37    0.465
     313     :113@CD_:419@CE1     2422   0.0242     3.78    0.164
     314     :220@CZ_:419@CE1     2383   0.0238     3.83    0.141
     315     :212@CH2_:418@CB     2373   0.0237     3.91    0.075
     316     :145@CH2_:362@CG     2365   0.0237     3.88    0.106
     317     :215@CD1_:414@CB     2317   0.0232     3.88    0.101
     318      :214@O_:255@NH2     2250   0.0225     3.83    0.139
     319     :214@CE1_:363@CB     2236   0.0224      3.8    0.152
     320      :214@C_:416@OE1     2213   0.0221     3.88   0.0883
     321     :140@OG_:327@OD1     2189   0.0219     3.63    0.381
     322       :143@CB_:328@N     2159   0.0216     3.89   0.0982
     323      :213@O_:416@OE1     2125   0.0213      3.8    0.154
     324    :113@OE1_:419@CD2     2076   0.0208     3.75     0.19
     325     :169@OD2_:359@CB     2017   0.0202     3.68    0.203
     326     :215@CD1_:414@OG     1992   0.0199     3.82    0.155
     327     :215@CG_:255@NH2     1978   0.0198      3.9   0.0825
     328     :214@ND1_:363@CB     1959   0.0196      3.8    0.157
     329    :113@NE2_:419@ND1     1952   0.0195      3.6    0.274
     330     :215@CD2_:416@CD     1942   0.0194     3.86    0.117
     331     :214@NE2_:329@CA     1936   0.0194     3.88    0.102
     332     :216@OG1_:296@CZ     1927   0.0193     3.78    0.159
     333      :140@N_:328@OD2     1905   0.0191     3.74    0.271
     334      :215@CZ_:255@NE     1884   0.0188     3.88    0.101
     335     :212@NE1_:418@CA     1845   0.0185     3.91   0.0771
     336     :143@CA_:327@OD2     1814   0.0181     3.78    0.175
     337      :169@OD2_:360@O     1795    0.018     3.85     0.13
     338      :143@N_:327@OD2     1778   0.0178     3.75    0.199
     339    :220@CE1_:419@ND1     1766   0.0177     3.78    0.178
     340      :164@CZ_:362@CE     1691   0.0169     3.89      0.1
     341    :215@CE2_:329@CE1     1668   0.0167     3.89   0.0925
     342    :145@CD1_:365@OE2     1659   0.0166     3.81     0.13
     343       :144@OH_:328@O     1649   0.0165     3.78    0.192
     344       :215@C_:296@CZ     1648   0.0165      3.9   0.0852
     345      :215@OH_:255@CZ     1599    0.016     3.86    0.112
     346       :216@N_:416@CD     1597    0.016     3.85     0.16
     347      :215@CG_:296@CZ     1581   0.0158     3.87    0.108
     348      :213@C_:416@OE2     1550   0.0155     3.67    0.209
     349     :215@CG_:296@CD2     1518   0.0152     3.91   0.0814
     350    :214@CE1_:364@CE2     1494   0.0149     3.89   0.0932
     351      :214@CB_:364@CZ     1458   0.0146     3.88    0.103
     352     :145@CE2_:362@CD     1411   0.0141     3.86    0.119
     353    :214@NE2_:364@CE2     1360   0.0136     3.88    0.098
     354       :140@OG_:328@N     1352   0.0135     3.88    0.106
     355     :214@CE1_:363@CG     1348   0.0135     3.79    0.161
     356      :164@CB_:362@NZ     1310   0.0131     3.81    0.159
     357    :220@CD2_:419@CE1     1304    0.013     3.87    0.119
     358    :214@CD2_:364@CD2     1299    0.013     3.86    0.124
     359      :215@OH_:298@CB     1286   0.0129     3.91   0.0826
     360      :143@CA_:326@CB     1271   0.0127      3.9   0.0784
     361     :164@CE1_:362@CD     1269   0.0127     3.84    0.124
     362     :214@NE2_:328@CA     1268   0.0127     3.91   0.0712
     363      :143@OG_:326@CA     1249   0.0125     3.88    0.103
     364     :214@CD2_:328@CB     1236   0.0124     3.84    0.122
     365    :216@CG2_:418@CD2     1234   0.0123     3.89   0.0923
     366     :113@NE2_:419@CG     1230   0.0123     3.68    0.229
     367     :215@CE2_:364@CG     1216   0.0122     3.88      0.1
     368      :144@CZ_:328@CG     1206   0.0121     3.91   0.0805
     369       :216@N_:296@OH     1182   0.0118     3.85    0.124
     370      :164@CZ_:362@CD     1154   0.0115     3.86    0.107
     371     :221@OH_:419@CD2     1145   0.0115     3.69    0.219
     372     :220@CZ_:419@NE2     1134   0.0113     3.85    0.126
     373     :144@CE2_:328@CB     1129   0.0113     3.88    0.104
     374    :215@CD2_:296@CD1     1109   0.0111     3.84    0.135
     375     :169@OD1_:359@CB     1048   0.0105     3.62    0.222
     376     :212@CB_:418@CD2     1023   0.0102     3.91   0.0787
     377     :214@CD2_:329@CA     1006   0.0101      3.9   0.0792
     378     :215@CG_:416@OE1      965  0.00965     3.87    0.107
     379      :215@O_:416@OE2      944  0.00944      3.8    0.173
     380      :143@N_:327@OD1      929  0.00929     3.79    0.182
     381     :145@NE1_:365@CG      922  0.00922     3.84    0.139
     382      :214@CD2_:328@C      897  0.00897      3.9   0.0841
     383     :142@CA_:327@OD2      890   0.0089     3.89   0.0876
     384      :164@OH_:362@CG      888  0.00888      3.9   0.0918
     385    :212@CE3_:418@CD2      859  0.00859     3.89   0.0925
     386    :221@CE1_:419@CE1      847  0.00847     3.85    0.116
     387      :212@CZ2_:420@N      832  0.00832     3.82    0.166
     388      :216@CA_:296@OH      823  0.00823     3.83    0.141
     389      :214@C_:416@OE2      816  0.00816     3.83    0.107
     390      :214@CE1_:329@N      802  0.00802     3.85    0.121
     391       :143@O_:363@CB      797  0.00797     3.85    0.137
     392     :220@CE1_:419@CG      789  0.00789     3.89   0.0951
     393    :212@CD1_:419@CE1      780   0.0078     3.92   0.0675
     394      :212@CH2_:419@C      770   0.0077     3.88    0.104
     395      :215@OH_:296@CB      751  0.00751     3.83    0.147
     396      :216@CB_:296@OH      712  0.00712     3.85    0.117
     397     :214@CD2_:363@CB      711  0.00711     3.83    0.133
     398     :212@CD2_:418@CB      710   0.0071     3.92   0.0683
     399     :169@OD1_:362@CG      706  0.00706     3.78    0.163
     400     :213@CA_:416@OE2      701  0.00701     3.86    0.104
     401      :215@CA_:416@CD      701  0.00701      3.9   0.0773
     402    :113@OE1_:419@ND1      681  0.00681      3.8    0.173
     403     :145@NE1_:362@CD      680   0.0068     3.82    0.142
     404     :164@CE1_:362@CB      660   0.0066     3.91   0.0892
     405       :214@N_:416@CD      643  0.00643     3.87     0.11
     406    :145@CD1_:365@OE1      635  0.00635     3.85    0.126
     407     :215@CD2_:364@CZ      624  0.00624     3.92   0.0723
     408     :214@CE1_:329@CA      620   0.0062     3.85    0.113
     409       :143@CB_:327@N      620   0.0062     3.93   0.0633
     410    :215@CD2_:255@NH2      619  0.00619      3.9   0.0843
     411     :215@CB_:255@NH1      614  0.00614     3.91   0.0792
     412     :145@CZ2_:365@CG      613  0.00613      3.9   0.0884
     413       :143@OG_:328@C      557  0.00557     3.92   0.0754
     414      :215@CB_:296@CB      556  0.00556     3.92    0.068
     415      :214@CG_:364@CZ      554  0.00554     3.87    0.108
     416     :215@CZ_:255@NH1      545  0.00545      3.9   0.0957
     417      :215@OH_:255@NE      543  0.00543     3.88   0.0945
     418     :216@OG1_:418@CG      540   0.0054     3.94   0.0527
     419     :214@CD2_:364@CZ      522  0.00522     3.84    0.141
     420      :215@OH_:364@CG      518  0.00518     3.89    0.103
     421     :214@CA_:416@OE2      506  0.00506     3.82    0.127
     422     :167@OD2_:360@CB      498  0.00498     3.83    0.138
     423      :214@C_:364@CD2      498  0.00498     3.92   0.0685
     424      :169@CB_:359@OG      495  0.00495     3.87     0.11
     425     :212@CE2_:418@CG      493  0.00493     3.95   0.0403
     426      :213@O_:416@OE2      492  0.00492      3.8    0.147
     427       :142@O_:327@CG      482  0.00482     3.85    0.129
     428      :167@CG_:359@OG      456  0.00456      3.8    0.161
     429     :142@CA_:327@OD1      455  0.00455      3.9   0.0837
     430      :214@ND1_:328@O      449  0.00449     3.85    0.141
     431     :214@NE2_:363@CG      447  0.00447     3.79    0.167
     432     :214@CA_:416@OE1      443  0.00443      3.9    0.084
     433     :167@OD1_:360@CB      428  0.00428     3.86    0.111
     434    :215@CE2_:416@OE2      425  0.00425     3.89    0.107
     435      :215@CZ_:296@CG      418  0.00418     3.86    0.114
     436     :145@CE2_:365@CD      416  0.00416     3.92   0.0676
     437     :113@CD_:419@CD2      413  0.00413     3.87    0.104
     438       :217@OH_:363@O      411  0.00411     3.67    0.288
     439     :215@CZ_:364@CD2      410   0.0041     3.91   0.0881
     440      :212@C_:418@CD2      400    0.004     3.91   0.0786
     441     :140@CB_:327@OD1      397  0.00397     3.64    0.226
     442     :164@CE1_:362@CE      394  0.00394     3.88    0.108
     443     :216@OG1_:416@CB      393  0.00393     3.91   0.0811
     444      :215@C_:296@CE1      365  0.00365     3.92   0.0674
     445     :214@CD2_:363@CG      359  0.00359     3.83    0.131
     446     :140@CA_:328@OD2      357  0.00357     3.85    0.127
     447     :145@CE2_:362@CE      350   0.0035     3.88    0.103
     448     :214@CB_:416@OE2      339  0.00339     3.81    0.148
     449    :169@OD2_:365@OE1      335  0.00335     3.92    0.068
     450    :215@CD2_:296@CE1      333  0.00333     3.85    0.133
     451     :214@ND1_:363@CG      325  0.00325     3.84     0.14
     452     :171@NH2_:362@CG      323  0.00323     3.84    0.122
     453     :164@OH_:327@OD2      313  0.00313     3.79     0.22
     454     :217@OH_:255@NH2      313  0.00313     3.88    0.104
     455      :143@CB_:327@CB      298  0.00298     3.91   0.0659
     456     :217@OH_:364@CD2      289  0.00289     3.77    0.186
     457     :217@OH_:365@OE1      288  0.00288     3.62    0.389
     458    :220@CE1_:419@CD2      282  0.00282     3.84     0.14
     459     :215@OH_:364@CD2      274  0.00274     3.86    0.129
     460     :214@NE2_:363@CB      272  0.00272     3.86    0.116
     461      :212@CH2_:419@N      269  0.00269     3.85     0.14
     462       :215@C_:416@CD      269  0.00269     3.92   0.0711
     463       :217@OH_:364@C      268  0.00268     3.83     0.15
     464    :215@CD2_:364@CD2      259  0.00259     3.92   0.0799
     465     :215@CZ_:296@CD1      254  0.00254     3.85    0.123
     466    :215@CD2_:255@NH1      250   0.0025     3.89   0.0949
     467      :215@O_:296@CD1      245  0.00245      3.9      0.1
     468      :140@N_:328@OD1      243  0.00243     3.81    0.203
     469     :221@CZ_:419@NE2      242  0.00242     3.87   0.0994
     470     :113@CD_:419@ND1      241  0.00241     3.85    0.125
     471    :214@CD2_:329@CD1      234  0.00234     3.81    0.144
     472     :113@CG_:419@CE1      233  0.00233     3.83    0.138
     473    :142@CG2_:327@OD2      230   0.0023     3.86    0.132
     474     :215@CG_:296@CE2      227  0.00227     3.92   0.0814
     475     :212@CE2_:418@CA      220   0.0022     3.94   0.0574
     476      :169@CG_:359@CB      217  0.00217      3.9   0.0908
     477    :169@OD2_:365@OE2      217  0.00217     3.93   0.0631
     478     :212@CE2_:419@CB      213  0.00213     3.94   0.0527
     479      :215@CB_:414@OG      212  0.00212     3.91   0.0851
     480      :212@CZ2_:418@C      209  0.00209     3.94     0.05
     481       :140@OG_:327@C      206  0.00206     3.91   0.0872
     482      :143@OG_:326@CG      203  0.00203     3.86    0.124
     483      :214@CB_:364@CG      203  0.00203     3.91   0.0705
     484     :212@CD1_:418@CG      198  0.00198     3.95   0.0387
     485      :215@OH_:329@CZ      194  0.00194     3.89   0.0988
     486      :215@O_:255@NH1      192  0.00192     3.86    0.138
     487      :140@CB_:327@CG      192  0.00192     3.88    0.105
     488      :214@ND1_:363@O      188  0.00188     3.85    0.142
     489      :212@CH2_:420@N      178  0.00178     3.85    0.133
     490      :169@OD1_:360@O      173  0.00173     3.84    0.164
     491     :167@OD1_:359@CB      166  0.00166     3.77    0.183
     492      :214@C_:364@CE2      165  0.00165     3.92   0.0771
     493     :167@OD2_:359@CB      157  0.00157     3.63    0.201
     494    :215@CE2_:296@CD1      155  0.00155     3.85    0.122
     495    :214@CE1_:364@CD2      150   0.0015     3.92   0.0743
     496     :164@CE2_:363@CD      149  0.00149     3.93   0.0662
     497    :221@CE1_:419@NE2      148  0.00148     3.87    0.117
     498      :215@CG_:416@CD      142  0.00142     3.93   0.0612
     499     :217@OH_:365@OE2      136  0.00136     3.79    0.214
     500    :145@CH2_:365@OE2      135  0.00135     3.86    0.128
     501     :215@CE2_:329@CZ      134  0.00134     3.84    0.119
     502     :215@CE2_:255@CZ      133  0.00133     3.92   0.0771
     503       :214@O_:364@CG      133  0.00133     3.93   0.0759
     504     :113@CG_:419@NE2      130   0.0013     3.84    0.132
     505     :143@CA_:328@OD1      130   0.0013     3.87    0.108
     506     :164@CD1_:362@CB      130   0.0013     3.93   0.0539
     507       :143@O_:363@CD      120   0.0012      3.9   0.0816
     508     :139@CB_:328@OD2      119  0.00119     3.77    0.158
     509       :215@OH_:298@N      118  0.00118     3.88    0.114
     510    :212@NE1_:419@CD2      117  0.00117     3.79    0.181
     511      :215@O_:296@CD2      117  0.00117     3.92   0.0707
     512    :215@CD1_:298@OD1      115  0.00115     3.95   0.0464
     513     :171@NH2_:365@CB      113  0.00113     3.89    0.095
     514     :214@ND1_:328@CB      112  0.00112     3.87   0.0946
     515    :215@CE1_:296@CE2      110   0.0011      3.9   0.0798
     516      :217@OH_:364@CG      108  0.00108     3.87    0.105
     517      :214@CD2_:329@N      107  0.00107     3.91   0.0947
     518     :164@CD1_:362@NZ      106  0.00106     3.84    0.118
     519       :214@O_:364@CB      102  0.00102     3.92   0.0785
     520    :217@CE2_:365@OE1      101  0.00101     3.79    0.161
     521    :145@CH2_:365@OE1       99  0.00099     3.87    0.131
     522      :142@CB_:327@CG       97  0.00097     3.92   0.0624
     523     :164@OH_:327@OD1       95  0.00095     3.84    0.153
     524      :217@OH_:296@OH       91  0.00091     3.72    0.226
     525       :143@O_:326@CG       91  0.00091      3.9   0.0868
     526    :167@OD2_:360@ND2       90   0.0009     3.43    0.439
     527      :139@C_:328@OD2       89  0.00089     3.78    0.142
     528     :143@CA_:328@OD2       86  0.00086     3.85    0.135
     529     :212@CB_:418@CD1       84  0.00084     3.92   0.0701
     530     :113@NE2_:419@CB       83  0.00083     3.73    0.199
     531    :214@CD2_:329@CE1       83  0.00083     3.85    0.131
     532     :113@CB_:419@CE1       83  0.00083     3.86    0.122
     533    :212@CZ2_:418@CD2       83  0.00083      3.9   0.0975
     534     :215@CE1_:255@CG       83  0.00083     3.94   0.0644
     535     :212@NE1_:419@CA       83  0.00083     3.95   0.0511
     536     :139@CA_:328@OD2       81  0.00081      3.7    0.211
     537      :215@N_:255@NH1       81  0.00081     3.95   0.0442
     538     :216@CG2_:296@OH       80   0.0008     3.87   0.0997
     539     :140@CA_:328@OD1       78  0.00078     3.85    0.142
     540      :144@CZ_:328@CB       77  0.00077     3.94    0.059
     541    :142@CG2_:327@OD1       76  0.00076     3.88    0.117
     542      :216@CB_:416@CD       76  0.00076     3.94   0.0552
     543     :212@CZ3_:418@CB       75  0.00075     3.91   0.0798
     544     :145@CH2_:362@CB       74  0.00074     3.87    0.113
     545     :214@ND1_:364@CZ       73  0.00073     3.85    0.121
     546    :214@ND1_:328@OD2       73  0.00073     3.89   0.0865
     547     :212@CE2_:420@CB       69  0.00069     3.87   0.0963
     548      :212@O_:418@CD1       69  0.00069     3.87    0.111
     549    :167@OD1_:360@ND2       68  0.00068     3.53    0.432
     550     :217@OH_:296@CE2       67  0.00067      3.8    0.164
     551     :217@CE1_:296@OH       67  0.00067     3.81    0.177
     552       :140@N_:328@CG       66  0.00066     3.89   0.0903
     553     :215@CG_:364@CE2       66  0.00066      3.9   0.0839
     554      :213@OG_:416@CB       65  0.00065     3.87    0.129
     555     :214@ND1_:329@CA       65  0.00065     3.91   0.0729
     556      :215@OH_:412@CB       65  0.00065     3.91   0.0787
     557     :164@CD1_:363@CD       65  0.00065     3.92   0.0686
     558      :215@CG_:255@NE       65  0.00065     3.93   0.0684
     559      :167@CB_:359@OG       64  0.00064     3.81    0.145
     560    :215@CE1_:296@CE1       64  0.00064     3.93   0.0668
     561     :171@NH1_:365@CG       63  0.00063      3.9    0.104
     562     :214@CD2_:328@CG       62  0.00062     3.91    0.103
     563       :213@C_:416@CD       62  0.00062     3.94   0.0519
     564    :220@CD2_:419@CD2       61  0.00061     3.87    0.107
     565    :144@CD2_:328@OD1       61  0.00061     3.89   0.0759
     566     :212@CD1_:418@CB       61  0.00061     3.94   0.0605
     567     :113@CB_:419@NE2       60   0.0006     3.75    0.182
     568       :143@OG_:327@O       60   0.0006     3.78    0.201
     569     :212@CZ3_:420@CB       56  0.00056     3.89   0.0955
     570     :169@OD2_:362@CG       55  0.00055     3.79    0.159
     571    :215@CE2_:416@OE1       55  0.00055      3.9   0.0897
     572     :215@CD1_:255@CG       55  0.00055     3.93   0.0656
     573    :215@CE2_:329@CD1       54  0.00054     3.95   0.0566
     574     :167@OD1_:362@CG       53  0.00053     3.79    0.173
     575     :212@CZ2_:420@CA       52  0.00052     3.87    0.129
     576     :212@CZ2_:418@CA       52  0.00052     3.94   0.0455
     577      :164@CZ_:362@NZ       51  0.00051     3.91   0.0991
     578      :215@CZ_:364@CG       50   0.0005     3.93   0.0599
     579    :214@NE2_:329@CD1       49  0.00049     3.86     0.11
     580      :167@OD2_:360@N       48  0.00048      3.9   0.0911
     581    :220@CD2_:419@NE2       47  0.00047     3.89   0.0908
     582     :217@CZ_:365@OE1       46  0.00046     3.72    0.168
     583      :214@CE1_:363@O       46  0.00046     3.78    0.191
     584       :140@OG_:327@O       46  0.00046     3.79    0.223
     585    :217@CE2_:365@OE2       46  0.00046     3.87    0.111
     586      :217@OH_:365@CD       43  0.00043     3.72    0.162
     587     :215@CD2_:296@CB       43  0.00043     3.92   0.0911
     588      :212@NE1_:418@C       43  0.00043     3.95   0.0496
     589     :212@NE1_:420@CB       42  0.00042     3.81     0.14
     590    :215@CE2_:255@NH1       40   0.0004      3.9   0.0756
     591     :167@CG_:360@ND2       39  0.00039     3.77    0.152
     592      :215@C_:296@CE2       39  0.00039      3.9   0.0686
     593     :113@OE1_:419@CG       38  0.00038     3.84     0.11
     594       :140@OG_:328@O       38  0.00038      3.9     0.12
     595     :215@CD2_:255@CZ       38  0.00038     3.92    0.076
     596     :167@OD2_:360@CG       37  0.00037     3.72    0.139
     597       :214@O_:364@CZ       37  0.00037     3.84    0.117
     598     :212@CE3_:418@CB       36  0.00036     3.92    0.067
     599      :143@OG_:363@CG       35  0.00035     3.79    0.133
     600      :143@CA_:327@CG       35  0.00035     3.92   0.0759
     601       :144@CZ_:328@O       34  0.00034     3.89   0.0882
     602      :143@O_:327@OD1       33  0.00033     3.86    0.144
     603      :214@CB_:326@CB       33  0.00033     3.91   0.0804
     604      :214@CD2_:363@O       32  0.00032     3.83    0.133
     605     :212@CH2_:420@CA       32  0.00032      3.9   0.0843
     606      :164@CZ_:362@CB       32  0.00032     3.91   0.0724
     607      :217@OH_:296@CZ       31  0.00031     3.85    0.119
     608      :167@OD1_:360@N       30   0.0003     3.86    0.125
     609     :212@CD2_:418@CG       30   0.0003     3.96   0.0267
     610     :221@CZ_:419@ND1       29  0.00029     3.89   0.0737
     611     :212@CZ2_:419@CG       29  0.00029     3.91    0.101
     612     :220@CD2_:419@CG       29  0.00029     3.93   0.0806
     613       :143@C_:363@CG       29  0.00029     3.94   0.0446
     614     :145@CZ3_:362@CD       28  0.00028     3.88   0.0894
     615     :215@CZ_:329@CE1       28  0.00028     3.94   0.0596
     616    :142@OG1_:328@OD2       27  0.00027     3.75    0.197
     617     :221@CZ_:419@CD2       26  0.00026     3.89   0.0733
     618    :221@CE1_:419@ND1       26  0.00026     3.91   0.0679
     619      :164@OH_:363@CB       25  0.00025     3.83    0.136
     620      :217@CZ_:296@OH       24  0.00024     3.77    0.196
     621       :220@CZ_:419@O       24  0.00024     3.91    0.073
     622       :215@OH_:414@N       24  0.00024     3.94   0.0423
     623     :212@CZ2_:418@CG       23  0.00023     3.96   0.0343
     624     :167@CB_:360@ND2       22  0.00022     3.77    0.164
     625    :220@CE1_:419@CE1       22  0.00022     3.88    0.106
     626    :221@CE1_:419@CD2       22  0.00022     3.89   0.0978
     627    :142@OG1_:328@OD1       21  0.00021     3.73    0.201
     628     :215@CD2_:296@CG       21  0.00021     3.88    0.142
     629     :214@CB_:416@OE1       21  0.00021     3.91    0.086
     630    :215@CD1_:364@CE2       21  0.00021     3.91   0.0795
     631    :214@CD2_:416@OE2       19  0.00019     3.81    0.109
     632     :212@CH2_:419@CA       19  0.00019     3.87    0.116
     633    :171@NH2_:357@NH2       19  0.00019     3.88    0.106
     634      :221@OH_:419@CG       19  0.00019      3.9   0.0688
     635      :215@CG_:296@OH       19  0.00019     3.93   0.0905
     636    :144@CD2_:328@OD2       19  0.00019     3.93    0.064
     637     :167@OD1_:360@CG       18  0.00018     3.76    0.113
     638      :215@CE1_:296@O       18  0.00018     3.88   0.0593
     639     :113@CG_:419@ND1       18  0.00018      3.9   0.0792
     640    :220@CD1_:419@ND1       18  0.00018      3.9    0.123
     641       :215@OH_:413@O       17  0.00017     3.91   0.0695
     642     :145@CE2_:365@CG       17  0.00017     3.92   0.0669
     643       :140@CB_:328@N       17  0.00017     3.93   0.0777
     644     :145@CZ3_:362@CE       16  0.00016      3.9    0.123
     645    :215@CD2_:364@CE1       16  0.00016     3.96   0.0301
     646      :143@N_:328@OD2       15  0.00015     3.84    0.144
     647    :214@NE2_:330@OG1       15  0.00015     3.85    0.145
     648       :214@CG_:328@O       15  0.00015     3.94   0.0459
     649       :216@N_:296@CZ       15  0.00015     3.95   0.0324
     650      :164@OH_:327@CG       14  0.00014     3.85    0.152
     651     :212@CH2_:419@CB       14  0.00014     3.88   0.0704
     652     :145@CZ2_:362@NZ       14  0.00014     3.88   0.0874
     653     :171@NH2_:362@CB       14  0.00014     3.91   0.0798
     654      :214@NE2_:328@N       14  0.00014     3.93   0.0753
     655     :215@CE2_:296@CB       13  0.00013     3.86    0.142
     656       :140@CB_:328@O       13  0.00013     3.87    0.147
     657      :143@CB_:326@CG       13  0.00013     3.89   0.0939
     658     :214@CA_:364@CE2       13  0.00013     3.91   0.0734
     659     :214@CE1_:328@CA       13  0.00013     3.93   0.0712
     660     :221@OH_:418@CD2       12  0.00012     3.83     0.19
     661     :145@CH2_:362@NZ       12  0.00012     3.89    0.108
     662     :145@CZ3_:362@CG       12  0.00012      3.9   0.0687
     663      :164@OH_:362@CD       12  0.00012     3.91    0.104
     664    :214@NE2_:364@CD2       12  0.00012     3.92    0.092
     665      :144@CE2_:328@O       11  0.00011     3.88   0.0832
     666      :220@CE1_:419@O       11  0.00011     3.92   0.0627
     667      :215@CA_:296@OH       11  0.00011     3.93    0.037
     668     :215@CD1_:296@OH       11  0.00011     3.95   0.0226
     669      :140@O_:328@OD2       10   0.0001     3.85    0.162
     670     :167@OD1_:359@CA       10   0.0001     3.87    0.101
     671       :217@OH_:365@N       10   0.0001     3.89    0.089
     672     :145@NE1_:362@CE       10   0.0001     3.92   0.0612
     673    :212@NE1_:419@NE2        9    9e-05     3.82    0.111
     674     :215@CD2_:416@CG        9    9e-05     3.89     0.12
     675     :220@CG_:419@ND1        9    9e-05      3.9    0.179
     676      :212@C_:418@CD1        9    9e-05      3.9   0.0845
     677       :142@O_:327@CB        9    9e-05      3.9     0.11
     678      :217@OH_:364@CA        9    9e-05     3.92   0.0748
     679      :213@N_:418@CD2        9    9e-05     3.93   0.0731
     680     :212@CE3_:418@CG        9    9e-05     3.94   0.0507
     681     :214@CG_:329@CD1        9    9e-05     3.94   0.0416
     682       :140@CB_:327@O        8    8e-05     3.72    0.226
     683     :113@CB_:419@ND1        8    8e-05     3.86    0.097
     684    :216@CG2_:294@ND2        8    8e-05     3.87   0.0821
     685       :142@C_:327@CG        8    8e-05     3.88    0.106
     686     :214@NE2_:364@CZ        8    8e-05     3.91   0.0677
     687    :215@CE1_:364@CD2        8    8e-05     3.92    0.082
     688       :215@OH_:413@C        8    8e-05     3.92   0.0727
     689      :164@OH_:362@CB        8    8e-05     3.92   0.0458
     690      :216@N_:296@CE1        8    8e-05     3.93   0.0423
     691       :143@C_:326@CB        8    8e-05     3.93   0.0475
     692      :215@N_:364@CE2        8    8e-05     3.94   0.0762
     693    :215@CE1_:364@CE1        8    8e-05     3.94   0.0444
     694    :212@CZ3_:418@CD2        8    8e-05     3.96   0.0459
     695    :167@OD2_:360@OD1        7    7e-05     3.76    0.255
     696     :171@NH2_:362@NZ        7    7e-05     3.81    0.132
     697       :142@O_:363@CG        7    7e-05     3.83    0.149
     698       :217@CZ_:364@O        7    7e-05      3.9     0.11
     699     :215@CE2_:296@CG        7    7e-05      3.9    0.102
     700      :215@N_:364@CD2        7    7e-05     3.92   0.0734
     701     :214@CG_:329@CE1        6    6e-05     3.82    0.113
     702    :167@OD1_:360@OD1        6    6e-05     3.87    0.137
     703       :220@OH_:419@C        6    6e-05     3.88    0.126
     704       :215@OH_:412@C        6    6e-05     3.88    0.113
     705      :214@CG_:363@CB        6    6e-05     3.89   0.0851
     706       :144@OH_:328@C        6    6e-05     3.91   0.0657
     707     :167@OD2_:362@CG        6    6e-05     3.92   0.0772
     708    :221@CE2_:419@CE1        6    6e-05     3.92   0.0575
     709     :145@CH2_:365@CD        6    6e-05     3.94   0.0608
     710      :215@OH_:296@CG        6    6e-05     3.94   0.0683
     711      :171@NH2_:360@O        5    5e-05     3.88   0.0998
     712      :164@OH_:326@CB        5    5e-05      3.9   0.0654
     713      :143@C_:327@OD1        5    5e-05      3.9   0.0692
     714      :143@CB_:326@CA        5    5e-05     3.91   0.0457
     715      :213@CB_:416@CG        5    5e-05     3.91    0.055
     716    :212@CH2_:418@CD2        5    5e-05     3.92   0.0454
     717       :140@N_:328@CB        5    5e-05     3.92   0.0456
     718    :214@ND1_:329@CD1        5    5e-05     3.93   0.0332
     719    :169@OD1_:365@OE2        5    5e-05     3.95   0.0227
     720    :212@CH2_:293@CG2        5    5e-05     3.97   0.0339
     721      :212@CE2_:420@N        4    4e-05     3.84   0.0748
     722     :164@CE1_:362@NZ        4    4e-05     3.86   0.0682
     723      :164@OH_:362@CE        4    4e-05      3.9   0.0623
     724     :215@OH_:325@CD2        4    4e-05      3.9   0.0871
     725       :143@CB_:327@C        4    4e-05     3.93   0.0593
     726     :214@CB_:329@CE1        4    4e-05     3.94   0.0414
     727       :215@OH_:296@O        4    4e-05     3.94   0.0306
     728      :167@CB_:362@NZ        4    4e-05     3.94     0.01
     729       :215@O_:416@CD        4    4e-05     3.95   0.0707
     730       :140@O_:328@CB        4    4e-05     3.96   0.0256
     731      :217@OH_:255@CG        4    4e-05     3.97   0.0311
     732      :140@OG_:328@CA        4    4e-05     3.97   0.0456
     733       :143@CA_:327@N        4    4e-05     3.99  0.00659
     734      :164@OH_:324@NZ        3    3e-05     3.62    0.242
     735      :139@C_:328@OD1        3    3e-05     3.75    0.107
     736       :215@OH_:297@C        3    3e-05     3.82    0.168
     737     :164@CZ_:327@OD2        3    3e-05     3.85    0.141
     738     :139@CB_:328@OD1        3    3e-05     3.86    0.141
     739     :113@CA_:419@CE1        3    3e-05     3.86   0.0749
     740       :143@N_:327@CG        3    3e-05     3.87   0.0575
     741    :214@NE2_:327@OD1        3    3e-05     3.88   0.0981
     742      :113@CD_:419@CG        3    3e-05      3.9    0.041
     743     :215@CE2_:416@CD        3    3e-05     3.93   0.0524
     744      :215@C_:255@NH1        3    3e-05     3.95   0.0476
     745    :214@ND1_:328@OD1        3    3e-05     3.95   0.0165
     746      :164@OH_:324@CE        3    3e-05     3.96   0.0162
     747      :215@CE1_:297@N        3    3e-05     3.96  0.00693
     748      :214@CB_:364@CB        3    3e-05     3.96   0.0224
     749    :220@CE1_:419@NE2        3    3e-05     3.97   0.0224
     750      :143@O_:327@OD2        3    3e-05     3.98   0.0105
     751    :214@CD2_:330@OG1        3    3e-05     3.98  0.00632
     752      :213@OG_:418@CG        3    3e-05     3.99  0.00334
     753     :217@CZ_:365@OE2        2    2e-05     3.58  0.00974
     754    :214@CE1_:329@CD1        2    2e-05     3.71  0.00222
     755      :217@CE2_:364@O        2    2e-05     3.79   0.0206
     756     :171@NH2_:359@OG        2    2e-05     3.82    0.171
     757     :139@CA_:328@OD1        2    2e-05     3.82    0.103
     758    :215@CE2_:296@CE1        2    2e-05     3.87   0.0217
     759    :215@CD2_:329@CE1        2    2e-05     3.88   0.0073
     760     :214@ND1_:328@CG        2    2e-05     3.88   0.0205
     761     :164@CE2_:362@CB        2    2e-05     3.89   0.0365
     762      :169@CB_:359@CB        2    2e-05      3.9   0.0355
     763      :214@CD2_:330@N        2    2e-05      3.9   0.0871
     764    :212@CZ2_:419@CD2        2    2e-05     3.91   0.0448
     765      :145@NE1_:363@O        2    2e-05     3.91   0.0474
     766    :215@CE2_:298@OD2        2    2e-05     3.91   0.0754
     767      :214@CG_:329@CB        2    2e-05     3.92   0.0107
     768     :212@CE2_:419@CG        2    2e-05     3.92   0.0283
     769      :215@CB_:414@CB        2    2e-05     3.92   0.0265
     770     :214@CG_:416@OE2        2    2e-05     3.93   0.0547
     771      :139@CB_:328@CG        2    2e-05     3.93   0.0477
     772      :143@O_:328@OD2        2    2e-05     3.94   0.0464
     773      :143@O_:328@OD1        2    2e-05     3.94   0.0071
     774     :214@CE1_:329@CB        2    2e-05     3.94   0.0423
     775      :214@ND1_:329@N        2    2e-05     3.95   0.0309
     776       :217@OH_:363@C        2    2e-05     3.95  0.00738
     777     :220@CG_:419@CE1        2    2e-05     3.95   0.0299
     778      :164@CG_:362@CB        2    2e-05     3.95   0.0206
     779      :213@CB_:418@CG        2    2e-05     3.96   0.0306
     780     :215@CZ_:296@CD2        2    2e-05     3.96   0.0125
     781    :212@CE2_:419@CD2        2    2e-05     3.97   0.0039
     782      :215@CB_:255@CZ        2    2e-05     3.97 0.000833
     783    :214@NE2_:329@CE1        2    2e-05     3.97  0.002
