# Supplementary material for: Identifying vaccine escape sites via statistical comparisons of short-term molecular dynamics
Source: Biophys Rep (N Y). 2022 Apr 4;2(2):100056. doi: 10.1016/j.bpr.2022.100056 (PMC8978532; doi:10.1016/j.bpr.2022.100056)
Supplement: Data S1. Supporting data for all figures [file mmc2.zip › data_RajendranFerranBabbitt_2022/Figure S3 [heavy atom contacts]/0.4nm/contactsS2H97/contacts2.dat]

# Contacts: CON2
# Native contacts determined from mask ':113-231&!@H*' and mask ':1-112&!@H*'
#                     Contact  Nframes    Frac.      Avg    Stdev
       1       :219@O_:37@CE1    99747    0.997     3.43    0.161
       2        :219@N_:37@OH    99438    0.994     3.23    0.252
       3       :217@O_:100@OH    98875    0.989     2.78    0.164
       4      :217@O_:100@CE1    98008     0.98     3.45    0.181
       5       :217@O_:100@CZ    97796    0.978     3.54    0.144
       6      :207@OH_:39@NE2    94489    0.945     3.27    0.266
       7     :219@OH_:100@CE2    92798    0.928     3.46    0.254
       8    :159@NE1_:100@CD2    92262    0.923     3.55    0.216
       9     :151@OE1_:39@OE1    92053    0.921      3.5    0.219
      10       :219@CA_:37@OH    91090    0.911     3.71    0.155
      11      :151@NE2_:88@OH    89669    0.897     3.28    0.276
      12       :157@O_:102@CB    88985     0.89     3.56    0.224
      13      :159@CH2_:99@CD    87758    0.878     3.64    0.189
      14     :151@OE1_:39@NE2    87002     0.87     3.02    0.257
      15        :223@O_:44@CB    84941    0.849     3.52    0.245
      16      :217@CG_:92@CE2    84937    0.849     3.55    0.212
      17      :159@CZ3_:98@CB    84932    0.849     3.62    0.192
      18       :219@CB_:37@OH    84372    0.844     3.68    0.173
      19     :151@NE2_:39@OE1    82640    0.826     3.07    0.311
      20      :151@OE1_:39@CD    80153    0.802     3.66    0.154
      21       :218@CG_:35@OG    79841    0.798     3.59    0.222
      22      :151@CD_:39@OE1    78919    0.789     3.65    0.158
      23        :219@O_:37@OH    77699    0.777     3.16    0.468
      24     :217@CD1_:92@CE2    76939    0.769     3.59    0.221
      25      :219@CZ_:100@CZ    76702    0.767     3.72    0.167
      26    :159@CE2_:100@CD2    76607    0.766     3.71    0.169
      27       :222@CD1_:45@O    76561    0.766     3.57    0.252
      28      :217@CB_:92@CE2    75393    0.754     3.65    0.196
      29      :159@CE3_:98@CB    74901    0.749      3.7    0.186
      30      :207@CE1_:44@CA    71356    0.714     3.73    0.161
      31      :207@CE1_:44@CB    71088    0.711     3.68    0.184
      32      :219@OH_:100@CZ    70912    0.709     3.66    0.213
      33      :151@CD_:39@NE2    70623    0.706     3.73    0.147
      34     :219@OH_:100@CD2    69724    0.697     3.67    0.221
      35      :218@OD2_:33@OG    69222    0.692     3.14    0.424
      36     :159@CD1_:100@CB    68978     0.69     3.73    0.165
      37     :222@CZ2_:37@CE1    68973     0.69     3.75    0.153
      38      :218@OD1_:33@OG    68068    0.681     3.08    0.421
      39        :222@CG_:45@O    67607    0.676     3.66    0.219
      40     :212@CZ3_:50@CD1    67178    0.672     3.73    0.162
      41        :207@OH_:43@O    66745    0.667      3.5    0.297
      42      :159@CZ3_:99@CD    66387    0.664     3.73    0.175
      43      :151@NE2_:39@CD    64958     0.65     3.71    0.148
      44      :217@CB_:92@CD2    64754    0.648     3.68    0.188
      45        :219@C_:37@OH    64650    0.646     3.57     0.22
      46       :218@CG_:33@OG    64221    0.642     3.41    0.188
      47      :159@CG_:100@CB    63559    0.636     3.79    0.136
      48      :156@CA_:88@CE1    61216    0.612     3.69    0.189
      49      :222@CZ3_:45@CG    61086    0.611     3.73    0.174
      50     :157@CD1_:88@CD2    60484    0.605     3.68    0.193
      51        :219@O_:37@CZ    60056    0.601      3.6    0.204
      52     :222@NE1_:37@CE1    58406    0.584     3.78    0.147
      53    :219@CE2_:100@CE1    58277    0.583     3.48    0.208
      54     :212@CZ3_:47@CD2    57524    0.575     3.67    0.202
      55    :219@CE2_:100@CD1    56945    0.569     3.57    0.198
      56       :173@OG_:98@CG    54095    0.541      3.7    0.197
      57      :218@OD1_:35@OG    53424    0.534        3    0.486
      58     :212@CE3_:47@CD2    52835    0.528      3.7    0.177
      59      :159@CH2_:99@CG    52277    0.523     3.73    0.179
      60      :217@OH_:31@CD2    50486    0.505     3.62    0.237
      61     :219@CE2_:100@CZ    50284    0.503     3.61    0.205
      62     :159@NE1_:100@CG    49283    0.493      3.8    0.145
      63    :159@CZ2_:100@CD2    49023     0.49     3.78    0.155
      64       :217@OH_:31@CB    48785    0.488     3.64    0.217
      65      :217@CG_:92@CD2    46049     0.46     3.76    0.167
      66     :159@NE1_:100@CB    45879    0.459     3.77    0.156
      67      :218@OD1_:33@CB    45877    0.459     3.53     0.24
      68      :218@OD1_:35@CB    44229    0.442     3.42    0.228
      69      :212@CZ3_:50@CG    44161    0.442     3.81    0.128
      70       :207@OH_:44@CA    43885    0.439     3.76     0.16
      71      :157@CD1_:88@CG    43255    0.433     3.78    0.153
      72      :218@OD2_:33@CB    42766    0.428     3.54    0.256
      73      :157@CB_:102@CB    42347    0.423     3.81    0.134
      74      :157@CD1_:45@CG    41410    0.414     3.78    0.153
      75       :222@NE1_:45@O    41310    0.413     3.73    0.197
      76     :219@CZ_:100@CE1    40379    0.404     3.79    0.159
      77     :222@CH2_:102@CZ    40286    0.403     3.77    0.154
      78       :157@N_:88@CE1    39886    0.399     3.77    0.166
      79      :222@CE3_:45@CD    38263    0.383     3.79    0.145
      80      :157@CB_:102@CG    36713    0.367     3.82    0.129
      81       :217@OH_:31@CG    34727    0.347     3.74    0.184
      82        :219@O_:47@CB    34017     0.34     3.75    0.171
      83      :222@CH2_:45@CG    33615    0.336     3.79    0.158
      84      :151@NE2_:88@CZ    30705    0.307     3.76    0.174
      85     :159@CD2_:100@CB    30495    0.305     3.84     0.12
      86      :207@CZ_:39@NE2    30249    0.302     3.82     0.14
      87       :174@CD_:98@CD    28032     0.28     3.83    0.123
      88     :212@CZ3_:50@CE1    27579    0.276     3.78    0.162
      89    :157@CD1_:102@CD1    27541    0.275     3.79    0.149
      90     :159@CE2_:100@CB    27362    0.274     3.83    0.123
      91        :207@OH_:43@C    26438    0.264     3.72    0.211
      92       :207@CZ_:44@CA    25644    0.256     3.85    0.114
      93       :156@CA_:88@OH    24956     0.25     3.67    0.219
      94       :222@CD2_:45@O    23144    0.231     3.81    0.152
      95     :157@CB_:102@CD2    22276    0.223     3.77    0.161
      96       :217@CZ_:31@CB    21812    0.218     3.83    0.128
      97      :212@CH2_:56@CB    20219    0.202     3.84    0.123
      98       :218@CG_:35@CB    20210    0.202     3.81    0.138
      99    :149@CG2_:102@CE2    17510    0.175     3.82    0.133
     100        :207@OH_:44@N    16733    0.167     3.78    0.177
     101     :219@OH_:100@CE1    14048     0.14     3.77    0.196
     102     :220@CD1_:47@CD2    13228    0.132     3.85    0.122
     103       :222@CE2_:45@O    13185    0.132     3.82    0.148
     104      :219@OH_:100@CG    12911    0.129     3.74    0.215
     105     :207@CE2_:39@NE2    12722    0.127      3.8    0.154
     106      :159@N_:102@CD2    12329    0.123     3.84    0.127
     107       :218@CG_:33@CB    12180    0.122     3.89   0.0903
     108      :159@CE3_:100@O    11892    0.119      3.8    0.164
     109     :157@CD2_:39@OE1    11279    0.113     3.78    0.162
     110     :159@CB_:102@CE2    11000     0.11     3.88   0.0981
     111     :159@CB_:102@CD2     6526   0.0653     3.89   0.0899
     112       :219@O_:47@CD1     6463   0.0646     3.79    0.157
     113      :220@CB_:47@CD2     6162   0.0616      3.9   0.0829
     114      :159@CD2_:100@O     5199    0.052     3.86    0.117
     115      :218@OD2_:50@CB     3676   0.0368     3.74      0.2
     116       :219@O_:47@CD2     3400    0.034     3.83    0.142
     117       :218@OD1_:34@C     3308   0.0331     3.82    0.146
     118       :218@OD1_:34@O     2672   0.0267     3.84    0.132
     119      :212@CH2_:56@CA     2095   0.0209     3.88    0.104
     120      :217@OH_:31@CD1     2020   0.0202     3.76    0.215
     121       :217@CZ_:31@CG     1268   0.0127     3.84    0.133
     122     :216@CG2_:50@CD2      814  0.00814     3.82    0.141
     123        :219@O_:47@CG      436  0.00436     3.85    0.127
     124      :211@CG_:100@OH      339  0.00339     3.61    0.218
     125      :217@OH_:31@CE1      333  0.00333     3.77    0.201
     126      :218@OD2_:50@CA      321  0.00321     3.84    0.135
     127      :217@CE2_:31@CB      198  0.00198     3.89   0.0947
     128      :217@CZ_:31@CD1       51  0.00051     3.89    0.122
     129       :218@OD2_:51@N       43  0.00043     3.89    0.108
     130       :218@OD2_:50@C        0        0        0        0
# Non-native Contacts: CON2
#                     Contact  Nframes    Frac.      Avg    Stdev
       1       :217@C_:100@OH    86594    0.866     3.76    0.127
       2       :207@CZ_:45@CD    63757    0.638      3.7    0.183
       3     :151@NE2_:39@NE2    63371    0.634     3.67    0.199
       4      :218@OD2_:35@OG    58615    0.586     2.92    0.443
       5     :219@CZ_:100@CE2    58013     0.58     3.78     0.15
       6     :217@CD1_:92@CD2    53018     0.53     3.71    0.186
       7       :156@CA_:104@O    52449    0.524     3.59    0.245
       8      :218@OD2_:35@CB    51887    0.519     3.41    0.223
       9      :222@CE3_:45@CG    51855    0.519     3.75    0.171
      10      :207@CE1_:45@CD    51534    0.515     3.73    0.182
      11        :156@N_:104@O    50633    0.506     3.57    0.267
      12     :219@CE1_:100@OH    46607    0.466      3.5    0.243
      13       :156@CA_:103@O    46162    0.462     3.49    0.284
      14        :218@C_:37@OH    46145    0.461     3.83    0.118
      15      :217@CD2_:92@OH    44077    0.441     3.58    0.264
      16       :218@CB_:37@OH    43624    0.436     3.75    0.181
      17       :173@OG_:98@CB    43021     0.43     3.74    0.176
      18     :219@CE1_:100@CZ    42925    0.429     3.48    0.209
      19     :219@CE2_:100@CG    40317    0.403     3.75    0.158
      20      :217@CB_:100@OH    39816    0.398     3.78    0.154
      21      :174@CG_:97@CG2    38936    0.389     3.73    0.178
      22        :157@N_:103@O    38652    0.387     3.63    0.258
      23       :217@CG_:92@CZ    38218    0.382     3.77    0.163
      24    :219@CD2_:100@CE1    37555    0.376     3.74    0.171
      25     :212@CH2_:50@CD1    36738    0.367     3.81    0.138
      26     :157@CD1_:88@CE2    36179    0.362     3.76     0.17
      27    :219@CE1_:100@CE1    35486    0.355     3.64    0.206
      28      :219@CZ_:100@OH    35063    0.351     3.79    0.163
      29     :217@CD2_:92@CE2    34927    0.349     3.72    0.206
      30       :217@CB_:92@CZ    34034     0.34      3.8    0.145
      31      :207@CE2_:45@CD    32906    0.329     3.79    0.155
      32      :157@CD2_:45@CG    32843    0.328      3.8    0.141
      33     :212@CH2_:50@CE1    32422    0.324      3.8    0.145
      34       :207@OH_:45@CD    32289    0.323     3.76    0.176
      35    :219@CE2_:100@CE2    31841    0.318     3.75    0.169
      36      :219@OH_:100@OH    31701    0.317     3.77    0.174
      37      :217@CD2_:92@CZ    28309    0.283     3.73    0.187
      38      :217@CE2_:92@OH    27894    0.279     3.63    0.244
      39    :159@CD1_:100@CD2    27425    0.274     3.82    0.142
      40       :156@CA_:104@C    27347    0.273     3.78    0.154
      41      :218@CB_:47@CD2    27187    0.272     3.78    0.151
      42       :217@CG_:92@OH    27171    0.272     3.67    0.235
      43       :218@CA_:37@OH    26510    0.265     3.77    0.169
      44      :157@CG_:88@CE2    26151    0.262      3.8    0.143
      45      :218@CB_:47@CD1    26012     0.26     3.78    0.158
      46      :174@CD_:97@CG2    25607    0.256     3.77    0.169
      47      :159@CZ2_:99@CG    25378    0.254     3.81    0.151
      48       :159@CB_:100@O    25244    0.252     3.77     0.17
      49    :219@CE2_:100@CD2    25196    0.252     3.79    0.148
      50      :207@CD1_:44@CB    24317    0.243     3.81    0.142
      51        :222@CB_:45@O    24136    0.241     3.79     0.16
      52     :222@CZ2_:102@CZ    23891    0.239     3.82    0.133
      53      :222@CD2_:45@CG    23837    0.238     3.81    0.142
      54     :159@CD1_:100@CG    23718    0.237     3.87    0.108
      55    :219@CD2_:100@CD1    23711    0.237      3.8    0.148
      56      :217@CE1_:31@CB    23287    0.233     3.82    0.133
      57    :219@CD1_:100@CE1    22997     0.23     3.74    0.178
      58      :156@CA_:104@CA    22216    0.222     3.79    0.138
      59    :219@CE1_:100@CE2    20967     0.21     3.76    0.175
      60     :217@CE1_:92@CE2    20657    0.207     3.78    0.166
      61       :157@CG_:88@CZ    20500    0.205     3.84    0.117
      62      :212@CH2_:56@CG    20383    0.204     3.84    0.121
      63    :159@NE1_:100@CE2    19773    0.198     3.84    0.131
      64      :157@CG_:88@CD2    19220    0.192     3.83     0.13
      65        :156@C_:103@O    19120    0.191     3.83    0.128
      66     :222@CZ2_:37@CD1    18625    0.186     3.85    0.114
      67     :222@CE2_:37@CE1    18399    0.184     3.89   0.0851
      68       :157@C_:102@CB    18144    0.181     3.87    0.107
      69     :219@CD1_:100@OH    18128    0.181     3.81    0.143
      70       :173@CB_:98@CB    18106    0.181     3.88   0.0928
      71       :151@CD_:88@OH    17793    0.178     3.78    0.165
      72     :211@OE1_:100@OH    17750    0.177     3.75    0.206
      73      :157@CD1_:45@CB    17627    0.176     3.86    0.112
      74     :157@CD1_:88@CD1    17398    0.174     3.76    0.183
      75      :212@CZ3_:50@CB    17298    0.173     3.86    0.105
      76      :157@CG_:88@CE1    17180    0.172     3.84    0.118
      77    :157@CD1_:102@CE1    17165    0.172      3.8    0.153
      78        :157@O_:103@O    16480    0.165     3.78    0.184
      79      :157@O_:102@CD2    16363    0.164     3.71    0.206
      80    :149@CG1_:102@CE2    15267    0.153     3.79    0.153
      81      :222@CE2_:45@CB    15227    0.152     3.85     0.11
      82      :157@CG_:88@CD1    15108    0.151     3.85    0.117
      83      :159@CZ2_:99@CD    14862    0.149      3.8    0.161
      84        :157@O_:102@O    14856    0.149     3.77    0.191
      85        :155@O_:88@OH    14662    0.147     3.72    0.218
      86      :222@CZ2_:45@CG    14514    0.145     3.81    0.147
      87     :219@CD2_:102@CZ    14329    0.143     3.85    0.125
      88     :219@CD1_:100@CZ    14282    0.143     3.82     0.14
      89      :207@CD1_:45@CD    13972     0.14     3.85    0.119
      90       :173@OG_:98@CD    13822    0.138     3.79    0.163
      91        :155@C_:104@O    13805    0.138     3.73    0.211
      92      :222@CZ3_:45@CD    13590    0.136     3.84    0.128
      93      :217@CA_:100@OH    13511    0.135     3.89   0.0909
      94     :219@CE2_:100@OH    13493    0.135     3.82     0.14
      95      :222@CE2_:45@CG    13483    0.135     3.83    0.133
      96       :217@CB_:92@CG    12898    0.129     3.87    0.109
      97      :222@CZ2_:45@CB    12866    0.129     3.85    0.111
      98      :217@OH_:31@CE2    12311    0.123     3.66    0.234
      99       :217@CE1_:32@O    12295    0.123     3.74    0.183
     100     :157@CB_:102@CD1    12193    0.122     3.84    0.127
     101     :219@CZ_:100@CD2    12171    0.122     3.87    0.114
     102      :217@CD1_:33@OG    11602    0.116     3.76    0.168
     103      :174@CD_:97@OG1    11300    0.113     3.63    0.219
     104       :156@CA_:88@CZ    11221    0.112     3.86     0.11
     105       :217@CD1_:32@O    11075    0.111     3.74    0.185
     106    :222@CH2_:102@CE1    10883    0.109     3.84    0.126
     107        :156@N_:104@C    10786    0.108     3.82    0.139
     108      :220@CD1_:47@CB    10756    0.108     3.87     0.11
     109       :157@CG_:88@CG    10631    0.106     3.87    0.102
     110       :157@O_:102@CG    10572    0.106     3.84    0.136
     111       :218@CB_:35@OG    10509    0.105     3.85    0.131
     112      :174@CG_:97@OG1    10300    0.103     3.58    0.242
     113        :157@O_:2@CG1    10131    0.101     3.64    0.232
     114      :217@CD1_:92@OH    10127    0.101      3.7    0.225
     115       :157@N_:88@CD1     9955   0.0995     3.86    0.124
     116      :222@CD2_:45@CD     9812   0.0981     3.86     0.11
     117    :222@CZ2_:102@CE1     9659   0.0966     3.85    0.115
     118      :151@OE1_:88@OH     9632   0.0963      3.6    0.253
     119      :222@CD2_:45@CB     9624   0.0962     3.86    0.105
     120      :219@CD2_:37@OH     9522   0.0952     3.79    0.157
     121     :219@CZ_:100@CD1     9306   0.0931     3.84    0.131
     122      :157@C_:102@CD2     9292   0.0929     3.82    0.133
     123     :217@CE1_:31@CD2     9155   0.0916     3.69    0.196
     124       :217@CB_:92@OH     9144   0.0914     3.79    0.166
     125        :174@CD_:98@N     9010   0.0901     3.86    0.117
     126        :157@O_:102@C     8896    0.089      3.8    0.166
     127      :217@CD1_:92@CZ     8886   0.0889      3.8    0.161
     128     :157@CD1_:88@CE1     8835   0.0883     3.75    0.198
     129      :157@CD1_:88@CZ     8650   0.0865     3.81    0.161
     130       :151@CD_:39@CD     8310   0.0831     3.93   0.0619
     131      :211@CB_:100@OH     8306   0.0831     3.88    0.102
     132      :218@OD1_:37@OH     8305    0.083     3.35     0.51
     133      :222@CH2_:45@CB     8164   0.0816     3.86    0.116
     134     :151@NE2_:88@CE1     8146   0.0815     3.73    0.186
     135     :217@CE2_:92@CE2     8141   0.0814     3.78    0.169
     136       :217@CZ_:92@OH     8034   0.0803     3.76     0.19
     137        :224@O_:44@CB     7914   0.0791     3.82     0.14
     138       :222@CB_:44@CB     7650   0.0765     3.83    0.141
     139     :212@CZ3_:50@CD2     7386   0.0739     3.84     0.13
     140     :212@CH2_:47@CD2     7312   0.0731     3.81     0.16
     141      :157@CD1_:88@CB     7263   0.0726     3.86     0.11
     142      :217@CZ_:31@CD2     7000     0.07     3.79    0.164
     143       :222@CD1_:45@C     6741   0.0674     3.87    0.107
     144      :222@CE3_:45@CB     6644   0.0664     3.86     0.11
     145       :207@OH_:39@CD     6553   0.0655     3.81    0.159
     146       :156@N_:104@CA     6529   0.0653     3.86    0.108
     147     :219@OH_:100@CD1     6460   0.0646     3.74     0.21
     148      :218@OD2_:37@OH     6395    0.064      3.5    0.469
     149       :217@CB_:33@OG     6390   0.0639     3.84    0.123
     150       :159@CG_:100@O     6338   0.0634     3.86    0.119
     151      :220@CE1_:56@CB     6311   0.0631     3.85    0.128
     152       :218@CG_:37@OH     6284   0.0628     3.61    0.198
     153      :222@CZ3_:45@CB     6234   0.0623     3.86    0.112
     154        :219@N_:37@CZ     6201    0.062     3.92   0.0667
     155      :159@CB_:100@CB     6160   0.0616      3.9   0.0887
     156       :173@CB_:98@CG     6124   0.0612     3.84    0.128
     157        :155@O_:104@O     6079   0.0608     3.73    0.208
     158      :207@CD2_:45@CD     6013   0.0601     3.87    0.106
     159      :207@CE2_:45@CG     6003     0.06     3.86    0.119
     160     :159@CE2_:100@CG     5891   0.0589     3.91   0.0779
     161       :207@CE1_:44@N     5885   0.0588     3.84     0.14
     162        :207@CZ_:43@O     5875   0.0587     3.84    0.139
     163      :220@CA_:47@CD2     5590   0.0559     3.88   0.0987
     164      :217@CE2_:92@CZ     5582   0.0558     3.81     0.15
     165        :157@N_:88@CZ     5582   0.0558     3.85    0.124
     166       :220@N_:47@CD2     5571   0.0557     3.85    0.118
     167       :224@CA_:44@CB     5557   0.0556     3.89   0.0912
     168      :217@CE1_:92@OH     5207   0.0521     3.73    0.215
     169      :217@CZ_:92@CE2     5142   0.0514     3.83    0.138
     170       :155@O_:88@CE1     5053   0.0505     3.76    0.174
     171        :174@CG_:97@O     5046   0.0505     3.79    0.169
     172      :212@CZ3_:50@CZ     4968   0.0497      3.8     0.16
     173      :157@CD2_:88@CZ     4953   0.0495     3.82    0.143
     174      :159@CE3_:99@CD     4924   0.0492     3.83    0.137
     175        :157@N_:88@OH     4903    0.049     3.75    0.218
     176     :212@CE3_:47@CD1     4867   0.0487     3.81    0.148
     177      :159@N_:102@CE2     4820   0.0482     3.82    0.139
     178      :217@CB_:92@CE1     4783   0.0478     3.86    0.122
     179     :212@CZ3_:47@CD1     4782   0.0478     3.79    0.161
     180      :159@CZ3_:98@CA     4683   0.0468     3.89   0.0964
     181     :219@CD2_:100@CZ     4529   0.0453     3.89    0.094
     182     :157@CD2_:88@CE2     4503    0.045     3.83    0.135
     183      :159@CZ3_:99@CG     4426   0.0443     3.87    0.112
     184       :174@CD_:98@CG     4400    0.044     3.85    0.124
     185       :217@CE1_:32@N     4373   0.0437     3.85    0.123
     186      :156@CA_:88@CD1     4359   0.0436     3.88    0.105
     187       :156@CA_:103@C     4102    0.041     3.91   0.0762
     188       :174@CD_:98@CB     4090   0.0409     3.88   0.0966
     189      :218@OD1_:50@CB     4037   0.0404     3.74     0.19
     190        :224@C_:44@CB     3919   0.0392     3.89   0.0957
     191      :158@N_:102@CD2     3716   0.0372     3.86    0.111
     192      :219@CB_:37@CE1     3707   0.0371     3.91   0.0719
     193     :222@NE1_:37@CD1     3701    0.037     3.88    0.104
     194       :174@CG_:98@CD     3698    0.037     3.87    0.105
     195    :219@CE1_:100@CD1     3691   0.0369     3.87    0.111
     196       :220@CA_:47@CB     3577   0.0358     3.92   0.0704
     197     :151@NE2_:88@CE2     3538   0.0354     3.82    0.147
     198        :158@OE1_:1@N     3510   0.0351     3.03    0.389
     199      :157@CD2_:88@OH     3476   0.0348     3.82    0.149
     200      :207@OH_:39@OE1     3437   0.0344     3.57    0.343
     201        :205@CE_:42@O     3353   0.0335     3.64    0.242
     202      :218@OD1_:37@CZ     3341   0.0334      3.6    0.171
     203     :157@CD1_:39@OE1     3135   0.0314     3.78     0.17
     204     :217@CE1_:31@CE2     3119   0.0312     3.78    0.161
     205     :218@OD1_:37@CE2     3061   0.0306     3.67    0.179
     206       :207@CZ_:45@CG     3048   0.0305     3.85    0.131
     207       :172@O_:97@CG2     3000     0.03     3.74    0.215
     208         :158@CG_:1@O     2991   0.0299     3.78    0.165
     209         :158@CD_:1@N     2926   0.0293     3.78    0.144
     210      :219@CZ_:100@CG     2893   0.0289      3.9   0.0922
     211       :158@CG_:2@CG1     2890   0.0289     3.82    0.138
     212      :222@CZ2_:37@CZ     2805    0.028      3.9   0.0873
     213      :212@CH2_:50@CZ     2787   0.0279     3.85    0.123
     214    :222@CH2_:102@CE2     2768   0.0277     3.87     0.11
     215      :222@CZ2_:37@OH     2766   0.0277     3.85    0.123
     216       :218@OD2_:34@C     2763   0.0276     3.86    0.126
     217         :219@O_:47@N     2695    0.027     3.86    0.131
     218      :220@CE1_:56@CG     2662   0.0266     3.87    0.111
     219       :222@NE1_:45@C     2637   0.0264      3.9   0.0847
     220     :157@CD1_:102@CG     2581   0.0258     3.89   0.0967
     221      :220@CA_:47@CD1     2526   0.0253     3.87    0.104
     222       :156@C_:88@CE1     2524   0.0252     3.91   0.0931
     223      :212@CH2_:50@CG     2457   0.0246     3.88    0.109
     224     :212@CZ3_:50@CE2     2445   0.0244     3.82    0.149
     225     :157@CB_:102@CE2     2435   0.0244     3.86    0.115
     226        :158@OE1_:1@O     2427   0.0243     3.69     0.23
     227      :217@CZ_:31@CE2     2426   0.0243     3.84    0.129
     228     :217@CD2_:100@OH     2387   0.0239     3.81     0.15
     229       :157@CG_:88@OH     2378   0.0238     3.86    0.113
     230        :174@CD_:97@O     2350   0.0235      3.8    0.171
     231       :217@CD1_:32@C     2346   0.0235     3.89   0.0939
     232      :217@CD1_:33@CB     2254   0.0225     3.91   0.0804
     233     :149@CG2_:102@CZ     2250   0.0225     3.88   0.0991
     234       :220@OH_:56@CB     2240   0.0224     3.77    0.185
     235       :220@N_:47@CD1     2221   0.0222     3.85    0.118
     236       :207@CZ_:44@CB     2215   0.0221      3.9   0.0952
     237       :173@CA_:98@CB     2185   0.0219     3.94   0.0526
     238      :217@C_:100@CE1     2163   0.0216     3.94   0.0575
     239       :218@OD2_:34@O     2160   0.0216     3.86    0.126
     240       :218@OD2_:35@N     2135   0.0214     3.86    0.122
     241    :159@CD2_:100@CD2     2125   0.0213     3.89    0.106
     242     :217@CE1_:92@CD2     2121   0.0212     3.87    0.114
     243       :218@OD1_:35@N     2120   0.0212     3.85    0.123
     244       :172@O_:97@OG1     2103    0.021     3.56    0.365
     245       :157@O_:102@CA     2051   0.0205     3.91   0.0819
     246      :157@CG_:39@OE1     2012   0.0201     3.83    0.143
     247       :219@C_:47@CD2     1983   0.0198     3.88    0.105
     248    :159@CZ2_:100@CE2     1974   0.0197     3.88    0.112
     249     :218@OD2_:47@CD1     1973   0.0197     3.82    0.158
     250      :217@CB_:92@CD1     1949   0.0195     3.87    0.113
     251      :218@CG_:47@CD1     1930   0.0193     3.87    0.116
     252       :219@C_:47@CD1     1930   0.0193     3.87    0.108
     253        :156@C_:88@OH     1919   0.0192     3.85    0.132
     254     :219@CG_:100@CE1     1900    0.019     3.88    0.104
     255    :157@CD1_:102@CD2     1890   0.0189      3.8     0.15
     256       :219@CG_:37@OH     1877   0.0188     3.92   0.0749
     257       :207@CG_:45@CD     1840   0.0184      3.9   0.0825
     258     :218@OD1_:47@CD1     1824   0.0182     3.81    0.162
     259     :217@CD2_:92@CE1     1819   0.0182     3.83    0.144
     260      :218@OD2_:37@CZ     1782   0.0178     3.61    0.184
     261        :207@OH_:42@O     1767   0.0177      3.5    0.385
     262        :157@O_:2@CG2     1731   0.0173     3.74    0.184
     263     :218@OD2_:37@CE2     1728   0.0173     3.69    0.189
     264     :217@CD2_:92@CD2     1717   0.0172     3.87    0.112
     265      :159@CH2_:98@CB     1712   0.0171     3.85     0.14
     266    :159@CE2_:100@CE2     1649   0.0165      3.9   0.0954
     267    :149@CG1_:102@CD2     1623   0.0162     3.88    0.102
     268       :158@OE1_:1@CA     1612   0.0161     3.76    0.175
     269      :222@NE1_:46@CA     1601    0.016     3.88    0.107
     270     :157@CD2_:39@NE2     1590   0.0159     3.85    0.125
     271     :220@CD1_:47@CD1     1589   0.0159     3.89    0.093
     272     :157@CD1_:102@CZ     1585   0.0158     3.86    0.121
     273       :156@CA_:2@CG1     1560   0.0156     3.88   0.0988
     274        :157@O_:103@N     1555   0.0155     3.82    0.146
     275      :159@CE2_:99@CD     1521   0.0152     3.84    0.132
     276      :207@CD2_:45@CG     1508   0.0151     3.89   0.0999
     277       :220@OH_:57@OG     1495   0.0149     3.69    0.237
     278        :207@CZ_:44@N     1455   0.0146     3.86    0.117
     279     :157@CD2_:88@CE1     1436   0.0144     3.83    0.147
     280        :222@CG_:45@C     1435   0.0143     3.92   0.0758
     281        :218@N_:33@OG     1434   0.0143     3.88    0.109
     282     :219@CE2_:102@CZ     1407   0.0141     3.86    0.122
     283       :151@CG_:88@OH     1403    0.014     3.75    0.187
     284        :174@CD_:97@C     1373   0.0137     3.88    0.102
     285        :207@OH_:42@C     1361   0.0136     3.65    0.233
     286      :207@CD1_:44@CA     1361   0.0136     3.91   0.0749
     287       :158@CG_:2@CG2     1357   0.0136     3.75    0.171
     288     :158@CA_:102@CD2     1332   0.0133     3.89   0.0862
     289       :155@CA_:104@O     1330   0.0133     3.83    0.147
     290       :218@CG_:50@CB     1324   0.0132     3.82     0.14
     291      :217@CG_:92@CE1     1305   0.0131     3.86    0.129
     292      :220@CB_:47@CD1     1290   0.0129      3.9   0.0862
     293      :212@CZ2_:56@CB     1274   0.0127     3.91   0.0762
     294       :219@N_:37@CE1     1270   0.0127      3.9   0.0884
     295      :151@CG_:39@OE1     1269   0.0127     3.68    0.209
     296        :158@OE2_:1@N     1245   0.0124     3.06    0.407
     297       :220@OH_:57@CB     1234   0.0123      3.6    0.221
     298      :211@CD_:100@OH     1233   0.0123     3.87    0.126
     299    :159@CD1_:102@CE2     1228   0.0123     3.89   0.0962
     300    :222@CZ2_:102@CE2     1183   0.0118     3.86    0.112
     301      :207@CE1_:45@CG     1171   0.0117     3.81    0.157
     302       :207@CE1_:43@O     1167   0.0117     3.81    0.168
     303    :219@CD2_:102@CE2     1157   0.0116     3.89   0.0958
     304    :219@CE1_:100@CD2     1143   0.0114     3.88    0.108
     305         :158@CD_:1@O     1137   0.0114     3.75    0.192
     306       :219@C_:37@CE1     1135   0.0114     3.94   0.0527
     307      :218@OD1_:90@OG     1120   0.0112     3.86    0.123
     308      :222@CD1_:46@CA     1118   0.0112     3.89   0.0886
     309        :154@O_:104@O     1089   0.0109     3.78    0.194
     310      :157@O_:102@CD1     1075   0.0107     3.73      0.2
     311        :207@OH_:43@N     1038   0.0104     3.73    0.214
     312       :218@OD1_:34@N     1026   0.0103     3.87    0.113
     313      :222@NE1_:45@CB     1017   0.0102      3.9   0.0859
     314        :156@C_:2@CG1     1012   0.0101     3.85    0.118
     315       :207@OH_:44@CB      998  0.00998     3.86    0.134
     316      :159@CE3_:98@CA      967  0.00967     3.88   0.0959
     317        :158@OE1_:1@C      950   0.0095     3.79    0.152
     318        :156@N_:88@OH      950   0.0095     3.87    0.114
     319        :220@OH_:57@O      949  0.00949     3.61    0.327
     320     :207@CE1_:39@NE2      943  0.00943     3.76     0.18
     321       :207@OH_:45@CG      940   0.0094     3.84    0.145
     322      :217@CE1_:31@CG      927  0.00927     3.83    0.143
     323      :159@CD2_:99@CD      919  0.00919     3.87    0.108
     324        :158@OE2_:1@O      918  0.00918     3.61    0.244
     325        :155@C_:88@OH      914  0.00914     3.86    0.122
     326        :174@CG_:98@N      913  0.00913      3.9   0.0895
     327      :217@CE1_:92@CZ      907  0.00907     3.86    0.123
     328        :223@C_:44@CB      896  0.00896     3.88     0.12
     329       :157@CA_:103@O      889  0.00889      3.9   0.0863
     330        :174@CG_:97@C      873  0.00873     3.89   0.0916
     331    :219@CD1_:100@CD1      869  0.00869     3.89   0.0955
     332       :156@CA_:105@N      867  0.00867     3.88    0.109
     333      :218@OD2_:90@OG      859  0.00859     3.86    0.128
     334      :159@CE3_:98@CG      847  0.00847     3.81    0.149
     335     :159@CE3_:100@CB      844  0.00844     3.89   0.0966
     336    :149@CG2_:102@CE1      843  0.00843     3.82    0.137
     337     :216@CG2_:50@CE2      840   0.0084     3.77    0.163
     338       :158@CB_:2@CG1      838  0.00838     3.85    0.119
     339      :158@C_:102@CD2      838  0.00838     3.91   0.0784
     340      :157@CD1_:88@OH      834  0.00834     3.82    0.154
     341      :212@CZ3_:56@CG      826  0.00826      3.9    0.084
     342     :217@CD1_:31@CD2      825  0.00825     3.87     0.11
     343      :159@CD2_:98@CB      821  0.00821     3.89   0.0979
     344       :207@OH_:43@CA      811  0.00811     3.78    0.171
     345       :222@CG_:45@CD      798  0.00798      3.9   0.0869
     346      :158@OE1_:2@CG1      792  0.00792     3.79     0.17
     347     :220@CE1_:47@CD2      789  0.00789     3.87    0.102
     348      :159@CE2_:99@CG      784  0.00784     3.85     0.12
     349         :224@O_:44@N      763  0.00763     3.84    0.152
     350     :217@CE2_:31@CD2      742  0.00742     3.72    0.211
     351        :207@CZ_:43@C      732  0.00732     3.86    0.113
     352         :175@OG_:1@N      729  0.00729      3.6    0.346
     353      :222@CH2_:45@CD      727  0.00727     3.87    0.109
     354    :157@CD1_:102@CE2      724  0.00724     3.82    0.153
     355       :158@CD_:2@CG1      717  0.00717     3.84    0.133
     356      :159@CZ3_:98@CG      712  0.00712      3.8    0.163
     357       :158@OE2_:1@CA      696  0.00696      3.7    0.184
     358        :220@O_:46@CG      680   0.0068     3.69    0.212
     359        :155@O_:88@CZ      680   0.0068     3.86    0.124
     360      :151@OE1_:88@CZ      677  0.00677     3.87    0.119
     361      :220@CE1_:47@CB      673  0.00673     3.89   0.0876
     362      :173@CA_:97@OG1      670   0.0067     3.75    0.171
     363     :159@CZ3_:97@OG1      669  0.00669     3.69    0.196
     364       :207@CE1_:43@C      652  0.00652     3.86    0.118
     365       :222@CG_:45@CG      650   0.0065     3.88    0.102
     366     :149@CG1_:102@CZ      650   0.0065     3.89    0.101
     367       :173@CA_:98@CG      641  0.00641     3.91   0.0756
     368      :212@CH2_:50@OH      635  0.00635     3.83    0.132
     369       :219@O_:37@CD1      624  0.00624     3.92    0.075
     370       :217@CE1_:31@C      622  0.00622      3.9   0.0859
     371        :219@C_:47@CB      613  0.00613     3.93   0.0641
     372      :222@NE1_:37@OH      610   0.0061     3.87    0.127
     373     :159@CG_:100@CD2      610   0.0061     3.92   0.0775
     374        :156@O_:2@CG1      606  0.00606     3.83    0.143
     375       :218@OD2_:34@N      598  0.00598     3.88    0.105
     376       :220@CE1_:47@O      592  0.00592     3.84    0.138
     377       :217@CE1_:32@C      580   0.0058     3.91   0.0771
     378       :218@O_:47@CD2      579  0.00579     3.87    0.107
     379     :159@CA_:102@CE2      579  0.00579     3.91   0.0802
     380       :217@OH_:31@CZ      578  0.00578     3.79    0.184
     381       :217@CE1_:31@O      569  0.00569     3.83    0.152
     382        :220@N_:37@OH      564  0.00564      3.9    0.093
     383       :218@OD1_:33@C      561  0.00561     3.88    0.107
     384    :162@CG2_:100@CE2      556  0.00556     3.86    0.115
     385       :218@C_:47@CD2      555  0.00555      3.9   0.0887
     386     :218@OD1_:50@CD2      552  0.00552     3.74    0.191
     387     :219@CD2_:100@CG      548  0.00548     3.91   0.0845
     388       :157@CB_:103@O      541  0.00541     3.87    0.126
     389       :220@OH_:46@NZ      536  0.00536     3.44    0.318
     390      :157@CB_:88@CE1      534  0.00534     3.87    0.109
     391      :212@CZ3_:56@CB      525  0.00525     3.72    0.183
     392       :217@CG_:92@CG      524  0.00524      3.9   0.0825
     393       :217@OH_:92@OH      522  0.00522     3.84    0.139
     394     :219@CE2_:100@CB      522  0.00522     3.93    0.067
     395       :218@OD1_:33@O      506  0.00506     3.85    0.122
     396      :222@CE2_:45@CD      503  0.00503     3.88    0.104
     397      :207@CZ_:39@OE1      502  0.00502     3.66    0.234
     398     :222@CE2_:37@CD1      499  0.00499     3.93   0.0677
     399    :149@CG1_:102@CE1      498  0.00498     3.81    0.155
     400       :222@CG_:44@CB      474  0.00474     3.86    0.124
     401        :223@O_:44@CA      471  0.00471     3.74    0.199
     402       :174@CD_:98@CA      470   0.0047     3.91   0.0747
     403     :157@CD1_:102@CB      453  0.00453     3.89    0.101
     404       :220@CE1_:57@O      452  0.00452     3.72    0.185
     405     :157@CB_:102@CE1      450   0.0045     3.89    0.106
     406     :159@CB_:102@CE1      446  0.00446     3.89   0.0909
     407       :220@OH_:46@CE      443  0.00443     3.62    0.247
     408      :212@CZ3_:50@OH      439  0.00439     3.83    0.144
     409       :220@CZ_:46@CE      438  0.00438     3.59    0.225
     410       :172@C_:97@OG1      432  0.00432      3.7    0.189
     411       :218@OD2_:33@O      419  0.00419     3.86    0.129
     412        :156@N_:103@O      419  0.00419     3.92   0.0777
     413        :158@OE2_:1@C      415  0.00415      3.8    0.149
     414      :207@CD1_:45@CG      411  0.00411     3.84    0.129
     415       :217@CD1_:32@N      408  0.00408     3.91   0.0865
     416      :157@CB_:88@CD1      405  0.00405     3.89    0.111
     417      :220@CE1_:46@CE      397  0.00397     3.67    0.204
     418       :222@NE1_:47@N      389  0.00389     3.91   0.0791
     419      :157@C_:102@CD1      387  0.00387     3.84    0.115
     420      :158@C_:102@CE2      387  0.00387      3.9   0.0858
     421        :220@OH_:57@N      385  0.00385     3.59    0.302
     422       :158@OE2_:1@CB      385  0.00385     3.64    0.234
     423        :205@CE_:42@C      385  0.00385     3.84    0.133
     424       :217@CZ_:92@CZ      385  0.00385     3.89   0.0929
     425       :222@CE3_:45@O      378  0.00378     3.89   0.0992
     426       :222@NE1_:46@N      376  0.00376     3.91   0.0872
     427      :159@N_:102@CD1      369  0.00369     3.84    0.129
     428     :159@CB_:102@CD1      365  0.00365     3.89   0.0886
     429      :219@OH_:100@CB      364  0.00364     3.88   0.0998
     430       :222@CG_:45@CB      364  0.00364     3.89    0.102
     431      :158@OE1_:2@CG2      362  0.00362     3.69     0.22
     432         :224@O_:42@O      362  0.00362      3.8    0.178
     433    :157@CD2_:102@CD1      360   0.0036     3.77    0.163
     434     :159@CZ2_:100@CB      356  0.00356     3.91   0.0742
     435       :218@OD2_:33@C      355  0.00355      3.9   0.0908
     436       :220@CZ_:46@NZ      353  0.00353     3.62    0.234
     437       :157@C_:102@CG      339  0.00339     3.93   0.0639
     438       :156@CA_:104@N      338  0.00338     3.93   0.0598
     439       :222@CB_:45@CD      332  0.00332     3.88    0.104
     440      :217@CE1_:33@OG      330   0.0033     3.86    0.127
     441       :158@OE1_:1@CB      329  0.00329     3.68    0.225
     442      :157@CD2_:45@CB      328  0.00328      3.9   0.0821
     443     :211@NE2_:100@OH      319  0.00319     3.55    0.297
     444         :158@CG_:1@N      315  0.00315     3.85    0.131
     445        :157@O_:103@C      307  0.00307      3.9   0.0952
     446        :223@O_:45@CD      305  0.00305     3.75    0.182
     447       :205@CE_:42@CA      298  0.00298     3.84    0.132
     448      :151@CG_:39@NE2      295  0.00295     3.85    0.114
     449      :158@OE2_:2@CG1      292  0.00292     3.81    0.162
     450        :222@O_:44@CB      290   0.0029     3.76     0.19
     451       :156@N_:88@CE1      288  0.00288     3.89    0.101
     452    :159@CH2_:100@CD2      284  0.00284     3.89    0.108
     453     :207@CE2_:39@OE1      281  0.00281     3.64    0.209
     454      :157@CD2_:39@CD      277  0.00277     3.91   0.0762
     455    :219@CE2_:102@CE2      276  0.00276     3.91   0.0846
     456      :222@NE1_:45@CG      275  0.00275     3.89   0.0906
     457       :222@CE2_:45@C      275  0.00275     3.93   0.0673
     458      :162@CD1_:99@CG      272  0.00272     3.91   0.0892
     459     :212@CD2_:47@CD2      271  0.00271     3.93   0.0634
     460        :220@O_:46@CE      269  0.00269     3.63    0.274
     461       :173@N_:97@OG1      268  0.00268     3.81    0.127
     462       :158@CD_:2@CG2      262  0.00262     3.77    0.166
     463     :212@CH2_:50@CD2      262  0.00262     3.85    0.122
     464     :157@CD2_:88@CD2      261  0.00261     3.89   0.0985
     465        :173@OG_:98@N      255  0.00255     3.83    0.149
     466      :157@CD2_:45@CD      255  0.00255     3.89    0.095
     467    :157@CD2_:102@CE1      253  0.00253     3.78    0.172
     468      :159@CG_:100@CG      253  0.00253     3.93   0.0658
     469        :220@OH_:57@C      248  0.00248     3.76    0.171
     470       :220@OH_:57@CA      247  0.00247     3.81    0.159
     471        :207@CZ_:42@O      246  0.00246      3.8    0.133
     472        :155@C_:104@C      244  0.00244     3.91   0.0857
     473    :219@CD2_:102@CE1      237  0.00237     3.89    0.106
     474        :172@O_:97@CB      236  0.00236      3.8    0.136
     475      :220@CD1_:56@CB      236  0.00236     3.86    0.105
     476      :222@CZ2_:45@CD      231  0.00231     3.87   0.0983
     477     :218@OD2_:50@CD2      228  0.00228     3.76    0.188
     478       :156@CA_:2@CG2      225  0.00225     3.87     0.11
     479      :220@CE2_:46@CE      223  0.00223     3.71    0.199
     480      :212@CH2_:50@CB      221  0.00221     3.91   0.0873
     481     :217@CD1_:100@OH      216  0.00216     3.68    0.228
     482       :222@CD2_:45@C      215  0.00215     3.93   0.0628
     483        :157@C_:2@CG1      210   0.0021      3.9   0.0975
     484       :159@CB_:98@CB      209  0.00209     3.88   0.0946
     485      :217@CG_:100@OH      204  0.00204     3.88    0.129
     486       :158@N_:102@CB      204  0.00204     3.92   0.0746
     487     :219@CD2_:100@OH      201  0.00201     3.92   0.0764
     488       :207@OH_:42@CA      200    0.002     3.82    0.144
     489        :157@O_:102@N      200    0.002     3.93   0.0616
     490       :218@C_:47@CD1      198  0.00198      3.9   0.0846
     491      :157@CB_:102@CZ      194  0.00194     3.89    0.104
     492     :217@CE2_:31@CE2      193  0.00193     3.77    0.172
     493     :157@CD2_:88@CD1      189  0.00189     3.88     0.11
     494       :220@OH_:56@CG      185  0.00185     3.81    0.163
     495     :212@CH2_:50@CE2      185  0.00185     3.89   0.0877
     496      :158@N_:102@CE2      185  0.00185     3.89   0.0904
     497      :218@OD1_:34@CA      184  0.00184      3.9   0.0868
     498      :222@CE3_:44@CB      183  0.00183     3.88    0.098
     499    :159@CD1_:102@CE1      180   0.0018     3.87    0.117
     500     :159@CH2_:97@OG1      178  0.00178     3.81    0.149
     501      :217@CD1_:92@CG      174  0.00174     3.91   0.0852
     502       :222@CD1_:46@N      174  0.00174     3.92   0.0665
     503      :173@OG_:97@CG2      165  0.00165     3.74    0.195
     504     :217@CD1_:92@CE1      165  0.00165      3.8    0.184
     505      :220@CE2_:46@NZ      164  0.00164     3.73    0.186
     506        :220@O_:46@CD      162  0.00162     3.82    0.146
     507      :212@CZ3_:56@CA      161  0.00161     3.83    0.128
     508       :219@CB_:37@CZ      161  0.00161     3.95   0.0475
     509     :219@CE1_:100@CG      160   0.0016     3.91   0.0765
     510       :207@CE1_:42@O      159  0.00159     3.82     0.14
     511     :177@NE2_:97@CG2      157  0.00157     3.78    0.152
     512       :222@CZ2_:45@O      157  0.00157     3.89    0.108
     513      :217@CD1_:31@CB      157  0.00157      3.9   0.0793
     514      :158@OE2_:2@CG2      155  0.00155     3.81    0.145
     515       :219@N_:47@CD1      155  0.00155     3.88    0.103
     516        :157@N_:2@CG1      154  0.00154     3.89   0.0992
     517     :219@CG_:100@CD1      153  0.00153     3.92   0.0713
     518       :217@CD1_:31@O      150   0.0015     3.89    0.115
     519    :219@CD1_:100@CE2      149  0.00149     3.91   0.0856
     520      :218@OD2_:35@CA      149  0.00149     3.93   0.0558
     521       :173@CB_:98@CD      148  0.00148      3.9   0.0807
     522      :159@CZ3_:100@O      147  0.00147      3.9      0.1
     523       :173@OG_:98@CA      146  0.00146     3.82    0.138
     524        :157@C_:103@O      143  0.00143     3.91   0.0774
     525      :218@OD1_:92@CB      142  0.00142     3.86    0.129
     526        :154@O_:88@OH      141  0.00141     3.45    0.431
     527        :220@CZ_:57@O      141  0.00141     3.77    0.163
     528      :218@OD2_:92@CB      138  0.00138     3.83    0.137
     529       :222@NE1_:46@C      137  0.00137     3.92    0.073
     530     :218@OD2_:47@CD2      134  0.00134     3.82    0.163
     531      :218@OD1_:35@CA      134  0.00134     3.94   0.0534
     532      :159@N_:102@CE1      133  0.00133     3.85    0.116
     533       :212@CH2_:57@N      130   0.0013     3.74    0.178
     534       :159@CZ3_:99@N      130   0.0013     3.92     0.07
     535     :216@OG1_:50@CE2      126  0.00126     3.85    0.123
     536     :157@CD1_:39@NE2      126  0.00126     3.85    0.125
     537         :158@CB_:1@O      123  0.00123     3.86    0.127
     538       :219@N_:47@CD2      121  0.00121      3.9   0.0892
     539      :222@CD1_:45@CB      120   0.0012     3.91   0.0826
     540       :156@C_:88@CD1      118  0.00118     3.88   0.0955
     541       :212@CH2_:56@N      118  0.00118      3.9   0.0906
     542    :159@CD1_:100@CE2      117  0.00117     3.92   0.0721
     543       :220@CZ_:56@CB      116  0.00116      3.9    0.105
     544      :218@OD1_:50@CA      115  0.00115     3.87    0.121
     545      :220@CE1_:46@NZ      114  0.00114     3.82    0.134
     546      :157@CD1_:39@CD      114  0.00114     3.88   0.0922
     547    :162@CD1_:100@CE2      114  0.00114      3.9   0.0884
     548        :154@C_:88@OH      112  0.00112     3.65    0.184
     549       :207@OH_:39@CG      112  0.00112     3.84    0.138
     550     :212@CZ2_:47@CD2      112  0.00112     3.89    0.109
     551      :217@CE2_:31@CG      110   0.0011     3.83     0.14
     552     :157@CD2_:102@CG      106  0.00106     3.86     0.12
     553    :159@NE1_:100@CD1      106  0.00106      3.9   0.0988
     554       :217@CB_:92@CB      106  0.00106     3.91   0.0747
     555       :224@CA_:44@CA      105  0.00105     3.88    0.102
     556       :207@CG_:45@CG      105  0.00105     3.91   0.0829
     557       :217@OH_:31@OH      103  0.00103     3.75    0.231
     558      :218@OD1_:50@CG      102  0.00102     3.88    0.102
     559        :220@N_:47@CB      102  0.00102     3.94   0.0568
     560       :155@C_:88@CE1      100    0.001     3.87    0.105
     561       :220@CD1_:47@O      100    0.001      3.9   0.0896
     562      :219@N_:100@CE1      100    0.001     3.92   0.0747
     563      :222@NE1_:37@CZ      100    0.001     3.92   0.0795
     564    :149@CG2_:102@CD2       98  0.00098     3.88    0.103
     565       :158@CB_:2@CG2       96  0.00096     3.86    0.109
     566      :219@CA_:37@CE1       96  0.00096     3.94   0.0454
     567      :220@CD1_:46@CE       94  0.00094     3.85    0.127
     568      :173@CA_:97@CG2       94  0.00094     3.87    0.116
     569      :222@CD2_:44@CB       93  0.00093     3.88   0.0932
     570      :219@CG_:102@CZ       92  0.00092      3.9   0.0921
     571      :157@O_:102@CE2       91  0.00091      3.9    0.091
     572        :224@CA_:44@N       89  0.00089     3.83     0.15
     573       :218@O_:47@CD1       89  0.00089     3.89   0.0911
     574       :171@NH1_:94@O       88  0.00088      3.8    0.164
     575     :217@CB_:100@CE1       87  0.00087     3.93    0.059
     576        :224@N_:44@CB       86  0.00086     3.88   0.0927
     577          :157@O_:1@O       85  0.00085     3.89   0.0995
     578     :159@CD2_:100@CG       85  0.00085     3.93   0.0653
     579      :158@N_:102@CD1       84  0.00084     3.89   0.0906
     580       :157@N_:102@CB       84  0.00084     3.93   0.0628
     581      :220@CD1_:47@CG       82  0.00082     3.94   0.0673
     582      :217@CB_:100@CZ       82  0.00082     3.94   0.0485
     583         :224@O_:43@C       81  0.00081     3.77    0.189
     584       :217@CG_:33@OG       81  0.00081     3.93   0.0701
     585    :157@CD2_:102@CD2       80   0.0008     3.81    0.152
     586       :222@CB_:46@NZ       79  0.00079      3.8    0.139
     587      :157@C_:102@CE2       79  0.00079     3.92   0.0798
     588        :155@O_:104@C       77  0.00077     3.88    0.102
     589    :149@CG1_:102@CD1       75  0.00075     3.86    0.113
     590         :224@O_:43@O       73  0.00073     3.73     0.19
     591     :212@CH2_:47@CD1       73  0.00073     3.85    0.129
     592       :157@CB_:88@CZ       72  0.00072     3.92   0.0778
     593     :212@CE3_:50@CE2       70   0.0007     3.88    0.105
     594        :219@O_:47@CA       69  0.00069     3.94   0.0512
     595    :219@CE2_:102@CE1       68  0.00068     3.87    0.125
     596      :212@CH2_:56@CD       68  0.00068      3.9    0.107
     597     :159@CZ2_:100@CG       67  0.00067     3.92   0.0714
     598        :173@OG_:1@OG       64  0.00064     3.83    0.136
     599     :217@CD2_:31@CD2       63  0.00063     3.86   0.0981
     600      :151@OE1_:45@CG       63  0.00063     3.87    0.122
     601        :173@OG_:1@CB       63  0.00063     3.88   0.0984
     602       :157@CG_:45@CG       63  0.00063     3.95   0.0382
     603      :212@CZ2_:56@CG       62  0.00062     3.94   0.0544
     604      :159@CE3_:99@CG       61  0.00061      3.9    0.101
     605      :157@CD1_:103@O       60   0.0006     3.87    0.122
     606      :217@CG_:92@CD1       60   0.0006     3.91   0.0722
     607       :158@CA_:2@CG1       59  0.00059     3.91   0.0708
     608    :159@CD1_:100@CD1       59  0.00059     3.92   0.0782
     609     :217@CE1_:31@CD1       58  0.00058     3.82    0.138
     610      :156@N_:104@CG2       58  0.00058     3.85    0.111
     611        :224@O_:44@CA       58  0.00058     3.91   0.0869
     612        :155@N_:104@O       57  0.00057     3.89   0.0996
     613         :175@CB_:1@N       55  0.00055     3.82    0.123
     614     :158@CA_:102@CD1       55  0.00055     3.86    0.111
     615     :218@OD1_:47@CD2       55  0.00055     3.89   0.0907
     616       :151@CG_:39@CD       55  0.00055     3.91   0.0656
     617       :151@CD_:88@CZ       55  0.00055     3.94   0.0544
     618      :220@CD1_:56@CG       54  0.00054     3.91   0.0843
     619      :218@OD2_:34@CA       54  0.00054     3.92   0.0694
     620      :151@OE1_:39@CG       53  0.00053     3.82    0.134
     621      :220@CD2_:46@CE       52  0.00052     3.83     0.13
     622      :218@CG_:47@CD2       52  0.00052     3.92   0.0574
     623      :219@CB_:102@CZ       52  0.00052     3.94   0.0495
     624      :159@CE3_:100@N       51  0.00051     3.92   0.0911
     625        :157@N_:103@C       51  0.00051     3.95   0.0456
     626     :162@CD1_:100@OH       50   0.0005     3.81    0.163
     627      :157@CD2_:88@CG       50   0.0005     3.87    0.109
     628       :220@CZ_:57@CB       50   0.0005     3.88    0.108
     629     :159@CD1_:102@CZ       49  0.00049     3.88   0.0995
     630        :217@C_:33@OG       49  0.00049      3.9   0.0817
     631     :159@CG_:102@CE2       49  0.00049     3.91   0.0669
     632     :162@CG2_:100@OH       48  0.00048     3.83    0.148
     633     :157@CD2_:102@CZ       48  0.00048     3.84    0.149
     634    :157@CD2_:102@CE2       47  0.00047     3.84    0.138
     635      :174@CB_:97@OG1       47  0.00047     3.88   0.0989
     636      :222@CE2_:37@OH       47  0.00047     3.89    0.116
     637      :217@OH_:92@CE2       47  0.00047     3.91   0.0943
     638      :217@CE2_:31@CZ       46  0.00046     3.76    0.162
     639        :172@O_:98@CB       46  0.00046     3.87    0.119
     640       :174@CG_:97@CB       45  0.00045     3.95   0.0379
     641     :151@NE2_:86@OD2       44  0.00044     3.82     0.19
     642        :156@N_:105@N       44  0.00044     3.91   0.0839
     643        :155@N_:88@OH       43  0.00043     3.68    0.213
     644      :220@CE1_:46@CD       43  0.00043     3.81    0.135
     645      :157@CG_:102@CB       43  0.00043     3.89   0.0931
     646       :159@CG_:98@CB       43  0.00043      3.9   0.0823
     647     :212@CE3_:50@CD2       43  0.00043      3.9    0.104
     648        :217@N_:33@OG       43  0.00043     3.91   0.0835
     649      :154@CA_:107@CE       42  0.00042     3.82    0.138
     650       :222@CB_:46@CE       42  0.00042     3.87   0.0912
     651       :217@OH_:94@CB       41  0.00041     3.84    0.133
     652      :174@CB_:97@CG2       41  0.00041     3.86    0.106
     653        :219@C_:37@CZ       41  0.00041     3.95   0.0373
     654      :157@CA_:102@CB       41  0.00041     3.96   0.0316
     655       :154@CA_:88@OH       40   0.0004     3.77    0.169
     656       :218@CB_:35@CB       40   0.0004     3.94   0.0414
     657      :158@C_:102@CD1       39  0.00039     3.89   0.0927
     658        :220@O_:46@NZ       38  0.00038     3.22     0.44
     659     :151@NE2_:86@OD1       37  0.00037     3.81    0.145
     660       :222@CB_:45@CG       37  0.00037     3.87   0.0955
     661      :159@CZ3_:100@N       37  0.00037     3.91   0.0927
     662      :156@CA_:105@CA       36  0.00036     3.89   0.0945
     663       :173@CA_:98@CD       36  0.00036     3.94   0.0571
     664       :159@CB_:100@C       36  0.00036     3.95   0.0431
     665     :217@CE2_:92@CD2       34  0.00034     3.91   0.0752
     666     :218@OD2_:51@OD1       34  0.00034     3.93   0.0655
     667      :158@CA_:102@CB       34  0.00034     3.94   0.0721
     668        :154@O_:88@CZ       33  0.00033     3.79    0.169
     669        :205@SD_:42@O       33  0.00033     3.85    0.133
     670    :162@CG2_:100@CD2       33  0.00033      3.9   0.0812
     671        :156@N_:2@CG1       33  0.00033     3.93   0.0594
     672       :171@CD_:99@CG       32  0.00032     3.87     0.11
     673      :218@CG_:50@CD2       31  0.00031     3.89    0.083
     674        :222@C_:44@CB       31  0.00031     3.91   0.0873
     675     :217@CE2_:31@CE1       30   0.0003     3.75    0.161
     676      :220@CE1_:57@CB       30   0.0003     3.87    0.116
     677     :217@CE2_:92@CE1       30   0.0003     3.89    0.102
     678         :173@OG_:1@N       30   0.0003     3.89   0.0887
     679      :222@CD1_:45@CG       30   0.0003     3.93   0.0624
     680     :157@CA_:102@CD2       30   0.0003     3.96   0.0409
     681      :218@OD2_:50@CG       29  0.00029     3.86    0.113
     682        :220@OH_:56@C       29  0.00029      3.9   0.0833
     683     :158@CA_:102@CE2       29  0.00029     3.92   0.0722
     684     :151@OE1_:88@CE1       28  0.00028     3.82    0.174
     685        :224@O_:43@CA       28  0.00028     3.88    0.108
     686      :212@CZ3_:47@CG       28  0.00028     3.91   0.0914
     687        :156@C_:2@CG2       27  0.00027     3.88   0.0994
     688      :222@CD1_:46@CD       27  0.00027     3.89   0.0733
     689        :222@CB_:45@N       27  0.00027      3.9   0.0592
     690      :207@CE2_:44@CA       27  0.00027     3.91   0.0708
     691     :217@CE2_:31@CD1       26  0.00026      3.8    0.129
     692        :159@O_:98@CG       26  0.00026     3.86    0.116
     693        :154@C_:104@O       26  0.00026     3.87    0.118
     694        :225@N_:44@CB       26  0.00026     3.88   0.0972
     695       :157@CG_:88@CB       26  0.00026     3.92   0.0462
     696        :205@CG_:42@O       25  0.00025     3.79    0.142
     697        :175@OG_:1@OG       25  0.00025      3.8    0.176
     698      :159@CD1_:100@O       25  0.00025     3.91    0.076
     699     :157@CD2_:102@CB       24  0.00024     3.88    0.103
     700      :159@CD2_:99@CG       24  0.00024     3.92   0.0763
     701       :158@OE1_:1@OG       23  0.00023     3.84    0.112
     702    :159@CE3_:100@CD2       23  0.00023     3.88   0.0954
     703      :151@OE1_:45@CD       23  0.00023     3.91   0.0867
     704         :158@CD_:1@C       23  0.00023     3.92   0.0619
     705       :217@CB_:33@CB       23  0.00023     3.93   0.0583
     706       :217@CD1_:33@N       23  0.00023     3.95   0.0618
     707     :159@CA_:102@CD2       23  0.00023     3.95   0.0608
     708       :156@O_:88@CE1       22  0.00022     3.79    0.181
     709      :159@CB_:102@CZ       22  0.00022      3.9   0.0868
     710        :175@OG_:1@CA       22  0.00022     3.91   0.0659
     711     :156@CA_:104@CG2       22  0.00022     3.93   0.0683
     712       :218@CB_:37@CZ       21  0.00021     3.95   0.0447
     713       :220@CE1_:57@N       20   0.0002     3.94   0.0746
     714      :219@CG_:100@CZ       20   0.0002     3.94   0.0608
     715       :157@CB_:88@OH       19  0.00019     3.92    0.103
     716         :157@O_:2@CB       18  0.00018      3.9   0.0887
     717       :207@CG_:44@CB       18  0.00018     3.95   0.0417
     718       :154@O_:88@CE1       17  0.00017     3.75    0.149
     719      :157@CG_:39@NE2       17  0.00017     3.85    0.155
     720       :157@CG_:103@O       17  0.00017     3.89   0.0989
     721     :162@CG2_:100@CZ       17  0.00017      3.9    0.115
     722      :212@CE3_:50@CZ       17  0.00017     3.95   0.0389
     723       :207@CZ_:39@CD       17  0.00017     3.95   0.0444
     724        :157@C_:2@CG2       16  0.00016     3.94   0.0526
     725       :218@CG_:37@CZ       16  0.00016     3.98   0.0265
     726       :155@O_:105@CA       15  0.00015     3.83    0.123
     727        :156@O_:2@CG2       15  0.00015     3.85   0.0764
     728       :220@OH_:56@CA       15  0.00015     3.88   0.0958
     729       :222@CG_:46@NZ       15  0.00015     3.88      0.1
     730       :224@CB_:44@CB       15  0.00015     3.91    0.122
     731      :217@CZ_:92@CD2       15  0.00015     3.92    0.066
     732        :159@O_:98@CB       15  0.00015     3.92   0.0599
     733        :224@CB_:44@N       14  0.00014     3.87    0.133
     734      :157@CG_:102@CG       14  0.00014      3.9   0.0696
     735       :172@C_:97@CG2       14  0.00014     3.91    0.053
     736      :159@NE1_:99@CG       14  0.00014     3.91   0.0808
     737       :212@CZ2_:57@N       14  0.00014     3.91   0.0822
     738       :220@CG_:46@CE       14  0.00014     3.93   0.0412
     739      :159@CE3_:100@C       14  0.00014     3.95   0.0373
     740       :218@CB_:50@CB       14  0.00014     3.96   0.0159
     741        :220@OH_:47@O       13  0.00013     3.85    0.115
     742        :158@N_:2@CG1       13  0.00013     3.87    0.131
     743      :222@NE1_:45@CD       13  0.00013     3.89   0.0694
     744     :217@CD1_:31@CE2       13  0.00013     3.89   0.0956
     745       :217@CZ_:31@CZ       13  0.00013      3.9   0.0823
     746      :157@CD1_:37@CB       13  0.00013      3.9   0.0592
     747       :158@CA_:2@CG2       13  0.00013     3.91   0.0626
     748       :155@CD_:104@O       12  0.00012     3.73    0.223
     749      :173@CB_:97@CG2       12  0.00012     3.79    0.146
     750        :173@OG_:97@C       12  0.00012     3.87   0.0909
     751       :217@CA_:33@OG       12  0.00012      3.9    0.073
     752      :222@CZ2_:37@CG       12  0.00012     3.91   0.0557
     753    :222@CH2_:102@CD1       12  0.00012     3.93    0.057
     754        :207@OH_:45@N       12  0.00012     3.94   0.0572
     755    :219@CD2_:100@CE2       12  0.00012     3.95    0.038
     756     :217@CE1_:100@OH       11  0.00011     3.85   0.0938
     757      :220@CG_:47@CD2       11  0.00011     3.89   0.0641
     758       :212@CH2_:56@C       11  0.00011      3.9   0.0588
     759      :173@CB_:97@OG1       11  0.00011     3.91   0.0598
     760    :149@CG2_:102@CD1       11  0.00011     3.91   0.0502
     761      :157@CD1_:45@CD       11  0.00011     3.91   0.0628
     762        :205@CE_:43@O       11  0.00011     3.91    0.128
     763        :156@N_:88@CZ       11  0.00011     3.92   0.0616
     764       :217@CD1_:31@C       11  0.00011     3.93   0.0837
     765      :159@CH2_:99@CB       11  0.00011     3.94   0.0559
     766      :151@CD_:88@CE1       11  0.00011     3.94   0.0421
     767       :174@CD_:97@CB       11  0.00011     3.95    0.055
     768     :155@NZ_:104@CG2       10   0.0001     3.81    0.165
     769     :217@CD2_:92@CD1       10   0.0001     3.84    0.117
     770      :217@CE2_:31@OH       10   0.0001     3.87   0.0887
     771         :224@C_:44@N       10   0.0001     3.88    0.107
     772      :220@CE1_:46@CG       10   0.0001     3.91   0.0705
     773        :220@CZ_:57@N       10   0.0001     3.91   0.0758
     774      :222@CD1_:46@NZ       10   0.0001     3.92   0.0643
     775    :219@CD2_:100@CD2       10   0.0001     3.92   0.0716
     776        :219@C_:47@CG       10   0.0001     3.95   0.0419
     777       :217@C_:100@CZ       10   0.0001     3.97    0.013
     778        :222@O_:46@NZ        9    9e-05     3.67    0.211
     779       :174@CG_:98@CG        9    9e-05     3.84    0.103
     780      :158@OE1_:98@CG        9    9e-05     3.85    0.127
     781      :222@CD1_:44@CB        9    9e-05     3.86    0.127
     782      :151@NE2_:39@CG        9    9e-05     3.88    0.131
     783     :217@CD1_:92@CD1        9    9e-05     3.88    0.123
     784      :220@CD1_:46@CD        9    9e-05     3.89   0.0786
     785      :217@CD2_:31@CG        9    9e-05     3.89   0.0901
     786      :158@C_:102@CE1        9    9e-05     3.92   0.0704
     787        :175@OG_:1@CB        9    9e-05     3.92   0.0694
     788      :216@CG2_:50@CZ        9    9e-05     3.93   0.0624
     789    :159@CZ3_:100@CD2        9    9e-05     3.94   0.0373
     790       :222@CE3_:45@N        9    9e-05     3.97   0.0219
     791     :218@CA_:100@CE1        9    9e-05     3.97   0.0153
     792     :217@CD1_:100@CZ        8    8e-05     3.82    0.116
     793      :220@CD1_:46@CG        8    8e-05     3.84   0.0976
     794        :172@O_:99@CD        8    8e-05     3.85    0.246
     795       :222@CB_:45@CB        8    8e-05     3.87    0.105
     796       :155@CA_:88@OH        8    8e-05     3.87   0.0828
     797       :217@CZ_:31@OH        8    8e-05     3.87    0.144
     798     :159@CZ3_:97@CG2        8    8e-05     3.88    0.067
     799     :159@CA_:102@CE1        8    8e-05     3.88   0.0905
     800        :220@C_:46@NZ        8    8e-05     3.88   0.0638
     801     :217@CE1_:92@CE1        8    8e-05     3.89   0.0922
     802         :158@CA_:1@O        8    8e-05     3.92   0.0761
     803       :220@OH_:46@CD        8    8e-05     3.92    0.106
     804       :218@CB_:47@CG        8    8e-05     3.92   0.0464
     805      :217@CD1_:32@CA        8    8e-05     3.94   0.0486
     806      :218@OD1_:33@CA        8    8e-05     3.94   0.0585
     807      :217@CE1_:32@CA        8    8e-05     3.95   0.0678
     808      :157@CA_:88@CE1        8    8e-05     3.95   0.0353
     809       :207@CD1_:44@N        8    8e-05     3.97   0.0243
     810        :224@CB_:42@O        7    7e-05     3.83   0.0984
     811      :212@CZ2_:57@CB        7    7e-05     3.84    0.101
     812        :220@OH_:58@N        7    7e-05     3.85    0.115
     813     :151@OE1_:88@CE2        7    7e-05     3.86   0.0975
     814       :218@CA_:33@OG        7    7e-05     3.86    0.104
     815       :174@N_:97@OG1        7    7e-05     3.88   0.0772
     816        :157@N_:88@CG        7    7e-05     3.89   0.0884
     817       :155@C_:104@CA        7    7e-05      3.9   0.0936
     818      :217@CD1_:31@CG        7    7e-05      3.9   0.0505
     819       :154@N_:107@CE        7    7e-05     3.91    0.085
     820       :159@CB_:98@CG        7    7e-05     3.93   0.0676
     821       :218@CG_:50@CG        7    7e-05     3.94   0.0646
     822      :222@CD1_:45@CD        7    7e-05     3.94   0.0329
     823     :157@CG_:102@CD1        7    7e-05     3.94   0.0574
     824       :151@CG_:88@CZ        7    7e-05     3.95   0.0294
     825       :159@CG_:100@C        7    7e-05     3.95   0.0402
     826       :157@O_:103@CA        7    7e-05     3.96   0.0414
     827      :157@O_:102@CE1        6    6e-05      3.8    0.184
     828     :207@CE1_:39@OE1        6    6e-05     3.81     0.11
     829      :222@CD1_:46@CE        6    6e-05     3.82    0.184
     830      :212@CE3_:50@OH        6    6e-05     3.87   0.0798
     831       :154@O_:86@OD1        6    6e-05     3.88   0.0597
     832      :157@CD2_:88@CB        6    6e-05      3.9   0.0855
     833       :222@CE2_:46@N        6    6e-05     3.92   0.0294
     834         :224@O_:42@C        6    6e-05     3.93   0.0434
     835     :217@CD2_:31@CE2        6    6e-05     3.93   0.0785
     836        :223@C_:44@CA        6    6e-05     3.96   0.0476
     837        :156@C_:88@CZ        6    6e-05     3.98   0.0136
     838       :207@CE2_:43@O        5    5e-05      3.8    0.111
     839        :205@CE_:43@N        5    5e-05     3.84    0.173
     840       :155@O_:104@CA        5    5e-05     3.85    0.137
     841      :159@CZ2_:98@CB        5    5e-05     3.88   0.0919
     842      :159@CH2_:98@CG        5    5e-05     3.89   0.0727
     843      :159@CH2_:98@CA        5    5e-05     3.89     0.11
     844        :217@OH_:31@C        5    5e-05     3.92    0.104
     845       :220@CA_:37@OH        5    5e-05     3.93   0.0482
     846       :157@CA_:88@OH        5    5e-05     3.94   0.0527
     847        :172@O_:98@CA        5    5e-05     3.94   0.0396
     848       :157@CB_:88@CG        5    5e-05     3.94   0.0506
     849      :158@O_:102@CE2        5    5e-05     3.94   0.0471
     850       :220@CE1_:57@C        5    5e-05     3.95   0.0382
     851     :159@NE1_:100@CZ        5    5e-05     3.95    0.031
     852       :218@OD1_:51@N        5    5e-05     3.96    0.035
     853       :158@N_:102@CG        5    5e-05     3.96   0.0578
     854      :222@CE2_:37@CZ        5    5e-05     3.96   0.0355
     855     :212@CE3_:50@CE1        5    5e-05     3.97   0.0408
     856      :154@CA_:107@NZ        4    4e-05     3.76    0.258
     857       :220@OH_:58@CA        4    4e-05     3.82    0.164
     858       :156@N_:105@CA        4    4e-05     3.84    0.169
     859      :219@CZ_:102@CZ        4    4e-05     3.84     0.14
     860        :220@CZ_:47@O        4    4e-05     3.87   0.0559
     861     :211@OE1_:100@CZ        4    4e-05     3.88   0.0895
     862    :159@CD1_:102@CD2        4    4e-05     3.89   0.0852
     863      :220@CG_:47@CD1        4    4e-05     3.91   0.0323
     864        :156@N_:2@CG2        4    4e-05     3.92   0.0315
     865     :151@NE2_:88@CD2        4    4e-05     3.93   0.0712
     866       :217@OH_:94@OG        4    4e-05     3.93   0.0603
     867     :177@NE2_:97@OG1        4    4e-05     3.94   0.0352
     868       :154@O_:86@OD2        4    4e-05     3.95   0.0315
     869    :222@CH2_:102@CD2        4    4e-05     3.96    0.041
     870       :217@O_:92@CD1        4    4e-05     3.96   0.0453
     871     :222@CZ2_:37@CE2        4    4e-05     3.96    0.013
     872      :217@CE1_:33@CB        4    4e-05     3.97   0.0257
     873     :212@CD2_:47@CD1        4    4e-05     3.97   0.0283
     874      :219@CG_:100@OH        4    4e-05     3.97   0.0305
     875       :220@CZ_:57@OG        3    3e-05      3.8    0.185
     876        :172@O_:98@CG        3    3e-05     3.82    0.147
     877      :220@CD2_:46@NZ        3    3e-05     3.84    0.154
     878     :159@CG_:102@CE1        3    3e-05     3.85    0.182
     879      :173@OG_:97@OG1        3    3e-05     3.87   0.0672
     880         :224@C_:43@O        3    3e-05     3.88   0.0666
     881      :222@CD1_:46@CG        3    3e-05     3.89   0.0401
     882      :220@CE1_:56@CA        3    3e-05     3.89   0.0515
     883      :154@CA_:86@OD1        3    3e-05      3.9   0.0692
     884       :157@N_:88@CE2        3    3e-05      3.9   0.0519
     885      :217@CD2_:92@CG        3    3e-05     3.91   0.0504
     886      :212@CE3_:56@CB        3    3e-05     3.91   0.0522
     887    :218@OD1_:100@CE1        3    3e-05     3.91   0.0669
     888     :159@CZ3_:100@CB        3    3e-05     3.92     0.06
     889       :218@CB_:33@OG        3    3e-05     3.92   0.0849
     890        :155@O_:105@N        3    3e-05     3.93   0.0247
     891    :159@CH2_:100@CE2        3    3e-05     3.93   0.0507
     892        :158@CD_:1@CB        3    3e-05     3.93   0.0542
     893      :159@NE1_:99@CD        3    3e-05     3.93    0.045
     894        :224@CA_:43@C        3    3e-05     3.93   0.0706
     895       :218@OD2_:49@O        3    3e-05     3.94   0.0591
     896      :217@CZ_:31@CE1        3    3e-05     3.94   0.0591
     897      :212@CZ2_:56@CA        3    3e-05     3.94   0.0337
     898        :158@CD_:1@CA        3    3e-05     3.95   0.0613
     899       :173@CB_:98@CA        3    3e-05     3.96   0.0102
     900         :223@O_:44@N        3    3e-05     3.96   0.0246
     901       :220@CB_:47@CB        3    3e-05     3.97   0.0219
     902        :173@N_:98@CB        3    3e-05     3.97    0.035
     903     :149@CB_:102@CE2        3    3e-05     3.98   0.0117
     904        :222@CB_:45@C        3    3e-05     3.99   0.0112
     905       :154@N_:107@NZ        2    2e-05     3.65    0.134
     906       :155@CB_:104@O        2    2e-05     3.68   0.0298
     907      :212@CH2_:57@CB        2    2e-05     3.74    0.114
     908       :220@CZ_:46@CD        2    2e-05     3.77   0.0272
     909      :218@OD1_:47@CG        2    2e-05     3.78   0.0363
     910     :218@OD2_:50@CE2        2    2e-05      3.8    0.154
     911      :217@CD2_:31@CB        2    2e-05     3.81    0.149
     912      :158@OE1_:98@CD        2    2e-05     3.81     0.17
     913       :212@CZ3_:57@N        2    2e-05     3.82    0.149
     914       :222@CG_:46@CE        2    2e-05     3.83    0.117
     915        :156@O_:103@O        2    2e-05     3.84   0.0728
     916        :222@O_:46@CE        2    2e-05     3.84    0.131
     917    :159@CD1_:102@CD1        2    2e-05     3.86  0.00862
     918        :217@OH_:31@O        2    2e-05     3.86   0.0294
     919     :219@OH_:102@CE1        2    2e-05     3.87    0.101
     920     :218@OD2_:51@OD2        2    2e-05     3.87   0.0488
     921       :159@CH2_:99@N        2    2e-05     3.89     0.03
     922      :217@O_:100@CD1        2    2e-05     3.89   0.0334
     923    :218@OD2_:100@CE1        2    2e-05      3.9   0.0228
     924     :212@CE2_:47@CD2        2    2e-05      3.9  0.00725
     925      :159@CE2_:100@O        2    2e-05      3.9   0.0956
     926        :220@C_:46@CG        2    2e-05      3.9   0.0728
     927        :157@N_:2@CG2        2    2e-05     3.91 0.000978
     928      :159@CD2_:98@CG        2    2e-05     3.91   0.0294
     929      :219@CD2_:37@CZ        2    2e-05     3.92    0.042
     930        :217@CZ_:31@O        2    2e-05     3.92   0.0808
     931        :173@CB_:98@N        2    2e-05     3.92   0.0531
     932     :177@OE1_:97@CG2        2    2e-05     3.92   0.0169
     933     :151@NE2_:88@CD1        2    2e-05     3.92   0.0736
     934      :220@CE1_:57@OG        2    2e-05     3.93  0.00675
     935       :220@CZ_:56@CG        2    2e-05     3.93   0.0609
     936       :155@O_:88@CD1        2    2e-05     3.93   0.0623
     937         :224@O_:43@N        2    2e-05     3.93   0.0337
     938        :157@C_:102@O        2    2e-05     3.94   0.0474
     939     :159@CH2_:100@CB        2    2e-05     3.94   0.0333
     940      :216@OG1_:50@OH        2    2e-05     3.94   0.0374
     941      :159@CH2_:100@N        2    2e-05     3.94    0.031
     942        :205@CE_:43@C        2    2e-05     3.94   0.0217
     943      :217@CE1_:31@CZ        2    2e-05     3.95   0.0208
     944         :220@O_:47@N        2    2e-05     3.96   0.0269
     945       :222@CD1_:47@N        2    2e-05     3.97  0.00331
     946       :171@CD_:99@CD        2    2e-05     3.97   0.0269
     947     :217@CD2_:31@CD1        2    2e-05     3.97  0.00796
     948        :158@OE1_:2@N        2    2e-05     3.97   0.0198
     949       :222@CB_:46@CD        2    2e-05     3.98   0.0237
     950        :218@CG_:33@O        2    2e-05     3.98   0.0109
     951      :207@CE2_:39@CD        2    2e-05     3.99  0.00114
     952      :154@CA_:86@OD2        2    2e-05        4  0.00235
     953        :154@O_:105@O        1    1e-05     3.45        0
     954     :219@CD1_:102@CZ        1    1e-05     3.56        0
     955     :220@CE1_:47@CD1        1    1e-05     3.73        0
     956     :219@CE1_:102@CZ        1    1e-05     3.78        0
     957        :157@N_:102@O        1    1e-05     3.79 4.21e-08
     958     :219@CZ_:102@CE1        1    1e-05      3.8 4.21e-08
     959    :217@CD1_:100@CE2        1    1e-05     3.82 4.21e-08
     960    :218@OD1_:100@CD1        1    1e-05     3.82        0
     961         :158@CG_:1@C        1    1e-05     3.83 4.21e-08
     962        :207@OH_:44@C        1    1e-05     3.83        0
     963      :171@NH1_:99@CG        1    1e-05     3.85        0
     964        :207@OH_:42@N        1    1e-05     3.86        0
     965      :155@C_:104@CG2        1    1e-05     3.87        0
     966       :217@CG_:31@CB        1    1e-05     3.87        0
     967        :217@OH_:32@N        1    1e-05     3.87        0
     968        :224@CA_:43@O        1    1e-05     3.87        0
     969      :151@NE2_:45@CG        1    1e-05     3.88 4.21e-08
     970         :224@C_:43@C        1    1e-05     3.88 4.21e-08
     971       :217@CZ_:94@CB        1    1e-05     3.89        0
     972      :157@CD1_:37@CG        1    1e-05      3.9        0
     973      :218@OD2_:92@CG        1    1e-05      3.9        0
     974        :172@O_:99@CG        1    1e-05      3.9        0
     975      :159@CD2_:100@C        1    1e-05     3.91        0
     976        :154@N_:88@OH        1    1e-05     3.91 4.21e-08
     977      :218@OD2_:47@CG        1    1e-05     3.92        0
     978    :159@CD2_:100@CE2        1    1e-05     3.93        0
     979       :159@N_:102@CB        1    1e-05     3.93        0
     980         :219@O_:46@C        1    1e-05     3.93        0
     981      :212@CZ3_:56@CD        1    1e-05     3.93        0
     982        :155@C_:88@CZ        1    1e-05     3.94        0
     983       :217@O_:92@CD2        1    1e-05     3.94        0
     984    :21
