# Supplementary material for: Identifying vaccine escape sites via statistical comparisons of short-term molecular dynamics
Source: Biophys Rep (N Y). 2022 Apr 4;2(2):100056. doi: 10.1016/j.bpr.2022.100056 (PMC8978532; doi:10.1016/j.bpr.2022.100056)
Supplement: Data S1. Supporting data for all figures [file mmc2.zip › data_RajendranFerranBabbitt_2022/Figure S3 [heavy atom contacts]/0.4nm/contactsS2H97/cpptraj.log]

# 03/08/22 15:31:30
parm S2H97.prmtop
trajin S2H97.nc
reference S2H97.inpcrd
exit
# 03/09/22 16:49:58
parm S2H97.prmtop
trajin S2H97.nc
reference S2H97.inpcrd
nativecontacts name CON1 :113-231&!@H= :232-429&!@H= writecontacts contacts1.dat byresidue out numcontacts1.dat resout rescontacts1.dat mindist maxdist distance 4.0 reference map mapout resmap1.gnu contactpdb contacts1.pdb nncontactpdb nncontacts1.pdb series seriesout native1.dat savenonnative seriesnnout nonnative1.dat
run
nativecontacts name CON2 :113-231&!@H= :1-112&!@H= writecontacts contacts2.dat byresidue out numcontacts2.dat resout rescontacts2.dat mindist maxdist distance 4.0 reference map mapout resmap2.gnu contactpdb contacts2.pdb nncontactpdb nncontacts2.pdb series seriesout native2.dat savenonnative seriesnnout nonnative2.dat
run
