# Supplementary material for: Identifying vaccine escape sites via statistical comparisons of short-term molecular dynamics
Source: Biophys Rep (N Y). 2022 Apr 4;2(2):100056. doi: 10.1016/j.bpr.2022.100056 (PMC8978532; doi:10.1016/j.bpr.2022.100056)
Supplement: Data S1. Supporting data for all figures [file mmc2.zip › data_RajendranFerranBabbitt_2022/Figure S3 [heavy atom contacts]/0.4nm/contactsS2H97/DynamicContactsCounted1.dat]

myResContact1	myAtomContact1	myResContact2	myAtomContact2	myTotalFrames	myKL
215	CE1	255	NH2	99972	-1.089153
167	CG	362	NZ	99938	-3.371333
167	OD2	362	NZ	99870	-3.371333
167	OD1	362	NZ	99864	-3.371333
213	OG	416	CD	99114	-3.887637
169	CB	362	NZ	94970	-3.371333
215	CZ	414	CB	92000	-1.702286
164	OH	363	CD	89364	-3.210166
217	OH	255	NH1	88795	-1.089153
169	CG	362	NZ	88706	-3.371333
215	CD1	255	NH2	87584	-1.089153
164	OH	363	CG	84082	-3.210166
214	CB	364	CE2	78558	-2.852225
164	CD1	362	CG	78100	-3.371333
215	CB	296	CD1	77903	-1.346801
220	OH	419	CB	77374	-6.563643
216	OG1	418	CD1	74332	-5.878674
215	CB	296	CE1	72678	-1.346801
164	CE1	362	CG	64667	-3.371333
164	CZ	363	CD	63496	-3.210166
215	OH	414	CB	61933	-1.702286
213	OG	416	OE2	61903	-3.887637
212	CZ2	419	N	60146	-6.563643
215	OH	364	CZ	60001	-2.852225
214	NE2	326	CG	59044	-2.94491
215	O	296	OH	57269	-1.346801
212	CZ2	418	CB	55527	-5.878674
212	CE2	418	CB	55506	-5.878674
214	CB	364	CD2	54839	-2.852225
212	CD1	418	CD2	53542	-5.878674
214	CE1	326	CG	53204	-2.94491
212	CZ2	419	O	50317	-6.563643
216	OG1	416	CD	46282	-3.887637
169	OD2	362	CE	45496	-3.371333
169	OD2	362	NZ	45386	-3.371333
215	CG	296	CD1	44628	-1.346801
220	OH	419	CD2	41222	-6.563643
214	CE1	326	CB	38014	-2.94491
212	NE1	419	N	35178	-6.563643
212	CZ2	419	C	32118	-6.563643
215	CZ	364	CZ	32052	-2.852225
214	NE2	326	CB	31717	-2.94491
214	CD2	326	CG	29795	-2.94491
212	CG	418	CD2	28695	-5.878674
215	CB	416	OE2	27349	-3.887637
140	OG	328	CG	26436	-3.012799
215	CB	296	CZ	24322	-1.346801
213	OG	418	CD2	24157	-5.878674
212	CH2	420	CB	24011	-5.917728
140	OG	328	OD1	22482	-3.012799
140	OG	328	OD2	21984	-3.012799
212	CE2	419	N	21977	-6.563643
212	CE3	418	CD1	21117	-5.878674
140	OG	328	CB	19803	-3.012799
144	OH	328	CG	18676	-3.012799
144	CE2	328	OD2	18598	-3.012799
144	OH	328	OD2	17524	-3.012799
144	CZ	328	OD2	16780	-3.012799
215	CE1	414	CB	16423	-1.702286
212	CZ2	419	CA	15987	-6.563643
215	OH	414	OG	15706	-1.702286
215	CZ	364	CE2	14369	-2.852225
216	OG1	416	OE2	14327	-3.887637
212	CH2	419	O	12720	-6.563643
216	N	416	OE2	11094	-3.887637
216	CB	416	OE2	9845	-3.887637
215	OH	364	CE2	9241	-2.852225
215	CG	296	CE1	9127	-1.346801
145	CZ2	362	CE	8943	-3.371333
143	OG	327	OD2	8864	-3.072382
214	NE2	328	OD1	8415	-3.012799
214	CE1	328	OD1	7931	-3.012799
144	OH	328	OD1	6958	-3.012799
215	OH	329	CE1	6800	-2.374299
215	C	416	OE2	5855	-3.887637
145	CH2	362	CE	4483	-3.371333
213	OG	416	CG	2858	-3.887637
171	NH2	362	CE	513	-3.371333
215	CE1	364	CE2	174	-2.852225
215	CE1	364	CZ	72	-2.852225
215	OH	329	CD1	20	-2.374299
215	CD2	416	CB	0	-3.887637
215	CE1	255	CZ	99903	-1.089153
215	OH	298	OD2	99311	-0.4140366
215	CD1	296	CG	98704	-1.346801
215	CD1	255	CZ	97993	-1.089153
215	CE2	414	OG	97629	-1.702286
215	CE2	414	CB	97544	-1.702286
215	CE1	296	CB	96564	-1.346801
215	CE1	255	NE	96276	-1.089153
215	CZ	255	NH2	96129	-1.089153
215	CD1	296	CB	95961	-1.346801
215	OH	298	CG	94029	-0.4140366
215	OH	364	CE1	92219	-2.852225
171	NH2	365	CD	91314	-2.691728
215	CZ	298	OD2	90559	-0.4140366
213	OG	416	OE1	89072	-3.887637
167	OD2	362	CE	88036	-3.371333
171	NH2	365	OE1	86112	-2.691728
215	CE1	298	OD2	85391	-0.4140366
167	OD1	362	CE	84043	-3.371333
215	CD2	414	OG	83725	-1.702286
215	CE1	298	OD1	82554	-0.4140366
215	CD1	255	NH1	82260	-1.089153
171	NH2	365	OE2	81518	-2.691728
171	NH1	365	OE1	79201	-2.691728
215	CD1	255	NE	77240	-1.089153
171	CZ	365	OE1	76888	-2.691728
215	CE2	364	CZ	76802	-2.852225
164	CG	362	CG	75202	-3.371333
145	CZ2	362	CG	75010	-3.371333
171	NH1	365	CD	74729	-2.691728
164	CD2	362	CE	72069	-3.371333
213	CB	416	OE1	71684	-3.887637
215	OH	255	NH2	70803	-1.089153
215	CD1	296	CD2	65553	-1.346801
164	CD2	362	CG	61278	-3.371333
220	OH	419	CG	60838	-6.563643
215	CD1	296	CD1	60593	-1.346801
215	CD2	414	CB	60558	-1.702286
171	NH1	365	OE2	57532	-2.691728
169	CB	362	CE	57397	-3.371333
213	CB	416	OE2	57339	-3.887637
215	CZ	364	CE1	56683	-2.852225
171	CZ	365	OE2	54886	-2.691728
216	OG1	416	OE1	54634	-3.887637
215	OH	364	CD1	53773	-2.852225
215	OH	323	OH	52338	-0.9672331
164	CG	362	CE	51868	-3.371333
215	CE1	298	CG	51537	-0.4140366
221	OH	419	CE1	50784	-6.563643
215	CE1	255	NH1	50349	-1.089153
169	OD1	362	CE	50329	-3.371333
215	CE2	364	CE1	50278	-2.852225
212	NE1	419	ND1	49590	-6.563643
214	CG	364	CE2	48773	-2.852225
169	OD1	362	NZ	48505	-3.371333
167	CG	362	CE	48402	-3.371333
164	CE1	363	CD	48124	-3.210166
164	CE2	362	CG	47160	-3.371333
164	CZ	362	CG	46225	-3.371333
217	CZ	255	NH1	45178	-1.089153
215	O	296	CZ	45022	-1.346801
215	CE2	364	CE2	44772	-2.852225
217	OH	255	CD	44024	-1.089153
145	CZ2	362	CD	43089	-3.371333
212	NE1	418	CD2	43008	-5.878674
164	CE2	362	CE	42192	-3.371333
215	OH	298	OD1	41230	-0.4140366
213	CB	418	CD2	40715	-5.878674
220	CE2	419	ND1	39031	-6.563643
216	CB	416	OE1	37966	-3.887637
215	CZ	414	OG	37416	-1.702286
215	CB	416	OE1	36891	-3.887637
212	NE1	418	CB	36121	-5.878674
217	OH	255	CZ	34922	-1.089153
217	CE2	255	NH1	34833	-1.089153
169	OD2	362	CD	34448	-3.371333
143	OG	326	CB	34194	-2.94491
216	N	416	OE1	34102	-3.887637
215	CG	296	CG	33985	-1.346801
143	OG	328	N	33528	-3.012799
164	CD2	362	CD	33097	-3.371333
143	OG	328	CB	32885	-3.012799
143	OG	328	CG	32386	-3.012799
140	CB	328	OD2	32274	-3.012799
215	CB	296	CG	31637	-1.346801
215	CE1	296	CG	31589	-1.346801
214	ND1	326	CG	31411	-2.94491
164	CB	362	CE	30360	-3.371333
220	CZ	419	CB	30100	-6.563643
212	CD2	418	CD1	29825	-5.878674
169	OD1	362	CD	29705	-3.371333
215	CB	416	CD	29542	-3.887637
143	OG	327	N	29444	-3.072382
214	NE2	328	O	29320	-3.012799
145	CE2	362	CG	29285	-3.371333
212	NE1	419	CE1	28717	-6.563643
212	CD1	419	ND1	28223	-6.563643
145	NE1	362	CG	27458	-3.371333
145	CZ2	362	CB	27389	-3.371333
220	OH	419	ND1	26831	-6.563643
140	CB	328	OD1	26318	-3.012799
164	CG	362	CD	25961	-3.371333
140	CB	328	CB	25609	-3.012799
143	OG	328	OD1	25607	-3.012799
145	NE1	362	CB	25188	-3.371333
220	CZ	419	CG	25159	-6.563643
143	OG	328	OD2	25011	-3.012799
220	CZ	419	ND1	24970	-6.563643
213	CB	416	CD	24425	-3.887637
169	CG	362	CE	24408	-3.371333
215	CZ	255	CZ	24340	-1.089153
214	ND1	364	CE2	23958	-2.852225
140	CB	328	CG	22602	-3.012799
215	C	416	OE1	22444	-3.887637
143	OG	327	CB	22157	-3.072382
214	CG	326	CG	22034	-2.94491
214	CD2	328	O	21826	-3.012799
216	CG2	418	CD1	21705	-5.878674
212	NE1	419	CG	21037	-6.563643
212	CE2	419	ND1	20947	-6.563643
214	CG	364	CD2	20783	-2.852225
212	CE2	418	CD1	20605	-5.878674
212	CD2	418	CD2	19819	-5.878674
215	CD1	255	CD	19682	-1.089153
215	O	296	CE1	19333	-1.346801
215	CG	296	CB	19177	-1.346801
143	CB	328	OD2	19173	-3.012799
214	CD2	364	CE2	19044	-2.852225
212	CZ2	419	CB	19036	-6.563643
216	OG1	418	CD2	18971	-5.878674
143	CB	328	OD1	18879	-3.012799
216	OG1	296	OH	18450	-1.346801
214	O	364	CD2	18386	-2.852225
215	CD2	416	OE2	18243	-3.887637
220	CE2	419	CG	18228	-6.563643
214	CE1	328	O	17777	-3.012799
221	OH	419	NE2	17286	-6.563643
143	CB	326	CB	16898	-2.94491
220	CE2	419	CE1	16886	-6.563643
214	ND1	364	CD2	16826	-2.852225
214	NE2	328	C	16558	-3.012799
171	CZ	365	CD	16484	-2.691728
215	CZ	364	CD1	16252	-2.852225
169	CB	362	CD	15773	-3.371333
143	OG	327	CA	15574	-3.072382
217	OH	255	NE	15190	-1.089153
143	O	363	CG	14968	-3.210166
215	CG	414	OG	14768	-1.702286
221	OH	419	ND1	14468	-6.563643
215	O	296	CE2	14241	-1.346801
214	NE2	328	CB	14189	-3.012799
214	O	255	NH1	13827	-1.089153
215	CG	255	NH1	13636	-1.089153
142	OG1	327	CG	13591	-3.072382
212	CE2	418	CD2	13517	-5.878674
143	OG	327	C	13460	-3.072382
164	CB	362	CG	13404	-3.371333
167	OD2	362	CD	13056	-3.371333
216	CA	416	OE1	12891	-3.887637
215	CA	416	OE1	12705	-3.887637
169	CG	362	CD	12607	-3.371333
212	CZ3	418	CD1	12422	-5.878674
145	CZ2	365	OE1	12323	-2.691728
214	NE2	328	CG	12262	-3.012799
214	ND1	326	CB	12108	-2.94491
143	OG	327	CG	12085	-3.072382
215	CE2	364	CD1	11947	-2.852225
164	CB	362	CD	11748	-3.371333
215	OH	412	CG1	11570	-0.6095293
164	CD2	362	NZ	11318	-3.371333
215	CD1	296	CE1	11285	-1.346801
215	CD2	364	CE2	11279	-2.852225
145	CZ2	365	OE2	11255	-2.691728
143	OG	327	OD1	11240	-3.072382
214	CD2	326	CB	11014	-2.94491
164	CE1	363	CG	10984	-3.210166
216	CB	418	CD1	10984	-5.878674
214	NE2	328	OD2	10920	-3.012799
215	CZ	298	OD1	10867	-0.4140366
142	OG1	327	OD2	10778	-3.072382
145	CH2	362	CD	10760	-3.371333
164	CE2	362	CD	10705	-3.371333
164	CZ	363	CG	10577	-3.210166
212	O	418	CD2	10574	-5.878674
167	OD1	362	CD	10409	-3.371333
143	OG	328	CA	10335	-3.012799
169	OD2	359	OG	10146	-2.600686
143	CB	328	CB	9977	-3.012799
215	CZ	298	CG	9944	-0.4140366
215	CE2	255	NH2	9895	-1.089153
216	OG1	416	CG	9763	-3.887637
142	CB	327	OD2	9760	-3.072382
215	N	416	OE1	9478	-3.887637
214	CE1	328	OD2	9086	-3.012799
145	NE1	365	OE2	9071	-2.691728
212	NE1	418	CD1	8675	-5.878674
215	CE1	255	CD	8607	-1.089153
212	CG	418	CD1	8601	-5.878674
220	CE2	419	CD2	8484	-6.563643
215	CD1	296	CE2	8466	-1.346801
144	CE2	328	OD1	8256	-3.012799
143	CB	327	OD1	8179	-3.072382
220	CZ	419	CD2	8117	-6.563643
145	NE1	365	OE1	8065	-2.691728
212	CZ2	420	CB	7931	-5.917728
143	OG	328	O	7580	-3.012799
212	NE1	419	CB	7453	-6.563643
215	CG	414	CB	7436	-1.702286
220	OH	419	NE2	7305	-6.563643
113	NE2	419	NE2	7211	-6.563643
215	CE1	296	CD2	7190	-1.346801
220	CE2	419	NE2	7171	-6.563643
215	CB	296	CD2	6890	-1.346801
215	CB	296	CE2	6864	-1.346801
212	CD1	418	CD1	6836	-5.878674
142	O	327	OD2	6822	-3.072382
215	CE2	364	CD2	6786	-2.852225
113	OE1	419	CE1	6600	-6.563643
171	NH2	365	CG	6594	-2.691728
217	OH	364	O	6485	-2.852225
215	CE1	296	CD1	6407	-1.346801
113	OE1	419	NE2	6403	-6.563643
215	CA	255	NH1	6302	-1.089153
215	CB	296	OH	6098	-1.346801
113	NE2	419	CE1	6087	-6.563643
164	CD1	362	CE	6066	-3.371333
144	CZ	328	OD1	5736	-3.012799
140	OG	327	CB	5710	-3.072382
143	CA	327	OD1	5681	-3.072382
214	CD2	329	CB	5576	-2.374299
142	OG1	327	CB	5539	-3.072382
217	CE1	255	NH1	5538	-1.089153
215	C	296	OH	5523	-1.346801
215	CG	416	OE2	5491	-3.887637
143	CB	328	CG	5443	-3.012799
145	CE2	365	OE2	5388	-2.691728
142	OG1	327	OD1	5341	-3.072382
143	O	326	CB	5333	-2.94491
142	C	327	OD2	5329	-3.072382
145	NE1	365	CD	5319	-2.691728
215	N	416	CD	5309	-3.887637
215	N	416	OE2	5306	-3.887637
215	CG	255	CZ	5289	-1.089153
212	CZ2	418	CD1	5226	-5.878674
214	CE1	328	CB	5197	-3.012799
171	NH2	362	CD	5149	-3.371333
220	OH	419	CE1	4999	-6.563643
113	CD	419	NE2	4877	-6.563643
140	OG	327	OD2	4834	-3.072382
145	CZ2	365	CD	4800	-2.691728
213	C	416	OE1	4796	-3.887637
145	CE2	365	OE1	4791	-2.691728
143	CB	327	OD2	4786	-3.072382
214	N	416	OE1	4725	-3.887637
215	OH	412	O	4707	-0.6095293
215	CD2	416	OE1	4582	-3.887637
212	CH2	418	CD1	4427	-5.878674
167	OD1	360	O	4426	-2.875716
215	CD1	296	CZ	4416	-1.346801
214	CE1	328	CG	4410	-3.012799
213	OG	418	CD1	4389	-5.878674
217	OH	364	CB	4375	-2.852225
215	CE1	414	OG	4354	-1.702286
142	CB	327	OD1	4325	-3.072382
214	CG	326	CB	4323	-2.94491
167	OD2	359	OG	4121	-2.600686
213	CB	418	CD1	4115	-5.878674
220	CD2	419	ND1	4113	-6.563643
215	CZ	296	CB	4034	-1.346801
215	CA	416	OE2	3932	-3.887637
220	CE1	419	CB	3932	-6.563643
144	CE2	328	CG	3904	-3.012799
169	CG	359	OG	3902	-2.600686
214	O	255	CZ	3891	-1.089153
214	O	364	CE2	3830	-2.852225
164	CE2	362	NZ	3752	-3.371333
212	NE1	418	CG	3713	-5.878674
215	CB	416	CG	3689	-3.887637
220	CE2	419	CB	3633	-6.563643
145	CE2	362	CB	3576	-3.371333
214	CB	326	CG	3573	-2.94491
140	CB	327	OD2	3520	-3.072382
140	OG	327	CG	3454	-3.072382
212	CZ2	419	ND1	3440	-6.563643
214	NE2	329	CB	3419	-2.374299
144	OH	328	CB	3298	-3.012799
216	OG1	294	ND2	3272	-3.240267
113	NE2	419	CD2	3250	-6.563643
216	CA	416	OE2	3250	-3.887637
142	O	327	OD1	3247	-3.072382
215	O	416	OE1	3226	-3.887637
167	CG	362	CD	3198	-3.371333
214	CE1	328	C	3178	-3.012799
214	C	255	NH1	3135	-1.089153
216	OG1	296	CE1	3124	-1.346801
164	CD1	362	CD	3090	-3.371333
216	CB	418	CD2	3007	-5.878674
143	CB	328	O	2966	-3.012799
167	OD1	359	OG	2963	-2.600686
214	CD2	328	OD1	2894	-3.012799
214	CD2	328	OD2	2872	-3.012799
143	OG	326	C	2872	-2.94491
164	CG	362	NZ	2792	-3.371333
214	N	416	OE2	2791	-3.887637
143	CB	327	CG	2728	-3.072382
167	OD2	360	O	2691	-2.875716
214	NE2	329	N	2592	-2.374299
220	OH	419	O	2587	-6.563643
142	C	327	OD1	2522	-3.072382
213	CA	416	OE1	2513	-3.887637
221	CZ	419	CE1	2466	-6.563643
169	OD1	359	OG	2426	-2.600686
113	CD	419	CE1	2422	-6.563643
220	CZ	419	CE1	2383	-6.563643
212	CH2	418	CB	2373	-5.878674
145	CH2	362	CG	2365	-3.371333
215	CD1	414	CB	2317	-1.702286
214	O	255	NH2	2250	-1.089153
214	CE1	363	CB	2236	-3.210166
214	C	416	OE1	2213	-3.887637
140	OG	327	OD1	2189	-3.072382
143	CB	328	N	2159	-3.012799
213	O	416	OE1	2125	-3.887637
113	OE1	419	CD2	2076	-6.563643
169	OD2	359	CB	2017	-2.600686
215	CD1	414	OG	1992	-1.702286
215	CG	255	NH2	1978	-1.089153
214	ND1	363	CB	1959	-3.210166
113	NE2	419	ND1	1952	-6.563643
215	CD2	416	CD	1942	-3.887637
214	NE2	329	CA	1936	-2.374299
216	OG1	296	CZ	1927	-1.346801
140	N	328	OD2	1905	-3.012799
215	CZ	255	NE	1884	-1.089153
212	NE1	418	CA	1845	-5.878674
143	CA	327	OD2	1814	-3.072382
169	OD2	360	O	1795	-2.875716
143	N	327	OD2	1778	-3.072382
220	CE1	419	ND1	1766	-6.563643
164	CZ	362	CE	1691	-3.371333
215	CE2	329	CE1	1668	-2.374299
145	CD1	365	OE2	1659	-2.691728
144	OH	328	O	1649	-3.012799
215	C	296	CZ	1648	-1.346801
215	OH	255	CZ	1599	-1.089153
216	N	416	CD	1597	-3.887637
215	CG	296	CZ	1581	-1.346801
213	C	416	OE2	1550	-3.887637
215	CG	296	CD2	1518	-1.346801
214	CE1	364	CE2	1494	-2.852225
214	CB	364	CZ	1458	-2.852225
145	CE2	362	CD	1411	-3.371333
214	NE2	364	CE2	1360	-2.852225
140	OG	328	N	1352	-3.012799
214	CE1	363	CG	1348	-3.210166
164	CB	362	NZ	1310	-3.371333
220	CD2	419	CE1	1304	-6.563643
214	CD2	364	CD2	1299	-2.852225
215	OH	298	CB	1286	-0.4140366
143	CA	326	CB	1271	-2.94491
164	CE1	362	CD	1269	-3.371333
214	NE2	328	CA	1268	-3.012799
143	OG	326	CA	1249	-2.94491
214	CD2	328	CB	1236	-3.012799
216	CG2	418	CD2	1234	-5.878674
113	NE2	419	CG	1230	-6.563643
215	CE2	364	CG	1216	-2.852225
144	CZ	328	CG	1206	-3.012799
216	N	296	OH	1182	-1.346801
164	CZ	362	CD	1154	-3.371333
221	OH	419	CD2	1145	-6.563643
220	CZ	419	NE2	1134	-6.563643
144	CE2	328	CB	1129	-3.012799
215	CD2	296	CD1	1109	-1.346801
169	OD1	359	CB	1048	-2.600686
212	CB	418	CD2	1023	-5.878674
214	CD2	329	CA	1006	-2.374299
215	CG	416	OE1	965	-3.887637
215	O	416	OE2	944	-3.887637
143	N	327	OD1	929	-3.072382
145	NE1	365	CG	922	-2.691728
214	CD2	328	C	897	-3.012799
142	CA	327	OD2	890	-3.072382
164	OH	362	CG	888	-3.371333
212	CE3	418	CD2	859	-5.878674
221	CE1	419	CE1	847	-6.563643
212	CZ2	420	N	832	-5.917728
216	CA	296	OH	823	-1.346801
214	C	416	OE2	816	-3.887637
214	CE1	329	N	802	-2.374299
143	O	363	CB	797	-3.210166
220	CE1	419	CG	789	-6.563643
212	CD1	419	CE1	780	-6.563643
212	CH2	419	C	770	-6.563643
215	OH	296	CB	751	-1.346801
216	CB	296	OH	712	-1.346801
214	CD2	363	CB	711	-3.210166
212	CD2	418	CB	710	-5.878674
169	OD1	362	CG	706	-3.371333
213	CA	416	OE2	701	-3.887637
215	CA	416	CD	701	-3.887637
113	OE1	419	ND1	681	-6.563643
145	NE1	362	CD	680	-3.371333
164	CE1	362	CB	660	-3.371333
214	N	416	CD	643	-3.887637
145	CD1	365	OE1	635	-2.691728
215	CD2	364	CZ	624	-2.852225
214	CE1	329	CA	620	-2.374299
143	CB	327	N	620	-3.072382
215	CD2	255	NH2	619	-1.089153
215	CB	255	NH1	614	-1.089153
145	CZ2	365	CG	613	-2.691728
143	OG	328	C	557	-3.012799
215	CB	296	CB	556	-1.346801
214	CG	364	CZ	554	-2.852225
215	CZ	255	NH1	545	-1.089153
215	OH	255	NE	543	-1.089153
216	OG1	418	CG	540	-5.878674
214	CD2	364	CZ	522	-2.852225
215	OH	364	CG	518	-2.852225
214	CA	416	OE2	506	-3.887637
167	OD2	360	CB	498	-2.875716
214	C	364	CD2	498	-2.852225
169	CB	359	OG	495	-2.600686
212	CE2	418	CG	493	-5.878674
213	O	416	OE2	492	-3.887637
142	O	327	CG	482	-3.072382
167	CG	359	OG	456	-2.600686
142	CA	327	OD1	455	-3.072382
214	ND1	328	O	449	-3.012799
214	NE2	363	CG	447	-3.210166
214	CA	416	OE1	443	-3.887637
167	OD1	360	CB	428	-2.875716
215	CE2	416	OE2	425	-3.887637
215	CZ	296	CG	418	-1.346801
145	CE2	365	CD	416	-2.691728
113	CD	419	CD2	413	-6.563643
217	OH	363	O	411	-3.210166
215	CZ	364	CD2	410	-2.852225
212	C	418	CD2	400	-5.878674
140	CB	327	OD1	397	-3.072382
164	CE1	362	CE	394	-3.371333
216	OG1	416	CB	393	-3.887637
215	C	296	CE1	365	-1.346801
214	CD2	363	CG	359	-3.210166
140	CA	328	OD2	357	-3.012799
145	CE2	362	CE	350	-3.371333
214	CB	416	OE2	339	-3.887637
169	OD2	365	OE1	335	-2.691728
215	CD2	296	CE1	333	-1.346801
214	ND1	363	CG	325	-3.210166
171	NH2	362	CG	323	-3.371333
164	OH	327	OD2	313	-3.072382
217	OH	255	NH2	313	-1.089153
143	CB	327	CB	298	-3.072382
217	OH	364	CD2	289	-2.852225
217	OH	365	OE1	288	-2.691728
220	CE1	419	CD2	282	-6.563643
215	OH	364	CD2	274	-2.852225
214	NE2	363	CB	272	-3.210166
212	CH2	419	N	269	-6.563643
215	C	416	CD	269	-3.887637
217	OH	364	C	268	-2.852225
215	CD2	364	CD2	259	-2.852225
215	CZ	296	CD1	254	-1.346801
215	CD2	255	NH1	250	-1.089153
215	O	296	CD1	245	-1.346801
140	N	328	OD1	243	-3.012799
221	CZ	419	NE2	242	-6.563643
113	CD	419	ND1	241	-6.563643
214	CD2	329	CD1	234	-2.374299
113	CG	419	CE1	233	-6.563643
142	CG2	327	OD2	230	-3.072382
215	CG	296	CE2	227	-1.346801
212	CE2	418	CA	220	-5.878674
169	CG	359	CB	217	-2.600686
169	OD2	365	OE2	217	-2.691728
212	CE2	419	CB	213	-6.563643
215	CB	414	OG	212	-1.702286
212	CZ2	418	C	209	-5.878674
140	OG	327	C	206	-3.072382
143	OG	326	CG	203	-2.94491
214	CB	364	CG	203	-2.852225
212	CD1	418	CG	198	-5.878674
215	OH	329	CZ	194	-2.374299
215	O	255	NH1	192	-1.089153
140	CB	327	CG	192	-3.072382
214	ND1	363	O	188	-3.210166
212	CH2	420	N	178	-5.917728
169	OD1	360	O	173	-2.875716
167	OD1	359	CB	166	-2.600686
214	C	364	CE2	165	-2.852225
167	OD2	359	CB	157	-2.600686
215	CE2	296	CD1	155	-1.346801
214	CE1	364	CD2	150	-2.852225
164	CE2	363	CD	149	-3.210166
221	CE1	419	NE2	148	-6.563643
215	CG	416	CD	142	-3.887637
217	OH	365	OE2	136	-2.691728
145	CH2	365	OE2	135	-2.691728
215	CE2	329	CZ	134	-2.374299
215	CE2	255	CZ	133	-1.089153
214	O	364	CG	133	-2.852225
113	CG	419	NE2	130	-6.563643
143	CA	328	OD1	130	-3.012799
164	CD1	362	CB	130	-3.371333
143	O	363	CD	120	-3.210166
139	CB	328	OD2	119	-3.012799
215	OH	298	N	118	-0.4140366
212	NE1	419	CD2	117	-6.563643
215	O	296	CD2	117	-1.346801
215	CD1	298	OD1	115	-0.4140366
171	NH2	365	CB	113	-2.691728
214	ND1	328	CB	112	-3.012799
215	CE1	296	CE2	110	-1.346801
217	OH	364	CG	108	-2.852225
214	CD2	329	N	107	-2.374299
164	CD1	362	NZ	106	-3.371333
214	O	364	CB	102	-2.852225
217	CE2	365	OE1	101	-2.691728
145	CH2	365	OE1	99	-2.691728
142	CB	327	CG	97	-3.072382
164	OH	327	OD1	95	-3.072382
217	OH	296	OH	91	-1.346801
143	O	326	CG	91	-2.94491
167	OD2	360	ND2	90	-2.875716
139	C	328	OD2	89	-3.012799
143	CA	328	OD2	86	-3.012799
212	CB	418	CD1	84	-5.878674
113	NE2	419	CB	83	-6.563643
214	CD2	329	CE1	83	-2.374299
113	CB	419	CE1	83	-6.563643
212	CZ2	418	CD2	83	-5.878674
215	CE1	255	CG	83	-1.089153
212	NE1	419	CA	83	-6.563643
139	CA	328	OD2	81	-3.012799
215	N	255	NH1	81	-1.089153
216	CG2	296	OH	80	-1.346801
140	CA	328	OD1	78	-3.012799
144	CZ	328	CB	77	-3.012799
142	CG2	327	OD1	76	-3.072382
216	CB	416	CD	76	-3.887637
212	CZ3	418	CB	75	-5.878674
145	CH2	362	CB	74	-3.371333
214	ND1	364	CZ	73	-2.852225
214	ND1	328	OD2	73	-3.012799
212	CE2	420	CB	69	-5.917728
212	O	418	CD1	69	-5.878674
167	OD1	360	ND2	68	-2.875716
217	OH	296	CE2	67	-1.346801
217	CE1	296	OH	67	-1.346801
140	N	328	CG	66	-3.012799
215	CG	364	CE2	66	-2.852225
213	OG	416	CB	65	-3.887637
214	ND1	329	CA	65	-2.374299
215	OH	412	CB	65	-0.6095293
164	CD1	363	CD	65	-3.210166
215	CG	255	NE	65	-1.089153
167	CB	359	OG	64	-2.600686
215	CE1	296	CE1	64	-1.346801
171	NH1	365	CG	63	-2.691728
214	CD2	328	CG	62	-3.012799
213	C	416	CD	62	-3.887637
220	CD2	419	CD2	61	-6.563643
144	CD2	328	OD1	61	-3.012799
212	CD1	418	CB	61	-5.878674
113	CB	419	NE2	60	-6.563643
143	OG	327	O	60	-3.072382
212	CZ3	420	CB	56	-5.917728
169	OD2	362	CG	55	-3.371333
215	CE2	416	OE1	55	-3.887637
215	CD1	255	CG	55	-1.089153
215	CE2	329	CD1	54	-2.374299
167	OD1	362	CG	53	-3.371333
212	CZ2	420	CA	52	-5.917728
212	CZ2	418	CA	52	-5.878674
164	CZ	362	NZ	51	-3.371333
215	CZ	364	CG	50	-2.852225
214	NE2	329	CD1	49	-2.374299
167	OD2	360	N	48	-2.875716
220	CD2	419	NE2	47	-6.563643
217	CZ	365	OE1	46	-2.691728
214	CE1	363	O	46	-3.210166
140	OG	327	O	46	-3.072382
217	CE2	365	OE2	46	-2.691728
217	OH	365	CD	43	-2.691728
215	CD2	296	CB	43	-1.346801
212	NE1	418	C	43	-5.878674
212	NE1	420	CB	42	-5.917728
215	CE2	255	NH1	40	-1.089153
167	CG	360	ND2	39	-2.875716
215	C	296	CE2	39	-1.346801
113	OE1	419	CG	38	-6.563643
140	OG	328	O	38	-3.012799
215	CD2	255	CZ	38	-1.089153
167	OD2	360	CG	37	-2.875716
214	O	364	CZ	37	-2.852225
212	CE3	418	CB	36	-5.878674
143	OG	363	CG	35	-3.210166
143	CA	327	CG	35	-3.072382
144	CZ	328	O	34	-3.012799
143	O	327	OD1	33	-3.072382
214	CB	326	CB	33	-2.94491
214	CD2	363	O	32	-3.210166
212	CH2	420	CA	32	-5.917728
164	CZ	362	CB	32	-3.371333
217	OH	296	CZ	31	-1.346801
167	OD1	360	N	30	-2.875716
212	CD2	418	CG	30	-5.878674
221	CZ	419	ND1	29	-6.563643
212	CZ2	419	CG	29	-6.563643
220	CD2	419	CG	29	-6.563643
143	C	363	CG	29	-3.210166
145	CZ3	362	CD	28	-3.371333
215	CZ	329	CE1	28	-2.374299
142	OG1	328	OD2	27	-3.012799
221	CZ	419	CD2	26	-6.563643
221	CE1	419	ND1	26	-6.563643
164	OH	363	CB	25	-3.210166
217	CZ	296	OH	24	-1.346801
220	CZ	419	O	24	-6.563643
215	OH	414	N	24	-1.702286
212	CZ2	418	CG	23	-5.878674
167	CB	360	ND2	22	-2.875716
220	CE1	419	CE1	22	-6.563643
221	CE1	419	CD2	22	-6.563643
142	OG1	328	OD1	21	-3.012799
215	CD2	296	CG	21	-1.346801
214	CB	416	OE1	21	-3.887637
215	CD1	364	CE2	21	-2.852225
214	CD2	416	OE2	19	-3.887637
212	CH2	419	CA	19	-6.563643
171	NH2	357	NH2	19	-1.800664
221	OH	419	CG	19	-6.563643
215	CG	296	OH	19	-1.346801
144	CD2	328	OD2	19	-3.012799
167	OD1	360	CG	18	-2.875716
215	CE1	296	O	18	-1.346801
113	CG	419	ND1	18	-6.563643
220	CD1	419	ND1	18	-6.563643
215	OH	413	O	17	-0.8342329
145	CE2	365	CG	17	-2.691728
140	CB	328	N	17	-3.012799
145	CZ3	362	CE	16	-3.371333
215	CD2	364	CE1	16	-2.852225
143	N	328	OD2	15	-3.012799
214	NE2	330	OG1	15	-2.299105
214	CG	328	O	15	-3.012799
216	N	296	CZ	15	-1.346801
164	OH	327	CG	14	-3.072382
212	CH2	419	CB	14	-6.563643
145	CZ2	362	NZ	14	-3.371333
171	NH2	362	CB	14	-3.371333
214	NE2	328	N	14	-3.012799
215	CE2	296	CB	13	-1.346801
140	CB	328	O	13	-3.012799
143	CB	326	CG	13	-2.94491
214	CA	364	CE2	13	-2.852225
214	CE1	328	CA	13	-3.012799
221	OH	418	CD2	12	-5.878674
145	CH2	362	NZ	12	-3.371333
145	CZ3	362	CG	12	-3.371333
164	OH	362	CD	12	-3.371333
214	NE2	364	CD2	12	-2.852225
144	CE2	328	O	11	-3.012799
220	CE1	419	O	11	-6.563643
215	CA	296	OH	11	-1.346801
215	CD1	296	OH	11	-1.346801
140	O	328	OD2	10	-3.012799
167	OD1	359	CA	10	-2.600686
217	OH	365	N	10	-2.691728
145	NE1	362	CE	10	-3.371333
212	NE1	419	NE2	9	-6.563643
215	CD2	416	CG	9	-3.887637
220	CG	419	ND1	9	-6.563643
212	C	418	CD1	9	-5.878674
142	O	327	CB	9	-3.072382
217	OH	364	CA	9	-2.852225
213	N	418	CD2	9	-5.878674
212	CE3	418	CG	9	-5.878674
214	CG	329	CD1	9	-2.374299
140	CB	327	O	8	-3.072382
113	CB	419	ND1	8	-6.563643
216	CG2	294	ND2	8	-3.240267
142	C	327	CG	8	-3.072382
214	NE2	364	CZ	8	-2.852225
215	CE1	364	CD2	8	-2.852225
215	OH	413	C	8	-0.8342329
164	OH	362	CB	8	-3.371333
216	N	296	CE1	8	-1.346801
143	C	326	CB	8	-2.94491
215	N	364	CE2	8	-2.852225
215	CE1	364	CE1	8	-2.852225
212	CZ3	418	CD2	8	-5.878674
167	OD2	360	OD1	7	-2.875716
171	NH2	362	NZ	7	-3.371333
142	O	363	CG	7	-3.210166
217	CZ	364	O	7	-2.852225
215	CE2	296	CG	7	-1.346801
215	N	364	CD2	7	-2.852225
214	CG	329	CE1	6	-2.374299
167	OD1	360	OD1	6	-2.875716
220	OH	419	C	6	-6.563643
215	OH	412	C	6	-0.6095293
214	CG	363	CB	6	-3.210166
144	OH	328	C	6	-3.012799
167	OD2	362	CG	6	-3.371333
221	CE2	419	CE1	6	-6.563643
145	CH2	365	CD	6	-2.691728
215	OH	296	CG	6	-1.346801
171	NH2	360	O	5	-2.875716
164	OH	326	CB	5	-2.94491
143	C	327	OD1	5	-3.072382
143	CB	326	CA	5	-2.94491
213	CB	416	CG	5	-3.887637
212	CH2	418	CD2	5	-5.878674
140	N	328	CB	5	-3.012799
214	ND1	329	CD1	5	-2.374299
169	OD1	365	OE2	5	-2.691728
212	CH2	293	CG2	5	-4.047774
212	CE2	420	N	4	-5.917728
164	CE1	362	NZ	4	-3.371333
164	OH	362	CE	4	-3.371333
215	OH	325	CD2	4	-2.131935
143	CB	327	C	4	-3.072382
214	CB	329	CE1	4	-2.374299
215	OH	296	O	4	-1.346801
167	CB	362	NZ	4	-3.371333
215	O	416	CD	4	-3.887637
140	O	328	CB	4	-3.012799
217	OH	255	CG	4	-1.089153
140	OG	328	CA	4	-3.012799
143	CA	327	N	4	-3.072382
164	OH	324	NZ	3	-1.741489
139	C	328	OD1	3	-3.012799
215	OH	297	C	3	-0.8372292
164	CZ	327	OD2	3	-3.072382
139	CB	328	OD1	3	-3.012799
113	CA	419	CE1	3	-6.563643
143	N	327	CG	3	-3.072382
214	NE2	327	OD1	3	-3.072382
113	CD	419	CG	3	-6.563643
215	CE2	416	CD	3	-3.887637
215	C	255	NH1	3	-1.089153
214	ND1	328	OD1	3	-3.012799
164	OH	324	CE	3	-1.741489
215	CE1	297	N	3	-0.8372292
214	CB	364	CB	3	-2.852225
220	CE1	419	NE2	3	-6.563643
143	O	327	OD2	3	-3.072382
214	CD2	330	OG1	3	-2.299105
213	OG	418	CG	3	-5.878674
217	CZ	365	OE2	2	-2.691728
214	CE1	329	CD1	2	-2.374299
217	CE2	364	O	2	-2.852225
171	NH2	359	OG	2	-2.600686
139	CA	328	OD1	2	-3.012799
215	CE2	296	CE1	2	-1.346801
215	CD2	329	CE1	2	-2.374299
214	ND1	328	CG	2	-3.012799
164	CE2	362	CB	2	-3.371333
169	CB	359	CB	2	-2.600686
214	CD2	330	N	2	-2.299105
212	CZ2	419	CD2	2	-6.563643
145	NE1	363	O	2	-3.210166
215	CE2	298	OD2	2	-0.4140366
214	CG	329	CB	2	-2.374299
212	CE2	419	CG	2	-6.563643
215	CB	414	CB	2	-1.702286
214	CG	416	OE2	2	-3.887637
139	CB	328	CG	2	-3.012799
143	O	328	OD2	2	-3.012799
143	O	328	OD1	2	-3.012799
214	CE1	329	CB	2	-2.374299
214	ND1	329	N	2	-2.374299
217	OH	363	C	2	-3.210166
220	CG	419	CE1	2	-6.563643
164	CG	362	CB	2	-3.371333
213	CB	418	CG	2	-5.878674
215	CZ	296	CD2	2	-1.346801
212	CE2	419	CD2	2	-6.563643
215	CB	255	CZ	2	-1.089153
214	NE2	329	CE1	2	-2.374299
