# Supplementary material for: Identifying vaccine escape sites via statistical comparisons of short-term molecular dynamics
Source: Biophys Rep (N Y). 2022 Apr 4;2(2):100056. doi: 10.1016/j.bpr.2022.100056 (PMC8978532; doi:10.1016/j.bpr.2022.100056)
Supplement: Data S1. Supporting data for all figures [file mmc2.zip › data_RajendranFerranBabbitt_2022/Figure S3 [heavy atom contacts]/0.4nm/contactsS2H97/DynamicContactsCounted2.dat]

myContactRes2	myContactRes1	myTotalFraction	myKL
362	167	2.99672	-3.371333
296	215	2.85927	-1.346801
362	169	2.74558	-3.371333
363	164	2.36942	-3.210166
419	212	2.28443	-6.563643
418	212	2.14387	-5.878674
326	214	2.11774	-2.94491
255	215	1.87556	-1.089153
414	215	1.86062	-1.702286
416	213	1.63875	-3.887637
362	164	1.42767	-3.371333
364	214	1.33397	-2.852225
419	220	1.18596	-6.563643
364	215	1.15909	-2.852225
328	140	0.90705	-3.012799
255	217	0.88795	-1.089153
416	216	0.81548	-3.887637
328	144	0.78536	-3.012799
418	216	0.74332	-5.878674
416	215	0.33204	-3.887637
418	213	0.24157	-5.878674
420	212	0.24011	-5.917728
328	214	0.16346	-3.012799
362	145	0.13426	-3.371333
327	143	0.08864	-3.072382
329	215	0.0682	-2.374299
362	171	0.00513	-3.371333
255	215	7.67429	-1.089153
296	215	6.89182	-1.346801
365	171	6.25435	-2.691728
298	215	5.66944	-0.4140366
362	164	5.56005	-3.371333
364	215	4.24278	-2.852225
414	215	4.07978	-1.702286
419	220	3.00277	-6.563643
362	169	2.73934	-3.371333
416	213	2.5483	-3.887637
362	167	2.47208	-3.371333
362	145	2.46728	-3.371333
418	212	2.32291	-5.878674
328	143	2.26721	-3.012799
419	212	1.80755	-6.563643
255	217	1.80002	-1.089153
416	215	1.66298	-3.887637
364	214	1.59688	-2.852225
416	216	1.54674	-3.887637
328	214	1.54633	-3.012799
327	143	1.30921	-3.072382
328	140	1.10895	-3.012799
419	221	0.87514	-6.563643
326	214	0.84497	-2.94491
363	164	0.69925	-3.210166
327	142	0.69502	-3.072382
365	145	0.65514	-2.691728
326	143	0.62137	-2.94491
418	216	0.56441	-5.878674
323	215	0.5234	-0.9672331
418	213	0.49234	-5.878674
419	113	0.44105	-6.563643
296	216	0.26322	-1.346801
328	144	0.25386	-3.012799
255	214	0.23103	-1.089153
327	140	0.20558	-3.072382
359	169	0.20253	-2.600686
329	214	0.16524	-2.374299
412	215	0.16349	-0.6095293
363	143	0.1595	-3.210166
416	214	0.12518	-3.887637
364	217	0.11544	-2.852225
420	212	0.09196	-5.917728
360	167	0.08409	-2.875716
359	167	0.07937	-2.600686
363	214	0.0793	-3.210166
362	171	0.05493	-3.371333
294	216	0.0328	-3.240267
329	215	0.02081	-2.374299
360	169	0.01968	-2.875716
365	217	0.00672	-2.691728
365	169	0.00557	-2.691728
327	164	0.00426	-3.072382
363	217	0.00413	-3.210166
328	139	0.00299	-3.012799
296	217	0.0028	-1.346801
328	142	0.00048	-3.012799
413	215	0.00025	-0.8342329
330	214	0.00021	-2.299105
357	171	0.00019	-1.800664
418	221	0.00012	-5.878674
297	215	9e-05	-0.8372292
363	142	7e-05	-3.210166
324	164	6e-05	-1.741489
326	164	5e-05	-2.94491
360	171	5e-05	-2.875716
293	212	5e-05	-4.047774
325	215	4e-05	-2.131935
327	214	3e-05	-3.072382
363	145	2e-05	-3.210166
359	171	2e-05	-2.600686
417	113	1e-05	-5.045629
357	169	1e-05	-1.800664
