# Supplementary material for: Identifying vaccine escape sites via statistical comparisons of short-term molecular dynamics
Source: Biophys Rep (N Y). 2022 Apr 4;2(2):100056. doi: 10.1016/j.bpr.2022.100056 (PMC8978532; doi:10.1016/j.bpr.2022.100056)
Supplement: Data S1. Supporting data for all figures [file mmc2.zip › data_RajendranFerranBabbitt_2022/Figure S3 [heavy atom contacts]/0.4nm/contactsS2H97/log_S2H97]

CPPTRAJ: Trajectory Analysis. V18.01
    ___  ___  ___  ___
     | \/ | \/ | \/ | 
    _|_/\_|_/\_|_/\_|_

| Date/time: 03/09/22 16:49:57
| Available memory: 2.511 GB

	Loading previous history from log 'cpptraj.log'
> parm S2H97.prmtop
  [parm S2H97.prmtop]
	Reading 'S2H97.prmtop' as Amber Topology
	Radius Set: modified Bondi radii (mbondi)
> trajin S2H97.nc
  [trajin S2H97.nc]
	Reading 'S2H97.nc' as Amber NetCDF
> reference S2H97.inpcrd
  [reference S2H97.inpcrd]
	Reading 'S2H97.inpcrd' as Amber Restart
	Setting active reference for distance-based masks: 'S2H97.inpcrd'
<seriesout native1.dat savenonnative seriesnnout nonnative1.dat              
  [nativecontacts name CON1 :113-231&!@H= :232-429&!@H= writecontacts contacts1.dat byresidue out numcontacts1.dat resout rescontacts1.dat mindist maxdist distance 4.0 reference map mapout resmap1.gnu contactpdb contacts1.pdb nncontactpdb nncontacts1.pdb series seriesout native1.dat savenonnative seriesnnout nonnative1.dat]
    NATIVECONTACTS: Mask1=':113-231&!@H*' Mask2=':232-429&!@H*', contacts set up based on'S2H97.inpcrd'.
	Contacts will be ignored for residues spaced < 1 apart.
	Map will be printed by residue.
	Saving non-native contacts as well (may use a lot of memory).
	Distance cutoff is 4 Angstroms, imaging is on.
	Mask selection will not include solvent.
	Data set name: CON1
	Saving maximum observed distances in set 'CON1[maxdist]'
	Saving minimum observed distances in set 'CON1[mindist]'
	Output to 'numcontacts1.dat'
	Contact stats will be written to 'contacts1.dat'
	Contact res pairs will be written to 'rescontacts1.dat'
	Contact PDB will be written to 'contacts1.pdb'
	Non-native contact PDB will be written to 'nncontacts1.pdb'
	Native contacts map will be saved as set 'CON1[nativemap]'
	Non-native contacts map will be saved as set 'CON1[nonnatmap]'
	Native map output to 'native.resmap1.gnu'
	Native map output to 'nonnative.resmap1.gnu'
	Saving native contact time series CON1[NC].
	Writing native contact time series to native1.dat
	Saving non-native contact time series CON1[NN]
	Writing non-native contact time series to nonnative1.dat
	Mask [:113-231&!@H*] corresponds to 954 atoms.
	Mask [:232-429&!@H*] corresponds to 1570 atoms.
	Setup 82 native contacts:
		Atom ':140@OG' to ':328@CB'
		Atom ':140@OG' to ':328@CG'
		Atom ':140@OG' to ':328@OD1'
		Atom ':140@OG' to ':328@OD2'
		Atom ':143@OG' to ':327@OD2'
		Atom ':144@CZ' to ':328@OD2'
		Atom ':144@OH' to ':328@CG'
		Atom ':144@OH' to ':328@OD1'
		Atom ':144@OH' to ':328@OD2'
		Atom ':144@CE2' to ':328@OD2'
		Atom ':145@CZ2' to ':362@CE'
		Atom ':145@CH2' to ':362@CE'
		Atom ':164@CD1' to ':362@CG'
		Atom ':164@CE1' to ':362@CG'
		Atom ':164@CZ' to ':363@CD'
		Atom ':164@OH' to ':363@CD'
		Atom ':164@OH' to ':363@CG'
		Atom ':167@CG' to ':362@NZ'
		Atom ':167@OD1' to ':362@NZ'
		Atom ':167@OD2' to ':362@NZ'
		Atom ':169@CB' to ':362@NZ'
		Atom ':169@CG' to ':362@NZ'
		Atom ':169@OD2' to ':362@CE'
		Atom ':169@OD2' to ':362@NZ'
		Atom ':171@NH2' to ':362@CE'
		Atom ':212@CG' to ':418@CD2'
		Atom ':212@CD1' to ':418@CD2'
		Atom ':212@NE1' to ':419@N'
		Atom ':212@CE2' to ':418@CB'
		Atom ':212@CE2' to ':419@N'
		Atom ':212@CZ2' to ':418@CB'
		Atom ':212@CZ2' to ':419@N'
		Atom ':212@CZ2' to ':419@CA'
		Atom ':212@CZ2' to ':419@C'
		Atom ':212@CZ2' to ':419@O'
		Atom ':212@CH2' to ':419@O'
		Atom ':212@CH2' to ':420@CB'
		Atom ':212@CE3' to ':418@CD1'
		Atom ':213@OG' to ':416@CG'
		Atom ':213@OG' to ':416@CD'
		Atom ':213@OG' to ':416@OE2'
		Atom ':213@OG' to ':418@CD2'
		Atom ':214@CB' to ':364@CE2'
		Atom ':214@CB' to ':364@CD2'
		Atom ':214@CE1' to ':326@CG'
		Atom ':214@CE1' to ':326@CB'
		Atom ':214@CE1' to ':328@OD1'
		Atom ':214@NE2' to ':326@CG'
		Atom ':214@NE2' to ':326@CB'
		Atom ':214@NE2' to ':328@OD1'
		Atom ':214@CD2' to ':326@CG'
		Atom ':215@CB' to ':296@CD1'
		Atom ':215@CB' to ':296@CE1'
		Atom ':215@CB' to ':296@CZ'
		Atom ':215@CB' to ':416@OE2'
		Atom ':215@CG' to ':296@CD1'
		Atom ':215@CG' to ':296@CE1'
		Atom ':215@CD1' to ':255@NH2'
		Atom ':215@CE1' to ':255@NH2'
		Atom ':215@CE1' to ':364@CZ'
		Atom ':215@CE1' to ':364@CE2'
		Atom ':215@CE1' to ':414@CB'
		Atom ':215@CZ' to ':364@CZ'
		Atom ':215@CZ' to ':364@CE2'
		Atom ':215@CZ' to ':414@CB'
		Atom ':215@OH' to ':329@CD1'
		Atom ':215@OH' to ':329@CE1'
		Atom ':215@OH' to ':364@CZ'
		Atom ':215@OH' to ':364@CE2'
		Atom ':215@OH' to ':414@CB'
		Atom ':215@OH' to ':414@OG'
		Atom ':215@CD2' to ':416@CB'
		Atom ':215@C' to ':416@OE2'
		Atom ':215@O' to ':296@OH'
		Atom ':216@N' to ':416@OE2'
		Atom ':216@CB' to ':416@OE2'
		Atom ':216@OG1' to ':416@CD'
		Atom ':216@OG1' to ':416@OE2'
		Atom ':216@OG1' to ':418@CD1'
		Atom ':217@OH' to ':255@NH1'
		Atom ':220@OH' to ':419@CB'
		Atom ':220@OH' to ':419@CD2'
> run
  [run]
---------- RUN BEGIN -------------------------------------------------

PARAMETER FILES (1 total):
 0: S2H97.prmtop, 61951 atoms, 18910 res, box: Trunc. Oct., 18484 mol, 18474 solvent

INPUT TRAJECTORIES (1 total):
 0: 'S2H97.nc' is a NetCDF AMBER trajectory with coordinates, time, box, Parm S2H97.prmtop (Trunc. Oct. box) (reading 100000 of 100000)
  Coordinate processing will occur on 100000 frames.

REFERENCE FRAMES (1 total):
    0: S2H97.inpcrd:1
	Active reference frame for distance-based masks is 'default_name'

BEGIN TRAJECTORY PROCESSING:
.....................................................
ACTION SETUP FOR PARM 'S2H97.prmtop' (1 actions):
  0: [nativecontacts name CON1 :113-231&!@H= :232-429&!@H= writecontacts contacts1.dat byresidue out numcontacts1.dat resout rescontacts1.dat mindist maxdist distance 4.0 reference map mapout resmap1.gnu contactpdb contacts1.pdb nncontactpdb nncontacts1.pdb series seriesout native1.dat savenonnative seriesnnout nonnative1.dat]
	Mask [:113-231&!@H*] corresponds to 954 atoms.
	Mask [:232-429&!@H*] corresponds to 1570 atoms.
	954 potential contact sites for ':113-231&!@H*'
	1570 potential contact sites for ':232-429&!@H*'
	Imaging enabled.
----- S2H97.nc (1-100000, 1) -----
 0% 10% 20% 30% 40% 50% 60% 70% 80% 90% 100% Complete.

Read 100000 frames and processed 100000 frames.
TIME: Avg. throughput= 8.3499 frames / second.

ACTION OUTPUT:
    CONTACTS: CON1: Writing native contacts to file 'contacts1.dat'
              CON1: Writing non-native contacts to file 'contacts1.dat'
	Writing contacts PDB to 'contacts1.pdb'
	Writing contacts PDB to 'nncontacts1.pdb'
TIME: Analyses took 0.0000 seconds.

DATASETS (929 total):
	CON1[native] "CON1[native]" (integer), size is 100000
	CON1[nonnative] "CON1[nonnative]" (integer), size is 100000
	CON1[mindist] "CON1[mindist]" (double), size is 100000
	CON1[maxdist] "CON1[maxdist]" (double), size is 100000
	CON1[nativemap] "CON1[nativemap]" (double matrix), size is 50403
	CON1[nonnatmap] "CON1[nonnatmap]" (double matrix), size is 50403
	CON1[NC]:1 ":140@OG_:328@CB" (integer), size is 100000
	CON1[NC]:2 ":140@OG_:328@CG" (integer), size is 100000
	CON1[NC]:3 ":140@OG_:328@OD1" (integer), size is 100000
	CON1[NC]:4 ":140@OG_:328@OD2" (integer), size is 100000
	CON1[NC]:5 ":143@OG_:327@OD2" (integer), size is 100000
	CON1[NC]:6 ":144@CZ_:328@OD2" (integer), size is 100000
	CON1[NC]:7 ":144@OH_:328@CG" (integer), size is 100000
	CON1[NC]:8 ":144@OH_:328@OD1" (integer), size is 100000
	CON1[NC]:9 ":144@OH_:328@OD2" (integer), size is 100000
	CON1[NC]:10 ":144@CE2_:328@OD2" (integer), size is 100000
	CON1[NC]:11 ":145@CZ2_:362@CE" (integer), size is 100000
	CON1[NC]:12 ":145@CH2_:362@CE" (integer), size is 100000
	CON1[NC]:13 ":164@CD1_:362@CG" (integer), size is 100000
	CON1[NC]:14 ":164@CE1_:362@CG" (integer), size is 100000
	CON1[NC]:15 ":164@CZ_:363@CD" (integer), size is 100000
	CON1[NC]:16 ":164@OH_:363@CD" (integer), size is 100000
	CON1[NC]:17 ":164@OH_:363@CG" (integer), size is 100000
	CON1[NC]:18 ":167@CG_:362@NZ" (integer), size is 100000
	CON1[NC]:19 ":167@OD1_:362@NZ" (integer), size is 100000
	CON1[NC]:20 ":167@OD2_:362@NZ" (integer), size is 100000
	CON1[NC]:21 ":169@CB_:362@NZ" (integer), size is 100000
	CON1[NC]:22 ":169@CG_:362@NZ" (integer), size is 100000
	CON1[NC]:23 ":169@OD2_:362@CE" (integer), size is 100000
	CON1[NC]:24 ":169@OD2_:362@NZ" (integer), size is 100000
	CON1[NC]:25 ":171@NH2_:362@CE" (integer), size is 100000
	CON1[NC]:26 ":212@CG_:418@CD2" (integer), size is 100000
	CON1[NC]:27 ":212@CD1_:418@CD2" (integer), size is 100000
	CON1[NC]:28 ":212@NE1_:419@N" (integer), size is 100000
	CON1[NC]:29 ":212@CE2_:418@CB" (integer), size is 100000
	CON1[NC]:30 ":212@CE2_:419@N" (integer), size is 100000
	CON1[NC]:31 ":212@CZ2_:418@CB" (integer), size is 100000
	CON1[NC]:32 ":212@CZ2_:419@N" (integer), size is 100000
	CON1[NC]:33 ":212@CZ2_:419@CA" (integer), size is 100000
	CON1[NC]:34 ":212@CZ2_:419@C" (integer), size is 100000
	CON1[NC]:35 ":212@CZ2_:419@O" (integer), size is 100000
	CON1[NC]:36 ":212@CH2_:419@O" (integer), size is 100000
	CON1[NC]:37 ":212@CH2_:420@CB" (integer), size is 100000
	CON1[NC]:38 ":212@CE3_:418@CD1" (integer), size is 100000
	CON1[NC]:39 ":213@OG_:416@CG" (integer), size is 100000
	CON1[NC]:40 ":213@OG_:416@CD" (integer), size is 100000
	CON1[NC]:41 ":213@OG_:416@OE2" (integer), size is 100000
	CON1[NC]:42 ":213@OG_:418@CD2" (integer), size is 100000
	CON1[NC]:43 ":214@CB_:364@CE2" (integer), size is 100000
	CON1[NC]:44 ":214@CB_:364@CD2" (integer), size is 100000
	CON1[NC]:45 ":214@CE1_:326@CG" (integer), size is 100000
	CON1[NC]:46 ":214@CE1_:326@CB" (integer), size is 100000
	CON1[NC]:47 ":214@CE1_:328@OD1" (integer), size is 100000
	CON1[NC]:48 ":214@NE2_:326@CG" (integer), size is 100000
	CON1[NC]:49 ":214@NE2_:326@CB" (integer), size is 100000
	CON1[NC]:50 ":214@NE2_:328@OD1" (integer), size is 100000
	CON1[NC]:51 ":214@CD2_:326@CG" (integer), size is 100000
	CON1[NC]:52 ":215@CB_:296@CD1" (integer), size is 100000
	CON1[NC]:53 ":215@CB_:296@CE1" (integer), size is 100000
	CON1[NC]:54 ":215@CB_:296@CZ" (integer), size is 100000
	CON1[NC]:55 ":215@CB_:416@OE2" (integer), size is 100000
	CON1[NC]:56 ":215@CG_:296@CD1" (integer), size is 100000
	CON1[NC]:57 ":215@CG_:296@CE1" (integer), size is 100000
	CON1[NC]:58 ":215@CD1_:255@NH2" (integer), size is 100000
	CON1[NC]:59 ":215@CE1_:255@NH2" (integer), size is 100000
	CON1[NC]:60 ":215@CE1_:364@CZ" (integer), size is 100000
	CON1[NC]:61 ":215@CE1_:364@CE2" (integer), size is 100000
	CON1[NC]:62 ":215@CE1_:414@CB" (integer), size is 100000
	CON1[NC]:63 ":215@CZ_:364@CZ" (integer), size is 100000
	CON1[NC]:64 ":215@CZ_:364@CE2" (integer), size is 100000
	CON1[NC]:65 ":215@CZ_:414@CB" (integer), size is 100000
	CON1[NC]:66 ":215@OH_:329@CD1" (integer), size is 100000
	CON1[NC]:67 ":215@OH_:329@CE1" (integer), size is 100000
	CON1[NC]:68 ":215@OH_:364@CZ" (integer), size is 100000
	CON1[NC]:69 ":215@OH_:364@CE2" (integer), size is 100000
	CON1[NC]:70 ":215@OH_:414@CB" (integer), size is 100000
	CON1[NC]:71 ":215@OH_:414@OG" (integer), size is 100000
	CON1[NC]:72 ":215@CD2_:416@CB" (integer), size is 100000
	CON1[NC]:73 ":215@C_:416@OE2" (integer), size is 100000
	CON1[NC]:74 ":215@O_:296@OH" (integer), size is 100000
	CON1[NC]:75 ":216@N_:416@OE2" (integer), size is 100000
	CON1[NC]:76 ":216@CB_:416@OE2" (integer), size is 100000
	CON1[NC]:77 ":216@OG1_:416@CD" (integer), size is 100000
	CON1[NC]:78 ":216@OG1_:416@OE2" (integer), size is 100000
	CON1[NC]:79 ":216@OG1_:418@CD1" (integer), size is 100000
	CON1[NC]:80 ":217@OH_:255@NH1" (integer), size is 100000
	CON1[NC]:81 ":220@OH_:419@CB" (integer), size is 100000
	CON1[NC]:82 ":220@OH_:419@CD2" (integer), size is 100000
	CON1[NN]:1 ":143@CB_:328@CG" (integer), size is 100000
	CON1[NN]:2 ":143@CB_:328@OD2" (integer), size is 100000
	CON1[NN]:3 ":143@OG_:328@CG" (integer), size is 100000
	CON1[NN]:4 ":143@OG_:328@OD2" (integer), size is 100000
	CON1[NN]:5 ":144@CZ_:328@OD1" (integer), size is 100000
	CON1[NN]:6 ":144@CE2_:328@OD1" (integer), size is 100000
	CON1[NN]:7 ":145@CZ2_:362@CB" (integer), size is 100000
	CON1[NN]:8 ":145@CZ2_:362@CG" (integer), size is 100000
	CON1[NN]:9 ":164@CG_:362@CG" (integer), size is 100000
	CON1[NN]:10 ":164@CG_:362@CE" (integer), size is 100000
	CON1[NN]:11 ":164@CE1_:363@CD" (integer), size is 100000
	CON1[NN]:12 ":164@CD2_:362@CE" (integer), size is 100000
	CON1[NN]:13 ":167@CG_:362@CE" (integer), size is 100000
	CON1[NN]:14 ":167@OD1_:362@CE" (integer), size is 100000
	CON1[NN]:15 ":167@OD2_:362@CE" (integer), size is 100000
	CON1[NN]:16 ":169@CB_:362@CE" (integer), size is 100000
	CON1[NN]:17 ":169@OD2_:362@CD" (integer), size is 100000
	CON1[NN]:18 ":171@CZ_:365@OE1" (integer), size is 100000
	CON1[NN]:19 ":171@NH1_:365@CD" (integer), size is 100000
	CON1[NN]:20 ":171@NH1_:365@OE1" (integer), size is 100000
	CON1[NN]:21 ":171@NH2_:365@CD" (integer), size is 100000
	CON1[NN]:22 ":171@NH2_:365@OE1" (integer), size is 100000
	CON1[NN]:23 ":171@NH2_:365@OE2" (integer), size is 100000
	CON1[NN]:24 ":212@NE1_:418@CB" (integer), size is 100000
	CON1[NN]:25 ":213@CB_:416@OE2" (integer), size is 100000
	CON1[NN]:26 ":213@CB_:418@CD2" (integer), size is 100000
	CON1[NN]:27 ":213@OG_:416@OE1" (integer), size is 100000
	CON1[NN]:28 ":214@CB_:326@CG" (integer), size is 100000
	CON1[NN]:29 ":214@CG_:326@CG" (integer), size is 100000
	CON1[NN]:30 ":214@CG_:326@CB" (integer), size is 100000
	CON1[NN]:31 ":214@ND1_:326@CG" (integer), size is 100000
	CON1[NN]:32 ":214@ND1_:326@CB" (integer), size is 100000
	CON1[NN]:33 ":214@CE1_:328@CG" (integer), size is 100000
	CON1[NN]:34 ":214@CE1_:328@OD2" (integer), size is 100000
	CON1[NN]:35 ":214@CE1_:328@C" (integer), size is 100000
	CON1[NN]:36 ":214@CE1_:328@O" (integer), size is 100000
	CON1[NN]:37 ":214@CE1_:329@N" (integer), size is 100000
	CON1[NN]:38 ":214@NE2_:328@CG" (integer), size is 100000
	CON1[NN]:39 ":214@NE2_:328@OD2" (integer), size is 100000
	CON1[NN]:40 ":214@CD2_:326@CB" (integer), size is 100000
	CON1[NN]:41 ":214@O_:364@CE2" (integer), size is 100000
	CON1[NN]:42 ":214@O_:364@CD2" (integer), size is 100000
	CON1[NN]:43 ":215@N_:416@OE2" (integer), size is 100000
	CON1[NN]:44 ":215@CA_:416@OE2" (integer), size is 100000
	CON1[NN]:45 ":215@CD1_:255@CZ" (integer), size is 100000
	CON1[NN]:46 ":215@CD1_:296@CB" (integer), size is 100000
	CON1[NN]:47 ":215@CD1_:296@CG" (integer), size is 100000
	CON1[NN]:48 ":215@CD1_:296@CD1" (integer), size is 100000
	CON1[NN]:49 ":215@CD1_:296@CD2" (integer), size is 100000
	CON1[NN]:50 ":215@CE1_:255@NE" (integer), size is 100000
	CON1[NN]:51 ":215@CE1_:255@CZ" (integer), size is 100000
	CON1[NN]:52 ":215@CE1_:296@CB" (integer), size is 100000
	CON1[NN]:53 ":215@CE1_:296@CG" (integer), size is 100000
	CON1[NN]:54 ":215@CE1_:298@OD2" (integer), size is 100000
	CON1[NN]:55 ":215@CZ_:255@NH2" (integer), size is 100000
	CON1[NN]:56 ":215@CZ_:298@OD2" (integer), size is 100000
	CON1[NN]:57 ":215@OH_:255@NH2" (integer), size is 100000
	CON1[NN]:58 ":215@OH_:298@CG" (integer), size is 100000
	CON1[NN]:59 ":215@OH_:298@OD2" (integer), size is 100000
	CON1[NN]:60 ":215@OH_:323@OH" (integer), size is 100000
	CON1[NN]:61 ":215@OH_:364@CE1" (integer), size is 100000
	CON1[NN]:62 ":215@OH_:412@CG1" (integer), size is 100000
	CON1[NN]:63 ":215@CE2_:364@CZ" (integer), size is 100000
	CON1[NN]:64 ":215@CE2_:364@CE2" (integer), size is 100000
	CON1[NN]:65 ":215@CE2_:414@CB" (integer), size is 100000
	CON1[NN]:66 ":215@CE2_:414@OG" (integer), size is 100000
	CON1[NN]:67 ":215@CD2_:364@CE2" (integer), size is 100000
	CON1[NN]:68 ":215@CD2_:414@OG" (integer), size is 100000
	CON1[NN]:69 ":216@N_:416@OE1" (integer), size is 100000
	CON1[NN]:70 ":216@CB_:416@OE1" (integer), size is 100000
	CON1[NN]:71 ":216@OG1_:294@ND2" (integer), size is 100000
	CON1[NN]:72 ":216@OG1_:296@OH" (integer), size is 100000
	CON1[NN]:73 ":216@OG1_:416@OE1" (integer), size is 100000
	CON1[NN]:74 ":217@CZ_:255@NH1" (integer), size is 100000
	CON1[NN]:75 ":217@OH_:255@CZ" (integer), size is 100000
	CON1[NN]:76 ":217@OH_:255@NH2" (integer), size is 100000
	CON1[NN]:77 ":217@OH_:364@CB" (integer), size is 100000
	CON1[NN]:78 ":217@OH_:364@CD2" (integer), size is 100000
	CON1[NN]:79 ":217@CE2_:255@NH1" (integer), size is 100000
	CON1[NN]:80 ":220@CZ_:419@CB" (integer), size is 100000
	CON1[NN]:81 ":220@OH_:419@CG" (integer), size is 100000
	CON1[NN]:82 ":220@OH_:419@ND1" (integer), size is 100000
	CON1[NN]:83 ":140@CB_:328@CB" (integer), size is 100000
	CON1[NN]:84 ":140@CB_:328@CG" (integer), size is 100000
	CON1[NN]:85 ":143@OG_:326@CB" (integer), size is 100000
	CON1[NN]:86 ":143@OG_:327@N" (integer), size is 100000
	CON1[NN]:87 ":144@CE2_:328@CG" (integer), size is 100000
	CON1[NN]:88 ":164@CB_:362@CG" (integer), size is 100000
	CON1[NN]:89 ":164@CE2_:362@CG" (integer), size is 100000
	CON1[NN]:90 ":164@CD2_:362@CG" (integer), size is 100000
	CON1[NN]:91 ":212@CE2_:418@CD1" (integer), size is 100000
	CON1[NN]:92 ":212@CZ2_:420@CB" (integer), size is 100000
	CON1[NN]:93 ":212@CD2_:418@CD1" (integer), size is 100000
	CON1[NN]:94 ":215@CD1_:255@NE" (integer), size is 100000
	CON1[NN]:95 ":215@CD1_:255@NH1" (integer), size is 100000
	CON1[NN]:96 ":215@CE1_:298@CG" (integer), size is 100000
	CON1[NN]:97 ":215@CE1_:298@OD1" (integer), size is 100000
	CON1[NN]:98 ":215@CZ_:364@CE1" (integer), size is 100000
	CON1[NN]:99 ":215@CZ_:414@OG" (integer), size is 100000
	CON1[NN]:100 ":164@CB_:362@CE" (integer), size is 100000
	CON1[NN]:101 ":169@CG_:362@CE" (integer), size is 100000
	CON1[NN]:102 ":212@CZ2_:419@CB" (integer), size is 100000
	CON1[NN]:103 ":215@OH_:298@OD1" (integer), size is 100000
	CON1[NN]:104 ":220@CZ_:419@CG" (integer), size is 100000
	CON1[NN]:105 ":220@CZ_:419@CD2" (integer), size is 100000
	CON1[NN]:106 ":220@OH_:419@NE2" (integer), size is 100000
	CON1[NN]:107 ":143@OG_:328@N" (integer), size is 100000
	CON1[NN]:108 ":143@O_:363@CG" (integer), size is 100000
	CON1[NN]:109 ":144@CZ_:328@CG" (integer), size is 100000
	CON1[NN]:110 ":145@NE1_:362@CB" (integer), size is 100000
	CON1[NN]:111 ":145@CE2_:362@CB" (integer), size is 100000
	CON1[NN]:112 ":145@CE2_:362@CG" (integer), size is 100000
	CON1[NN]:113 ":145@CZ2_:362@CD" (integer), size is 100000
	CON1[NN]:114 ":171@CZ_:365@OE2" (integer), size is 100000
	CON1[NN]:115 ":171@NH1_:365@OE2" (integer), size is 100000
	CON1[NN]:116 ":171@NH2_:362@CD" (integer), size is 100000
	CON1[NN]:117 ":215@CB_:296@OH" (integer), size is 100000
	CON1[NN]:118 ":215@CB_:296@CE2" (integer), size is 100000
	CON1[NN]:119 ":215@CG_:255@NH1" (integer), size is 100000
	CON1[NN]:120 ":215@CG_:296@CG" (integer), size is 100000
	CON1[NN]:121 ":215@CE1_:255@NH1" (integer), size is 100000
	CON1[NN]:122 ":217@OH_:364@CG" (integer), size is 100000
	CON1[NN]:123 ":220@OH_:419@CE1" (integer), size is 100000
	CON1[NN]:124 ":143@OG_:326@C" (integer), size is 100000
	CON1[NN]:125 ":164@CE2_:362@CE" (integer), size is 100000
	CON1[NN]:126 ":215@OH_:364@CD1" (integer), size is 100000
	CON1[NN]:127 ":215@CE2_:364@CE1" (integer), size is 100000
	CON1[NN]:128 ":215@C_:296@OH" (integer), size is 100000
	CON1[NN]:129 ":216@CB_:418@CD1" (integer), size is 100000
	CON1[NN]:130 ":216@CG2_:418@CD1" (integer), size is 100000
	CON1[NN]:131 ":212@NE1_:418@CD2" (integer), size is 100000
	CON1[NN]:132 ":215@CD1_:296@CE1" (integer), size is 100000
	CON1[NN]:133 ":215@CE1_:296@CD1" (integer), size is 100000
	CON1[NN]:134 ":215@CE2_:364@CD2" (integer), size is 100000
	CON1[NN]:135 ":215@CG_:255@CZ" (integer), size is 100000
	CON1[NN]:136 ":164@CZ_:362@CG" (integer), size is 100000
	CON1[NN]:137 ":164@CD2_:362@CD" (integer), size is 100000
	CON1[NN]:138 ":214@CD2_:328@OD2" (integer), size is 100000
	CON1[NN]:139 ":215@CG_:296@CZ" (integer), size is 100000
	CON1[NN]:140 ":215@CD1_:296@CZ" (integer), size is 100000
	CON1[NN]:141 ":215@CD1_:296@CE2" (integer), size is 100000
	CON1[NN]:142 ":143@OG_:327@CA" (integer), size is 100000
	CON1[NN]:143 ":143@OG_:327@CB" (integer), size is 100000
	CON1[NN]:144 ":164@CZ_:363@CG" (integer), size is 100000
	CON1[NN]:145 ":214@ND1_:328@O" (integer), size is 100000
	CON1[NN]:146 ":140@CB_:328@OD2" (integer), size is 100000
	CON1[NN]:147 ":212@NE1_:418@CG" (integer), size is 100000
	CON1[NN]:148 ":212@NE1_:418@CD1" (integer), size is 100000
	CON1[NN]:149 ":212@CZ2_:418@CD1" (integer), size is 100000
	CON1[NN]:150 ":215@CB_:416@OE1" (integer), size is 100000
	CON1[NN]:151 ":220@CE2_:419@CB" (integer), size is 100000
	CON1[NN]:152 ":145@NE1_:362@CG" (integer), size is 100000
	CON1[NN]:153 ":215@CD1_:255@CD" (integer), size is 100000
	CON1[NN]:154 ":215@CD2_:296@CD1" (integer), size is 100000
	CON1[NN]:155 ":215@CD2_:296@CE1" (integer), size is 100000
	CON1[NN]:156 ":171@CZ_:365@CD" (integer), size is 100000
	CON1[NN]:157 ":212@CG_:418@CD1" (integer), size is 100000
	CON1[NN]:158 ":212@CE2_:418@CG" (integer), size is 100000
	CON1[NN]:159 ":212@CH2_:418@CD1" (integer), size is 100000
	CON1[NN]:160 ":212@CZ3_:418@CD1" (integer), size is 100000
	CON1[NN]:161 ":214@CE1_:329@CA" (integer), size is 100000
	CON1[NN]:162 ":145@CH2_:362@CD" (integer), size is 100000
	CON1[NN]:163 ":164@CB_:362@CD" (integer), size is 100000
	CON1[NN]:164 ":164@CG_:362@CD" (integer), size is 100000
	CON1[NN]:165 ":214@ND1_:329@CA" (integer), size is 100000
	CON1[NN]:166 ":215@CB_:296@CG" (integer), size is 100000
	CON1[NN]:167 ":169@CG_:362@CD" (integer), size is 100000
	CON1[NN]:168 ":169@OD2_:360@O" (integer), size is 100000
	CON1[NN]:169 ":214@NE2_:328@C" (integer), size is 100000
	CON1[NN]:170 ":214@NE2_:328@O" (integer), size is 100000
	CON1[NN]:171 ":220@CE1_:419@CB" (integer), size is 100000
	CON1[NN]:172 ":145@CH2_:362@CG" (integer), size is 100000
	CON1[NN]:173 ":215@CZ_:296@CB" (integer), size is 100000
	CON1[NN]:174 ":215@CZ_:298@OD1" (integer), size is 100000
	CON1[NN]:175 ":214@C_:364@CD2" (integer), size is 100000
	CON1[NN]:176 ":215@CZ_:255@CZ" (integer), size is 100000
	CON1[NN]:177 ":164@CE1_:363@CG" (integer), size is 100000
	CON1[NN]:178 ":215@CE1_:255@CD" (integer), size is 100000
	CON1[NN]:179 ":215@CE1_:296@CD2" (integer), size is 100000
	CON1[NN]:180 ":217@OH_:364@O" (integer), size is 100000
	CON1[NN]:181 ":214@C_:364@CE2" (integer), size is 100000
	CON1[NN]:182 ":215@CG_:364@CE2" (integer), size is 100000
	CON1[NN]:183 ":215@CE2_:296@CD1" (integer), size is 100000
	CON1[NN]:184 ":212@CD2_:418@CD2" (integer), size is 100000
	CON1[NN]:185 ":214@O_:255@NH1" (integer), size is 100000
	CON1[NN]:186 ":212@CE2_:418@CD2" (integer), size is 100000
	CON1[NN]:187 ":215@CZ_:255@NE" (integer), size is 100000
	CON1[NN]:188 ":215@OH_:255@NE" (integer), size is 100000
	CON1[NN]:189 ":215@OH_:255@CZ" (integer), size is 100000
	CON1[NN]:190 ":215@OH_:412@O" (integer), size is 100000
	CON1[NN]:191 ":143@OG_:327@C" (integer), size is 100000
	CON1[NN]:192 ":169@CB_:362@CD" (integer), size is 100000
	CON1[NN]:193 ":143@CB_:327@OD2" (integer), size is 100000
	CON1[NN]:194 ":143@OG_:327@CG" (integer), size is 100000
	CON1[NN]:195 ":145@CZ2_:365@OE1" (integer), size is 100000
	CON1[NN]:196 ":167@OD1_:360@O" (integer), size is 100000
	CON1[NN]:197 ":216@N_:296@OH" (integer), size is 100000
	CON1[NN]:198 ":140@CB_:328@OD1" (integer), size is 100000
	CON1[NN]:199 ":164@OH_:327@OD2" (integer), size is 100000
	CON1[NN]:200 ":213@CB_:416@CD" (integer), size is 100000
	CON1[NN]:201 ":212@O_:418@CD2" (integer), size is 100000
	CON1[NN]:202 ":142@O_:327@OD2" (integer), size is 100000
	CON1[NN]:203 ":145@CH2_:362@CB" (integer), size is 100000
	CON1[NN]:204 ":145@CZ3_:362@CD" (integer), size is 100000
	CON1[NN]:205 ":167@OD2_:362@CD" (integer), size is 100000
	CON1[NN]:206 ":220@OH_:419@O" (integer), size is 100000
	CON1[NN]:207 ":215@CB_:416@CD" (integer), size is 100000
	CON1[NN]:208 ":215@CZ_:364@CD2" (integer), size is 100000
	CON1[NN]:209 ":215@CE2_:255@NH2" (integer), size is 100000
	CON1[NN]:210 ":215@CD2_:364@CZ" (integer), size is 100000
	CON1[NN]:211 ":143@CB_:327@CB" (integer), size is 100000
	CON1[NN]:212 ":212@CD1_:418@CD1" (integer), size is 100000
	CON1[NN]:213 ":143@CA_:327@OD2" (integer), size is 100000
	CON1[NN]:214 ":213@OG_:418@CD1" (integer), size is 100000
	CON1[NN]:215 ":217@OH_:364@CE2" (integer), size is 100000
	CON1[NN]:216 ":143@OG_:326@CA" (integer), size is 100000
	CON1[NN]:217 ":212@CH2_:418@CB" (integer), size is 100000
	CON1[NN]:218 ":215@CE1_:364@CD2" (integer), size is 100000
	CON1[NN]:219 ":164@CD1_:362@CD" (integer), size is 100000
	CON1[NN]:220 ":215@O_:296@CZ" (integer), size is 100000
	CON1[NN]:221 ":215@CD2_:414@CB" (integer), size is 100000
	CON1[NN]:222 ":215@C_:416@OE1" (integer), size is 100000
	CON1[NN]:223 ":213@CB_:418@CD1" (integer), size is 100000
	CON1[NN]:224 ":143@OG_:328@OD1" (integer), size is 100000
	CON1[NN]:225 ":216@N_:416@CD" (integer), size is 100000
	CON1[NN]:226 ":212@CH2_:419@C" (integer), size is 100000
	CON1[NN]:227 ":215@CE2_:329@CE1" (integer), size is 100000
	CON1[NN]:228 ":167@OD1_:360@CB" (integer), size is 100000
	CON1[NN]:229 ":167@OD1_:360@CG" (integer), size is 100000
	CON1[NN]:230 ":167@OD1_:360@ND2" (integer), size is 100000
	CON1[NN]:231 ":167@CG_:360@ND2" (integer), size is 100000
	CON1[NN]:232 ":215@O_:296@CE2" (integer), size is 100000
	CON1[NN]:233 ":215@O_:416@OE1" (integer), size is 100000
	CON1[NN]:234 ":145@CH2_:365@OE2" (integer), size is 100000
	CON1[NN]:235 ":215@O_:255@NH1" (integer), size is 100000
	CON1[NN]:236 ":215@CZ_:255@NH1" (integer), size is 100000
	CON1[NN]:237 ":214@O_:364@CB" (integer), size is 100000
	CON1[NN]:238 ":216@CB_:296@OH" (integer), size is 100000
	CON1[NN]:239 ":216@OG1_:296@CZ" (integer), size is 100000
	CON1[NN]:240 ":167@CG_:362@CD" (integer), size is 100000
	CON1[NN]:241 ":167@OD1_:362@CD" (integer), size is 100000
	CON1[NN]:242 ":216@OG1_:296@CE1" (integer), size is 100000
	CON1[NN]:243 ":215@CZ_:298@CG" (integer), size is 100000
	CON1[NN]:244 ":215@CD2_:364@CD2" (integer), size is 100000
	CON1[NN]:245 ":143@OG_:328@CB" (integer), size is 100000
	CON1[NN]:246 ":215@CB_:296@CD2" (integer), size is 100000
	CON1[NN]:247 ":215@CG_:296@CD2" (integer), size is 100000
	CON1[NN]:248 ":164@CE2_:362@CD" (integer), size is 100000
	CON1[NN]:249 ":215@OH_:364@CD2" (integer), size is 100000
	CON1[NN]:250 ":113@NE2_:419@ND1" (integer), size is 100000
	CON1[NN]:251 ":164@CD2_:362@NZ" (integer), size is 100000
	CON1[NN]:252 ":142@OG1_:327@OD2" (integer), size is 100000
	CON1[NN]:253 ":214@O_:364@CG" (integer), size is 100000
	CON1[NN]:254 ":215@CG_:255@NH2" (integer), size is 100000
	CON1[NN]:255 ":145@CE2_:362@CD" (integer), size is 100000
	CON1[NN]:256 ":220@CE1_:419@CD2" (integer), size is 100000
	CON1[NN]:257 ":215@CA_:255@NH1" (integer), size is 100000
	CON1[NN]:258 ":215@CB_:255@NH1" (integer), size is 100000
	CON1[NN]:259 ":215@CZ_:296@CD1" (integer), size is 100000
	CON1[NN]:260 ":215@OH_:296@CB" (integer), size is 100000
	CON1[NN]:261 ":164@CE2_:363@CD" (integer), size is 100000
	CON1[NN]:262 ":215@OH_:329@CZ" (integer), size is 100000
	CON1[NN]:263 ":215@CG_:296@CE2" (integer), size is 100000
	CON1[NN]:264 ":220@CE1_:419@CG" (integer), size is 100000
	CON1[NN]:265 ":212@CZ2_:420@N" (integer), size is 100000
	CON1[NN]:266 ":212@CH2_:420@N" (integer), size is 100000
	CON1[NN]:267 ":212@CZ3_:420@CB" (integer), size is 100000
	CON1[NN]:268 ":215@CG_:296@CB" (integer), size is 100000
	CON1[NN]:269 ":169@OD2_:365@OE2" (integer), size is 100000
	CON1[NN]:270 ":216@OG1_:418@CD2" (integer), size is 100000
	CON1[NN]:271 ":215@CD2_:416@OE2" (integer), size is 100000
	CON1[NN]:272 ":167@OD1_:360@C" (integer), size is 100000
	CON1[NN]:273 ":215@CG_:296@OH" (integer), size is 100000
	CON1[NN]:274 ":215@CZ_:296@CG" (integer), size is 100000
	CON1[NN]:275 ":215@CE2_:296@CE1" (integer), size is 100000
	CON1[NN]:276 ":143@N_:327@OD2" (integer), size is 100000
	CON1[NN]:277 ":145@CZ2_:365@OE2" (integer), size is 100000
	CON1[NN]:278 ":215@CD2_:296@CG" (integer), size is 100000
	CON1[NN]:279 ":214@NE2_:329@N" (integer), size is 100000
	CON1[NN]:280 ":215@CD1_:364@CE2" (integer), size is 100000
	CON1[NN]:281 ":217@OH_:363@O" (integer), size is 100000
	CON1[NN]:282 ":217@OH_:363@C" (integer), size is 100000
	CON1[NN]:283 ":217@OH_:364@C" (integer), size is 100000
	CON1[NN]:284 ":213@CB_:416@OE1" (integer), size is 100000
	CON1[NN]:285 ":215@CZ_:329@CE1" (integer), size is 100000
	CON1[NN]:286 ":215@CE2_:329@CD1" (integer), size is 100000
	CON1[NN]:287 ":215@CE1_:296@CE1" (integer), size is 100000
	CON1[NN]:288 ":164@OH_:327@CG" (integer), size is 100000
	CON1[NN]:289 ":215@N_:364@CE2" (integer), size is 100000
	CON1[NN]:290 ":215@CE2_:296@CG" (integer), size is 100000
	CON1[NN]:291 ":212@CD1_:418@CB" (integer), size is 100000
	CON1[NN]:292 ":167@OD1_:362@CG" (integer), size is 100000
	CON1[NN]:293 ":216@CB_:416@CD" (integer), size is 100000
	CON1[NN]:294 ":167@OD2_:360@CB" (integer), size is 100000
	CON1[NN]:295 ":167@OD2_:359@OG" (integer), size is 100000
	CON1[NN]:296 ":167@OD2_:360@O" (integer), size is 100000
	CON1[NN]:297 ":215@CE2_:296@CB" (integer), size is 100000
	CON1[NN]:298 ":215@CD2_:296@CB" (integer), size is 100000
	CON1[NN]:299 ":143@O_:363@CB" (integer), size is 100000
	CON1[NN]:300 ":215@CE1_:296@CE2" (integer), size is 100000
	CON1[NN]:301 ":143@CB_:327@CG" (integer), size is 100000
	CON1[NN]:302 ":164@CD1_:363@CD" (integer), size is 100000
	CON1[NN]:303 ":142@CB_:327@OD2" (integer), size is 100000
	CON1[NN]:304 ":142@OG1_:327@CG" (integer), size is 100000
	CON1[NN]:305 ":142@C_:327@OD2" (integer), size is 100000
	CON1[NN]:306 ":164@OH_:327@OD1" (integer), size is 100000
	CON1[NN]:307 ":142@OG1_:327@CB" (integer), size is 100000
	CON1[NN]:308 ":143@CB_:327@N" (integer), size is 100000
	CON1[NN]:309 ":143@OG_:327@OD1" (integer), size is 100000
	CON1[NN]:310 ":142@CA_:327@OD2" (integer), size is 100000
	CON1[NN]:311 ":143@O_:326@CB" (integer), size is 100000
	CON1[NN]:312 ":214@NE2_:329@CA" (integer), size is 100000
	CON1[NN]:313 ":143@CA_:327@CG" (integer), size is 100000
	CON1[NN]:314 ":143@CB_:328@N" (integer), size is 100000
	CON1[NN]:315 ":169@OD2_:359@OG" (integer), size is 100000
	CON1[NN]:316 ":143@CB_:326@CB" (integer), size is 100000
	CON1[NN]:317 ":212@NE1_:418@CA" (integer), size is 100000
	CON1[NN]:318 ":143@CB_:328@OD1" (integer), size is 100000
	CON1[NN]:319 ":212@NE1_:419@CB" (integer), size is 100000
	CON1[NN]:320 ":140@N_:328@OD1" (integer), size is 100000
	CON1[NN]:321 ":140@CA_:328@OD1" (integer), size is 100000
	CON1[NN]:322 ":167@OD2_:360@ND2" (integer), size is 100000
	CON1[NN]:323 ":215@OH_:296@CG" (integer), size is 100000
	CON1[NN]:324 ":217@OH_:364@CA" (integer), size is 100000
	CON1[NN]:325 ":217@OH_:365@N" (integer), size is 100000
	CON1[NN]:326 ":217@CZ_:364@O" (integer), size is 100000
	CON1[NN]:327 ":145@CH2_:365@OE1" (integer), size is 100000
	CON1[NN]:328 ":143@OG_:328@CA" (integer), size is 100000
	CON1[NN]:329 ":144@CD2_:328@OD2" (integer), size is 100000
	CON1[NN]:330 ":143@O_:328@OD2" (integer), size is 100000
	CON1[NN]:331 ":215@CD1_:296@OH" (integer), size is 100000
	CON1[NN]:332 ":216@CB_:418@CD2" (integer), size is 100000
	CON1[NN]:333 ":164@CZ_:327@OD2" (integer), size is 100000
	CON1[NN]:334 ":214@CG_:364@CE2" (integer), size is 100000
	CON1[NN]:335 ":214@ND1_:328@OD2" (integer), size is 100000
	CON1[NN]:336 ":214@CD2_:363@CB" (integer), size is 100000
	CON1[NN]:337 ":214@NE2_:363@CB" (integer), size is 100000
	CON1[NN]:338 ":215@CA_:296@OH" (integer), size is 100000
	CON1[NN]:339 ":167@OD2_:360@OD1" (integer), size is 100000
	CON1[NN]:340 ":217@CE1_:255@NH1" (integer), size is 100000
	CON1[NN]:341 ":217@CE2_:364@O" (integer), size is 100000
	CON1[NN]:342 ":215@CZ_:364@CD1" (integer), size is 100000
	CON1[NN]:343 ":215@CE1_:414@OG" (integer), size is 100000
	CON1[NN]:344 ":215@CG_:414@OG" (integer), size is 100000
	CON1[NN]:345 ":215@CE2_:364@CD1" (integer), size is 100000
	CON1[NN]:346 ":215@CD1_:414@OG" (integer), size is 100000
	CON1[NN]:347 ":140@OG_:327@CB" (integer), size is 100000
	CON1[NN]:348 ":215@CE2_:364@CG" (integer), size is 100000
	CON1[NN]:349 ":215@CZ_:364@CG" (integer), size is 100000
	CON1[NN]:350 ":215@OH_:364@CG" (integer), size is 100000
	CON1[NN]:351 ":220@CZ_:419@ND1" (integer), size is 100000
	CON1[NN]:352 ":214@CD2_:364@CE2" (integer), size is 100000
	CON1[NN]:353 ":214@CD2_:364@CD2" (integer), size is 100000
	CON1[NN]:354 ":214@ND1_:364@CE2" (integer), size is 100000
	CON1[NN]:355 ":169@CG_:359@OG" (integer), size is 100000
	CON1[NN]:356 ":214@CG_:364@CD2" (integer), size is 100000
	CON1[NN]:357 ":214@ND1_:364@CD2" (integer), size is 100000
	CON1[NN]:358 ":215@CD2_:255@NH2" (integer), size is 100000
	CON1[NN]:359 ":215@CE2_:255@CZ" (integer), size is 100000
	CON1[NN]:360 ":169@OD1_:359@OG" (integer), size is 100000
	CON1[NN]:361 ":169@OD2_:359@CB" (integer), size is 100000
	CON1[NN]:362 ":216@CA_:416@OE1" (integer), size is 100000
	CON1[NN]:363 ":167@OD1_:359@OG" (integer), size is 100000
	CON1[NN]:364 ":167@CG_:359@OG" (integer), size is 100000
	CON1[NN]:365 ":169@CB_:359@OG" (integer), size is 100000
	CON1[NN]:366 ":171@NH2_:357@NH2" (integer), size is 100000
	CON1[NN]:367 ":217@OH_:255@CD" (integer), size is 100000
	CON1[NN]:368 ":215@CD1_:414@CB" (integer), size is 100000
	CON1[NN]:369 ":212@C_:418@CD2" (integer), size is 100000
	CON1[NN]:370 ":215@CE2_:255@NH1" (integer), size is 100000
	CON1[NN]:371 ":215@CD2_:255@NH1" (integer), size is 100000
	CON1[NN]:372 ":212@CB_:418@CD1" (integer), size is 100000
	CON1[NN]:373 ":212@CD1_:418@CG" (integer), size is 100000
	CON1[NN]:374 ":217@OH_:255@NE" (integer), size is 100000
	CON1[NN]:375 ":215@OH_:298@CB" (integer), size is 100000
	CON1[NN]:376 ":214@ND1_:364@CZ" (integer), size is 100000
	CON1[NN]:377 ":215@C_:296@CZ" (integer), size is 100000
	CON1[NN]:378 ":143@CA_:328@OD1" (integer), size is 100000
	CON1[NN]:379 ":212@CZ2_:418@CG" (integer), size is 100000
	CON1[NN]:380 ":216@CA_:296@OH" (integer), size is 100000
	CON1[NN]:381 ":171@NH1_:365@CG" (integer), size is 100000
	CON1[NN]:382 ":215@C_:296@CE2" (integer), size is 100000
	CON1[NN]:383 ":215@CA_:416@OE1" (integer), size is 100000
	CON1[NN]:384 ":212@CZ2_:418@CD2" (integer), size is 100000
	CON1[NN]:385 ":143@OG_:326@CG" (integer), size is 100000
	CON1[NN]:386 ":214@N_:416@OE2" (integer), size is 100000
	CON1[NN]:387 ":214@CD2_:328@OD1" (integer), size is 100000
	CON1[NN]:388 ":212@CB_:418@CD2" (integer), size is 100000
	CON1[NN]:389 ":164@CZ_:362@CE" (integer), size is 100000
	CON1[NN]:390 ":164@CE2_:362@NZ" (integer), size is 100000
	CON1[NN]:391 ":215@CE1_:255@CG" (integer), size is 100000
	CON1[NN]:392 ":215@OH_:414@N" (integer), size is 100000
	CON1[NN]:393 ":215@CD2_:255@CZ" (integer), size is 100000
	CON1[NN]:394 ":215@CG_:414@CB" (integer), size is 100000
	CON1[NN]:395 ":214@C_:255@NH1" (integer), size is 100000
	CON1[NN]:396 ":214@O_:255@CZ" (integer), size is 100000
	CON1[NN]:397 ":143@O_:328@OD1" (integer), size is 100000
	CON1[NN]:398 ":144@CD2_:328@OD1" (integer), size is 100000
	CON1[NN]:399 ":216@OG1_:418@CG" (integer), size is 100000
	CON1[NN]:400 ":220@CE1_:419@ND1" (integer), size is 100000
	CON1[NN]:401 ":216@CA_:416@OE2" (integer), size is 100000
	CON1[NN]:402 ":212@CE3_:418@CD2" (integer), size is 100000
	CON1[NN]:403 ":214@ND1_:329@CD1" (integer), size is 100000
	CON1[NN]:404 ":215@OH_:296@O" (integer), size is 100000
	CON1[NN]:405 ":164@CD1_:362@CE" (integer), size is 100000
	CON1[NN]:406 ":164@CD1_:362@CB" (integer), size is 100000
	CON1[NN]:407 ":164@CE1_:362@CB" (integer), size is 100000
	CON1[NN]:408 ":214@ND1_:329@CB" (integer), size is 100000
	CON1[NN]:409 ":214@CE1_:329@CB" (integer), size is 100000
	CON1[NN]:410 ":215@OH_:298@N" (integer), size is 100000
	CON1[NN]:411 ":212@CZ2_:419@ND1" (integer), size is 100000
	CON1[NN]:412 ":220@CE1_:419@CE1" (integer), size is 100000
	CON1[NN]:413 ":220@CZ_:419@CE1" (integer), size is 100000
	CON1[NN]:414 ":171@NH2_:362@NZ" (integer), size is 100000
	CON1[NN]:415 ":212@CH2_:419@N" (integer), size is 100000
	CON1[NN]:416 ":212@CH2_:419@CB" (integer), size is 100000
	CON1[NN]:417 ":169@OD2_:365@OE1" (integer), size is 100000
	CON1[NN]:418 ":143@C_:363@CG" (integer), size is 100000
	CON1[NN]:419 ":215@O_:296@CE1" (integer), size is 100000
	CON1[NN]:420 ":142@OG1_:327@OD1" (integer), size is 100000
	CON1[NN]:421 ":143@CA_:327@OD1" (integer), size is 100000
	CON1[NN]:422 ":143@CB_:327@OD1" (integer), size is 100000
	CON1[NN]:423 ":142@O_:327@OD1" (integer), size is 100000
	CON1[NN]:424 ":169@OD2_:362@CG" (integer), size is 100000
	CON1[NN]:425 ":214@NE2_:328@CB" (integer), size is 100000
	CON1[NN]:426 ":164@CB_:362@NZ" (integer), size is 100000
	CON1[NN]:427 ":164@CG_:362@NZ" (integer), size is 100000
	CON1[NN]:428 ":214@ND1_:329@N" (integer), size is 100000
	CON1[NN]:429 ":215@CZ_:296@CD2" (integer), size is 100000
	CON1[NN]:430 ":145@CZ2_:365@CD" (integer), size is 100000
	CON1[NN]:431 ":140@N_:328@OD2" (integer), size is 100000
	CON1[NN]:432 ":214@CE1_:328@CB" (integer), size is 100000
	CON1[NN]:433 ":220@CE2_:419@ND1" (integer), size is 100000
	CON1[NN]:434 ":220@CE2_:419@CG" (integer), size is 100000
	CON1[NN]:435 ":144@OH_:328@CB" (integer), size is 100000
	CON1[NN]:436 ":143@CB_:328@CB" (integer), size is 100000
	CON1[NN]:437 ":212@CD2_:418@CB" (integer), size is 100000
	CON1[NN]:438 ":143@CA_:328@OD2" (integer), size is 100000
	CON1[NN]:439 ":215@CG_:416@OE2" (integer), size is 100000
	CON1[NN]:440 ":214@CB_:364@CZ" (integer), size is 100000
	CON1[NN]:441 ":164@OH_:363@CB" (integer), size is 100000
	CON1[NN]:442 ":212@CE2_:419@CB" (integer), size is 100000
	CON1[NN]:443 ":164@OH_:362@CG" (integer), size is 100000
	CON1[NN]:444 ":212@CZ2_:418@CA" (integer), size is 100000
	CON1[NN]:445 ":214@ND1_:363@CB" (integer), size is 100000
	CON1[NN]:446 ":220@CZ_:419@O" (integer), size is 100000
	CON1[NN]:447 ":220@OH_:419@C" (integer), size is 100000
	CON1[NN]:448 ":215@CE1_:296@CZ" (integer), size is 100000
	CON1[NN]:449 ":213@CB_:416@CG" (integer), size is 100000
	CON1[NN]:450 ":215@OH_:255@NH1" (integer), size is 100000
	CON1[NN]:451 ":215@O_:416@OE2" (integer), size is 100000
	CON1[NN]:452 ":212@NE1_:418@C" (integer), size is 100000
	CON1[NN]:453 ":212@CE2_:418@CA" (integer), size is 100000
	CON1[NN]:454 ":212@CZ2_:418@C" (integer), size is 100000
	CON1[NN]:455 ":212@CZ3_:418@CB" (integer), size is 100000
	CON1[NN]:456 ":212@O_:418@CD1" (integer), size is 100000
	CON1[NN]:457 ":212@CH2_:419@CA" (integer), size is 100000
	CON1[NN]:458 ":214@CD2_:363@CG" (integer), size is 100000
	CON1[NN]:459 ":214@ND1_:328@CB" (integer), size is 100000
	CON1[NN]:460 ":212@CE3_:418@CB" (integer), size is 100000
	CON1[NN]:461 ":164@CD1_:362@NZ" (integer), size is 100000
	CON1[NN]:462 ":212@CH2_:420@CA" (integer), size is 100000
	CON1[NN]:463 ":213@CB_:418@CG" (integer), size is 100000
	CON1[NN]:464 ":212@CD2_:418@CG" (integer), size is 100000
	CON1[NN]:465 ":214@CB_:326@CB" (integer), size is 100000
	CON1[NN]:466 ":214@NE2_:363@CG" (integer), size is 100000
	CON1[NN]:467 ":212@CE3_:418@CG" (integer), size is 100000
	CON1[NN]:468 ":213@N_:418@CD1" (integer), size is 100000
	CON1[NN]:469 ":215@CB_:416@CG" (integer), size is 100000
	CON1[NN]:470 ":212@CH2_:293@CG2" (integer), size is 100000
	CON1[NN]:471 ":215@N_:364@CD2" (integer), size is 100000
	CON1[NN]:472 ":167@OD1_:359@CB" (integer), size is 100000
	CON1[NN]:473 ":167@OD1_:360@N" (integer), size is 100000
	CON1[NN]:474 ":216@CG2_:416@OE2" (integer), size is 100000
	CON1[NN]:475 ":215@CE1_:364@CE1" (integer), size is 100000
	CON1[NN]:476 ":216@CG2_:296@OH" (integer), size is 100000
	CON1[NN]:477 ":216@CG2_:416@OE1" (integer), size is 100000
	CON1[NN]:478 ":214@ND1_:328@OD1" (integer), size is 100000
	CON1[NN]:479 ":214@ND1_:328@CG" (integer), size is 100000
	CON1[NN]:480 ":215@N_:416@OE1" (integer), size is 100000
	CON1[NN]:481 ":144@CZ_:328@CB" (integer), size is 100000
	CON1[NN]:482 ":216@OG1_:416@CG" (integer), size is 100000
	CON1[NN]:483 ":220@CE2_:419@CD2" (integer), size is 100000
	CON1[NN]:484 ":221@OH_:419@NE2" (integer), size is 100000
	CON1[NN]:485 ":221@OH_:419@CD2" (integer), size is 100000
	CON1[NN]:486 ":221@OH_:419@ND1" (integer), size is 100000
	CON1[NN]:487 ":221@OH_:419@CE1" (integer), size is 100000
	CON1[NN]:488 ":213@C_:416@OE1" (integer), size is 100000
	CON1[NN]:489 ":214@N_:416@OE1" (integer), size is 100000
	CON1[NN]:490 ":213@CA_:416@OE1" (integer), size is 100000
	CON1[NN]:491 ":213@O_:416@OE1" (integer), size is 100000
	CON1[NN]:492 ":214@C_:416@OE1" (integer), size is 100000
	CON1[NN]:493 ":215@N_:416@CD" (integer), size is 100000
	CON1[NN]:494 ":216@OG1_:416@CB" (integer), size is 100000
	CON1[NN]:495 ":215@CD2_:416@CD" (integer), size is 100000
	CON1[NN]:496 ":220@CE2_:419@CE1" (integer), size is 100000
	CON1[NN]:497 ":212@NE1_:419@ND1" (integer), size is 100000
	CON1[NN]:498 ":113@OE1_:419@CE1" (integer), size is 100000
	CON1[NN]:499 ":113@NE2_:419@CE1" (integer), size is 100000
	CON1[NN]:500 ":113@CD_:419@CE1" (integer), size is 100000
	CON1[NN]:501 ":113@NE2_:419@NE2" (integer), size is 100000
	CON1[NN]:502 ":113@CG_:419@CE1" (integer), size is 100000
	CON1[NN]:503 ":113@CD_:419@ND1" (integer), size is 100000
	CON1[NN]:504 ":215@OH_:325@CD2" (integer), size is 100000
	CON1[NN]:505 ":167@OD2_:359@CB" (integer), size is 100000
	CON1[NN]:506 ":212@CD1_:419@ND1" (integer), size is 100000
	CON1[NN]:507 ":212@NE1_:419@CE1" (integer), size is 100000
	CON1[NN]:508 ":212@CE2_:419@ND1" (integer), size is 100000
	CON1[NN]:509 ":220@CE2_:419@NE2" (integer), size is 100000
	CON1[NN]:510 ":212@NE1_:419@CG" (integer), size is 100000
	CON1[NN]:511 ":220@CD2_:419@ND1" (integer), size is 100000
	CON1[NN]:512 ":221@CE1_:419@CE1" (integer), size is 100000
	CON1[NN]:513 ":221@CZ_:419@CE1" (integer), size is 100000
	CON1[NN]:514 ":144@OH_:328@O" (integer), size is 100000
	CON1[NN]:515 ":220@CZ_:419@NE2" (integer), size is 100000
	CON1[NN]:516 ":214@CD2_:363@O" (integer), size is 100000
	CON1[NN]:517 ":145@CZ3_:362@CG" (integer), size is 100000
	CON1[NN]:518 ":212@CD1_:419@CE1" (integer), size is 100000
	CON1[NN]:519 ":220@CD2_:419@CE1" (integer), size is 100000
	CON1[NN]:520 ":215@C_:416@CD" (integer), size is 100000
	CON1[NN]:521 ":221@CE1_:419@NE2" (integer), size is 100000
	CON1[NN]:522 ":221@CZ_:419@NE2" (integer), size is 100000
	CON1[NN]:523 ":214@CE1_:363@CG" (integer), size is 100000
	CON1[NN]:524 ":167@CB_:359@OG" (integer), size is 100000
	CON1[NN]:525 ":214@CG_:363@CB" (integer), size is 100000
	CON1[NN]:526 ":140@OG_:327@OD1" (integer), size is 100000
	CON1[NN]:527 ":212@C_:418@CD1" (integer), size is 100000
	CON1[NN]:528 ":221@CZ_:419@ND1" (integer), size is 100000
	CON1[NN]:529 ":221@OH_:418@CD2" (integer), size is 100000
	CON1[NN]:530 ":169@CG_:359@CB" (integer), size is 100000
	CON1[NN]:531 ":212@CZ2_:419@CG" (integer), size is 100000
	CON1[NN]:532 ":164@OH_:324@NZ" (integer), size is 100000
	CON1[NN]:533 ":212@NE1_:419@NE2" (integer), size is 100000
	CON1[NN]:534 ":212@NE1_:419@CD2" (integer), size is 100000
	CON1[NN]:535 ":214@NE2_:328@CA" (integer), size is 100000
	CON1[NN]:536 ":214@CE1_:363@CB" (integer), size is 100000
	CON1[NN]:537 ":213@N_:418@CD2" (integer), size is 100000
	CON1[NN]:538 ":212@NE1_:419@CA" (integer), size is 100000
	CON1[NN]:539 ":216@CG2_:418@CD2" (integer), size is 100000
	CON1[NN]:540 ":143@N_:327@OD1" (integer), size is 100000
	CON1[NN]:541 ":212@CZ3_:418@CG" (integer), size is 100000
	CON1[NN]:542 ":212@CZ3_:418@CD2" (integer), size is 100000
	CON1[NN]:543 ":214@ND1_:363@CG" (integer), size is 100000
	CON1[NN]:544 ":214@CG_:363@O" (integer), size is 100000
	CON1[NN]:545 ":214@ND1_:363@O" (integer), size is 100000
	CON1[NN]:546 ":214@ND1_:326@CD" (integer), size is 100000
	CON1[NN]:547 ":215@CD2_:364@CE1" (integer), size is 100000
	CON1[NN]:548 ":214@CE1_:364@CE2" (integer), size is 100000
	CON1[NN]:549 ":214@CG_:364@CZ" (integer), size is 100000
	CON1[NN]:550 ":214@CB_:364@CG" (integer), size is 100000
	CON1[NN]:551 ":144@CE2_:328@CB" (integer), size is 100000
	CON1[NN]:552 ":215@C_:296@CE1" (integer), size is 100000
	CON1[NN]:553 ":215@O_:296@CD1" (integer), size is 100000
	CON1[NN]:554 ":113@CD_:419@NE2" (integer), size is 100000
	CON1[NN]:555 ":113@OE1_:419@NE2" (integer), size is 100000
	CON1[NN]:556 ":113@NE2_:419@CD2" (integer), size is 100000
	CON1[NN]:557 ":113@OE1_:419@CD2" (integer), size is 100000
	CON1[NN]:558 ":113@CD_:419@CD2" (integer), size is 100000
	CON1[NN]:559 ":113@NE2_:419@CG" (integer), size is 100000
	CON1[NN]:560 ":167@OD2_:360@N" (integer), size is 100000
	CON1[NN]:561 ":164@CE1_:362@CE" (integer), size is 100000
	CON1[NN]:562 ":113@OE1_:419@ND1" (integer), size is 100000
	CON1[NN]:563 ":164@CE1_:362@CD" (integer), size is 100000
	CON1[NN]:564 ":164@CZ_:362@NZ" (integer), size is 100000
	CON1[NN]:565 ":171@NH2_:362@CB" (integer), size is 100000
	CON1[NN]:566 ":164@CZ_:362@CD" (integer), size is 100000
	CON1[NN]:567 ":214@O_:364@CZ" (integer), size is 100000
	CON1[NN]:568 ":145@CE2_:365@OE2" (integer), size is 100000
	CON1[NN]:569 ":143@CA_:326@CB" (integer), size is 100000
	CON1[NN]:570 ":220@CD1_:419@ND1" (integer), size is 100000
	CON1[NN]:571 ":215@CB_:414@OG" (integer), size is 100000
	CON1[NN]:572 ":215@CE2_:329@CZ" (integer), size is 100000
	CON1[NN]:573 ":215@CD2_:329@CZ" (integer), size is 100000
	CON1[NN]:574 ":167@OD2_:362@CG" (integer), size is 100000
	CON1[NN]:575 ":215@CA_:416@CD" (integer), size is 100000
	CON1[NN]:576 ":212@CE2_:419@CG" (integer), size is 100000
	CON1[NN]:577 ":214@CE1_:364@CZ" (integer), size is 100000
	CON1[NN]:578 ":214@NE2_:364@CE2" (integer), size is 100000
	CON1[NN]:579 ":214@O_:255@NH2" (integer), size is 100000
	CON1[NN]:580 ":215@N_:255@NH1" (integer), size is 100000
	CON1[NN]:581 ":143@O_:326@CG" (integer), size is 100000
	CON1[NN]:582 ":215@CD1_:298@OD1" (integer), size is 100000
	CON1[NN]:583 ":214@CE1_:363@O" (integer), size is 100000
	CON1[NN]:584 ":215@CB_:296@CB" (integer), size is 100000
	CON1[NN]:585 ":215@OH_:412@CB" (integer), size is 100000
	CON1[NN]:586 ":215@CD2_:416@OE1" (integer), size is 100000
	CON1[NN]:587 ":215@CG_:255@NE" (integer), size is 100000
	CON1[NN]:588 ":215@CE2_:416@OE2" (integer), size is 100000
	CON1[NN]:589 ":140@CA_:328@OD2" (integer), size is 100000
	CON1[NN]:590 ":142@C_:327@OD1" (integer), size is 100000
	CON1[NN]:591 ":214@CD2_:364@CZ" (integer), size is 100000
	CON1[NN]:592 ":214@CE1_:364@CD2" (integer), size is 100000
	CON1[NN]:593 ":215@CD1_:255@CG" (integer), size is 100000
	CON1[NN]:594 ":143@O_:363@CD" (integer), size is 100000
	CON1[NN]:595 ":215@CE1_:296@O" (integer), size is 100000
	CON1[NN]:596 ":212@O_:418@CG" (integer), size is 100000
	CON1[NN]:597 ":215@CG_:416@CD" (integer), size is 100000
	CON1[NN]:598 ":143@CB_:326@CG" (integer), size is 100000
	CON1[NN]:599 ":142@CB_:327@OD1" (integer), size is 100000
	CON1[NN]:600 ":142@CA_:327@OD1" (integer), size is 100000
	CON1[NN]:601 ":143@OG_:328@O" (integer), size is 100000
	CON1[NN]:602 ":142@CG2_:327@OD1" (integer), size is 100000
	CON1[NN]:603 ":214@CG_:364@CG" (integer), size is 100000
	CON1[NN]:604 ":214@CD2_:329@CD1" (integer), size is 100000
	CON1[NN]:605 ":214@CD2_:329@CE1" (integer), size is 100000
	CON1[NN]:606 ":214@NE2_:329@CD1" (integer), size is 100000
	CON1[NN]:607 ":215@CG_:416@OE1" (integer), size is 100000
	CON1[NN]:608 ":217@OH_:255@CG" (integer), size is 100000
	CON1[NN]:609 ":215@O_:296@CD2" (integer), size is 100000
	CON1[NN]:610 ":215@CE1_:297@O" (integer), size is 100000
	CON1[NN]:611 ":216@N_:296@CZ" (integer), size is 100000
	CON1[NN]:612 ":217@CE1_:296@OH" (integer), size is 100000
	CON1[NN]:613 ":142@OG1_:328@OD1" (integer), size is 100000
	CON1[NN]:614 ":213@C_:416@OE2" (integer), size is 100000
	CON1[NN]:615 ":214@C_:416@OE2" (integer), size is 100000
	CON1[NN]:616 ":213@O_:416@OE2" (integer), size is 100000
	CON1[NN]:617 ":213@CA_:416@OE2" (integer), size is 100000
	CON1[NN]:618 ":214@NE2_:364@CD2" (integer), size is 100000
	CON1[NN]:619 ":145@CH2_:365@CD" (integer), size is 100000
	CON1[NN]:620 ":216@N_:296@CE1" (integer), size is 100000
	CON1[NN]:621 ":164@CZ_:362@CB" (integer), size is 100000
	CON1[NN]:622 ":143@OG_:363@CG" (integer), size is 100000
	CON1[NN]:623 ":220@CD2_:419@NE2" (integer), size is 100000
	CON1[NN]:624 ":214@CA_:364@CD2" (integer), size is 100000
	CON1[NN]:625 ":214@CA_:416@OE2" (integer), size is 100000
	CON1[NN]:626 ":213@C_:416@CD" (integer), size is 100000
	CON1[NN]:627 ":214@N_:416@CD" (integer), size is 100000
	CON1[NN]:628 ":215@CD1_:364@CD2" (integer), size is 100000
	CON1[NN]:629 ":214@CB_:416@OE1" (integer), size is 100000
	CON1[NN]:630 ":215@CD2_:416@CG" (integer), size is 100000
	CON1[NN]:631 ":214@CA_:416@OE1" (integer), size is 100000
	CON1[NN]:632 ":221@CE1_:419@ND1" (integer), size is 100000
	CON1[NN]:633 ":214@CB_:364@CB" (integer), size is 100000
	CON1[NN]:634 ":143@OG_:363@CB" (integer), size is 100000
	CON1[NN]:635 ":215@CB_:255@CZ" (integer), size is 100000
	CON1[NN]:636 ":113@CG_:419@ND1" (integer), size is 100000
	CON1[NN]:637 ":113@CG_:419@NE2" (integer), size is 100000
	CON1[NN]:638 ":113@CB_:419@CE1" (integer), size is 100000
	CON1[NN]:639 ":145@NE1_:365@OE1" (integer), size is 100000
	CON1[NN]:640 ":145@CE2_:365@OE1" (integer), size is 100000
	CON1[NN]:641 ":212@CE2_:419@CD2" (integer), size is 100000
	CON1[NN]:642 ":212@CZ2_:419@CD2" (integer), size is 100000
	CON1[NN]:643 ":220@CD2_:419@CD2" (integer), size is 100000
	CON1[NN]:644 ":215@CE2_:416@OE1" (integer), size is 100000
	CON1[NN]:645 ":220@CG_:419@ND1" (integer), size is 100000
	CON1[NN]:646 ":220@CG_:419@CE1" (integer), size is 100000
	CON1[NN]:647 ":213@OG_:416@CB" (integer), size is 100000
	CON1[NN]:648 ":215@OH_:412@C" (integer), size is 100000
	CON1[NN]:649 ":220@CD2_:419@CG" (integer), size is 100000
	CON1[NN]:650 ":145@CE2_:362@CE" (integer), size is 100000
	CON1[NN]:651 ":164@CE1_:362@NZ" (integer), size is 100000
	CON1[NN]:652 ":220@CE1_:419@NE2" (integer), size is 100000
	CON1[NN]:653 ":217@OH_:296@CE2" (integer), size is 100000
	CON1[NN]:654 ":213@OG_:418@CG" (integer), size is 100000
	CON1[NN]:655 ":214@CB_:416@OE2" (integer), size is 100000
	CON1[NN]:656 ":145@CZ3_:362@CE" (integer), size is 100000
	CON1[NN]:657 ":164@OH_:362@CB" (integer), size is 100000
	CON1[NN]:658 ":145@NE1_:362@CD" (integer), size is 100000
	CON1[NN]:659 ":143@N_:328@OD2" (integer), size is 100000
	CON1[NN]:660 ":142@OG1_:328@OD2" (integer), size is 100000
	CON1[NN]:661 ":140@O_:328@OD2" (integer), size is 100000
	CON1[NN]:662 ":221@OH_:419@CG" (integer), size is 100000
	CON1[NN]:663 ":169@OD1_:362@CE" (integer), size is 100000
	CON1[NN]:664 ":169@OD1_:362@NZ" (integer), size is 100000
	CON1[NN]:665 ":169@OD1_:362@CD" (integer), size is 100000
	CON1[NN]:666 ":140@OG_:328@O" (integer), size is 100000
	CON1[NN]:667 ":215@OH_:297@C" (integer), size is 100000
	CON1[NN]:668 ":220@CE1_:419@O" (integer), size is 100000
	CON1[NN]:669 ":145@CH2_:362@NZ" (integer), size is 100000
	CON1[NN]:670 ":221@CE1_:419@CD2" (integer), size is 100000
	CON1[NN]:671 ":221@CZ_:419@CD2" (integer), size is 100000
	CON1[NN]:672 ":143@CB_:328@O" (integer), size is 100000
	CON1[NN]:673 ":169@OD1_:365@OE2" (integer), size is 100000
	CON1[NN]:674 ":169@OD1_:360@O" (integer), size is 100000
	CON1[NN]:675 ":142@O_:327@CG" (integer), size is 100000
	CON1[NN]:676 ":143@OG_:328@C" (integer), size is 100000
	CON1[NN]:677 ":143@CB_:326@CA" (integer), size is 100000
	CON1[NN]:678 ":169@OD1_:362@CG" (integer), size is 100000
	CON1[NN]:679 ":214@CD2_:328@O" (integer), size is 100000
	CON1[NN]:680 ":214@NE2_:329@CB" (integer), size is 100000
	CON1[NN]:681 ":214@CD2_:329@CB" (integer), size is 100000
	CON1[NN]:682 ":214@CD2_:329@CA" (integer), size is 100000
	CON1[NN]:683 ":217@OH_:296@OH" (integer), size is 100000
	CON1[NN]:684 ":212@CE2_:419@CA" (integer), size is 100000
	CON1[NN]:685 ":220@CD2_:419@CB" (integer), size is 100000
	CON1[NN]:686 ":215@CD2_:329@CE1" (integer), size is 100000
	CON1[NN]:687 ":113@NE2_:419@CB" (integer), size is 100000
	CON1[NN]:688 ":214@CB_:329@CE1" (integer), size is 100000
	CON1[NN]:689 ":214@CG_:329@CD1" (integer), size is 100000
	CON1[NN]:690 ":214@CG_:329@CE1" (integer), size is 100000
	CON1[NN]:691 ":221@CE2_:419@CE1" (integer), size is 100000
	CON1[NN]:692 ":140@OG_:328@N" (integer), size is 100000
	CON1[NN]:693 ":142@CB_:327@CG" (integer), size is 100000
	CON1[NN]:694 ":140@OG_:327@C" (integer), size is 100000
	CON1[NN]:695 ":142@C_:327@CG" (integer), size is 100000
	CON1[NN]:696 ":143@N_:327@CG" (integer), size is 100000
	CON1[NN]:697 ":140@OG_:327@CG" (integer), size is 100000
	CON1[NN]:698 ":142@O_:327@CB" (integer), size is 100000
	CON1[NN]:699 ":214@NE2_:330@N" (integer), size is 100000
	CON1[NN]:700 ":215@CB_:414@CB" (integer), size is 100000
	CON1[NN]:701 ":214@CE1_:329@CD1" (integer), size is 100000
	CON1[NN]:702 ":215@CZ_:412@O" (integer), size is 100000
	CON1[NN]:703 ":214@NE2_:329@CE1" (integer), size is 100000
	CON1[NN]:704 ":212@CH2_:418@CD2" (integer), size is 100000
	CON1[NN]:705 ":167@CB_:362@NZ" (integer), size is 100000
	CON1[NN]:706 ":164@OH_:326@CB" (integer), size is 100000
	CON1[NN]:707 ":139@C_:328@OD2" (integer), size is 100000
	CON1[NN]:708 ":220@CD1_:419@CG" (integer), size is 100000
	CON1[NN]:709 ":215@C_:255@NH1" (integer), size is 100000
	CON1[NN]:710 ":143@OG_:327@O" (integer), size is 100000
	CON1[NN]:711 ":143@CB_:327@C" (integer), size is 100000
	CON1[NN]:712 ":214@CD2_:328@C" (integer), size is 100000
	CON1[NN]:713 ":214@CD2_:329@N" (integer), size is 100000
	CON1[NN]:714 ":215@OH_:413@O" (integer), size is 100000
	CON1[NN]:715 ":212@CG_:418@CB" (integer), size is 100000
	CON1[NN]:716 ":215@O_:296@CG" (integer), size is 100000
	CON1[NN]:717 ":140@OG_:327@O" (integer), size is 100000
	CON1[NN]:718 ":171@NH2_:362@CG" (integer), size is 100000
	CON1[NN]:719 ":140@N_:328@CG" (integer), size is 100000
	CON1[NN]:720 ":139@CB_:328@OD2" (integer), size is 100000
	CON1[NN]:721 ":140@OG_:327@OD2" (integer), size is 100000
	CON1[NN]:722 ":214@CA_:364@CE2" (integer), size is 100000
	CON1[NN]:723 ":140@CB_:327@OD1" (integer), size is 100000
	CON1[NN]:724 ":140@CB_:327@OD2" (integer), size is 100000
	CON1[NN]:725 ":140@CB_:327@CG" (integer), size is 100000
	CON1[NN]:726 ":143@O_:327@OD2" (integer), size is 100000
	CON1[NN]:727 ":214@CD2_:328@CB" (integer), size is 100000
	CON1[NN]:728 ":215@CZ_:296@O" (integer), size is 100000
	CON1[NN]:729 ":214@CD2_:328@CG" (integer), size is 100000
	CON1[NN]:730 ":214@CG_:328@O" (integer), size is 100000
	CON1[NN]:731 ":139@CA_:328@OD2" (integer), size is 100000
	CON1[NN]:732 ":215@OH_:413@C" (integer), size is 100000
	CON1[NN]:733 ":215@CE2_:414@N" (integer), size is 100000
	CON1[NN]:734 ":143@C_:327@OD1" (integer), size is 100000
	CON1[NN]:735 ":143@O_:327@OD1" (integer), size is 100000
	CON1[NN]:736 ":217@CZ_:296@OH" (integer), size is 100000
	CON1[NN]:737 ":217@OH_:296@CZ" (integer), size is 100000
	CON1[NN]:738 ":167@CG_:362@CG" (integer), size is 100000
	CON1[NN]:739 ":145@CZ2_:362@NZ" (integer), size is 100000
	CON1[NN]:740 ":145@NE1_:362@CE" (integer), size is 100000
	CON1[NN]:741 ":145@CD1_:362@CD" (integer), size is 100000
	CON1[NN]:742 ":139@CA_:328@OD1" (integer), size is 100000
	CON1[NN]:743 ":139@CB_:328@OD1" (integer), size is 100000
	CON1[NN]:744 ":139@C_:328@OD1" (integer), size is 100000
	CON1[NN]:745 ":214@NE2_:327@OD1" (integer), size is 100000
	CON1[NN]:746 ":164@OH_:362@CD" (integer), size is 100000
	CON1[NN]:747 ":171@NH2_:365@CG" (integer), size is 100000
	CON1[NN]:748 ":214@NE2_:328@N" (integer), size is 100000
	CON1[NN]:749 ":214@CE1_:328@CA" (integer), size is 100000
	CON1[NN]:750 ":212@CE2_:420@CB" (integer), size is 100000
	CON1[NN]:751 ":212@CZ2_:420@CA" (integer), size is 100000
	CON1[NN]:752 ":113@CB_:419@NE2" (integer), size is 100000
	CON1[NN]:753 ":113@CA_:419@CE1" (integer), size is 100000
	CON1[NN]:754 ":113@CA_:419@NE2" (integer), size is 100000
	CON1[NN]:755 ":212@NE1_:420@CB" (integer), size is 100000
	CON1[NN]:756 ":171@NH2_:360@O" (integer), size is 100000
	CON1[NN]:757 ":212@CE2_:420@N" (integer), size is 100000
	CON1[NN]:758 ":113@CB_:419@ND1" (integer), size is 100000
	CON1[NN]:759 ":113@OE1_:419@CG" (integer), size is 100000
	CON1[NN]:760 ":113@CB_:419@CD2" (integer), size is 100000
	CON1[NN]:761 ":144@CZ_:328@O" (integer), size is 100000
	CON1[NN]:762 ":215@CE2_:298@OD2" (integer), size is 100000
	CON1[NN]:763 ":215@CE1_:297@N" (integer), size is 100000
	CON1[NN]:764 ":113@OE1_:419@CB" (integer), size is 100000
	CON1[NN]:765 ":215@CD1_:298@OD2" (integer), size is 100000
	CON1[NN]:766 ":220@OH_:420@CB" (integer), size is 100000
	CON1[NN]:767 ":140@O_:328@CB" (integer), size is 100000
	CON1[NN]:768 ":140@CB_:327@CB" (integer), size is 100000
	CON1[NN]:769 ":139@CB_:328@CG" (integer), size is 100000
	CON1[NN]:770 ":140@CB_:327@O" (integer), size is 100000
	CON1[NN]:771 ":140@CB_:328@N" (integer), size is 100000
	CON1[NN]:772 ":145@NE1_:365@OE2" (integer), size is 100000
	CON1[NN]:773 ":145@NE1_:365@CD" (integer), size is 100000
	CON1[NN]:774 ":145@CD1_:365@OE2" (integer), size is 100000
	CON1[NN]:775 ":145@CD1_:365@OE1" (integer), size is 100000
	CON1[NN]:776 ":145@CE2_:365@CD" (integer), size is 100000
	CON1[NN]:777 ":145@NE1_:365@CG" (integer), size is 100000
	CON1[NN]:778 ":216@OG1_:296@CD1" (integer), size is 100000
	CON1[NN]:779 ":142@CG2_:327@OD2" (integer), size is 100000
	CON1[NN]:780 ":164@CE2_:327@OD2" (integer), size is 100000
	CON1[NN]:781 ":169@OD1_:359@CB" (integer), size is 100000
	CON1[NN]:782 ":215@O_:416@CD" (integer), size is 100000
	CON1[NN]:783 ":214@NE2_:364@CZ" (integer), size is 100000
	CON1[NN]:784 ":214@CG_:329@CB" (integer), size is 100000
	CON1[NN]:785 ":143@CA_:327@N" (integer), size is 100000
	CON1[NN]:786 ":164@OH_:324@CE" (integer), size is 100000
	CON1[NN]:787 ":144@OH_:328@C" (integer), size is 100000
	CON1[NN]:788 ":113@NE2_:417@O" (integer), size is 100000
	CON1[NN]:789 ":144@CE2_:328@O" (integer), size is 100000
	CON1[NN]:790 ":140@N_:328@CB" (integer), size is 100000
	CON1[NN]:791 ":143@C_:326@CB" (integer), size is 100000
	CON1[NN]:792 ":215@OH_:297@N" (integer), size is 100000
	CON1[NN]:793 ":215@OH_:297@CA" (integer), size is 100000
	CON1[NN]:794 ":142@N_:327@OD2" (integer), size is 100000
	CON1[NN]:795 ":140@CB_:328@O" (integer), size is 100000
	CON1[NN]:796 ":140@OG_:328@CA" (integer), size is 100000
	CON1[NN]:797 ":215@OH_:323@CZ" (integer), size is 100000
	CON1[NN]:798 ":171@NH2_:365@CB" (integer), size is 100000
	CON1[NN]:799 ":145@CZ2_:365@CG" (integer), size is 100000
	CON1[NN]:800 ":145@CE2_:365@CG" (integer), size is 100000
	CON1[NN]:801 ":164@CD1_:363@CG" (integer), size is 100000
	CON1[NN]:802 ":167@OD2_:360@CG" (integer), size is 100000
	CON1[NN]:803 ":164@OH_:362@CE" (integer), size is 100000
	CON1[NN]:804 ":113@CD_:419@CG" (integer), size is 100000
	CON1[NN]:805 ":220@OH_:419@CA" (integer), size is 100000
	CON1[NN]:806 ":215@O_:416@CG" (integer), size is 100000
	CON1[NN]:807 ":169@CB_:359@CB" (integer), size is 100000
	CON1[NN]:808 ":214@CD2_:416@OE2" (integer), size is 100000
	CON1[NN]:809 ":214@CG_:416@OE2" (integer), size is 100000
	CON1[NN]:810 ":214@NE2_:330@OG1" (integer), size is 100000
	CON1[NN]:811 ":212@CE2_:419@CE1" (integer), size is 100000
	CON1[NN]:812 ":213@O_:416@CD" (integer), size is 100000
	CON1[NN]:813 ":143@N_:327@CB" (integer), size is 100000
	CON1[NN]:814 ":167@OD1_:360@OD1" (integer), size is 100000
	CON1[NN]:815 ":213@OG_:417@O" (integer), size is 100000
	CON1[NN]:816 ":214@CD2_:330@OG1" (integer), size is 100000
	CON1[NN]:817 ":142@O_:363@CG" (integer), size is 100000
	CON1[NN]:818 ":214@CD2_:330@N" (integer), size is 100000
	CON1[NN]:819 ":212@CE2_:418@C" (integer), size is 100000
	CON1[NN]:820 ":215@CZ_:323@OH" (integer), size is 100000
	CON1[NN]:821 ":217@OH_:365@OE1" (integer), size is 100000
	CON1[NN]:822 ":217@CE2_:365@OE1" (integer), size is 100000
	CON1[NN]:823 ":164@CE2_:362@CB" (integer), size is 100000
	CON1[NN]:824 ":217@CZ_:365@OE1" (integer), size is 100000
	CON1[NN]:825 ":217@OH_:365@CD" (integer), size is 100000
	CON1[NN]:826 ":217@OH_:365@OE2" (integer), size is 100000
	CON1[NN]:827 ":167@OD1_:359@CA" (integer), size is 100000
	CON1[NN]:828 ":217@CE2_:365@OE2" (integer), size is 100000
	CON1[NN]:829 ":212@CH2_:418@CG" (integer), size is 100000
	CON1[NN]:830 ":171@CZ_:365@CG" (integer), size is 100000
	CON1[NN]:831 ":164@CG_:362@CB" (integer), size is 100000
	CON1[NN]:832 ":169@CB_:362@CG" (integer), size is 100000
	CON1[NN]:833 ":171@NH2_:359@OG" (integer), size is 100000
	CON1[NN]:834 ":164@CD2_:362@CB" (integer), size is 100000
	CON1[NN]:835 ":216@CG2_:294@ND2" (integer), size is 100000
	CON1[NN]:836 ":215@CD2_:364@CD1" (integer), size is 100000
	CON1[NN]:837 ":169@OD2_:357@NH1" (integer), size is 100000
	CON1[NN]:838 ":145@NE1_:363@O" (integer), size is 100000
	CON1[NN]:839 ":217@CZ_:365@OE2" (integer), size is 100000
	CON1[NN]:840 ":167@CB_:360@ND2" (integer), size is 100000
	CON1[NN]:841 ":215@CE2_:416@CD" (integer), size is 100000

DATAFILES (9 total):
  numcontacts1.dat (Standard Data File):  CON1[native] CON1[nonnative] CON1[mindist] CON1[maxdist]
  native1.dat (Standard Data File):  :140@OG_:328@CB :140@OG_:328@CG :140@OG_:328@OD1 :140@OG_:328@OD2 ... :216@OG1_:418@CD1 :217@OH_:255@NH1 :220@OH_:419@CB :220@OH_:419@CD2
  nonnative1.dat (Standard Data File):  :143@CB_:328@CG :143@CB_:328@OD2 :143@OG_:328@CG :143@OG_:328@OD2 ... :145@NE1_:363@O :217@CZ_:365@OE2 :167@CB_:360@ND2 :215@CE2_:416@CD
  native.resmap1.gnu (Gnuplot File):  CON1[nativemap]
  nonnative.resmap1.gnu (Gnuplot File):  CON1[nonnatmap]
  contacts1.dat (Native Contacts)
  contacts1.pdb (Contact PDB)
  nncontacts1.pdb (Non-native Contact PDB)
  rescontacts1.dat (Contact Res Pairs)

RUN TIMING:
TIME:		Init               : 0.0007 s (  0.00%)
TIME:		Trajectory Process : 11976.1417 s ( 99.86%)
TIME:		Action Post        : 0.2717 s (  0.00%)
TIME:		Analysis           : 0.0000 s (  0.00%)
TIME:		Data File Write    : 16.3520 s (  0.14%)
TIME:		Other              : 0.0002 s (  0.00%)
TIME:	Run Total 11992.7662 s
---------- RUN END ---------------------------------------------------
<riesout native2.dat savenonnative seriesnnout nonnative2.dat                
  [nativecontacts name CON2 :113-231&!@H= :1-112&!@H= writecontacts contacts2.dat byresidue out numcontacts2.dat resout rescontacts2.dat mindist maxdist distance 4.0 reference map mapout resmap2.gnu contactpdb contacts2.pdb nncontactpdb nncontacts2.pdb series seriesout native2.dat savenonnative seriesnnout nonnative2.dat]
    NATIVECONTACTS: Mask1=':113-231&!@H*' Mask2=':1-112&!@H*', contacts set up based on'S2H97.inpcrd'.
	Contacts will be ignored for residues spaced < 1 apart.
	Map will be printed by residue.
	Saving non-native contacts as well (may use a lot of memory).
	Distance cutoff is 4 Angstroms, imaging is on.
	Mask selection will not include solvent.
	Data set name: CON2
	Saving maximum observed distances in set 'CON2[maxdist]'
	Saving minimum observed distances in set 'CON2[mindist]'
	Output to 'numcontacts2.dat'
	Contact stats will be written to 'contacts2.dat'
	Contact res pairs will be written to 'rescontacts2.dat'
	Contact PDB will be written to 'contacts2.pdb'
	Non-native contact PDB will be written to 'nncontacts2.pdb'
	Native contacts map will be saved as set 'CON2[nativemap]'
	Non-native contacts map will be saved as set 'CON2[nonnatmap]'
	Native map output to 'native.resmap2.gnu'
	Native map output to 'nonnative.resmap2.gnu'
	Saving native contact time series CON2[NC].
	Writing native contact time series to native2.dat
	Saving non-native contact time series CON2[NN]
	Writing non-native contact time series to nonnative2.dat
	Mask [:113-231&!@H*] corresponds to 954 atoms.
	Mask [:1-112&!@H*] corresponds to 813 atoms.
	Setup 130 native contacts:
		Atom ':149@CG2' to ':102@CE2'
		Atom ':151@CD' to ':39@OE1'
		Atom ':151@CD' to ':39@NE2'
		Atom ':151@OE1' to ':39@CD'
		Atom ':151@OE1' to ':39@OE1'
		Atom ':151@OE1' to ':39@NE2'
		Atom ':151@NE2' to ':39@CD'
		Atom ':151@NE2' to ':39@OE1'
		Atom ':151@NE2' to ':88@CZ'
		Atom ':151@NE2' to ':88@OH'
		Atom ':156@CA' to ':88@CE1'
		Atom ':156@CA' to ':88@OH'
		Atom ':157@N' to ':88@CE1'
		Atom ':157@CB' to ':102@CB'
		Atom ':157@CB' to ':102@CG'
		Atom ':157@CB' to ':102@CD2'
		Atom ':157@CD1' to ':45@CG'
		Atom ':157@CD1' to ':88@CG'
		Atom ':157@CD1' to ':88@CD2'
		Atom ':157@CD1' to ':102@CD1'
		Atom ':157@CD2' to ':39@OE1'
		Atom ':157@O' to ':102@CB'
		Atom ':159@N' to ':102@CD2'
		Atom ':159@CB' to ':102@CE2'
		Atom ':159@CB' to ':102@CD2'
		Atom ':159@CG' to ':100@CB'
		Atom ':159@CD1' to ':100@CB'
		Atom ':159@NE1' to ':100@CB'
		Atom ':159@NE1' to ':100@CG'
		Atom ':159@NE1' to ':100@CD2'
		Atom ':159@CE2' to ':100@CB'
		Atom ':159@CE2' to ':100@CD2'
		Atom ':159@CZ2' to ':100@CD2'
		Atom ':159@CH2' to ':99@CD'
		Atom ':159@CH2' to ':99@CG'
		Atom ':159@CZ3' to ':98@CB'
		Atom ':159@CZ3' to ':99@CD'
		Atom ':159@CE3' to ':98@CB'
		Atom ':159@CE3' to ':100@O'
		Atom ':159@CD2' to ':100@CB'
		Atom ':159@CD2' to ':100@O'
		Atom ':173@OG' to ':98@CG'
		Atom ':174@CD' to ':98@CD'
		Atom ':207@CE1' to ':44@CA'
		Atom ':207@CE1' to ':44@CB'
		Atom ':207@CZ' to ':39@NE2'
		Atom ':207@CZ' to ':44@CA'
		Atom ':207@OH' to ':39@NE2'
		Atom ':207@OH' to ':43@C'
		Atom ':207@OH' to ':43@O'
		Atom ':207@OH' to ':44@N'
		Atom ':207@OH' to ':44@CA'
		Atom ':207@CE2' to ':39@NE2'
		Atom ':211@CG' to ':100@OH'
		Atom ':212@CH2' to ':56@CB'
		Atom ':212@CH2' to ':56@CA'
		Atom ':212@CZ3' to ':47@CD2'
		Atom ':212@CZ3' to ':50@CG'
		Atom ':212@CZ3' to ':50@CD1'
		Atom ':212@CZ3' to ':50@CE1'
		Atom ':212@CE3' to ':47@CD2'
		Atom ':216@CG2' to ':50@CD2'
		Atom ':217@CB' to ':92@CE2'
		Atom ':217@CB' to ':92@CD2'
		Atom ':217@CG' to ':92@CE2'
		Atom ':217@CG' to ':92@CD2'
		Atom ':217@CD1' to ':92@CE2'
		Atom ':217@CZ' to ':31@CB'
		Atom ':217@CZ' to ':31@CG'
		Atom ':217@CZ' to ':31@CD1'
		Atom ':217@OH' to ':31@CB'
		Atom ':217@OH' to ':31@CG'
		Atom ':217@OH' to ':31@CD1'
		Atom ':217@OH' to ':31@CE1'
		Atom ':217@OH' to ':31@CD2'
		Atom ':217@CE2' to ':31@CB'
		Atom ':217@O' to ':100@CE1'
		Atom ':217@O' to ':100@CZ'
		Atom ':217@O' to ':100@OH'
		Atom ':218@CG' to ':33@CB'
		Atom ':218@CG' to ':33@OG'
		Atom ':218@CG' to ':35@CB'
		Atom ':218@CG' to ':35@OG'
		Atom ':218@OD1' to ':33@CB'
		Atom ':218@OD1' to ':33@OG'
		Atom ':218@OD1' to ':34@C'
		Atom ':218@OD1' to ':34@O'
		Atom ':218@OD1' to ':35@CB'
		Atom ':218@OD1' to ':35@OG'
		Atom ':218@OD2' to ':33@CB'
		Atom ':218@OD2' to ':33@OG'
		Atom ':218@OD2' to ':50@CA'
		Atom ':218@OD2' to ':50@CB'
		Atom ':218@OD2' to ':50@C'
		Atom ':218@OD2' to ':51@N'
		Atom ':219@N' to ':37@OH'
		Atom ':219@CA' to ':37@OH'
		Atom ':219@CB' to ':37@OH'
		Atom ':219@CZ' to ':100@CE1'
		Atom ':219@CZ' to ':100@CZ'
		Atom ':219@OH' to ':100@CG'
		Atom ':219@OH' to ':100@CE1'
		Atom ':219@OH' to ':100@CZ'
		Atom ':219@OH' to ':100@CE2'
		Atom ':219@OH' to ':100@CD2'
		Atom ':219@CE2' to ':100@CD1'
		Atom ':219@CE2' to ':100@CE1'
		Atom ':219@CE2' to ':100@CZ'
		Atom ':219@C' to ':37@OH'
		Atom ':219@O' to ':37@CE1'
		Atom ':219@O' to ':37@CZ'
		Atom ':219@O' to ':37@OH'
		Atom ':219@O' to ':47@CB'
		Atom ':219@O' to ':47@CG'
		Atom ':219@O' to ':47@CD1'
		Atom ':219@O' to ':47@CD2'
		Atom ':220@CB' to ':47@CD2'
		Atom ':220@CD1' to ':47@CD2'
		Atom ':222@CG' to ':45@O'
		Atom ':222@CD1' to ':45@O'
		Atom ':222@NE1' to ':37@CE1'
		Atom ':222@NE1' to ':45@O'
		Atom ':222@CE2' to ':45@O'
		Atom ':222@CZ2' to ':37@CE1'
		Atom ':222@CH2' to ':45@CG'
		Atom ':222@CH2' to ':102@CZ'
		Atom ':222@CZ3' to ':45@CG'
		Atom ':222@CE3' to ':45@CD'
		Atom ':222@CD2' to ':45@O'
		Atom ':223@O' to ':44@CB'
> run
  [run]
---------- RUN BEGIN -------------------------------------------------

PARAMETER FILES (1 total):
 0: S2H97.prmtop, 61951 atoms, 18910 res, box: Trunc. Oct., 18484 mol, 18474 solvent

INPUT TRAJECTORIES (1 total):
 0: 'S2H97.nc' is a NetCDF AMBER trajectory with coordinates, time, box, Parm S2H97.prmtop (Trunc. Oct. box) (reading 100000 of 100000)
  Coordinate processing will occur on 100000 frames.

REFERENCE FRAMES (1 total):
    0: S2H97.inpcrd:1
	Active reference frame for distance-based masks is 'default_name'

BEGIN TRAJECTORY PROCESSING:
.....................................................
ACTION SETUP FOR PARM 'S2H97.prmtop' (1 actions):
  0: [nativecontacts name CON2 :113-231&!@H= :1-112&!@H= writecontacts contacts2.dat byresidue out numcontacts2.dat resout rescontacts2.dat mindist maxdist distance 4.0 reference map mapout resmap2.gnu contactpdb contacts2.pdb nncontactpdb nncontacts2.pdb series seriesout native2.dat savenonnative seriesnnout nonnative2.dat]
	Mask [:113-231&!@H*] corresponds to 954 atoms.
	Mask [:1-112&!@H*] corresponds to 813 atoms.
	954 potential contact sites for ':113-231&!@H*'
	813 potential contact sites for ':1-112&!@H*'
	Imaging enabled.
----- S2H97.nc (1-100000, 1) -----
 0% 10% 20% 30% 40% 50% 60% 70% 80% 90% 100% Complete.

Read 100000 frames and processed 100000 frames.
TIME: Avg. throughput= 15.2539 frames / second.

ACTION OUTPUT:
    CONTACTS: CON2: Writing native contacts to file 'contacts2.dat'
              CON2: Writing non-native contacts to file 'contacts2.dat'
	Writing contacts PDB to 'contacts2.pdb'
	Writing contacts PDB to 'nncontacts2.pdb'
TIME: Analyses took 0.0000 seconds.

DATASETS (2092 total):
	CON1[native] "CON1[native]" (integer), size is 100000
	CON1[nonnative] "CON1[nonnative]" (integer), size is 100000
	CON1[mindist] "CON1[mindist]" (double), size is 100000
	CON1[maxdist] "CON1[maxdist]" (double), size is 100000
	CON1[nativemap] "CON1[nativemap]" (double matrix), size is 50403
	CON1[nonnatmap] "CON1[nonnatmap]" (double matrix), size is 50403
	CON1[NC]:1 ":140@OG_:328@CB" (integer), size is 100000
	CON1[NC]:2 ":140@OG_:328@CG" (integer), size is 100000
	CON1[NC]:3 ":140@OG_:328@OD1" (integer), size is 100000
	CON1[NC]:4 ":140@OG_:328@OD2" (integer), size is 100000
	CON1[NC]:5 ":143@OG_:327@OD2" (integer), size is 100000
	CON1[NC]:6 ":144@CZ_:328@OD2" (integer), size is 100000
	CON1[NC]:7 ":144@OH_:328@CG" (integer), size is 100000
	CON1[NC]:8 ":144@OH_:328@OD1" (integer), size is 100000
	CON1[NC]:9 ":144@OH_:328@OD2" (integer), size is 100000
	CON1[NC]:10 ":144@CE2_:328@OD2" (integer), size is 100000
	CON1[NC]:11 ":145@CZ2_:362@CE" (integer), size is 100000
	CON1[NC]:12 ":145@CH2_:362@CE" (integer), size is 100000
	CON1[NC]:13 ":164@CD1_:362@CG" (integer), size is 100000
	CON1[NC]:14 ":164@CE1_:362@CG" (integer), size is 100000
	CON1[NC]:15 ":164@CZ_:363@CD" (integer), size is 100000
	CON1[NC]:16 ":164@OH_:363@CD" (integer), size is 100000
	CON1[NC]:17 ":164@OH_:363@CG" (integer), size is 100000
	CON1[NC]:18 ":167@CG_:362@NZ" (integer), size is 100000
	CON1[NC]:19 ":167@OD1_:362@NZ" (integer), size is 100000
	CON1[NC]:20 ":167@OD2_:362@NZ" (integer), size is 100000
	CON1[NC]:21 ":169@CB_:362@NZ" (integer), size is 100000
	CON1[NC]:22 ":169@CG_:362@NZ" (integer), size is 100000
	CON1[NC]:23 ":169@OD2_:362@CE" (integer), size is 100000
	CON1[NC]:24 ":169@OD2_:362@NZ" (integer), size is 100000
	CON1[NC]:25 ":171@NH2_:362@CE" (integer), size is 100000
	CON1[NC]:26 ":212@CG_:418@CD2" (integer), size is 100000
	CON1[NC]:27 ":212@CD1_:418@CD2" (integer), size is 100000
	CON1[NC]:28 ":212@NE1_:419@N" (integer), size is 100000
	CON1[NC]:29 ":212@CE2_:418@CB" (integer), size is 100000
	CON1[NC]:30 ":212@CE2_:419@N" (integer), size is 100000
	CON1[NC]:31 ":212@CZ2_:418@CB" (integer), size is 100000
	CON1[NC]:32 ":212@CZ2_:419@N" (integer), size is 100000
	CON1[NC]:33 ":212@CZ2_:419@CA" (integer), size is 100000
	CON1[NC]:34 ":212@CZ2_:419@C" (integer), size is 100000
	CON1[NC]:35 ":212@CZ2_:419@O" (integer), size is 100000
	CON1[NC]:36 ":212@CH2_:419@O" (integer), size is 100000
	CON1[NC]:37 ":212@CH2_:420@CB" (integer), size is 100000
	CON1[NC]:38 ":212@CE3_:418@CD1" (integer), size is 100000
	CON1[NC]:39 ":213@OG_:416@CG" (integer), size is 100000
	CON1[NC]:40 ":213@OG_:416@CD" (integer), size is 100000
	CON1[NC]:41 ":213@OG_:416@OE2" (integer), size is 100000
	CON1[NC]:42 ":213@OG_:418@CD2" (integer), size is 100000
	CON1[NC]:43 ":214@CB_:364@CE2" (integer), size is 100000
	CON1[NC]:44 ":214@CB_:364@CD2" (integer), size is 100000
	CON1[NC]:45 ":214@CE1_:326@CG" (integer), size is 100000
	CON1[NC]:46 ":214@CE1_:326@CB" (integer), size is 100000
	CON1[NC]:47 ":214@CE1_:328@OD1" (integer), size is 100000
	CON1[NC]:48 ":214@NE2_:326@CG" (integer), size is 100000
	CON1[NC]:49 ":214@NE2_:326@CB" (integer), size is 100000
	CON1[NC]:50 ":214@NE2_:328@OD1" (integer), size is 100000
	CON1[NC]:51 ":214@CD2_:326@CG" (integer), size is 100000
	CON1[NC]:52 ":215@CB_:296@CD1" (integer), size is 100000
	CON1[NC]:53 ":215@CB_:296@CE1" (integer), size is 100000
	CON1[NC]:54 ":215@CB_:296@CZ" (integer), size is 100000
	CON1[NC]:55 ":215@CB_:416@OE2" (integer), size is 100000
	CON1[NC]:56 ":215@CG_:296@CD1" (integer), size is 100000
	CON1[NC]:57 ":215@CG_:296@CE1" (integer), size is 100000
	CON1[NC]:58 ":215@CD1_:255@NH2" (integer), size is 100000
	CON1[NC]:59 ":215@CE1_:255@NH2" (integer), size is 100000
	CON1[NC]:60 ":215@CE1_:364@CZ" (integer), size is 100000
	CON1[NC]:61 ":215@CE1_:364@CE2" (integer), size is 100000
	CON1[NC]:62 ":215@CE1_:414@CB" (integer), size is 100000
	CON1[NC]:63 ":215@CZ_:364@CZ" (integer), size is 100000
	CON1[NC]:64 ":215@CZ_:364@CE2" (integer), size is 100000
	CON1[NC]:65 ":215@CZ_:414@CB" (integer), size is 100000
	CON1[NC]:66 ":215@OH_:329@CD1" (integer), size is 100000
	CON1[NC]:67 ":215@OH_:329@CE1" (integer), size is 100000
	CON1[NC]:68 ":215@OH_:364@CZ" (integer), size is 100000
	CON1[NC]:69 ":215@OH_:364@CE2" (integer), size is 100000
	CON1[NC]:70 ":215@OH_:414@CB" (integer), size is 100000
	CON1[NC]:71 ":215@OH_:414@OG" (integer), size is 100000
	CON1[NC]:72 ":215@CD2_:416@CB" (integer), size is 100000
	CON1[NC]:73 ":215@C_:416@OE2" (integer), size is 100000
	CON1[NC]:74 ":215@O_:296@OH" (integer), size is 100000
	CON1[NC]:75 ":216@N_:416@OE2" (integer), size is 100000
	CON1[NC]:76 ":216@CB_:416@OE2" (integer), size is 100000
	CON1[NC]:77 ":216@OG1_:416@CD" (integer), size is 100000
	CON1[NC]:78 ":216@OG1_:416@OE2" (integer), size is 100000
	CON1[NC]:79 ":216@OG1_:418@CD1" (integer), size is 100000
	CON1[NC]:80 ":217@OH_:255@NH1" (integer), size is 100000
	CON1[NC]:81 ":220@OH_:419@CB" (integer), size is 100000
	CON1[NC]:82 ":220@OH_:419@CD2" (integer), size is 100000
	CON1[NN]:1 ":143@CB_:328@CG" (integer), size is 100000
	CON1[NN]:2 ":143@CB_:328@OD2" (integer), size is 100000
	CON1[NN]:3 ":143@OG_:328@CG" (integer), size is 100000
	CON1[NN]:4 ":143@OG_:328@OD2" (integer), size is 100000
	CON1[NN]:5 ":144@CZ_:328@OD1" (integer), size is 100000
	CON1[NN]:6 ":144@CE2_:328@OD1" (integer), size is 100000
	CON1[NN]:7 ":145@CZ2_:362@CB" (integer), size is 100000
	CON1[NN]:8 ":145@CZ2_:362@CG" (integer), size is 100000
	CON1[NN]:9 ":164@CG_:362@CG" (integer), size is 100000
	CON1[NN]:10 ":164@CG_:362@CE" (integer), size is 100000
	CON1[NN]:11 ":164@CE1_:363@CD" (integer), size is 100000
	CON1[NN]:12 ":164@CD2_:362@CE" (integer), size is 100000
	CON1[NN]:13 ":167@CG_:362@CE" (integer), size is 100000
	CON1[NN]:14 ":167@OD1_:362@CE" (integer), size is 100000
	CON1[NN]:15 ":167@OD2_:362@CE" (integer), size is 100000
	CON1[NN]:16 ":169@CB_:362@CE" (integer), size is 100000
	CON1[NN]:17 ":169@OD2_:362@CD" (integer), size is 100000
	CON1[NN]:18 ":171@CZ_:365@OE1" (integer), size is 100000
	CON1[NN]:19 ":171@NH1_:365@CD" (integer), size is 100000
	CON1[NN]:20 ":171@NH1_:365@OE1" (integer), size is 100000
	CON1[NN]:21 ":171@NH2_:365@CD" (integer), size is 100000
	CON1[NN]:22 ":171@NH2_:365@OE1" (integer), size is 100000
	CON1[NN]:23 ":171@NH2_:365@OE2" (integer), size is 100000
	CON1[NN]:24 ":212@NE1_:418@CB" (integer), size is 100000
	CON1[NN]:25 ":213@CB_:416@OE2" (integer), size is 100000
	CON1[NN]:26 ":213@CB_:418@CD2" (integer), size is 100000
	CON1[NN]:27 ":213@OG_:416@OE1" (integer), size is 100000
	CON1[NN]:28 ":214@CB_:326@CG" (integer), size is 100000
	CON1[NN]:29 ":214@CG_:326@CG" (integer), size is 100000
	CON1[NN]:30 ":214@CG_:326@CB" (integer), size is 100000
	CON1[NN]:31 ":214@ND1_:326@CG" (integer), size is 100000
	CON1[NN]:32 ":214@ND1_:326@CB" (integer), size is 100000
	CON1[NN]:33 ":214@CE1_:328@CG" (integer), size is 100000
	CON1[NN]:34 ":214@CE1_:328@OD2" (integer), size is 100000
	CON1[NN]:35 ":214@CE1_:328@C" (integer), size is 100000
	CON1[NN]:36 ":214@CE1_:328@O" (integer), size is 100000
	CON1[NN]:37 ":214@CE1_:329@N" (integer), size is 100000
	CON1[NN]:38 ":214@NE2_:328@CG" (integer), size is 100000
	CON1[NN]:39 ":214@NE2_:328@OD2" (integer), size is 100000
	CON1[NN]:40 ":214@CD2_:326@CB" (integer), size is 100000
	CON1[NN]:41 ":214@O_:364@CE2" (integer), size is 100000
	CON1[NN]:42 ":214@O_:364@CD2" (integer), size is 100000
	CON1[NN]:43 ":215@N_:416@OE2" (integer), size is 100000
	CON1[NN]:44 ":215@CA_:416@OE2" (integer), size is 100000
	CON1[NN]:45 ":215@CD1_:255@CZ" (integer), size is 100000
	CON1[NN]:46 ":215@CD1_:296@CB" (integer), size is 100000
	CON1[NN]:47 ":215@CD1_:296@CG" (integer), size is 100000
	CON1[NN]:48 ":215@CD1_:296@CD1" (integer), size is 100000
	CON1[NN]:49 ":215@CD1_:296@CD2" (integer), size is 100000
	CON1[NN]:50 ":215@CE1_:255@NE" (integer), size is 100000
	CON1[NN]:51 ":215@CE1_:255@CZ" (integer), size is 100000
	CON1[NN]:52 ":215@CE1_:296@CB" (integer), size is 100000
	CON1[NN]:53 ":215@CE1_:296@CG" (integer), size is 100000
	CON1[NN]:54 ":215@CE1_:298@OD2" (integer), size is 100000
	CON1[NN]:55 ":215@CZ_:255@NH2" (integer), size is 100000
	CON1[NN]:56 ":215@CZ_:298@OD2" (integer), size is 100000
	CON1[NN]:57 ":215@OH_:255@NH2" (integer), size is 100000
	CON1[NN]:58 ":215@OH_:298@CG" (integer), size is 100000
	CON1[NN]:59 ":215@OH_:298@OD2" (integer), size is 100000
	CON1[NN]:60 ":215@OH_:323@OH" (integer), size is 100000
	CON1[NN]:61 ":215@OH_:364@CE1" (integer), size is 100000
	CON1[NN]:62 ":215@OH_:412@CG1" (integer), size is 100000
	CON1[NN]:63 ":215@CE2_:364@CZ" (integer), size is 100000
	CON1[NN]:64 ":215@CE2_:364@CE2" (integer), size is 100000
	CON1[NN]:65 ":215@CE2_:414@CB" (integer), size is 100000
	CON1[NN]:66 ":215@CE2_:414@OG" (integer), size is 100000
	CON1[NN]:67 ":215@CD2_:364@CE2" (integer), size is 100000
	CON1[NN]:68 ":215@CD2_:414@OG" (integer), size is 100000
	CON1[NN]:69 ":216@N_:416@OE1" (integer), size is 100000
	CON1[NN]:70 ":216@CB_:416@OE1" (integer), size is 100000
	CON1[NN]:71 ":216@OG1_:294@ND2" (integer), size is 100000
	CON1[NN]:72 ":216@OG1_:296@OH" (integer), size is 100000
	CON1[NN]:73 ":216@OG1_:416@OE1" (integer), size is 100000
	CON1[NN]:74 ":217@CZ_:255@NH1" (integer), size is 100000
	CON1[NN]:75 ":217@OH_:255@CZ" (integer), size is 100000
	CON1[NN]:76 ":217@OH_:255@NH2" (integer), size is 100000
	CON1[NN]:77 ":217@OH_:364@CB" (integer), size is 100000
	CON1[NN]:78 ":217@OH_:364@CD2" (integer), size is 100000
	CON1[NN]:79 ":217@CE2_:255@NH1" (integer), size is 100000
	CON1[NN]:80 ":220@CZ_:419@CB" (integer), size is 100000
	CON1[NN]:81 ":220@OH_:419@CG" (integer), size is 100000
	CON1[NN]:82 ":220@OH_:419@ND1" (integer), size is 100000
	CON1[NN]:83 ":140@CB_:328@CB" (integer), size is 100000
	CON1[NN]:84 ":140@CB_:328@CG" (integer), size is 100000
	CON1[NN]:85 ":143@OG_:326@CB" (integer), size is 100000
	CON1[NN]:86 ":143@OG_:327@N" (integer), size is 100000
	CON1[NN]:87 ":144@CE2_:328@CG" (integer), size is 100000
	CON1[NN]:88 ":164@CB_:362@CG" (integer), size is 100000
	CON1[NN]:89 ":164@CE2_:362@CG" (integer), size is 100000
	CON1[NN]:90 ":164@CD2_:362@CG" (integer), size is 100000
	CON1[NN]:91 ":212@CE2_:418@CD1" (integer), size is 100000
	CON1[NN]:92 ":212@CZ2_:420@CB" (integer), size is 100000
	CON1[NN]:93 ":212@CD2_:418@CD1" (integer), size is 100000
	CON1[NN]:94 ":215@CD1_:255@NE" (integer), size is 100000
	CON1[NN]:95 ":215@CD1_:255@NH1" (integer), size is 100000
	CON1[NN]:96 ":215@CE1_:298@CG" (integer), size is 100000
	CON1[NN]:97 ":215@CE1_:298@OD1" (integer), size is 100000
	CON1[NN]:98 ":215@CZ_:364@CE1" (integer), size is 100000
	CON1[NN]:99 ":215@CZ_:414@OG" (integer), size is 100000
	CON1[NN]:100 ":164@CB_:362@CE" (integer), size is 100000
	CON1[NN]:101 ":169@CG_:362@CE" (integer), size is 100000
	CON1[NN]:102 ":212@CZ2_:419@CB" (integer), size is 100000
	CON1[NN]:103 ":215@OH_:298@OD1" (integer), size is 100000
	CON1[NN]:104 ":220@CZ_:419@CG" (integer), size is 100000
	CON1[NN]:105 ":220@CZ_:419@CD2" (integer), size is 100000
	CON1[NN]:106 ":220@OH_:419@NE2" (integer), size is 100000
	CON1[NN]:107 ":143@OG_:328@N" (integer), size is 100000
	CON1[NN]:108 ":143@O_:363@CG" (integer), size is 100000
	CON1[NN]:109 ":144@CZ_:328@CG" (integer), size is 100000
	CON1[NN]:110 ":145@NE1_:362@CB" (integer), size is 100000
	CON1[NN]:111 ":145@CE2_:362@CB" (integer), size is 100000
	CON1[NN]:112 ":145@CE2_:362@CG" (integer), size is 100000
	CON1[NN]:113 ":145@CZ2_:362@CD" (integer), size is 100000
	CON1[NN]:114 ":171@CZ_:365@OE2" (integer), size is 100000
	CON1[NN]:115 ":171@NH1_:365@OE2" (integer), size is 100000
	CON1[NN]:116 ":171@NH2_:362@CD" (integer), size is 100000
	CON1[NN]:117 ":215@CB_:296@OH" (integer), size is 100000
	CON1[NN]:118 ":215@CB_:296@CE2" (integer), size is 100000
	CON1[NN]:119 ":215@CG_:255@NH1" (integer), size is 100000
	CON1[NN]:120 ":215@CG_:296@CG" (integer), size is 100000
	CON1[NN]:121 ":215@CE1_:255@NH1" (integer), size is 100000
	CON1[NN]:122 ":217@OH_:364@CG" (integer), size is 100000
	CON1[NN]:123 ":220@OH_:419@CE1" (integer), size is 100000
	CON1[NN]:124 ":143@OG_:326@C" (integer), size is 100000
	CON1[NN]:125 ":164@CE2_:362@CE" (integer), size is 100000
	CON1[NN]:126 ":215@OH_:364@CD1" (integer), size is 100000
	CON1[NN]:127 ":215@CE2_:364@CE1" (integer), size is 100000
	CON1[NN]:128 ":215@C_:296@OH" (integer), size is 100000
	CON1[NN]:129 ":216@CB_:418@CD1" (integer), size is 100000
	CON1[NN]:130 ":216@CG2_:418@CD1" (integer), size is 100000
	CON1[NN]:131 ":212@NE1_:418@CD2" (integer), size is 100000
	CON1[NN]:132 ":215@CD1_:296@CE1" (integer), size is 100000
	CON1[NN]:133 ":215@CE1_:296@CD1" (integer), size is 100000
	CON1[NN]:134 ":215@CE2_:364@CD2" (integer), size is 100000
	CON1[NN]:135 ":215@CG_:255@CZ" (integer), size is 100000
	CON1[NN]:136 ":164@CZ_:362@CG" (integer), size is 100000
	CON1[NN]:137 ":164@CD2_:362@CD" (integer), size is 100000
	CON1[NN]:138 ":214@CD2_:328@OD2" (integer), size is 100000
	CON1[NN]:139 ":215@CG_:296@CZ" (integer), size is 100000
	CON1[NN]:140 ":215@CD1_:296@CZ" (integer), size is 100000
	CON1[NN]:141 ":215@CD1_:296@CE2" (integer), size is 100000
	CON1[NN]:142 ":143@OG_:327@CA" (integer), size is 100000
	CON1[NN]:143 ":143@OG_:327@CB" (integer), size is 100000
	CON1[NN]:144 ":164@CZ_:363@CG" (integer), size is 100000
	CON1[NN]:145 ":214@ND1_:328@O" (integer), size is 100000
	CON1[NN]:146 ":140@CB_:328@OD2" (integer), size is 100000
	CON1[NN]:147 ":212@NE1_:418@CG" (integer), size is 100000
	CON1[NN]:148 ":212@NE1_:418@CD1" (integer), size is 100000
	CON1[NN]:149 ":212@CZ2_:418@CD1" (integer), size is 100000
	CON1[NN]:150 ":215@CB_:416@OE1" (integer), size is 100000
	CON1[NN]:151 ":220@CE2_:419@CB" (integer), size is 100000
	CON1[NN]:152 ":145@NE1_:362@CG" (integer), size is 100000
	CON1[NN]:153 ":215@CD1_:255@CD" (integer), size is 100000
	CON1[NN]:154 ":215@CD2_:296@CD1" (integer), size is 100000
	CON1[NN]:155 ":215@CD2_:296@CE1" (integer), size is 100000
	CON1[NN]:156 ":171@CZ_:365@CD" (integer), size is 100000
	CON1[NN]:157 ":212@CG_:418@CD1" (integer), size is 100000
	CON1[NN]:158 ":212@CE2_:418@CG" (integer), size is 100000
	CON1[NN]:159 ":212@CH2_:418@CD1" (integer), size is 100000
	CON1[NN]:160 ":212@CZ3_:418@CD1" (integer), size is 100000
	CON1[NN]:161 ":214@CE1_:329@CA" (integer), size is 100000
	CON1[NN]:162 ":145@CH2_:362@CD" (integer), size is 100000
	CON1[NN]:163 ":164@CB_:362@CD" (integer), size is 100000
	CON1[NN]:164 ":164@CG_:362@CD" (integer), size is 100000
	CON1[NN]:165 ":214@ND1_:329@CA" (integer), size is 100000
	CON1[NN]:166 ":215@CB_:296@CG" (integer), size is 100000
	CON1[NN]:167 ":169@CG_:362@CD" (integer), size is 100000
	CON1[NN]:168 ":169@OD2_:360@O" (integer), size is 100000
	CON1[NN]:169 ":214@NE2_:328@C" (integer), size is 100000
	CON1[NN]:170 ":214@NE2_:328@O" (integer), size is 100000
	CON1[NN]:171 ":220@CE1_:419@CB" (integer), size is 100000
	CON1[NN]:172 ":145@CH2_:362@CG" (integer), size is 100000
	CON1[NN]:173 ":215@CZ_:296@CB" (integer), size is 100000
	CON1[NN]:174 ":215@CZ_:298@OD1" (integer), size is 100000
	CON1[NN]:175 ":214@C_:364@CD2" (integer), size is 100000
	CON1[NN]:176 ":215@CZ_:255@CZ" (integer), size is 100000
	CON1[NN]:177 ":164@CE1_:363@CG" (integer), size is 100000
	CON1[NN]:178 ":215@CE1_:255@CD" (integer), size is 100000
	CON1[NN]:179 ":215@CE1_:296@CD2" (integer), size is 100000
	CON1[NN]:180 ":217@OH_:364@O" (integer), size is 100000
	CON1[NN]:181 ":214@C_:364@CE2" (integer), size is 100000
	CON1[NN]:182 ":215@CG_:364@CE2" (integer), size is 100000
	CON1[NN]:183 ":215@CE2_:296@CD1" (integer), size is 100000
	CON1[NN]:184 ":212@CD2_:418@CD2" (integer), size is 100000
	CON1[NN]:185 ":214@O_:255@NH1" (integer), size is 100000
	CON1[NN]:186 ":212@CE2_:418@CD2" (integer), size is 100000
	CON1[NN]:187 ":215@CZ_:255@NE" (integer), size is 100000
	CON1[NN]:188 ":215@OH_:255@NE" (integer), size is 100000
	CON1[NN]:189 ":215@OH_:255@CZ" (integer), size is 100000
	CON1[NN]:190 ":215@OH_:412@O" (integer), size is 100000
	CON1[NN]:191 ":143@OG_:327@C" (integer), size is 100000
	CON1[NN]:192 ":169@CB_:362@CD" (integer), size is 100000
	CON1[NN]:193 ":143@CB_:327@OD2" (integer), size is 100000
	CON1[NN]:194 ":143@OG_:327@CG" (integer), size is 100000
	CON1[NN]:195 ":145@CZ2_:365@OE1" (integer), size is 100000
	CON1[NN]:196 ":167@OD1_:360@O" (integer), size is 100000
	CON1[NN]:197 ":216@N_:296@OH" (integer), size is 100000
	CON1[NN]:198 ":140@CB_:328@OD1" (integer), size is 100000
	CON1[NN]:199 ":164@OH_:327@OD2" (integer), size is 100000
	CON1[NN]:200 ":213@CB_:416@CD" (integer), size is 100000
	CON1[NN]:201 ":212@O_:418@CD2" (integer), size is 100000
	CON1[NN]:202 ":142@O_:327@OD2" (integer), size is 100000
	CON1[NN]:203 ":145@CH2_:362@CB" (integer), size is 100000
	CON1[NN]:204 ":145@CZ3_:362@CD" (integer), size is 100000
	CON1[NN]:205 ":167@OD2_:362@CD" (integer), size is 100000
	CON1[NN]:206 ":220@OH_:419@O" (integer), size is 100000
	CON1[NN]:207 ":215@CB_:416@CD" (integer), size is 100000
	CON1[NN]:208 ":215@CZ_:364@CD2" (integer), size is 100000
	CON1[NN]:209 ":215@CE2_:255@NH2" (integer), size is 100000
	CON1[NN]:210 ":215@CD2_:364@CZ" (integer), size is 100000
	CON1[NN]:211 ":143@CB_:327@CB" (integer), size is 100000
	CON1[NN]:212 ":212@CD1_:418@CD1" (integer), size is 100000
	CON1[NN]:213 ":143@CA_:327@OD2" (integer), size is 100000
	CON1[NN]:214 ":213@OG_:418@CD1" (integer), size is 100000
	CON1[NN]:215 ":217@OH_:364@CE2" (integer), size is 100000
	CON1[NN]:216 ":143@OG_:326@CA" (integer), size is 100000
	CON1[NN]:217 ":212@CH2_:418@CB" (integer), size is 100000
	CON1[NN]:218 ":215@CE1_:364@CD2" (integer), size is 100000
	CON1[NN]:219 ":164@CD1_:362@CD" (integer), size is 100000
	CON1[NN]:220 ":215@O_:296@CZ" (integer), size is 100000
	CON1[NN]:221 ":215@CD2_:414@CB" (integer), size is 100000
	CON1[NN]:222 ":215@C_:416@OE1" (integer), size is 100000
	CON1[NN]:223 ":213@CB_:418@CD1" (integer), size is 100000
	CON1[NN]:224 ":143@OG_:328@OD1" (integer), size is 100000
	CON1[NN]:225 ":216@N_:416@CD" (integer), size is 100000
	CON1[NN]:226 ":212@CH2_:419@C" (integer), size is 100000
	CON1[NN]:227 ":215@CE2_:329@CE1" (integer), size is 100000
	CON1[NN]:228 ":167@OD1_:360@CB" (integer), size is 100000
	CON1[NN]:229 ":167@OD1_:360@CG" (integer), size is 100000
	CON1[NN]:230 ":167@OD1_:360@ND2" (integer), size is 100000
	CON1[NN]:231 ":167@CG_:360@ND2" (integer), size is 100000
	CON1[NN]:232 ":215@O_:296@CE2" (integer), size is 100000
	CON1[NN]:233 ":215@O_:416@OE1" (integer), size is 100000
	CON1[NN]:234 ":145@CH2_:365@OE2" (integer), size is 100000
	CON1[NN]:235 ":215@O_:255@NH1" (integer), size is 100000
	CON1[NN]:236 ":215@CZ_:255@NH1" (integer), size is 100000
	CON1[NN]:237 ":214@O_:364@CB" (integer), size is 100000
	CON1[NN]:238 ":216@CB_:296@OH" (integer), size is 100000
	CON1[NN]:239 ":216@OG1_:296@CZ" (integer), size is 100000
	CON1[NN]:240 ":167@CG_:362@CD" (integer), size is 100000
	CON1[NN]:241 ":167@OD1_:362@CD" (integer), size is 100000
	CON1[NN]:242 ":216@OG1_:296@CE1" (integer), size is 100000
	CON1[NN]:243 ":215@CZ_:298@CG" (integer), size is 100000
	CON1[NN]:244 ":215@CD2_:364@CD2" (integer), size is 100000
	CON1[NN]:245 ":143@OG_:328@CB" (integer), size is 100000
	CON1[NN]:246 ":215@CB_:296@CD2" (integer), size is 100000
	CON1[NN]:247 ":215@CG_:296@CD2" (integer), size is 100000
	CON1[NN]:248 ":164@CE2_:362@CD" (integer), size is 100000
	CON1[NN]:249 ":215@OH_:364@CD2" (integer), size is 100000
	CON1[NN]:250 ":113@NE2_:419@ND1" (integer), size is 100000
	CON1[NN]:251 ":164@CD2_:362@NZ" (integer), size is 100000
	CON1[NN]:252 ":142@OG1_:327@OD2" (integer), size is 100000
	CON1[NN]:253 ":214@O_:364@CG" (integer), size is 100000
	CON1[NN]:254 ":215@CG_:255@NH2" (integer), size is 100000
	CON1[NN]:255 ":145@CE2_:362@CD" (integer), size is 100000
	CON1[NN]:256 ":220@CE1_:419@CD2" (integer), size is 100000
	CON1[NN]:257 ":215@CA_:255@NH1" (integer), size is 100000
	CON1[NN]:258 ":215@CB_:255@NH1" (integer), size is 100000
	CON1[NN]:259 ":215@CZ_:296@CD1" (integer), size is 100000
	CON1[NN]:260 ":215@OH_:296@CB" (integer), size is 100000
	CON1[NN]:261 ":164@CE2_:363@CD" (integer), size is 100000
	CON1[NN]:262 ":215@OH_:329@CZ" (integer), size is 100000
	CON1[NN]:263 ":215@CG_:296@CE2" (integer), size is 100000
	CON1[NN]:264 ":220@CE1_:419@CG" (integer), size is 100000
	CON1[NN]:265 ":212@CZ2_:420@N" (integer), size is 100000
	CON1[NN]:266 ":212@CH2_:420@N" (integer), size is 100000
	CON1[NN]:267 ":212@CZ3_:420@CB" (integer), size is 100000
	CON1[NN]:268 ":215@CG_:296@CB" (integer), size is 100000
	CON1[NN]:269 ":169@OD2_:365@OE2" (integer), size is 100000
	CON1[NN]:270 ":216@OG1_:418@CD2" (integer), size is 100000
	CON1[NN]:271 ":215@CD2_:416@OE2" (integer), size is 100000
	CON1[NN]:272 ":167@OD1_:360@C" (integer), size is 100000
	CON1[NN]:273 ":215@CG_:296@OH" (integer), size is 100000
	CON1[NN]:274 ":215@CZ_:296@CG" (integer), size is 100000
	CON1[NN]:275 ":215@CE2_:296@CE1" (integer), size is 100000
	CON1[NN]:276 ":143@N_:327@OD2" (integer), size is 100000
	CON1[NN]:277 ":145@CZ2_:365@OE2" (integer), size is 100000
	CON1[NN]:278 ":215@CD2_:296@CG" (integer), size is 100000
	CON1[NN]:279 ":214@NE2_:329@N" (integer), size is 100000
	CON1[NN]:280 ":215@CD1_:364@CE2" (integer), size is 100000
	CON1[NN]:281 ":217@OH_:363@O" (integer), size is 100000
	CON1[NN]:282 ":217@OH_:363@C" (integer), size is 100000
	CON1[NN]:283 ":217@OH_:364@C" (integer), size is 100000
	CON1[NN]:284 ":213@CB_:416@OE1" (integer), size is 100000
	CON1[NN]:285 ":215@CZ_:329@CE1" (integer), size is 100000
	CON1[NN]:286 ":215@CE2_:329@CD1" (integer), size is 100000
	CON1[NN]:287 ":215@CE1_:296@CE1" (integer), size is 100000
	CON1[NN]:288 ":164@OH_:327@CG" (integer), size is 100000
	CON1[NN]:289 ":215@N_:364@CE2" (integer), size is 100000
	CON1[NN]:290 ":215@CE2_:296@CG" (integer), size is 100000
	CON1[NN]:291 ":212@CD1_:418@CB" (integer), size is 100000
	CON1[NN]:292 ":167@OD1_:362@CG" (integer), size is 100000
	CON1[NN]:293 ":216@CB_:416@CD" (integer), size is 100000
	CON1[NN]:294 ":167@OD2_:360@CB" (integer), size is 100000
	CON1[NN]:295 ":167@OD2_:359@OG" (integer), size is 100000
	CON1[NN]:296 ":167@OD2_:360@O" (integer), size is 100000
	CON1[NN]:297 ":215@CE2_:296@CB" (integer), size is 100000
	CON1[NN]:298 ":215@CD2_:296@CB" (integer), size is 100000
	CON1[NN]:299 ":143@O_:363@CB" (integer), size is 100000
	CON1[NN]:300 ":215@CE1_:296@CE2" (integer), size is 100000
	CON1[NN]:301 ":143@CB_:327@CG" (integer), size is 100000
	CON1[NN]:302 ":164@CD1_:363@CD" (integer), size is 100000
	CON1[NN]:303 ":142@CB_:327@OD2" (integer), size is 100000
	CON1[NN]:304 ":142@OG1_:327@CG" (integer), size is 100000
	CON1[NN]:305 ":142@C_:327@OD2" (integer), size is 100000
	CON1[NN]:306 ":164@OH_:327@OD1" (integer), size is 100000
	CON1[NN]:307 ":142@OG1_:327@CB" (integer), size is 100000
	CON1[NN]:308 ":143@CB_:327@N" (integer), size is 100000
	CON1[NN]:309 ":143@OG_:327@OD1" (integer), size is 100000
	CON1[NN]:310 ":142@CA_:327@OD2" (integer), size is 100000
	CON1[NN]:311 ":143@O_:326@CB" (integer), size is 100000
	CON1[NN]:312 ":214@NE2_:329@CA" (integer), size is 100000
	CON1[NN]:313 ":143@CA_:327@CG" (integer), size is 100000
	CON1[NN]:314 ":143@CB_:328@N" (integer), size is 100000
	CON1[NN]:315 ":169@OD2_:359@OG" (integer), size is 100000
	CON1[NN]:316 ":143@CB_:326@CB" (integer), size is 100000
	CON1[NN]:317 ":212@NE1_:418@CA" (integer), size is 100000
	CON1[NN]:318 ":143@CB_:328@OD1" (integer), size is 100000
	CON1[NN]:319 ":212@NE1_:419@CB" (integer), size is 100000
	CON1[NN]:320 ":140@N_:328@OD1" (integer), size is 100000
	CON1[NN]:321 ":140@CA_:328@OD1" (integer), size is 100000
	CON1[NN]:322 ":167@OD2_:360@ND2" (integer), size is 100000
	CON1[NN]:323 ":215@OH_:296@CG" (integer), size is 100000
	CON1[NN]:324 ":217@OH_:364@CA" (integer), size is 100000
	CON1[NN]:325 ":217@OH_:365@N" (integer), size is 100000
	CON1[NN]:326 ":217@CZ_:364@O" (integer), size is 100000
	CON1[NN]:327 ":145@CH2_:365@OE1" (integer), size is 100000
	CON1[NN]:328 ":143@OG_:328@CA" (integer), size is 100000
	CON1[NN]:329 ":144@CD2_:328@OD2" (integer), size is 100000
	CON1[NN]:330 ":143@O_:328@OD2" (integer), size is 100000
	CON1[NN]:331 ":215@CD1_:296@OH" (integer), size is 100000
	CON1[NN]:332 ":216@CB_:418@CD2" (integer), size is 100000
	CON1[NN]:333 ":164@CZ_:327@OD2" (integer), size is 100000
	CON1[NN]:334 ":214@CG_:364@CE2" (integer), size is 100000
	CON1[NN]:335 ":214@ND1_:328@OD2" (integer), size is 100000
	CON1[NN]:336 ":214@CD2_:363@CB" (integer), size is 100000
	CON1[NN]:337 ":214@NE2_:363@CB" (integer), size is 100000
	CON1[NN]:338 ":215@CA_:296@OH" (integer), size is 100000
	CON1[NN]:339 ":167@OD2_:360@OD1" (integer), size is 100000
	CON1[NN]:340 ":217@CE1_:255@NH1" (integer), size is 100000
	CON1[NN]:341 ":217@CE2_:364@O" (integer), size is 100000
	CON1[NN]:342 ":215@CZ_:364@CD1" (integer), size is 100000
	CON1[NN]:343 ":215@CE1_:414@OG" (integer), size is 100000
	CON1[NN]:344 ":215@CG_:414@OG" (integer), size is 100000
	CON1[NN]:345 ":215@CE2_:364@CD1" (integer), size is 100000
	CON1[NN]:346 ":215@CD1_:414@OG" (integer), size is 100000
	CON1[NN]:347 ":140@OG_:327@CB" (integer), size is 100000
	CON1[NN]:348 ":215@CE2_:364@CG" (integer), size is 100000
	CON1[NN]:349 ":215@CZ_:364@CG" (integer), size is 100000
	CON1[NN]:350 ":215@OH_:364@CG" (integer), size is 100000
	CON1[NN]:351 ":220@CZ_:419@ND1" (integer), size is 100000
	CON1[NN]:352 ":214@CD2_:364@CE2" (integer), size is 100000
	CON1[NN]:353 ":214@CD2_:364@CD2" (integer), size is 100000
	CON1[NN]:354 ":214@ND1_:364@CE2" (integer), size is 100000
	CON1[NN]:355 ":169@CG_:359@OG" (integer), size is 100000
	CON1[NN]:356 ":214@CG_:364@CD2" (integer), size is 100000
	CON1[NN]:357 ":214@ND1_:364@CD2" (integer), size is 100000
	CON1[NN]:358 ":215@CD2_:255@NH2" (integer), size is 100000
	CON1[NN]:359 ":215@CE2_:255@CZ" (integer), size is 100000
	CON1[NN]:360 ":169@OD1_:359@OG" (integer), size is 100000
	CON1[NN]:361 ":169@OD2_:359@CB" (integer), size is 100000
	CON1[NN]:362 ":216@CA_:416@OE1" (integer), size is 100000
	CON1[NN]:363 ":167@OD1_:359@OG" (integer), size is 100000
	CON1[NN]:364 ":167@CG_:359@OG" (integer), size is 100000
	CON1[NN]:365 ":169@CB_:359@OG" (integer), size is 100000
	CON1[NN]:366 ":171@NH2_:357@NH2" (integer), size is 100000
	CON1[NN]:367 ":217@OH_:255@CD" (integer), size is 100000
	CON1[NN]:368 ":215@CD1_:414@CB" (integer), size is 100000
	CON1[NN]:369 ":212@C_:418@CD2" (integer), size is 100000
	CON1[NN]:370 ":215@CE2_:255@NH1" (integer), size is 100000
	CON1[NN]:371 ":215@CD2_:255@NH1" (integer), size is 100000
	CON1[NN]:372 ":212@CB_:418@CD1" (integer), size is 100000
	CON1[NN]:373 ":212@CD1_:418@CG" (integer), size is 100000
	CON1[NN]:374 ":217@OH_:255@NE" (integer), size is 100000
	CON1[NN]:375 ":215@OH_:298@CB" (integer), size is 100000
	CON1[NN]:376 ":214@ND1_:364@CZ" (integer), size is 100000
	CON1[NN]:377 ":215@C_:296@CZ" (integer), size is 100000
	CON1[NN]:378 ":143@CA_:328@OD1" (integer), size is 100000
	CON1[NN]:379 ":212@CZ2_:418@CG" (integer), size is 100000
	CON1[NN]:380 ":216@CA_:296@OH" (integer), size is 100000
	CON1[NN]:381 ":171@NH1_:365@CG" (integer), size is 100000
	CON1[NN]:382 ":215@C_:296@CE2" (integer), size is 100000
	CON1[NN]:383 ":215@CA_:416@OE1" (integer), size is 100000
	CON1[NN]:384 ":212@CZ2_:418@CD2" (integer), size is 100000
	CON1[NN]:385 ":143@OG_:326@CG" (integer), size is 100000
	CON1[NN]:386 ":214@N_:416@OE2" (integer), size is 100000
	CON1[NN]:387 ":214@CD2_:328@OD1" (integer), size is 100000
	CON1[NN]:388 ":212@CB_:418@CD2" (integer), size is 100000
	CON1[NN]:389 ":164@CZ_:362@CE" (integer), size is 100000
	CON1[NN]:390 ":164@CE2_:362@NZ" (integer), size is 100000
	CON1[NN]:391 ":215@CE1_:255@CG" (integer), size is 100000
	CON1[NN]:392 ":215@OH_:414@N" (integer), size is 100000
	CON1[NN]:393 ":215@CD2_:255@CZ" (integer), size is 100000
	CON1[NN]:394 ":215@CG_:414@CB" (integer), size is 100000
	CON1[NN]:395 ":214@C_:255@NH1" (integer), size is 100000
	CON1[NN]:396 ":214@O_:255@CZ" (integer), size is 100000
	CON1[NN]:397 ":143@O_:328@OD1" (integer), size is 100000
	CON1[NN]:398 ":144@CD2_:328@OD1" (integer), size is 100000
	CON1[NN]:399 ":216@OG1_:418@CG" (integer), size is 100000
	CON1[NN]:400 ":220@CE1_:419@ND1" (integer), size is 100000
	CON1[NN]:401 ":216@CA_:416@OE2" (integer), size is 100000
	CON1[NN]:402 ":212@CE3_:418@CD2" (integer), size is 100000
	CON1[NN]:403 ":214@ND1_:329@CD1" (integer), size is 100000
	CON1[NN]:404 ":215@OH_:296@O" (integer), size is 100000
	CON1[NN]:405 ":164@CD1_:362@CE" (integer), size is 100000
	CON1[NN]:406 ":164@CD1_:362@CB" (integer), size is 100000
	CON1[NN]:407 ":164@CE1_:362@CB" (integer), size is 100000
	CON1[NN]:408 ":214@ND1_:329@CB" (integer), size is 100000
	CON1[NN]:409 ":214@CE1_:329@CB" (integer), size is 100000
	CON1[NN]:410 ":215@OH_:298@N" (integer), size is 100000
	CON1[NN]:411 ":212@CZ2_:419@ND1" (integer), size is 100000
	CON1[NN]:412 ":220@CE1_:419@CE1" (integer), size is 100000
	CON1[NN]:413 ":220@CZ_:419@CE1" (integer), size is 100000
	CON1[NN]:414 ":171@NH2_:362@NZ" (integer), size is 100000
	CON1[NN]:415 ":212@CH2_:419@N" (integer), size is 100000
	CON1[NN]:416 ":212@CH2_:419@CB" (integer), size is 100000
	CON1[NN]:417 ":169@OD2_:365@OE1" (integer), size is 100000
	CON1[NN]:418 ":143@C_:363@CG" (integer), size is 100000
	CON1[NN]:419 ":215@O_:296@CE1" (integer), size is 100000
	CON1[NN]:420 ":142@OG1_:327@OD1" (integer), size is 100000
	CON1[NN]:421 ":143@CA_:327@OD1" (integer), size is 100000
	CON1[NN]:422 ":143@CB_:327@OD1" (integer), size is 100000
	CON1[NN]:423 ":142@O_:327@OD1" (integer), size is 100000
	CON1[NN]:424 ":169@OD2_:362@CG" (integer), size is 100000
	CON1[NN]:425 ":214@NE2_:328@CB" (integer), size is 100000
	CON1[NN]:426 ":164@CB_:362@NZ" (integer), size is 100000
	CON1[NN]:427 ":164@CG_:362@NZ" (integer), size is 100000
	CON1[NN]:428 ":214@ND1_:329@N" (integer), size is 100000
	CON1[NN]:429 ":215@CZ_:296@CD2" (integer), size is 100000
	CON1[NN]:430 ":145@CZ2_:365@CD" (integer), size is 100000
	CON1[NN]:431 ":140@N_:328@OD2" (integer), size is 100000
	CON1[NN]:432 ":214@CE1_:328@CB" (integer), size is 100000
	CON1[NN]:433 ":220@CE2_:419@ND1" (integer), size is 100000
	CON1[NN]:434 ":220@CE2_:419@CG" (integer), size is 100000
	CON1[NN]:435 ":144@OH_:328@CB" (integer), size is 100000
	CON1[NN]:436 ":143@CB_:328@CB" (integer), size is 100000
	CON1[NN]:437 ":212@CD2_:418@CB" (integer), size is 100000
	CON1[NN]:438 ":143@CA_:328@OD2" (integer), size is 100000
	CON1[NN]:439 ":215@CG_:416@OE2" (integer), size is 100000
	CON1[NN]:440 ":214@CB_:364@CZ" (integer), size is 100000
	CON1[NN]:441 ":164@OH_:363@CB" (integer), size is 100000
	CON1[NN]:442 ":212@CE2_:419@CB" (integer), size is 100000
	CON1[NN]:443 ":164@OH_:362@CG" (integer), size is 100000
	CON1[NN]:444 ":212@CZ2_:418@CA" (integer), size is 100000
	CON1[NN]:445 ":214@ND1_:363@CB" (integer), size is 100000
	CON1[NN]:446 ":220@CZ_:419@O" (integer), size is 100000
	CON1[NN]:447 ":220@OH_:419@C" (integer), size is 100000
	CON1[NN]:448 ":215@CE1_:296@CZ" (integer), size is 100000
	CON1[NN]:449 ":213@CB_:416@CG" (integer), size is 100000
	CON1[NN]:450 ":215@OH_:255@NH1" (integer), size is 100000
	CON1[NN]:451 ":215@O_:416@OE2" (integer), size is 100000
	CON1[NN]:452 ":212@NE1_:418@C" (integer), size is 100000
	CON1[NN]:453 ":212@CE2_:418@CA" (integer), size is 100000
	CON1[NN]:454 ":212@CZ2_:418@C" (integer), size is 100000
	CON1[NN]:455 ":212@CZ3_:418@CB" (integer), size is 100000
	CON1[NN]:456 ":212@O_:418@CD1" (integer), size is 100000
	CON1[NN]:457 ":212@CH2_:419@CA" (integer), size is 100000
	CON1[NN]:458 ":214@CD2_:363@CG" (integer), size is 100000
	CON1[NN]:459 ":214@ND1_:328@CB" (integer), size is 100000
	CON1[NN]:460 ":212@CE3_:418@CB" (integer), size is 100000
	CON1[NN]:461 ":164@CD1_:362@NZ" (integer), size is 100000
	CON1[NN]:462 ":212@CH2_:420@CA" (integer), size is 100000
	CON1[NN]:463 ":213@CB_:418@CG" (integer), size is 100000
	CON1[NN]:464 ":212@CD2_:418@CG" (integer), size is 100000
	CON1[NN]:465 ":214@CB_:326@CB" (integer), size is 100000
	CON1[NN]:466 ":214@NE2_:363@CG" (integer), size is 100000
	CON1[NN]:467 ":212@CE3_:418@CG" (integer), size is 100000
	CON1[NN]:468 ":213@N_:418@CD1" (integer), size is 100000
	CON1[NN]:469 ":215@CB_:416@CG" (integer), size is 100000
	CON1[NN]:470 ":212@CH2_:293@CG2" (integer), size is 100000
	CON1[NN]:471 ":215@N_:364@CD2" (integer), size is 100000
	CON1[NN]:472 ":167@OD1_:359@CB" (integer), size is 100000
	CON1[NN]:473 ":167@OD1_:360@N" (integer), size is 100000
	CON1[NN]:474 ":216@CG2_:416@OE2" (integer), size is 100000
	CON1[NN]:475 ":215@CE1_:364@CE1" (integer), size is 100000
	CON1[NN]:476 ":216@CG2_:296@OH" (integer), size is 100000
	CON1[NN]:477 ":216@CG2_:416@OE1" (integer), size is 100000
	CON1[NN]:478 ":214@ND1_:328@OD1" (integer), size is 100000
	CON1[NN]:479 ":214@ND1_:328@CG" (integer), size is 100000
	CON1[NN]:480 ":215@N_:416@OE1" (integer), size is 100000
	CON1[NN]:481 ":144@CZ_:328@CB" (integer), size is 100000
	CON1[NN]:482 ":216@OG1_:416@CG" (integer), size is 100000
	CON1[NN]:483 ":220@CE2_:419@CD2" (integer), size is 100000
	CON1[NN]:484 ":221@OH_:419@NE2" (integer), size is 100000
	CON1[NN]:485 ":221@OH_:419@CD2" (integer), size is 100000
	CON1[NN]:486 ":221@OH_:419@ND1" (integer), size is 100000
	CON1[NN]:487 ":221@OH_:419@CE1" (integer), size is 100000
	CON1[NN]:488 ":213@C_:416@OE1" (integer), size is 100000
	CON1[NN]:489 ":214@N_:416@OE1" (integer), size is 100000
	CON1[NN]:490 ":213@CA_:416@OE1" (integer), size is 100000
	CON1[NN]:491 ":213@O_:416@OE1" (integer), size is 100000
	CON1[NN]:492 ":214@C_:416@OE1" (integer), size is 100000
	CON1[NN]:493 ":215@N_:416@CD" (integer), size is 100000
	CON1[NN]:494 ":216@OG1_:416@CB" (integer), size is 100000
	CON1[NN]:495 ":215@CD2_:416@CD" (integer), size is 100000
	CON1[NN]:496 ":220@CE2_:419@CE1" (integer), size is 100000
	CON1[NN]:497 ":212@NE1_:419@ND1" (integer), size is 100000
	CON1[NN]:498 ":113@OE1_:419@CE1" (integer), size is 100000
	CON1[NN]:499 ":113@NE2_:419@CE1" (integer), size is 100000
	CON1[NN]:500 ":113@CD_:419@CE1" (integer), size is 100000
	CON1[NN]:501 ":113@NE2_:419@NE2" (integer), size is 100000
	CON1[NN]:502 ":113@CG_:419@CE1" (integer), size is 100000
	CON1[NN]:503 ":113@CD_:419@ND1" (integer), size is 100000
	CON1[NN]:504 ":215@OH_:325@CD2" (integer), size is 100000
	CON1[NN]:505 ":167@OD2_:359@CB" (integer), size is 100000
	CON1[NN]:506 ":212@CD1_:419@ND1" (integer), size is 100000
	CON1[NN]:507 ":212@NE1_:419@CE1" (integer), size is 100000
	CON1[NN]:508 ":212@CE2_:419@ND1" (integer), size is 100000
	CON1[NN]:509 ":220@CE2_:419@NE2" (integer), size is 100000
	CON1[NN]:510 ":212@NE1_:419@CG" (integer), size is 100000
	CON1[NN]:511 ":220@CD2_:419@ND1" (integer), size is 100000
	CON1[NN]:512 ":221@CE1_:419@CE1" (integer), size is 100000
	CON1[NN]:513 ":221@CZ_:419@CE1" (integer), size is 100000
	CON1[NN]:514 ":144@OH_:328@O" (integer), size is 100000
	CON1[NN]:515 ":220@CZ_:419@NE2" (integer), size is 100000
	CON1[NN]:516 ":214@CD2_:363@O" (integer), size is 100000
	CON1[NN]:517 ":145@CZ3_:362@CG" (integer), size is 100000
	CON1[NN]:518 ":212@CD1_:419@CE1" (integer), size is 100000
	CON1[NN]:519 ":220@CD2_:419@CE1" (integer), size is 100000
	CON1[NN]:520 ":215@C_:416@CD" (integer), size is 100000
	CON1[NN]:521 ":221@CE1_:419@NE2" (integer), size is 100000
	CON1[NN]:522 ":221@CZ_:419@NE2" (integer), size is 100000
	CON1[NN]:523 ":214@CE1_:363@CG" (integer), size is 100000
	CON1[NN]:524 ":167@CB_:359@OG" (integer), size is 100000
	CON1[NN]:525 ":214@CG_:363@CB" (integer), size is 100000
	CON1[NN]:526 ":140@OG_:327@OD1" (integer), size is 100000
	CON1[NN]:527 ":212@C_:418@CD1" (integer), size is 100000
	CON1[NN]:528 ":221@CZ_:419@ND1" (integer), size is 100000
	CON1[NN]:529 ":221@OH_:418@CD2" (integer), size is 100000
	CON1[NN]:530 ":169@CG_:359@CB" (integer), size is 100000
	CON1[NN]:531 ":212@CZ2_:419@CG" (integer), size is 100000
	CON1[NN]:532 ":164@OH_:324@NZ" (integer), size is 100000
	CON1[NN]:533 ":212@NE1_:419@NE2" (integer), size is 100000
	CON1[NN]:534 ":212@NE1_:419@CD2" (integer), size is 100000
	CON1[NN]:535 ":214@NE2_:328@CA" (integer), size is 100000
	CON1[NN]:536 ":214@CE1_:363@CB" (integer), size is 100000
	CON1[NN]:537 ":213@N_:418@CD2" (integer), size is 100000
	CON1[NN]:538 ":212@NE1_:419@CA" (integer), size is 100000
	CON1[NN]:539 ":216@CG2_:418@CD2" (integer), size is 100000
	CON1[NN]:540 ":143@N_:327@OD1" (integer), size is 100000
	CON1[NN]:541 ":212@CZ3_:418@CG" (integer), size is 100000
	CON1[NN]:542 ":212@CZ3_:418@CD2" (integer), size is 100000
	CON1[NN]:543 ":214@ND1_:363@CG" (integer), size is 100000
	CON1[NN]:544 ":214@CG_:363@O" (integer), size is 100000
	CON1[NN]:545 ":214@ND1_:363@O" (integer), size is 100000
	CON1[NN]:546 ":214@ND1_:326@CD" (integer), size is 100000
	CON1[NN]:547 ":215@CD2_:364@CE1" (integer), size is 100000
	CON1[NN]:548 ":214@CE1_:364@CE2" (integer), size is 100000
	CON1[NN]:549 ":214@CG_:364@CZ" (integer), size is 100000
	CON1[NN]:550 ":214@CB_:364@CG" (integer), size is 100000
	CON1[NN]:551 ":144@CE2_:328@CB" (integer), size is 100000
	CON1[NN]:552 ":215@C_:296@CE1" (integer), size is 100000
	CON1[NN]:553 ":215@O_:296@CD1" (integer), size is 100000
	CON1[NN]:554 ":113@CD_:419@NE2" (integer), size is 100000
	CON1[NN]:555 ":113@OE1_:419@NE2" (integer), size is 100000
	CON1[NN]:556 ":113@NE2_:419@CD2" (integer), size is 100000
	CON1[NN]:557 ":113@OE1_:419@CD2" (integer), size is 100000
	CON1[NN]:558 ":113@CD_:419@CD2" (integer), size is 100000
	CON1[NN]:559 ":113@NE2_:419@CG" (integer), size is 100000
	CON1[NN]:560 ":167@OD2_:360@N" (integer), size is 100000
	CON1[NN]:561 ":164@CE1_:362@CE" (integer), size is 100000
	CON1[NN]:562 ":113@OE1_:419@ND1" (integer), size is 100000
	CON1[NN]:563 ":164@CE1_:362@CD" (integer), size is 100000
	CON1[NN]:564 ":164@CZ_:362@NZ" (integer), size is 100000
	CON1[NN]:565 ":171@NH2_:362@CB" (integer), size is 100000
	CON1[NN]:566 ":164@CZ_:362@CD" (integer), size is 100000
	CON1[NN]:567 ":214@O_:364@CZ" (integer), size is 100000
	CON1[NN]:568 ":145@CE2_:365@OE2" (integer), size is 100000
	CON1[NN]:569 ":143@CA_:326@CB" (integer), size is 100000
	CON1[NN]:570 ":220@CD1_:419@ND1" (integer), size is 100000
	CON1[NN]:571 ":215@CB_:414@OG" (integer), size is 100000
	CON1[NN]:572 ":215@CE2_:329@CZ" (integer), size is 100000
	CON1[NN]:573 ":215@CD2_:329@CZ" (integer), size is 100000
	CON1[NN]:574 ":167@OD2_:362@CG" (integer), size is 100000
	CON1[NN]:575 ":215@CA_:416@CD" (integer), size is 100000
	CON1[NN]:576 ":212@CE2_:419@CG" (integer), size is 100000
	CON1[NN]:577 ":214@CE1_:364@CZ" (integer), size is 100000
	CON1[NN]:578 ":214@NE2_:364@CE2" (integer), size is 100000
	CON1[NN]:579 ":214@O_:255@NH2" (integer), size is 100000
	CON1[NN]:580 ":215@N_:255@NH1" (integer), size is 100000
	CON1[NN]:581 ":143@O_:326@CG" (integer), size is 100000
	CON1[NN]:582 ":215@CD1_:298@OD1" (integer), size is 100000
	CON1[NN]:583 ":214@CE1_:363@O" (integer), size is 100000
	CON1[NN]:584 ":215@CB_:296@CB" (integer), size is 100000
	CON1[NN]:585 ":215@OH_:412@CB" (integer), size is 100000
	CON1[NN]:586 ":215@CD2_:416@OE1" (integer), size is 100000
	CON1[NN]:587 ":215@CG_:255@NE" (integer), size is 100000
	CON1[NN]:588 ":215@CE2_:416@OE2" (integer), size is 100000
	CON1[NN]:589 ":140@CA_:328@OD2" (integer), size is 100000
	CON1[NN]:590 ":142@C_:327@OD1" (integer), size is 100000
	CON1[NN]:591 ":214@CD2_:364@CZ" (integer), size is 100000
	CON1[NN]:592 ":214@CE1_:364@CD2" (integer), size is 100000
	CON1[NN]:593 ":215@CD1_:255@CG" (integer), size is 100000
	CON1[NN]:594 ":143@O_:363@CD" (integer), size is 100000
	CON1[NN]:595 ":215@CE1_:296@O" (integer), size is 100000
	CON1[NN]:596 ":212@O_:418@CG" (integer), size is 100000
	CON1[NN]:597 ":215@CG_:416@CD" (integer), size is 100000
	CON1[NN]:598 ":143@CB_:326@CG" (integer), size is 100000
	CON1[NN]:599 ":142@CB_:327@OD1" (integer), size is 100000
	CON1[NN]:600 ":142@CA_:327@OD1" (integer), size is 100000
	CON1[NN]:601 ":143@OG_:328@O" (integer), size is 100000
	CON1[NN]:602 ":142@CG2_:327@OD1" (integer), size is 100000
	CON1[NN]:603 ":214@CG_:364@CG" (integer), size is 100000
	CON1[NN]:604 ":214@CD2_:329@CD1" (integer), size is 100000
	CON1[NN]:605 ":214@CD2_:329@CE1" (integer), size is 100000
	CON1[NN]:606 ":214@NE2_:329@CD1" (integer), size is 100000
	CON1[NN]:607 ":215@CG_:416@OE1" (integer), size is 100000
	CON1[NN]:608 ":217@OH_:255@CG" (integer), size is 100000
	CON1[NN]:609 ":215@O_:296@CD2" (integer), size is 100000
	CON1[NN]:610 ":215@CE1_:297@O" (integer), size is 100000
	CON1[NN]:611 ":216@N_:296@CZ" (integer), size is 100000
	CON1[NN]:612 ":217@CE1_:296@OH" (integer), size is 100000
	CON1[NN]:613 ":142@OG1_:328@OD1" (integer), size is 100000
	CON1[NN]:614 ":213@C_:416@OE2" (integer), size is 100000
	CON1[NN]:615 ":214@C_:416@OE2" (integer), size is 100000
	CON1[NN]:616 ":213@O_:416@OE2" (integer), size is 100000
	CON1[NN]:617 ":213@CA_:416@OE2" (integer), size is 100000
	CON1[NN]:618 ":214@NE2_:364@CD2" (integer), size is 100000
	CON1[NN]:619 ":145@CH2_:365@CD" (integer), size is 100000
	CON1[NN]:620 ":216@N_:296@CE1" (integer), size is 100000
	CON1[NN]:621 ":164@CZ_:362@CB" (integer), size is 100000
	CON1[NN]:622 ":143@OG_:363@CG" (integer), size is 100000
	CON1[NN]:623 ":220@CD2_:419@NE2" (integer), size is 100000
	CON1[NN]:624 ":214@CA_:364@CD2" (integer), size is 100000
	CON1[NN]:625 ":214@CA_:416@OE2" (integer), size is 100000
	CON1[NN]:626 ":213@C_:416@CD" (integer), size is 100000
	CON1[NN]:627 ":214@N_:416@CD" (integer), size is 100000
	CON1[NN]:628 ":215@CD1_:364@CD2" (integer), size is 100000
	CON1[NN]:629 ":214@CB_:416@OE1" (integer), size is 100000
	CON1[NN]:630 ":215@CD2_:416@CG" (integer), size is 100000
	CON1[NN]:631 ":214@CA_:416@OE1" (integer), size is 100000
	CON1[NN]:632 ":221@CE1_:419@ND1" (integer), size is 100000
	CON1[NN]:633 ":214@CB_:364@CB" (integer), size is 100000
	CON1[NN]:634 ":143@OG_:363@CB" (integer), size is 100000
	CON1[NN]:635 ":215@CB_:255@CZ" (integer), size is 100000
	CON1[NN]:636 ":113@CG_:419@ND1" (integer), size is 100000
	CON1[NN]:637 ":113@CG_:419@NE2" (integer), size is 100000
	CON1[NN]:638 ":113@CB_:419@CE1" (integer), size is 100000
	CON1[NN]:639 ":145@NE1_:365@OE1" (integer), size is 100000
	CON1[NN]:640 ":145@CE2_:365@OE1" (integer), size is 100000
	CON1[NN]:641 ":212@CE2_:419@CD2" (integer), size is 100000
	CON1[NN]:642 ":212@CZ2_:419@CD2" (integer), size is 100000
	CON1[NN]:643 ":220@CD2_:419@CD2" (integer), size is 100000
	CON1[NN]:644 ":215@CE2_:416@OE1" (integer), size is 100000
	CON1[NN]:645 ":220@CG_:419@ND1" (integer), size is 100000
	CON1[NN]:646 ":220@CG_:419@CE1" (integer), size is 100000
	CON1[NN]:647 ":213@OG_:416@CB" (integer), size is 100000
	CON1[NN]:648 ":215@OH_:412@C" (integer), size is 100000
	CON1[NN]:649 ":220@CD2_:419@CG" (integer), size is 100000
	CON1[NN]:650 ":145@CE2_:362@CE" (integer), size is 100000
	CON1[NN]:651 ":164@CE1_:362@NZ" (integer), size is 100000
	CON1[NN]:652 ":220@CE1_:419@NE2" (integer), size is 100000
	CON1[NN]:653 ":217@OH_:296@CE2" (integer), size is 100000
	CON1[NN]:654 ":213@OG_:418@CG" (integer), size is 100000
	CON1[NN]:655 ":214@CB_:416@OE2" (integer), size is 100000
	CON1[NN]:656 ":145@CZ3_:362@CE" (integer), size is 100000
	CON1[NN]:657 ":164@OH_:362@CB" (integer), size is 100000
	CON1[NN]:658 ":145@NE1_:362@CD" (integer), size is 100000
	CON1[NN]:659 ":143@N_:328@OD2" (integer), size is 100000
	CON1[NN]:660 ":142@OG1_:328@OD2" (integer), size is 100000
	CON1[NN]:661 ":140@O_:328@OD2" (integer), size is 100000
	CON1[NN]:662 ":221@OH_:419@CG" (integer), size is 100000
	CON1[NN]:663 ":169@OD1_:362@CE" (integer), size is 100000
	CON1[NN]:664 ":169@OD1_:362@NZ" (integer), size is 100000
	CON1[NN]:665 ":169@OD1_:362@CD" (integer), size is 100000
	CON1[NN]:666 ":140@OG_:328@O" (integer), size is 100000
	CON1[NN]:667 ":215@OH_:297@C" (integer), size is 100000
	CON1[NN]:668 ":220@CE1_:419@O" (integer), size is 100000
	CON1[NN]:669 ":145@CH2_:362@NZ" (integer), size is 100000
	CON1[NN]:670 ":221@CE1_:419@CD2" (integer), size is 100000
	CON1[NN]:671 ":221@CZ_:419@CD2" (integer), size is 100000
	CON1[NN]:672 ":143@CB_:328@O" (integer), size is 100000
	CON1[NN]:673 ":169@OD1_:365@OE2" (integer), size is 100000
	CON1[NN]:674 ":169@OD1_:360@O" (integer), size is 100000
	CON1[NN]:675 ":142@O_:327@CG" (integer), size is 100000
	CON1[NN]:676 ":143@OG_:328@C" (integer), size is 100000
	CON1[NN]:677 ":143@CB_:326@CA" (integer), size is 100000
	CON1[NN]:678 ":169@OD1_:362@CG" (integer), size is 100000
	CON1[NN]:679 ":214@CD2_:328@O" (integer), size is 100000
	CON1[NN]:680 ":214@NE2_:329@CB" (integer), size is 100000
	CON1[NN]:681 ":214@CD2_:329@CB" (integer), size is 100000
	CON1[NN]:682 ":214@CD2_:329@CA" (integer), size is 100000
	CON1[NN]:683 ":217@OH_:296@OH" (integer), size is 100000
	CON1[NN]:684 ":212@CE2_:419@CA" (integer), size is 100000
	CON1[NN]:685 ":220@CD2_:419@CB" (integer), size is 100000
	CON1[NN]:686 ":215@CD2_:329@CE1" (integer), size is 100000
	CON1[NN]:687 ":113@NE2_:419@CB" (integer), size is 100000
	CON1[NN]:688 ":214@CB_:329@CE1" (integer), size is 100000
	CON1[NN]:689 ":214@CG_:329@CD1" (integer), size is 100000
	CON1[NN]:690 ":214@CG_:329@CE1" (integer), size is 100000
	CON1[NN]:691 ":221@CE2_:419@CE1" (integer), size is 100000
	CON1[NN]:692 ":140@OG_:328@N" (integer), size is 100000
	CON1[NN]:693 ":142@CB_:327@CG" (integer), size is 100000
	CON1[NN]:694 ":140@OG_:327@C" (integer), size is 100000
	CON1[NN]:695 ":142@C_:327@CG" (integer), size is 100000
	CON1[NN]:696 ":143@N_:327@CG" (integer), size is 100000
	CON1[NN]:697 ":140@OG_:327@CG" (integer), size is 100000
	CON1[NN]:698 ":142@O_:327@CB" (integer), size is 100000
	CON1[NN]:699 ":214@NE2_:330@N" (integer), size is 100000
	CON1[NN]:700 ":215@CB_:414@CB" (integer), size is 100000
	CON1[NN]:701 ":214@CE1_:329@CD1" (integer), size is 100000
	CON1[NN]:702 ":215@CZ_:412@O" (integer), size is 100000
	CON1[NN]:703 ":214@NE2_:329@CE1" (integer), size is 100000
	CON1[NN]:704 ":212@CH2_:418@CD2" (integer), size is 100000
	CON1[NN]:705 ":167@CB_:362@NZ" (integer), size is 100000
	CON1[NN]:706 ":164@OH_:326@CB" (integer), size is 100000
	CON1[NN]:707 ":139@C_:328@OD2" (integer), size is 100000
	CON1[NN]:708 ":220@CD1_:419@CG" (integer), size is 100000
	CON1[NN]:709 ":215@C_:255@NH1" (integer), size is 100000
	CON1[NN]:710 ":143@OG_:327@O" (integer), size is 100000
	CON1[NN]:711 ":143@CB_:327@C" (integer), size is 100000
	CON1[NN]:712 ":214@CD2_:328@C" (integer), size is 100000
	CON1[NN]:713 ":214@CD2_:329@N" (integer), size is 100000
	CON1[NN]:714 ":215@OH_:413@O" (integer), size is 100000
	CON1[NN]:715 ":212@CG_:418@CB" (integer), size is 100000
	CON1[NN]:716 ":215@O_:296@CG" (integer), size is 100000
	CON1[NN]:717 ":140@OG_:327@O" (integer), size is 100000
	CON1[NN]:718 ":171@NH2_:362@CG" (integer), size is 100000
	CON1[NN]:719 ":140@N_:328@CG" (integer), size is 100000
	CON1[NN]:720 ":139@CB_:328@OD2" (integer), size is 100000
	CON1[NN]:721 ":140@OG_:327@OD2" (integer), size is 100000
	CON1[NN]:722 ":214@CA_:364@CE2" (integer), size is 100000
	CON1[NN]:723 ":140@CB_:327@OD1" (integer), size is 100000
	CON1[NN]:724 ":140@CB_:327@OD2" (integer), size is 100000
	CON1[NN]:725 ":140@CB_:327@CG" (integer), size is 100000
	CON1[NN]:726 ":143@O_:327@OD2" (integer), size is 100000
	CON1[NN]:727 ":214@CD2_:328@CB" (integer), size is 100000
	CON1[NN]:728 ":215@CZ_:296@O" (integer), size is 100000
	CON1[NN]:729 ":214@CD2_:328@CG" (integer), size is 100000
	CON1[NN]:730 ":214@CG_:328@O" (integer), size is 100000
	CON1[NN]:731 ":139@CA_:328@OD2" (integer), size is 100000
	CON1[NN]:732 ":215@OH_:413@C" (integer), size is 100000
	CON1[NN]:733 ":215@CE2_:414@N" (integer), size is 100000
	CON1[NN]:734 ":143@C_:327@OD1" (integer), size is 100000
	CON1[NN]:735 ":143@O_:327@OD1" (integer), size is 100000
	CON1[NN]:736 ":217@CZ_:296@OH" (integer), size is 100000
	CON1[NN]:737 ":217@OH_:296@CZ" (integer), size is 100000
	CON1[NN]:738 ":167@CG_:362@CG" (integer), size is 100000
	CON1[NN]:739 ":145@CZ2_:362@NZ" (integer), size is 100000
	CON1[NN]:740 ":145@NE1_:362@CE" (integer), size is 100000
	CON1[NN]:741 ":145@CD1_:362@CD" (integer), size is 100000
	CON1[NN]:742 ":139@CA_:328@OD1" (integer), size is 100000
	CON1[NN]:743 ":139@CB_:328@OD1" (integer), size is 100000
	CON1[NN]:744 ":139@C_:328@OD1" (integer), size is 100000
	CON1[NN]:745 ":214@NE2_:327@OD1" (integer), size is 100000
	CON1[NN]:746 ":164@OH_:362@CD" (integer), size is 100000
	CON1[NN]:747 ":171@NH2_:365@CG" (integer), size is 100000
	CON1[NN]:748 ":214@NE2_:328@N" (integer), size is 100000
	CON1[NN]:749 ":214@CE1_:328@CA" (integer), size is 100000
	CON1[NN]:750 ":212@CE2_:420@CB" (integer), size is 100000
	CON1[NN]:751 ":212@CZ2_:420@CA" (integer), size is 100000
	CON1[NN]:752 ":113@CB_:419@NE2" (integer), size is 100000
	CON1[NN]:753 ":113@CA_:419@CE1" (integer), size is 100000
	CON1[NN]:754 ":113@CA_:419@NE2" (integer), size is 100000
	CON1[NN]:755 ":212@NE1_:420@CB" (integer), size is 100000
	CON1[NN]:756 ":171@NH2_:360@O" (integer), size is 100000
	CON1[NN]:757 ":212@CE2_:420@N" (integer), size is 100000
	CON1[NN]:758 ":113@CB_:419@ND1" (integer), size is 100000
	CON1[NN]:759 ":113@OE1_:419@CG" (integer), size is 100000
	CON1[NN]:760 ":113@CB_:419@CD2" (integer), size is 100000
	CON1[NN]:761 ":144@CZ_:328@O" (integer), size is 100000
	CON1[NN]:762 ":215@CE2_:298@OD2" (integer), size is 100000
	CON1[NN]:763 ":215@CE1_:297@N" (integer), size is 100000
	CON1[NN]:764 ":113@OE1_:419@CB" (integer), size is 100000
	CON1[NN]:765 ":215@CD1_:298@OD2" (integer), size is 100000
	CON1[NN]:766 ":220@OH_:420@CB" (integer), size is 100000
	CON1[NN]:767 ":140@O_:328@CB" (integer), size is 100000
	CON1[NN]:768 ":140@CB_:327@CB" (integer), size is 100000
	CON1[NN]:769 ":139@CB_:328@CG" (integer), size is 100000
	CON1[NN]:770 ":140@CB_:327@O" (integer), size is 100000
	CON1[NN]:771 ":140@CB_:328@N" (integer), size is 100000
	CON1[NN]:772 ":145@NE1_:365@OE2" (integer), size is 100000
	CON1[NN]:773 ":145@NE1_:365@CD" (integer), size is 100000
	CON1[NN]:774 ":145@CD1_:365@OE2" (integer), size is 100000
	CON1[NN]:775 ":145@CD1_:365@OE1" (integer), size is 100000
	CON1[NN]:776 ":145@CE2_:365@CD" (integer), size is 100000
	CON1[NN]:777 ":145@NE1_:365@CG" (integer), size is 100000
	CON1[NN]:778 ":216@OG1_:296@CD1" (integer), size is 100000
	CON1[NN]:779 ":142@CG2_:327@OD2" (integer), size is 100000
	CON1[NN]:780 ":164@CE2_:327@OD2" (integer), size is 100000
	CON1[NN]:781 ":169@OD1_:359@CB" (integer), size is 100000
	CON1[NN]:782 ":215@O_:416@CD" (integer), size is 100000
	CON1[NN]:783 ":214@NE2_:364@CZ" (integer), size is 100000
	CON1[NN]:784 ":214@CG_:329@CB" (integer), size is 100000
	CON1[NN]:785 ":143@CA_:327@N" (integer), size is 100000
	CON1[NN]:786 ":164@OH_:324@CE" (integer), size is 100000
	CON1[NN]:787 ":144@OH_:328@C" (integer), size is 100000
	CON1[NN]:788 ":113@NE2_:417@O" (integer), size is 100000
	CON1[NN]:789 ":144@CE2_:328@O" (integer), size is 100000
	CON1[NN]:790 ":140@N_:328@CB" (integer), size is 100000
	CON1[NN]:791 ":143@C_:326@CB" (integer), size is 100000
	CON1[NN]:792 ":215@OH_:297@N" (integer), size is 100000
	CON1[NN]:793 ":215@OH_:297@CA" (integer), size is 100000
	CON1[NN]:794 ":142@N_:327@OD2" (integer), size is 100000
	CON1[NN]:795 ":140@CB_:328@O" (integer), size is 100000
	CON1[NN]:796 ":140@OG_:328@CA" (integer), size is 100000
	CON1[NN]:797 ":215@OH_:323@CZ" (integer), size is 100000
	CON1[NN]:798 ":171@NH2_:365@CB" (integer), size is 100000
	CON1[NN]:799 ":145@CZ2_:365@CG" (integer), size is 100000
	CON1[NN]:800 ":145@CE2_:365@CG" (integer), size is 100000
	CON1[NN]:801 ":164@CD1_:363@CG" (integer), size is 100000
	CON1[NN]:802 ":167@OD2_:360@CG" (integer), size is 100000
	CON1[NN]:803 ":164@OH_:362@CE" (integer), size is 100000
	CON1[NN]:804 ":113@CD_:419@CG" (integer), size is 100000
	CON1[NN]:805 ":220@OH_:419@CA" (integer), size is 100000
	CON1[NN]:806 ":215@O_:416@CG" (integer), size is 100000
	CON1[NN]:807 ":169@CB_:359@CB" (integer), size is 100000
	CON1[NN]:808 ":214@CD2_:416@OE2" (integer), size is 100000
	CON1[NN]:809 ":214@CG_:416@OE2" (integer), size is 100000
	CON1[NN]:810 ":214@NE2_:330@OG1" (integer), size is 100000
	CON1[NN]:811 ":212@CE2_:419@CE1" (integer), size is 100000
	CON1[NN]:812 ":213@O_:416@CD" (integer), size is 100000
	CON1[NN]:813 ":143@N_:327@CB" (integer), size is 100000
	CON1[NN]:814 ":167@OD1_:360@OD1" (integer), size is 100000
	CON1[NN]:815 ":213@OG_:417@O" (integer), size is 100000
	CON1[NN]:816 ":214@CD2_:330@OG1" (integer), size is 100000
	CON1[NN]:817 ":142@O_:363@CG" (integer), size is 100000
	CON1[NN]:818 ":214@CD2_:330@N" (integer), size is 100000
	CON1[NN]:819 ":212@CE2_:418@C" (integer), size is 100000
	CON1[NN]:820 ":215@CZ_:323@OH" (integer), size is 100000
	CON1[NN]:821 ":217@OH_:365@OE1" (integer), size is 100000
	CON1[NN]:822 ":217@CE2_:365@OE1" (integer), size is 100000
	CON1[NN]:823 ":164@CE2_:362@CB" (integer), size is 100000
	CON1[NN]:824 ":217@CZ_:365@OE1" (integer), size is 100000
	CON1[NN]:825 ":217@OH_:365@CD" (integer), size is 100000
	CON1[NN]:826 ":217@OH_:365@OE2" (integer), size is 100000
	CON1[NN]:827 ":167@OD1_:359@CA" (integer), size is 100000
	CON1[NN]:828 ":217@CE2_:365@OE2" (integer), size is 100000
	CON1[NN]:829 ":212@CH2_:418@CG" (integer), size is 100000
	CON1[NN]:830 ":171@CZ_:365@CG" (integer), size is 100000
	CON1[NN]:831 ":164@CG_:362@CB" (integer), size is 100000
	CON1[NN]:832 ":169@CB_:362@CG" (integer), size is 100000
	CON1[NN]:833 ":171@NH2_:359@OG" (integer), size is 100000
	CON1[NN]:834 ":164@CD2_:362@CB" (integer), size is 100000
	CON1[NN]:835 ":216@CG2_:294@ND2" (integer), size is 100000
	CON1[NN]:836 ":215@CD2_:364@CD1" (integer), size is 100000
	CON1[NN]:837 ":169@OD2_:357@NH1" (integer), size is 100000
	CON1[NN]:838 ":145@NE1_:363@O" (integer), size is 100000
	CON1[NN]:839 ":217@CZ_:365@OE2" (integer), size is 100000
	CON1[NN]:840 ":167@CB_:360@ND2" (integer), size is 100000
	CON1[NN]:841 ":215@CE2_:416@CD" (integer), size is 100000
	CON2[native] "CON2[native]" (integer), size is 100000
	CON2[nonnative] "CON2[nonnative]" (integer), size is 100000
	CON2[mindist] "CON2[mindist]" (double), size is 100000
	CON2[maxdist] "CON2[maxdist]" (double), size is 100000
	CON2[nativemap] "CON2[nativemap]" (double matrix), size is 26796
	CON2[nonnatmap] "CON2[nonnatmap]" (double matrix), size is 26796
	CON2[NC]:1 ":149@CG2_:102@CE2" (integer), size is 100000
	CON2[NC]:2 ":151@CD_:39@OE1" (integer), size is 100000
	CON2[NC]:3 ":151@CD_:39@NE2" (integer), size is 100000
	CON2[NC]:4 ":151@OE1_:39@CD" (integer), size is 100000
	CON2[NC]:5 ":151@OE1_:39@OE1" (integer), size is 100000
	CON2[NC]:6 ":151@OE1_:39@NE2" (integer), size is 100000
	CON2[NC]:7 ":151@NE2_:39@CD" (integer), size is 100000
	CON2[NC]:8 ":151@NE2_:39@OE1" (integer), size is 100000
	CON2[NC]:9 ":151@NE2_:88@CZ" (integer), size is 100000
	CON2[NC]:10 ":151@NE2_:88@OH" (integer), size is 100000
	CON2[NC]:11 ":156@CA_:88@CE1" (integer), size is 100000
	CON2[NC]:12 ":156@CA_:88@OH" (integer), size is 100000
	CON2[NC]:13 ":157@N_:88@CE1" (integer), size is 100000
	CON2[NC]:14 ":157@CB_:102@CB" (integer), size is 100000
	CON2[NC]:15 ":157@CB_:102@CG" (integer), size is 100000
	CON2[NC]:16 ":157@CB_:102@CD2" (integer), size is 100000
	CON2[NC]:17 ":157@CD1_:45@CG" (integer), size is 100000
	CON2[NC]:18 ":157@CD1_:88@CG" (integer), size is 100000
	CON2[NC]:19 ":157@CD1_:88@CD2" (integer), size is 100000
	CON2[NC]:20 ":157@CD1_:102@CD1" (integer), size is 100000
	CON2[NC]:21 ":157@CD2_:39@OE1" (integer), size is 100000
	CON2[NC]:22 ":157@O_:102@CB" (integer), size is 100000
	CON2[NC]:23 ":159@N_:102@CD2" (integer), size is 100000
	CON2[NC]:24 ":159@CB_:102@CE2" (integer), size is 100000
	CON2[NC]:25 ":159@CB_:102@CD2" (integer), size is 100000
	CON2[NC]:26 ":159@CG_:100@CB" (integer), size is 100000
	CON2[NC]:27 ":159@CD1_:100@CB" (integer), size is 100000
	CON2[NC]:28 ":159@NE1_:100@CB" (integer), size is 100000
	CON2[NC]:29 ":159@NE1_:100@CG" (integer), size is 100000
	CON2[NC]:30 ":159@NE1_:100@CD2" (integer), size is 100000
	CON2[NC]:31 ":159@CE2_:100@CB" (integer), size is 100000
	CON2[NC]:32 ":159@CE2_:100@CD2" (integer), size is 100000
	CON2[NC]:33 ":159@CZ2_:100@CD2" (integer), size is 100000
	CON2[NC]:34 ":159@CH2_:99@CD" (integer), size is 100000
	CON2[NC]:35 ":159@CH2_:99@CG" (integer), size is 100000
	CON2[NC]:36 ":159@CZ3_:98@CB" (integer), size is 100000
	CON2[NC]:37 ":159@CZ3_:99@CD" (integer), size is 100000
	CON2[NC]:38 ":159@CE3_:98@CB" (integer), size is 100000
	CON2[NC]:39 ":159@CE3_:100@O" (integer), size is 100000
	CON2[NC]:40 ":159@CD2_:100@CB" (integer), size is 100000
	CON2[NC]:41 ":159@CD2_:100@O" (integer), size is 100000
	CON2[NC]:42 ":173@OG_:98@CG" (integer), size is 100000
	CON2[NC]:43 ":174@CD_:98@CD" (integer), size is 100000
	CON2[NC]:44 ":207@CE1_:44@CA" (integer), size is 100000
	CON2[NC]:45 ":207@CE1_:44@CB" (integer), size is 100000
	CON2[NC]:46 ":207@CZ_:39@NE2" (integer), size is 100000
	CON2[NC]:47 ":207@CZ_:44@CA" (integer), size is 100000
	CON2[NC]:48 ":207@OH_:39@NE2" (integer), size is 100000
	CON2[NC]:49 ":207@OH_:43@C" (integer), size is 100000
	CON2[NC]:50 ":207@OH_:43@O" (integer), size is 100000
	CON2[NC]:51 ":207@OH_:44@N" (integer), size is 100000
	CON2[NC]:52 ":207@OH_:44@CA" (integer), size is 100000
	CON2[NC]:53 ":207@CE2_:39@NE2" (integer), size is 100000
	CON2[NC]:54 ":211@CG_:100@OH" (integer), size is 100000
	CON2[NC]:55 ":212@CH2_:56@CB" (integer), size is 100000
	CON2[NC]:56 ":212@CH2_:56@CA" (integer), size is 100000
	CON2[NC]:57 ":212@CZ3_:47@CD2" (integer), size is 100000
	CON2[NC]:58 ":212@CZ3_:50@CG" (integer), size is 100000
	CON2[NC]:59 ":212@CZ3_:50@CD1" (integer), size is 100000
	CON2[NC]:60 ":212@CZ3_:50@CE1" (integer), size is 100000
	CON2[NC]:61 ":212@CE3_:47@CD2" (integer), size is 100000
	CON2[NC]:62 ":216@CG2_:50@CD2" (integer), size is 100000
	CON2[NC]:63 ":217@CB_:92@CE2" (integer), size is 100000
	CON2[NC]:64 ":217@CB_:92@CD2" (integer), size is 100000
	CON2[NC]:65 ":217@CG_:92@CE2" (integer), size is 100000
	CON2[NC]:66 ":217@CG_:92@CD2" (integer), size is 100000
	CON2[NC]:67 ":217@CD1_:92@CE2" (integer), size is 100000
	CON2[NC]:68 ":217@CZ_:31@CB" (integer), size is 100000
	CON2[NC]:69 ":217@CZ_:31@CG" (integer), size is 100000
	CON2[NC]:70 ":217@CZ_:31@CD1" (integer), size is 100000
	CON2[NC]:71 ":217@OH_:31@CB" (integer), size is 100000
	CON2[NC]:72 ":217@OH_:31@CG" (integer), size is 100000
	CON2[NC]:73 ":217@OH_:31@CD1" (integer), size is 100000
	CON2[NC]:74 ":217@OH_:31@CE1" (integer), size is 100000
	CON2[NC]:75 ":217@OH_:31@CD2" (integer), size is 100000
	CON2[NC]:76 ":217@CE2_:31@CB" (integer), size is 100000
	CON2[NC]:77 ":217@O_:100@CE1" (integer), size is 100000
	CON2[NC]:78 ":217@O_:100@CZ" (integer), size is 100000
	CON2[NC]:79 ":217@O_:100@OH" (integer), size is 100000
	CON2[NC]:80 ":218@CG_:33@CB" (integer), size is 100000
	CON2[NC]:81 ":218@CG_:33@OG" (integer), size is 100000
	CON2[NC]:82 ":218@CG_:35@CB" (integer), size is 100000
	CON2[NC]:83 ":218@CG_:35@OG" (integer), size is 100000
	CON2[NC]:84 ":218@OD1_:33@CB" (integer), size is 100000
	CON2[NC]:85 ":218@OD1_:33@OG" (integer), size is 100000
	CON2[NC]:86 ":218@OD1_:34@C" (integer), size is 100000
	CON2[NC]:87 ":218@OD1_:34@O" (integer), size is 100000
	CON2[NC]:88 ":218@OD1_:35@CB" (integer), size is 100000
	CON2[NC]:89 ":218@OD1_:35@OG" (integer), size is 100000
	CON2[NC]:90 ":218@OD2_:33@CB" (integer), size is 100000
	CON2[NC]:91 ":218@OD2_:33@OG" (integer), size is 100000
	CON2[NC]:92 ":218@OD2_:50@CA" (integer), size is 100000
	CON2[NC]:93 ":218@OD2_:50@CB" (integer), size is 100000
	CON2[NC]:94 ":218@OD2_:50@C" (integer), size is 100000
	CON2[NC]:95 ":218@OD2_:51@N" (integer), size is 100000
	CON2[NC]:96 ":219@N_:37@OH" (integer), size is 100000
	CON2[NC]:97 ":219@CA_:37@OH" (integer), size is 100000
	CON2[NC]:98 ":219@CB_:37@OH" (integer), size is 100000
	CON2[NC]:99 ":219@CZ_:100@CE1" (integer), size is 100000
	CON2[NC]:100 ":219@CZ_:100@CZ" (integer), size is 100000
	CON2[NC]:101 ":219@OH_:100@CG" (integer), size is 100000
	CON2[NC]:102 ":219@OH_:100@CE1" (integer), size is 100000
	CON2[NC]:103 ":219@OH_:100@CZ" (integer), size is 100000
	CON2[NC]:104 ":219@OH_:100@CE2" (integer), size is 100000
	CON2[NC]:105 ":219@OH_:100@CD2" (integer), size is 100000
	CON2[NC]:106 ":219@CE2_:100@CD1" (integer), size is 100000
	CON2[NC]:107 ":219@CE2_:100@CE1" (integer), size is 100000
	CON2[NC]:108 ":219@CE2_:100@CZ" (integer), size is 100000
	CON2[NC]:109 ":219@C_:37@OH" (integer), size is 100000
	CON2[NC]:110 ":219@O_:37@CE1" (integer), size is 100000
	CON2[NC]:111 ":219@O_:37@CZ" (integer), size is 100000
	CON2[NC]:112 ":219@O_:37@OH" (integer), size is 100000
	CON2[NC]:113 ":219@O_:47@CB" (integer), size is 100000
	CON2[NC]:114 ":219@O_:47@CG" (integer), size is 100000
	CON2[NC]:115 ":219@O_:47@CD1" (integer), size is 100000
	CON2[NC]:116 ":219@O_:47@CD2" (integer), size is 100000
	CON2[NC]:117 ":220@CB_:47@CD2" (integer), size is 100000
	CON2[NC]:118 ":220@CD1_:47@CD2" (integer), size is 100000
	CON2[NC]:119 ":222@CG_:45@O" (integer), size is 100000
	CON2[NC]:120 ":222@CD1_:45@O" (integer), size is 100000
	CON2[NC]:121 ":222@NE1_:37@CE1" (integer), size is 100000
	CON2[NC]:122 ":222@NE1_:45@O" (integer), size is 100000
	CON2[NC]:123 ":222@CE2_:45@O" (integer), size is 100000
	CON2[NC]:124 ":222@CZ2_:37@CE1" (integer), size is 100000
	CON2[NC]:125 ":222@CH2_:45@CG" (integer), size is 100000
	CON2[NC]:126 ":222@CH2_:102@CZ" (integer), size is 100000
	CON2[NC]:127 ":222@CZ3_:45@CG" (integer), size is 100000
	CON2[NC]:128 ":222@CE3_:45@CD" (integer), size is 100000
	CON2[NC]:129 ":222@CD2_:45@O" (integer), size is 100000
	CON2[NC]:130 ":223@O_:44@CB" (integer), size is 100000
	CON2[NN]:1 ":151@NE2_:39@NE2" (integer), size is 100000
	CON2[NN]:2 ":156@CA_:103@O" (integer), size is 100000
	CON2[NN]:3 ":157@CB_:102@CD1" (integer), size is 100000
	CON2[NN]:4 ":157@CD1_:88@CD1" (integer), size is 100000
	CON2[NN]:5 ":157@CD1_:88@CE1" (integer), size is 100000
	CON2[NN]:6 ":157@CD2_:45@CG" (integer), size is 100000
	CON2[NN]:7 ":157@O_:102@CD1" (integer), size is 100000
	CON2[NN]:8 ":159@CB_:100@O" (integer), size is 100000
	CON2[NN]:9 ":159@CD1_:100@CG" (integer), size is 100000
	CON2[NN]:10 ":159@CD1_:100@CD2" (integer), size is 100000
	CON2[NN]:11 ":159@CZ2_:99@CD" (integer), size is 100000
	CON2[NN]:12 ":159@CZ2_:99@CG" (integer), size is 100000
	CON2[NN]:13 ":159@CE3_:99@CD" (integer), size is 100000
	CON2[NN]:14 ":172@O_:97@OG1" (integer), size is 100000
	CON2[NN]:15 ":174@CD_:97@OG1" (integer), size is 100000
	CON2[NN]:16 ":174@CD_:98@N" (integer), size is 100000
	CON2[NN]:17 ":207@CZ_:45@CD" (integer), size is 100000
	CON2[NN]:18 ":212@CH2_:50@CD1" (integer), size is 100000
	CON2[NN]:19 ":212@CH2_:50@CE1" (integer), size is 100000
	CON2[NN]:20 ":217@CB_:92@OH" (integer), size is 100000
	CON2[NN]:21 ":217@C_:100@OH" (integer), size is 100000
	CON2[NN]:22 ":219@CE1_:100@CZ" (integer), size is 100000
	CON2[NN]:23 ":219@CE1_:100@OH" (integer), size is 100000
	CON2[NN]:24 ":219@CE1_:100@CE2" (integer), size is 100000
	CON2[NN]:25 ":219@CZ_:100@CE2" (integer), size is 100000
	CON2[NN]:26 ":222@CZ2_:45@O" (integer), size is 100000
	CON2[NN]:27 ":151@NE2_:88@CE2" (integer), size is 100000
	CON2[NN]:28 ":156@CA_:2@CG1" (integer), size is 100000
	CON2[NN]:29 ":156@CA_:103@C" (integer), size is 100000
	CON2[NN]:30 ":156@CA_:104@CA" (integer), size is 100000
	CON2[NN]:31 ":156@C_:2@CG2" (integer), size is 100000
	CON2[NN]:32 ":156@C_:103@O" (integer), size is 100000
	CON2[NN]:33 ":157@N_:103@O" (integer), size is 100000
	CON2[NN]:34 ":157@CD1_:102@CB" (integer), size is 100000
	CON2[NN]:35 ":157@O_:2@CG2" (integer), size is 100000
	CON2[NN]:36 ":174@CD_:97@O" (integer), size is 100000
	CON2[NN]:37 ":174@CG_:97@O" (integer), size is 100000
	CON2[NN]:38 ":217@CA_:100@OH" (integer), size is 100000
	CON2[NN]:39 ":217@CB_:100@OH" (integer), size is 100000
	CON2[NN]:40 ":219@CZ_:100@CD2" (integer), size is 100000
	CON2[NN]:41 ":151@OE1_:45@CD" (integer), size is 100000
	CON2[NN]:42 ":151@OE1_:45@CG" (integer), size is 100000
	CON2[NN]:43 ":157@CD2_:102@CD2" (integer), size is 100000
	CON2[NN]:44 ":159@NE1_:100@CE2" (integer), size is 100000
	CON2[NN]:45 ":207@OH_:45@CD" (integer), size is 100000
	CON2[NN]:46 ":207@CE2_:45@CD" (integer), size is 100000
	CON2[NN]:47 ":212@CH2_:47@CD2" (integer), size is 100000
	CON2[NN]:48 ":212@CZ3_:50@CZ" (integer), size is 100000
	CON2[NN]:49 ":217@C_:100@CE1" (integer), size is 100000
	CON2[NN]:50 ":218@CB_:37@OH" (integer), size is 100000
	CON2[NN]:51 ":219@CG_:100@CD1" (integer), size is 100000
	CON2[NN]:52 ":219@CG_:100@CE1" (integer), size is 100000
	CON2[NN]:53 ":219@CD1_:100@CE1" (integer), size is 100000
	CON2[NN]:54 ":219@CD1_:100@CZ" (integer), size is 100000
	CON2[NN]:55 ":219@CD1_:100@OH" (integer), size is 100000
	CON2[NN]:56 ":219@CE1_:100@CE1" (integer), size is 100000
	CON2[NN]:57 ":219@CE1_:100@CD2" (integer), size is 100000
	CON2[NN]:58 ":156@N_:104@O" (integer), size is 100000
	CON2[NN]:59 ":174@CD_:97@C" (integer), size is 100000
	CON2[NN]:60 ":217@CB_:92@CZ" (integer), size is 100000
	CON2[NN]:61 ":217@CG_:92@OH" (integer), size is 100000
	CON2[NN]:62 ":219@CZ_:100@OH" (integer), size is 100000
	CON2[NN]:63 ":155@C_:104@O" (integer), size is 100000
	CON2[NN]:64 ":156@CA_:104@O" (integer), size is 100000
	CON2[NN]:65 ":157@CD1_:88@CZ" (integer), size is 100000
	CON2[NN]:66 ":159@CB_:100@CB" (integer), size is 100000
	CON2[NN]:67 ":173@OG_:98@CB" (integer), size is 100000
	CON2[NN]:68 ":207@CD1_:44@CB" (integer), size is 100000
	CON2[NN]:69 ":217@CD2_:92@CE2" (integer), size is 100000
	CON2[NN]:70 ":222@CZ2_:102@CZ" (integer), size is 100000
	CON2[NN]:71 ":222@CE3_:45@CG" (integer), size is 100000
	CON2[NN]:72 ":222@CD2_:45@CG" (integer), size is 100000
	CON2[NN]:73 ":149@CG1_:102@CE1" (integer), size is 100000
	CON2[NN]:74 ":157@CD1_:88@CE2" (integer), size is 100000
	CON2[NN]:75 ":159@CE2_:99@CD" (integer), size is 100000
	CON2[NN]:76 ":159@CZ3_:98@CA" (integer), size is 100000
	CON2[NN]:77 ":159@CE3_:98@CA" (integer), size is 100000
	CON2[NN]:78 ":159@CD2_:98@CB" (integer), size is 100000
	CON2[NN]:79 ":173@OG_:98@CD" (integer), size is 100000
	CON2[NN]:80 ":219@N_:100@CE1" (integer), size is 100000
	CON2[NN]:81 ":219@OH_:100@OH" (integer), size is 100000
	CON2[NN]:82 ":154@O_:104@O" (integer), size is 100000
	CON2[NN]:83 ":155@CA_:104@O" (integer), size is 100000
	CON2[NN]:84 ":155@O_:104@O" (integer), size is 100000
	CON2[NN]:85 ":156@N_:104@CA" (integer), size is 100000
	CON2[NN]:86 ":156@N_:104@C" (integer), size is 100000
	CON2[NN]:87 ":156@CA_:104@C" (integer), size is 100000
	CON2[NN]:88 ":157@C_:102@CD1" (integer), size is 100000
	CON2[NN]:89 ":174@CG_:97@C" (integer), size is 100000
	CON2[NN]:90 ":218@CB_:47@CD2" (integer), size is 100000
	CON2[NN]:91 ":222@CB_:44@CB" (integer), size is 100000
	CON2[NN]:92 ":157@C_:102@CB" (integer), size is 100000
	CON2[NN]:93 ":157@O_:102@CG" (integer), size is 100000
	CON2[NN]:94 ":174@CG_:97@CG2" (integer), size is 100000
	CON2[NN]:95 ":222@CE2_:45@CG" (integer), size is 100000
	CON2[NN]:96 ":159@CD2_:99@CD" (integer), size is 100000
	CON2[NN]:97 ":173@CA_:97@OG1" (integer), size is 100000
	CON2[NN]:98 ":173@CB_:98@CB" (integer), size is 100000
	CON2[NN]:99 ":173@OG_:98@N" (integer), size is 100000
	CON2[NN]:100 ":207@CE1_:45@CD" (integer), size is 100000
	CON2[NN]:101 ":218@C_:37@OH" (integer), size is 100000
	CON2[NN]:102 ":222@CE2_:37@CE1" (integer), size is 100000
	CON2[NN]:103 ":222@CZ2_:37@CD1" (integer), size is 100000
	CON2[NN]:104 ":222@CH2_:102@CE2" (integer), size is 100000
	CON2[NN]:105 ":151@CD_:39@CD" (integer), size is 100000
	CON2[NN]:106 ":159@CG_:100@O" (integer), size is 100000
	CON2[NN]:107 ":174@CG_:97@OG1" (integer), size is 100000
	CON2[NN]:108 ":222@CZ2_:45@CG" (integer), size is 100000
	CON2[NN]:109 ":212@CZ3_:50@CB" (integer), size is 100000
	CON2[NN]:110 ":219@CZ_:100@CD1" (integer), size is 100000
	CON2[NN]:111 ":149@CG1_:102@CZ" (integer), size is 100000
	CON2[NN]:112 ":149@CG2_:102@CZ" (integer), size is 100000
	CON2[NN]:113 ":158@N_:102@CD1" (integer), size is 100000
	CON2[NN]:114 ":159@N_:102@CD1" (integer), size is 100000
	CON2[NN]:115 ":159@N_:102@CE1" (integer), size is 100000
	CON2[NN]:116 ":159@CE2_:99@CG" (integer), size is 100000
	CON2[NN]:117 ":207@CZ_:45@CG" (integer), size is 100000
	CON2[NN]:118 ":207@CE2_:45@CG" (integer), size is 100000
	CON2[NN]:119 ":218@CA_:37@OH" (integer), size is 100000
	CON2[NN]:120 ":219@CZ_:100@CG" (integer), size is 100000
	CON2[NN]:121 ":157@O_:102@O" (integer), size is 100000
	CON2[NN]:122 ":207@OH_:39@CD" (integer), size is 100000
	CON2[NN]:123 ":219@N_:37@CZ" (integer), size is 100000
	CON2[NN]:124 ":219@CD2_:102@CZ" (integer), size is 100000
	CON2[NN]:125 ":219@C_:37@CE1" (integer), size is 100000
	CON2[NN]:126 ":157@CG_:88@CD1" (integer), size is 100000
	CON2[NN]:127 ":157@CG_:88@CE1" (integer), size is 100000
	CON2[NN]:128 ":157@CG_:88@CZ" (integer), size is 100000
	CON2[NN]:129 ":157@CD1_:102@CD2" (integer), size is 100000
	CON2[NN]:130 ":157@CD2_:88@CE1" (integer), size is 100000
	CON2[NN]:131 ":157@CD2_:88@CZ" (integer), size is 100000
	CON2[NN]:132 ":157@CD2_:88@OH" (integer), size is 100000
	CON2[NN]:133 ":158@CG_:2@CG2" (integer), size is 100000
	CON2[NN]:134 ":220@CD1_:47@CB" (integer), size is 100000
	CON2[NN]:135 ":151@CD_:88@OH" (integer), size is 100000
	CON2[NN]:136 ":207@CD1_:45@CD" (integer), size is 100000
	CON2[NN]:137 ":207@CD2_:45@CD" (integer), size is 100000
	CON2[NN]:138 ":222@CB_:45@O" (integer), size is 100000
	CON2[NN]:139 ":222@CG_:45@CG" (integer), size is 100000
	CON2[NN]:140 ":222@CD1_:45@C" (integer), size is 100000
	CON2[NN]:141 ":222@CE2_:45@CB" (integer), size is 100000
	CON2[NN]:142 ":155@O_:88@CE1" (integer), size is 100000
	CON2[NN]:143 ":157@CD2_:88@CD1" (integer), size is 100000
	CON2[NN]:144 ":156@N_:103@O" (integer), size is 100000
	CON2[NN]:145 ":222@NE1_:45@C" (integer), size is 100000
	CON2[NN]:146 ":222@CZ2_:45@CB" (integer), size is 100000
	CON2[NN]:147 ":222@CH2_:45@CB" (integer), size is 100000
	CON2[NN]:148 ":159@CZ3_:99@CG" (integer), size is 100000
	CON2[NN]:149 ":149@CG2_:102@CE1" (integer), size is 100000
	CON2[NN]:150 ":207@CZ_:43@O" (integer), size is 100000
	CON2[NN]:151 ":157@CG_:88@CG" (integer), size is 100000
	CON2[NN]:152 ":157@CG_:88@CE2" (integer), size is 100000
	CON2[NN]:153 ":222@CZ3_:45@CD" (integer), size is 100000
	CON2[NN]:154 ":222@CZ3_:45@CB" (integer), size is 100000
	CON2[NN]:155 ":149@CG1_:102@CD1" (integer), size is 100000
	CON2[NN]:156 ":157@CD1_:88@CB" (integer), size is 100000
	CON2[NN]:157 ":219@CB_:37@CE1" (integer), size is 100000
	CON2[NN]:158 ":157@CD1_:45@CB" (integer), size is 100000
	CON2[NN]:159 ":207@CZ_:44@CB" (integer), size is 100000
	CON2[NN]:160 ":219@CE2_:100@CG" (integer), size is 100000
	CON2[NN]:161 ":174@CG_:98@CD" (integer), size is 100000
	CON2[NN]:162 ":212@CZ3_:50@CE2" (integer), size is 100000
	CON2[NN]:163 ":174@N_:97@OG1" (integer), size is 100000
	CON2[NN]:164 ":174@CG_:97@CB" (integer), size is 100000
	CON2[NN]:165 ":220@N_:37@OH" (integer), size is 100000
	CON2[NN]:166 ":222@CZ2_:102@CE2" (integer), size is 100000
	CON2[NN]:167 ":173@CB_:98@CG" (integer), size is 100000
	CON2[NN]:168 ":222@CD2_:45@CD" (integer), size is 100000
	CON2[NN]:169 ":219@CE2_:100@CE2" (integer), size is 100000
	CON2[NN]:170 ":219@CE2_:100@CD2" (integer), size is 100000
	CON2[NN]:171 ":217@CD1_:92@OH" (integer), size is 100000
	CON2[NN]:172 ":212@CH2_:50@CZ" (integer), size is 100000
	CON2[NN]:173 ":222@CD2_:45@CB" (integer), size is 100000
	CON2[NN]:174 ":207@CG_:45@CD" (integer), size is 100000
	CON2[NN]:175 ":207@CD2_:45@CG" (integer), size is 100000
	CON2[NN]:176 ":220@CE1_:56@CB" (integer), size is 100000
	CON2[NN]:177 ":222@CE3_:45@CB" (integer), size is 100000
	CON2[NN]:178 ":159@CB_:98@CB" (integer), size is 100000
	CON2[NN]:179 ":157@O_:103@O" (integer), size is 100000
	CON2[NN]:180 ":159@CB_:102@CE1" (integer), size is 100000
	CON2[NN]:181 ":218@OD2_:35@OG" (integer), size is 100000
	CON2[NN]:182 ":157@CA_:103@O" (integer), size is 100000
	CON2[NN]:183 ":157@O_:2@CG1" (integer), size is 100000
	CON2[NN]:184 ":157@O_:102@N" (integer), size is 100000
	CON2[NN]:185 ":157@O_:102@CA" (integer), size is 100000
	CON2[NN]:186 ":157@O_:102@C" (integer), size is 100000
	CON2[NN]:187 ":218@OD2_:35@CB" (integer), size is 100000
	CON2[NN]:188 ":151@OE1_:88@OH" (integer), size is 100000
	CON2[NN]:189 ":151@NE2_:88@CE1" (integer), size is 100000
	CON2[NN]:190 ":174@CD_:97@CB" (integer), size is 100000
	CON2[NN]:191 ":174@CD_:97@CG2" (integer), size is 100000
	CON2[NN]:192 ":219@CE2_:102@CZ" (integer), size is 100000
	CON2[NN]:193 ":156@C_:2@CG1" (integer), size is 100000
	CON2[NN]:194 ":220@CE1_:47@CD2" (integer), size is 100000
	CON2[NN]:195 ":156@N_:2@CG1" (integer), size is 100000
	CON2[NN]:196 ":156@CA_:2@CG2" (integer), size is 100000
	CON2[NN]:197 ":220@CE1_:47@CB" (integer), size is 100000
	CON2[NN]:198 ":222@NE1_:45@CB" (integer), size is 100000
	CON2[NN]:199 ":159@CD1_:102@CE1" (integer), size is 100000
	CON2[NN]:200 ":207@OH_:44@CB" (integer), size is 100000
	CON2[NN]:201 ":151@OE1_:88@CZ" (integer), size is 100000
	CON2[NN]:202 ":217@CG_:92@CZ" (integer), size is 100000
	CON2[NN]:203 ":219@CE1_:100@CD1" (integer), size is 100000
	CON2[NN]:204 ":219@OH_:100@CD1" (integer), size is 100000
	CON2[NN]:205 ":174@CG_:98@N" (integer), size is 100000
	CON2[NN]:206 ":158@CD_:2@CG2" (integer), size is 100000
	CON2[NN]:207 ":158@OE1_:2@CG2" (integer), size is 100000
	CON2[NN]:208 ":151@CD_:88@CZ" (integer), size is 100000
	CON2[NN]:209 ":151@OE1_:88@CE1" (integer), size is 100000
	CON2[NN]:210 ":172@C_:97@OG1" (integer), size is 100000
	CON2[NN]:211 ":159@CH2_:97@OG1" (integer), size is 100000
	CON2[NN]:212 ":159@CZ3_:97@OG1" (integer), size is 100000
	CON2[NN]:213 ":172@O_:97@CB" (integer), size is 100000
	CON2[NN]:214 ":172@O_:97@CG2" (integer), size is 100000
	CON2[NN]:215 ":173@N_:97@OG1" (integer), size is 100000
	CON2[NN]:216 ":212@CH2_:56@CG" (integer), size is 100000
	CON2[NN]:217 ":217@CD2_:92@OH" (integer), size is 100000
	CON2[NN]:218 ":222@NE1_:37@CD1" (integer), size is 100000
	CON2[NN]:219 ":223@C_:44@CB" (integer), size is 100000
	CON2[NN]:220 ":224@CA_:44@CB" (integer), size is 100000
	CON2[NN]:221 ":219@C_:47@CD2" (integer), size is 100000
	CON2[NN]:222 ":220@N_:47@CD2" (integer), size is 100000
	CON2[NN]:223 ":220@CA_:47@CD2" (integer), size is 100000
	CON2[NN]:224 ":174@CD_:98@CG" (integer), size is 100000
	CON2[NN]:225 ":207@CE1_:39@NE2" (integer), size is 100000
	CON2[NN]:226 ":217@CB_:92@CE1" (integer), size is 100000
	CON2[NN]:227 ":177@NE2_:97@CG2" (integer), size is 100000
	CON2[NN]:228 ":217@CD2_:92@CZ" (integer), size is 100000
	CON2[NN]:229 ":207@CD1_:44@CA" (integer), size is 100000
	CON2[NN]:230 ":220@CE1_:56@CG" (integer), size is 100000
	CON2[NN]:231 ":220@OH_:56@CB" (integer), size is 100000
	CON2[NN]:232 ":207@CE1_:44@N" (integer), size is 100000
	CON2[NN]:233 ":222@CE2_:45@C" (integer), size is 100000
	CON2[NN]:234 ":222@CE3_:45@N" (integer), size is 100000
	CON2[NN]:235 ":222@CE3_:45@O" (integer), size is 100000
	CON2[NN]:236 ":218@OD1_:37@OH" (integer), size is 100000
	CON2[NN]:237 ":151@CG_:88@OH" (integer), size is 100000
	CON2[NN]:238 ":207@CZ_:44@N" (integer), size is 100000
	CON2[NN]:239 ":156@CA_:104@N" (integer), size is 100000
	CON2[NN]:240 ":173@C_:97@OG1" (integer), size is 100000
	CON2[NN]:241 ":177@NE2_:97@OG1" (integer), size is 100000
	CON2[NN]:242 ":212@CZ3_:50@CD2" (integer), size is 100000
	CON2[NN]:243 ":217@CE2_:92@OH" (integer), size is 100000
	CON2[NN]:244 ":222@CH2_:45@CD" (integer), size is 100000
	CON2[NN]:245 ":157@CA_:102@CB" (integer), size is 100000
	CON2[NN]:246 ":157@CD1_:102@CG" (integer), size is 100000
	CON2[NN]:247 ":159@CG_:100@CD2" (integer), size is 100000
	CON2[NN]:248 ":159@CD1_:100@CE2" (integer), size is 100000
	CON2[NN]:249 ":155@O_:88@OH" (integer), size is 100000
	CON2[NN]:250 ":220@CE1_:47@O" (integer), size is 100000
	CON2[NN]:251 ":222@CG_:45@C" (integer), size is 100000
	CON2[NN]:252 ":156@O_:2@CG2" (integer), size is 100000
	CON2[NN]:253 ":217@CE2_:31@CE2" (integer), size is 100000
	CON2[NN]:254 ":217@CE2_:31@CD2" (integer), size is 100000
	CON2[NN]:255 ":217@CD2_:31@CD2" (integer), size is 100000
	CON2[NN]:256 ":217@OH_:31@CZ" (integer), size is 100000
	CON2[NN]:257 ":217@OH_:31@OH" (integer), size is 100000
	CON2[NN]:258 ":217@CE2_:31@CZ" (integer), size is 100000
	CON2[NN]:259 ":217@CD2_:31@CE2" (integer), size is 100000
	CON2[NN]:260 ":222@NE1_:46@CA" (integer), size is 100000
	CON2[NN]:261 ":219@CD2_:100@CD1" (integer), size is 100000
	CON2[NN]:262 ":219@CD2_:100@CE1" (integer), size is 100000
	CON2[NN]:263 ":224@O_:44@CB" (integer), size is 100000
	CON2[NN]:264 ":219@CD2_:100@CZ" (integer), size is 100000
	CON2[NN]:265 ":217@CZ_:31@OH" (integer), size is 100000
	CON2[NN]:266 ":217@CE2_:31@OH" (integer), size is 100000
	CON2[NN]:267 ":219@CE2_:100@OH" (integer), size is 100000
	CON2[NN]:268 ":217@OH_:31@CE2" (integer), size is 100000
	CON2[NN]:269 ":157@CD1_:88@OH" (integer), size is 100000
	CON2[NN]:270 ":157@CG_:102@CB" (integer), size is 100000
	CON2[NN]:271 ":157@CD2_:88@CE2" (integer), size is 100000
	CON2[NN]:272 ":218@OD1_:92@CB" (integer), size is 100000
	CON2[NN]:273 ":159@CD2_:100@CD2" (integer), size is 100000
	CON2[NN]:274 ":212@CH2_:50@CG" (integer), size is 100000
	CON2[NN]:275 ":219@CD2_:37@OH" (integer), size is 100000
	CON2[NN]:276 ":212@CD2_:47@CD2" (integer), size is 100000
	CON2[NN]:277 ":222@CZ2_:37@CZ" (integer), size is 100000
	CON2[NN]:278 ":220@CA_:47@CB" (integer), size is 100000
	CON2[NN]:279 ":222@NE1_:46@N" (integer), size is 100000
	CON2[NN]:280 ":222@CH2_:102@CE1" (integer), size is 100000
	CON2[NN]:281 ":222@CE2_:45@CD" (integer), size is 100000
	CON2[NN]:282 ":157@N_:103@C" (integer), size is 100000
	CON2[NN]:283 ":219@CD2_:100@CG" (integer), size is 100000
	CON2[NN]:284 ":218@OD1_:100@CE1" (integer), size is 100000
	CON2[NN]:285 ":222@CZ2_:37@OH" (integer), size is 100000
	CON2[NN]:286 ":217@CZ_:31@CZ" (integer), size is 100000
	CON2[NN]:287 ":217@CZ_:31@CE2" (integer), size is 100000
	CON2[NN]:288 ":217@CE2_:31@CG" (integer), size is 100000
	CON2[NN]:289 ":217@CE2_:31@CD1" (integer), size is 100000
	CON2[NN]:290 ":217@CE2_:31@CE1" (integer), size is 100000
	CON2[NN]:291 ":217@CD2_:31@CG" (integer), size is 100000
	CON2[NN]:292 ":159@CE2_:100@CE2" (integer), size is 100000
	CON2[NN]:293 ":217@CZ_:31@CD2" (integer), size is 100000
	CON2[NN]:294 ":222@CG_:45@CD" (integer), size is 100000
	CON2[NN]:295 ":159@CZ2_:100@CE2" (integer), size is 100000
	CON2[NN]:296 ":157@CD2_:102@CG" (integer), size is 100000
	CON2[NN]:297 ":157@CD2_:102@CE2" (integer), size is 100000
	CON2[NN]:298 ":212@CZ2_:47@CD2" (integer), size is 100000
	CON2[NN]:299 ":222@CB_:45@CD" (integer), size is 100000
	CON2[NN]:300 ":222@NE1_:37@OH" (integer), size is 100000
	CON2[NN]:301 ":157@CD1_:39@OE1" (integer), size is 100000
	CON2[NN]:302 ":155@O_:88@CZ" (integer), size is 100000
	CON2[NN]:303 ":212@CH2_:50@CD2" (integer), size is 100000
	CON2[NN]:304 ":157@CD1_:103@O" (integer), size is 100000
	CON2[NN]:305 ":217@CD2_:31@CD1" (integer), size is 100000
	CON2[NN]:306 ":222@CG_:44@CB" (integer), size is 100000
	CON2[NN]:307 ":173@CB_:98@N" (integer), size is 100000
	CON2[NN]:308 ":157@CB_:102@CE1" (integer), size is 100000
	CON2[NN]:309 ":207@OH_:42@O" (integer), size is 100000
	CON2[NN]:310 ":207@OH_:42@C" (integer), size is 100000
	CON2[NN]:311 ":205@CE_:42@O" (integer), size is 100000
	CON2[NN]:312 ":207@CZ_:42@O" (integer), size is 100000
	CON2[NN]:313 ":207@CE1_:42@O" (integer), size is 100000
	CON2[NN]:314 ":207@CE1_:43@C" (integer), size is 100000
	CON2[NN]:315 ":207@CZ_:43@C" (integer), size is 100000
	CON2[NN]:316 ":207@OH_:43@N" (integer), size is 100000
	CON2[NN]:317 ":207@CE1_:43@O" (integer), size is 100000
	CON2[NN]:318 ":222@CE3_:44@CB" (integer), size is 100000
	CON2[NN]:319 ":157@CD1_:102@CE2" (integer), size is 100000
	CON2[NN]:320 ":175@OG_:1@N" (integer), size is 100000
	CON2[NN]:321 ":217@CZ_:31@CE1" (integer), size is 100000
	CON2[NN]:322 ":207@OH_:42@CA" (integer), size is 100000
	CON2[NN]:323 ":224@O_:42@O" (integer), size is 100000
	CON2[NN]:324 ":219@CD1_:100@CD1" (integer), size is 100000
	CON2[NN]:325 ":218@OD2_:47@CD2" (integer), size is 100000
	CON2[NN]:326 ":157@O_:1@O" (integer), size is 100000
	CON2[NN]:327 ":205@CE_:42@C" (integer), size is 100000
	CON2[NN]:328 ":222@CD2_:44@CB" (integer), size is 100000
	CON2[NN]:329 ":222@CZ2_:45@CD" (integer), size is 100000
	CON2[NN]:330 ":157@CD2_:88@CD2" (integer), size is 100000
	CON2[NN]:331 ":157@CD2_:88@CG" (integer), size is 100000
	CON2[NN]:332 ":156@O_:2@CG1" (integer), size is 100000
	CON2[NN]:333 ":173@CB_:97@OG1" (integer), size is 100000
	CON2[NN]:334 ":205@CE_:42@CA" (integer), size is 100000
	CON2[NN]:335 ":157@CG_:103@O" (integer), size is 100000
	CON2[NN]:336 ":159@CZ3_:99@N" (integer), size is 100000
	CON2[NN]:337 ":212@CH2_:50@OH" (integer), size is 100000
	CON2[NN]:338 ":212@CH2_:50@CE2" (integer), size is 100000
	CON2[NN]:339 ":207@OH_:43@CA" (integer), size is 100000
	CON2[NN]:340 ":217@CD1_:100@OH" (integer), size is 100000
	CON2[NN]:341 ":217@CE1_:92@OH" (integer), size is 100000
	CON2[NN]:342 ":219@CE2_:100@CB" (integer), size is 100000
	CON2[NN]:343 ":217@CD1_:92@CZ" (integer), size is 100000
	CON2[NN]:344 ":174@CD_:98@CB" (integer), size is 100000
	CON2[NN]:345 ":174@CD_:98@CA" (integer), size is 100000
	CON2[NN]:346 ":217@CD1_:92@CE1" (integer), size is 100000
	CON2[NN]:347 ":159@CA_:102@CE1" (integer), size is 100000
	CON2[NN]:348 ":157@N_:2@CG1" (integer), size is 100000
	CON2[NN]:349 ":157@CB_:103@O" (integer), size is 100000
	CON2[NN]:350 ":217@CG_:100@OH" (integer), size is 100000
	CON2[NN]:351 ":217@CZ_:92@OH" (integer), size is 100000
	CON2[NN]:352 ":218@OD1_:100@CD1" (integer), size is 100000
	CON2[NN]:353 ":218@C_:47@CD2" (integer), size is 100000
	CON2[NN]:354 ":159@CB_:102@CD1" (integer), size is 100000
	CON2[NN]:355 ":218@CB_:47@CD1" (integer), size is 100000
	CON2[NN]:356 ":218@O_:47@CD2" (integer), size is 100000
	CON2[NN]:357 ":162@CD1_:99@CG" (integer), size is 100000
	CON2[NN]:358 ":157@CG_:88@CD2" (integer), size is 100000
	CON2[NN]:359 ":157@O_:103@N" (integer), size is 100000
	CON2[NN]:360 ":157@C_:2@CG2" (integer), size is 100000
	CON2[NN]:361 ":157@O_:2@CB" (integer), size is 100000
	CON2[NN]:362 ":158@CA_:2@CG2" (integer), size is 100000
	CON2[NN]:363 ":159@CH2_:98@CB" (integer), size is 100000
	CON2[NN]:364 ":159@CZ2_:100@CB" (integer), size is 100000
	CON2[NN]:365 ":218@CG_:37@OH" (integer), size is 100000
	CON2[NN]:366 ":219@CD2_:102@CE1" (integer), size is 100000
	CON2[NN]:367 ":159@CE2_:100@CG" (integer), size is 100000
	CON2[NN]:368 ":218@CB_:35@OG" (integer), size is 100000
	CON2[NN]:369 ":217@CG_:92@CE1" (integer), size is 100000
	CON2[NN]:370 ":219@C_:37@CZ" (integer), size is 100000
	CON2[NN]:371 ":217@CD1_:92@CD1" (integer), size is 100000
	CON2[NN]:372 ":217@CE1_:92@CE1" (integer), size is 100000
	CON2[NN]:373 ":217@CE1_:92@CZ" (integer), size is 100000
	CON2[NN]:374 ":217@CE1_:100@OH" (integer), size is 100000
	CON2[NN]:375 ":217@CD1_:100@CZ" (integer), size is 100000
	CON2[NN]:376 ":211@CB_:100@OH" (integer), size is 100000
	CON2[NN]:377 ":219@CE2_:102@CE1" (integer), size is 100000
	CON2[NN]:378 ":217@CD1_:100@CE2" (integer), size is 100000
	CON2[NN]:379 ":207@CG_:44@CB" (integer), size is 100000
	CON2[NN]:380 ":207@CE2_:44@CA" (integer), size is 100000
	CON2[NN]:381 ":219@CD1_:100@CE2" (integer), size is 100000
	CON2[NN]:382 ":217@CB_:92@CG" (integer), size is 100000
	CON2[NN]:383 ":217@CB_:92@CD1" (integer), size is 100000
	CON2[NN]:384 ":217@CZ_:92@CZ" (integer), size is 100000
	CON2[NN]:385 ":217@CE2_:92@CZ" (integer), size is 100000
	CON2[NN]:386 ":212@CZ3_:47@CD1" (integer), size is 100000
	CON2[NN]:387 ":219@CG_:102@CZ" (integer), size is 100000
	CON2[NN]:388 ":217@OH_:92@OH" (integer), size is 100000
	CON2[NN]:389 ":212@CE3_:47@CD1" (integer), size is 100000
	CON2[NN]:390 ":217@CE2_:92@CE2" (integer), size is 100000
	CON2[NN]:391 ":217@CB_:100@CE1" (integer), size is 100000
	CON2[NN]:392 ":217@CB_:100@CZ" (integer), size is 100000
	CON2[NN]:393 ":217@CD2_:92@CE1" (integer), size is 100000
	CON2[NN]:394 ":217@CD2_:92@CD2" (integer), size is 100000
	CON2[NN]:395 ":217@CG_:92@CD1" (integer), size is 100000
	CON2[NN]:396 ":220@CA_:47@CD1" (integer), size is 100000
	CON2[NN]:397 ":220@CD1_:47@CD1" (integer), size is 100000
	CON2[NN]:398 ":220@CB_:47@CD1" (integer), size is 100000
	CON2[NN]:399 ":218@CG_:47@CD1" (integer), size is 100000
	CON2[NN]:400 ":212@CH2_:47@CD1" (integer), size is 100000
	CON2[NN]:401 ":219@C_:47@CD1" (integer), size is 100000
	CON2[NN]:402 ":220@N_:47@CD1" (integer), size is 100000
	CON2[NN]:403 ":218@OD1_:47@CD1" (integer), size is 100000
	CON2[NN]:404 ":159@CH2_:98@CA" (integer), size is 100000
	CON2[NN]:405 ":211@OE1_:100@OH" (integer), size is 100000
	CON2[NN]:406 ":173@CA_:98@CD" (integer), size is 100000
	CON2[NN]:407 ":173@CB_:98@CD" (integer), size is 100000
	CON2[NN]:408 ":218@OD1_:50@CB" (integer), size is 100000
	CON2[NN]:409 ":156@C_:88@CE1" (integer), size is 100000
	CON2[NN]:410 ":157@N_:88@CD1" (integer), size is 100000
	CON2[NN]:411 ":219@CE1_:100@CG" (integer), size is 100000
	CON2[NN]:412 ":217@CE1_:92@CE2" (integer), size is 100000
	CON2[NN]:413 ":217@CD1_:92@CD2" (integer), size is 100000
	CON2[NN]:414 ":217@CE1_:92@CD2" (integer), size is 100000
	CON2[NN]:415 ":173@CA_:98@CG" (integer), size is 100000
	CON2[NN]:416 ":159@CH2_:99@CB" (integer), size is 100000
	CON2[NN]:417 ":159@CE3_:100@N" (integer), size is 100000
	CON2[NN]:418 ":219@CG_:37@OH" (integer), size is 100000
	CON2[NN]:419 ":175@OG_:1@CA" (integer), size is 100000
	CON2[NN]:420 ":212@CZ3_:50@OH" (integer), size is 100000
	CON2[NN]:421 ":159@CZ3_:100@O" (integer), size is 100000
	CON2[NN]:422 ":157@CB_:88@CD1" (integer), size is 100000
	CON2[NN]:423 ":157@CB_:88@CE1" (integer), size is 100000
	CON2[NN]:424 ":159@CZ2_:100@CG" (integer), size is 100000
	CON2[NN]:425 ":159@CZ3_:100@N" (integer), size is 100000
	CON2[NN]:426 ":159@CE3_:100@CB" (integer), size is 100000
	CON2[NN]:427 ":159@CE3_:100@C" (integer), size is 100000
	CON2[NN]:428 ":162@CG2_:100@CE2" (integer), size is 100000
	CON2[NN]:429 ":162@CD1_:100@CE2" (integer), size is 100000
	CON2[NN]:430 ":219@CD2_:102@CE2" (integer), size is 100000
	CON2[NN]:431 ":219@N_:47@CD1" (integer), size is 100000
	CON2[NN]:432 ":218@C_:47@CD1" (integer), size is 100000
	CON2[NN]:433 ":218@O_:47@CD1" (integer), size is 100000
	CON2[NN]:434 ":158@CG_:2@CG1" (integer), size is 100000
	CON2[NN]:435 ":219@CZ_:102@CZ" (integer), size is 100000
	CON2[NN]:436 ":219@OH_:100@CB" (integer), size is 100000
	CON2[NN]:437 ":219@OH_:102@CE1" (integer), size is 100000
	CON2[NN]:438 ":159@CH2_:100@N" (integer), size is 100000
	CON2[NN]:439 ":218@CG_:50@CB" (integer), size is 100000
	CON2[NN]:440 ":219@CZ_:102@CE1" (integer), size is 100000
	CON2[NN]:441 ":220@CZ_:56@CB" (integer), size is 100000
	CON2[NN]:442 ":173@OG_:1@N" (integer), size is 100000
	CON2[NN]:443 ":173@CA_:98@CB" (integer), size is 100000
	CON2[NN]:444 ":159@CG_:102@CE1" (integer), size is 100000
	CON2[NN]:445 ":217@CD2_:100@OH" (integer), size is 100000
	CON2[NN]:446 ":224@C_:44@CB" (integer), size is 100000
	CON2[NN]:447 ":159@CD1_:100@O" (integer), size is 100000
	CON2[NN]:448 ":219@O_:37@CD1" (integer), size is 100000
	CON2[NN]:449 ":159@CE2_:100@O" (integer), size is 100000
	CON2[NN]:450 ":159@CD1_:102@CZ" (integer), size is 100000
	CON2[NN]:451 ":156@CA_:105@N" (integer), size is 100000
	CON2[NN]:452 ":207@OH_:39@OE1" (integer), size is 100000
	CON2[NN]:453 ":222@CE2_:37@CD1" (integer), size is 100000
	CON2[NN]:454 ":222@CZ2_:37@CG" (integer), size is 100000
	CON2[NN]:455 ":222@CH2_:102@CD2" (integer), size is 100000
	CON2[NN]:456 ":157@O_:103@C" (integer), size is 100000
	CON2[NN]:457 ":224@O_:44@N" (integer), size is 100000
	CON2[NN]:458 ":222@CD1_:45@CD" (integer), size is 100000
	CON2[NN]:459 ":159@CZ3_:98@CG" (integer), size is 100000
	CON2[NN]:460 ":175@CB_:1@N" (integer), size is 100000
	CON2[NN]:461 ":157@C_:102@O" (integer), size is 100000
	CON2[NN]:462 ":219@CD1_:102@CZ" (integer), size is 100000
	CON2[NN]:463 ":219@CE1_:102@CZ" (integer), size is 100000
	CON2[NN]:464 ":155@O_:104@C" (integer), size is 100000
	CON2[NN]:465 ":149@CG2_:102@CD1" (integer), size is 100000
	CON2[NN]:466 ":218@OD1_:50@CA" (integer), size is 100000
	CON2[NN]:467 ":155@C_:104@C" (integer), size is 100000
	CON2[NN]:468 ":159@CD1_:102@CD1" (integer), size is 100000
	CON2[NN]:469 ":175@OG_:1@CB" (integer), size is 100000
	CON2[NN]:470 ":159@CH2_:100@CD2" (integer), size is 100000
	CON2[NN]:471 ":173@OG_:1@OG" (integer), size is 100000
	CON2[NN]:472 ":212@CZ2_:56@CB" (integer), size is 100000
	CON2[NN]:473 ":217@CE1_:31@CD2" (integer), size is 100000
	CON2[NN]:474 ":217@CE1_:31@CB" (integer), size is 100000
	CON2[NN]:475 ":219@CB_:102@CZ" (integer), size is 100000
	CON2[NN]:476 ":217@CD1_:32@O" (integer), size is 100000
	CON2[NN]:477 ":222@CH2_:45@O" (integer), size is 100000
	CON2[NN]:478 ":217@CZ_:92@CE2" (integer), size is 100000
	CON2[NN]:479 ":159@CE3_:98@CG" (integer), size is 100000
	CON2[NN]:480 ":218@OD1_:35@N" (integer), size is 100000
	CON2[NN]:481 ":217@CE1_:31@O" (integer), size is 100000
	CON2[NN]:482 ":157@N_:2@CG2" (integer), size is 100000
	CON2[NN]:483 ":220@CD1_:47@CG" (integer), size is 100000
	CON2[NN]:484 ":217@O_:100@CD1" (integer), size is 100000
	CON2[NN]:485 ":162@CD1_:100@OH" (integer), size is 100000
	CON2[NN]:486 ":220@OH_:56@CG" (integer), size is 100000
	CON2[NN]:487 ":218@CA_:100@CE1" (integer), size is 100000
	CON2[NN]:488 ":217@CE1_:32@O" (integer), size is 100000
	CON2[NN]:489 ":157@N_:88@OH" (integer), size is 100000
	CON2[NN]:490 ":156@CA_:88@CZ" (integer), size is 100000
	CON2[NN]:491 ":156@C_:88@OH" (integer), size is 100000
	CON2[NN]:492 ":157@C_:2@CG1" (integer), size is 100000
	CON2[NN]:493 ":158@N_:2@CG1" (integer), size is 100000
	CON2[NN]:494 ":222@CZ2_:102@CE1" (integer), size is 100000
	CON2[NN]:495 ":157@CD2_:45@CB" (integer), size is 100000
	CON2[NN]:496 ":159@CG_:100@CG" (integer), size is 100000
	CON2[NN]:497 ":159@CD2_:100@CG" (integer), size is 100000
	CON2[NN]:498 ":159@CE3_:100@CD2" (integer), size is 100000
	CON2[NN]:499 ":159@CD2_:100@CE2" (integer), size is 100000
	CON2[NN]:500 ":157@CG_:102@CD2" (integer), size is 100000
	CON2[NN]:501 ":162@CG2_:100@OH" (integer), size is 100000
	CON2[NN]:502 ":217@CD1_:33@OG" (integer), size is 100000
	CON2[NN]:503 ":157@CG_:88@OH" (integer), size is 100000
	CON2[NN]:504 ":218@OD1_:34@N" (integer), size is 100000
	CON2[NN]:505 ":158@CG_:1@O" (integer), size is 100000
	CON2[NN]:506 ":158@OE1_:1@N" (integer), size is 100000
	CON2[NN]:507 ":158@CG_:1@N" (integer), size is 100000
	CON2[NN]:508 ":158@CD_:1@N" (integer), size is 100000
	CON2[NN]:509 ":158@OE1_:1@CA" (integer), size is 100000
	CON2[NN]:510 ":158@OE1_:1@O" (integer), size is 100000
	CON2[NN]:511 ":158@OE1_:1@C" (integer), size is 100000
	CON2[NN]:512 ":158@OE1_:2@CG1" (integer), size is 100000
	CON2[NN]:513 ":223@O_:44@CA" (integer), size is 100000
	CON2[NN]:514 ":212@CZ3_:47@CG" (integer), size is 100000
	CON2[NN]:515 ":157@CD2_:102@CZ" (integer), size is 100000
	CON2[NN]:516 ":157@CD2_:45@CD" (integer), size is 100000
	CON2[NN]:517 ":207@CD2_:44@CA" (integer), size is 100000
	CON2[NN]:518 ":159@CB_:100@C" (integer), size is 100000
	CON2[NN]:519 ":222@NE1_:45@CD" (integer), size is 100000
	CON2[NN]:520 ":158@OE2_:2@CG1" (integer), size is 100000
	CON2[NN]:521 ":156@C_:88@CD1" (integer), size is 100000
	CON2[NN]:522 ":155@C_:88@OH" (integer), size is 100000
	CON2[NN]:523 ":217@CB_:33@OG" (integer), size is 100000
	CON2[NN]:524 ":156@CA_:88@CD1" (integer), size is 100000
	CON2[NN]:525 ":222@NE1_:37@CZ" (integer), size is 100000
	CON2[NN]:526 ":218@OD1_:33@C" (integer), size is 100000
	CON2[NN]:527 ":218@OD1_:33@O" (integer), size is 100000
	CON2[NN]:528 ":217@CD1_:33@CB" (integer), size is 100000
	CON2[NN]:529 ":222@CE2_:37@OH" (integer), size is 100000
	CON2[NN]:530 ":218@OD2_:33@O" (integer), size is 100000
	CON2[NN]:531 ":218@OD2_:47@CD1" (integer), size is 100000
	CON2[NN]:532 ":158@C_:102@CD1" (integer), size is 100000
	CON2[NN]:533 ":218@OD2_:34@C" (integer), size is 100000
	CON2[NN]:534 ":218@OD2_:34@O" (integer), size is 100000
	CON2[NN]:535 ":218@OD2_:35@N" (integer), size is 100000
	CON2[NN]:536 ":158@OE2_:2@CG2" (integer), size is 100000
	CON2[NN]:537 ":155@C_:88@CE1" (integer), size is 100000
	CON2[NN]:538 ":222@NE1_:45@CG" (integer), size is 100000
	CON2[NN]:539 ":154@O_:88@OH" (integer), size is 100000
	CON2[NN]:540 ":157@N_:102@CB" (integer), size is 100000
	CON2[NN]:541 ":159@CE3_:99@CG" (integer), size is 100000
	CON2[NN]:542 ":159@CD2_:99@CG" (integer), size is 100000
	CON2[NN]:543 ":218@CG_:47@CD2" (integer), size is 100000
	CON2[NN]:544 ":155@N_:104@O" (integer), size is 100000
	CON2[NN]:545 ":151@NE2_:88@CD2" (integer), size is 100000
	CON2[NN]:546 ":211@CD_:100@OH" (integer), size is 100000
	CON2[NN]:547 ":212@CH2_:50@CB" (integer), size is 100000
	CON2[NN]:548 ":151@NE2_:88@CD1" (integer), size is 100000
	CON2[NN]:549 ":154@C_:104@O" (integer), size is 100000
	CON2[NN]:550 ":217@CD1_:31@O" (integer), size is 100000
	CON2[NN]:551 ":217@CE1_:31@C" (integer), size is 100000
	CON2[NN]:552 ":217@CE1_:32@N" (integer), size is 100000
	CON2[NN]:553 ":218@OD2_:34@N" (integer), size is 100000
	CON2[NN]:554 ":217@CD1_:32@N" (integer), size is 100000
	CON2[NN]:555 ":222@CG_:45@CB" (integer), size is 100000
	CON2[NN]:556 ":222@CD1_:45@CB" (integer), size is 100000
	CON2[NN]:557 ":218@OD2_:37@OH" (integer), size is 100000
	CON2[NN]:558 ":157@N_:88@CZ" (integer), size is 100000
	CON2[NN]:559 ":157@CG_:39@OE1" (integer), size is 100000
	CON2[NN]:560 ":156@N_:88@OH" (integer), size is 100000
	CON2[NN]:561 ":217@CE1_:31@CG" (integer), size is 100000
	CON2[NN]:562 ":157@CD2_:39@NE2" (integer), size is 100000
	CON2[NN]:563 ":157@CB_:102@CE2" (integer), size is 100000
	CON2[NN]:564 ":156@N_:88@CE1" (integer), size is 100000
	CON2[NN]:565 ":155@C_:104@CA" (integer), size is 100000
	CON2[NN]:566 ":155@O_:103@O" (integer), size is 100000
	CON2[NN]:567 ":155@O_:104@CA" (integer), size is 100000
	CON2[NN]:568 ":156@N_:104@CG2" (integer), size is 100000
	CON2[NN]:569 ":219@CD2_:100@CD2" (integer), size is 100000
	CON2[NN]:570 ":173@OG_:97@OG1" (integer), size is 100000
	CON2[NN]:571 ":218@N_:33@OG" (integer), size is 100000
	CON2[NN]:572 ":173@OG_:98@CA" (integer), size is 100000
	CON2[NN]:573 ":157@CD1_:39@CD" (integer), size is 100000
	CON2[NN]:574 ":157@CD1_:39@NE2" (integer), size is 100000
	CON2[NN]:575 ":159@O_:98@CB" (integer), size is 100000
	CON2[NN]:576 ":222@O_:44@CB" (integer), size is 100000
	CON2[NN]:577 ":207@OH_:45@N" (integer), size is 100000
	CON2[NN]:578 ":173@CB_:98@CA" (integer), size is 100000
	CON2[NN]:579 ":173@CA_:97@CG2" (integer), size is 100000
	CON2[NN]:580 ":159@CG_:98@CB" (integer), size is 100000
	CON2[NN]:581 ":157@CD2_:102@CD1" (integer), size is 100000
	CON2[NN]:582 ":156@CA_:104@CG2" (integer), size is 100000
	CON2[NN]:583 ":217@CG_:92@CG" (integer), size is 100000
	CON2[NN]:584 ":219@CG_:100@CZ" (integer), size is 100000
	CON2[NN]:585 ":159@NE1_:99@CG" (integer), size is 100000
	CON2[NN]:586 ":159@CE3_:97@OG1" (integer), size is 100000
	CON2[NN]:587 ":220@CG_:47@CD2" (integer), size is 100000
	CON2[NN]:588 ":217@OH_:94@CB" (integer), size is 100000
	CON2[NN]:589 ":156@N_:88@CZ" (integer), size is 100000
	CON2[NN]:590 ":157@CB_:102@CZ" (integer), size is 100000
	CON2[NN]:591 ":157@O_:102@CE1" (integer), size is 100000
	CON2[NN]:592 ":157@C_:102@CE1" (integer), size is 100000
	CON2[NN]:593 ":157@CA_:102@CD1" (integer), size is 100000
	CON2[NN]:594 ":157@CD1_:102@CZ" (integer), size is 100000
	CON2[NN]:595 ":157@C_:102@CG" (integer), size is 100000
	CON2[NN]:596 ":155@N_:88@OH" (integer), size is 100000
	CON2[NN]:597 ":157@N_:102@O" (integer), size is 100000
	CON2[NN]:598 ":211@NE2_:100@OH" (integer), size is 100000
	CON2[NN]:599 ":217@CD1_:92@CG" (integer), size is 100000
	CON2[NN]:600 ":217@CB_:92@CB" (integer), size is 100000
	CON2[NN]:601 ":218@OD2_:37@CE2" (integer), size is 100000
	CON2[NN]:602 ":158@N_:102@CB" (integer), size is 100000
	CON2[NN]:603 ":220@CG_:47@CD1" (integer), size is 100000
	CON2[NN]:604 ":220@OH_:46@NZ" (integer), size is 100000
	CON2[NN]:605 ":219@CG_:100@OH" (integer), size is 100000
	CON2[NN]:606 ":219@CD2_:100@OH" (integer), size is 100000
	CON2[NN]:607 ":217@CG_:33@OG" (integer), size is 100000
	CON2[NN]:608 ":174@CB_:97@OG1" (integer), size is 100000
	CON2[NN]:609 ":217@CE1_:33@CB" (integer), size is 100000
	CON2[NN]:610 ":217@CE1_:33@OG" (integer), size is 100000
	CON2[NN]:611 ":217@CD1_:31@CB" (integer), size is 100000
	CON2[NN]:612 ":222@CB_:45@CG" (integer), size is 100000
	CON2[NN]:613 ":207@CE1_:45@CG" (integer), size is 100000
	CON2[NN]:614 ":207@CD1_:45@CG" (integer), size is 100000
	CON2[NN]:615 ":154@O_:86@OD1" (integer), size is 100000
	CON2[NN]:616 ":156@N_:105@N" (integer), size is 100000
	CON2[NN]:617 ":156@N_:105@CA" (integer), size is 100000
	CON2[NN]:618 ":156@CA_:105@CA" (integer), size is 100000
	CON2[NN]:619 ":154@O_:86@OD2" (integer), size is 100000
	CON2[NN]:620 ":222@CD1_:45@CG" (integer), size is 100000
	CON2[NN]:621 ":217@CE1_:32@C" (integer), size is 100000
	CON2[NN]:622 ":156@O_:88@CE1" (integer), size is 100000
	CON2[NN]:623 ":220@CE2_:46@NZ" (integer), size is 100000
	CON2[NN]:624 ":220@CZ_:46@NZ" (integer), size is 100000
	CON2[NN]:625 ":157@CD1_:102@CE1" (integer), size is 100000
	CON2[NN]:626 ":158@C_:102@CE1" (integer), size is 100000
	CON2[NN]:627 ":218@OD2_:92@CB" (integer), size is 100000
	CON2[NN]:628 ":212@CZ3_:56@CG" (integer), size is 100000
	CON2[NN]:629 ":158@CA_:102@CB" (integer), size is 100000
	CON2[NN]:630 ":157@C_:103@O" (integer), size is 100000
	CON2[NN]:631 ":218@OD2_:33@C" (integer), size is 100000
	CON2[NN]:632 ":218@OD2_:35@CA" (integer), size is 100000
	CON2[NN]:633 ":158@CA_:102@CD1" (integer), size is 100000
	CON2[NN]:634 ":158@CA_:102@CE1" (integer), size is 100000
	CON2[NN]:635 ":220@OH_:57@O" (integer), size is 100000
	CON2[NN]:636 ":216@CG2_:50@CE2" (integer), size is 100000
	CON2[NN]:637 ":212@CE3_:50@CD2" (integer), size is 100000
	CON2[NN]:638 ":218@OD1_:50@CD2" (integer), size is 100000
	CON2[NN]:639 ":157@CD2_:39@CD" (integer), size is 100000
	CON2[NN]:640 ":157@CB_:88@OH" (integer), size is 100000
	CON2[NN]:641 ":207@OH_:45@CG" (integer), size is 100000
	CON2[NN]:642 ":162@CG2_:100@CD2" (integer), size is 100000
	CON2[NN]:643 ":217@CD1_:32@C" (integer), size is 100000
	CON2[NN]:644 ":212@CE3_:50@CE2" (integer), size is 100000
	CON2[NN]:645 ":218@OD2_:34@CA" (integer), size is 100000
	CON2[NN]:646 ":151@CG_:39@OE1" (integer), size is 100000
	CON2[NN]:647 ":157@CB_:88@CZ" (integer), size is 100000
	CON2[NN]:648 ":157@CD1_:45@CD" (integer), size is 100000
	CON2[NN]:649 ":157@CG_:45@CG" (integer), size is 100000
	CON2[NN]:650 ":220@OH_:57@N" (integer), size is 100000
	CON2[NN]:651 ":220@OH_:57@CB" (integer), size is 100000
	CON2[NN]:652 ":220@OH_:57@OG" (integer), size is 100000
	CON2[NN]:653 ":219@CB_:37@CZ" (integer), size is 100000
	CON2[NN]:654 ":220@CE1_:57@O" (integer), size is 100000
	CON2[NN]:655 ":220@OH_:57@CA" (integer), size is 100000
	CON2[NN]:656 ":212@CZ3_:56@CB" (integer), size is 100000
	CON2[NN]:657 ":220@OH_:57@C" (integer), size is 100000
	CON2[NN]:658 ":220@CZ_:57@O" (integer), size is 100000
	CON2[NN]:659 ":212@CZ3_:56@CA" (integer), size is 100000
	CON2[NN]:660 ":216@OG1_:50@CE2" (integer), size is 100000
	CON2[NN]:661 ":219@N_:37@CE1" (integer), size is 100000
	CON2[NN]:662 ":220@CD1_:56@CB" (integer), size is 100000
	CON2[NN]:663 ":219@O_:47@N" (integer), size is 100000
	CON2[NN]:664 ":159@CD1_:100@CD1" (integer), size is 100000
	CON2[NN]:665 ":149@CG1_:102@CE2" (integer), size is 100000
	CON2[NN]:666 ":157@O_:102@CD2" (integer), size is 100000
	CON2[NN]:667 ":212@CE3_:50@CZ" (integer), size is 100000
	CON2[NN]:668 ":218@OD1_:50@CG" (integer), size is 100000
	CON2[NN]:669 ":218@CG_:50@CD2" (integer), size is 100000
	CON2[NN]:670 ":212@CE3_:50@CE1" (integer), size is 100000
	CON2[NN]:671 ":220@CE1_:57@N" (integer), size is 100000
	CON2[NN]:672 ":220@CE1_:57@CB" (integer), size is 100000
	CON2[NN]:673 ":220@CZ_:57@CB" (integer), size is 100000
	CON2[NN]:674 ":212@CH2_:57@N" (integer), size is 100000
	CON2[NN]:675 ":219@C_:47@CB" (integer), size is 100000
	CON2[NN]:676 ":222@CD1_:46@CA" (integer), size is 100000
	CON2[NN]:677 ":218@CB_:50@CB" (integer), size is 100000
	CON2[NN]:678 ":218@CG_:50@CG" (integer), size is 100000
	CON2[NN]:679 ":212@CZ2_:57@N" (integer), size is 100000
	CON2[NN]:680 ":212@CH2_:56@C" (integer), size is 100000
	CON2[NN]:681 ":212@CE3_:56@CB" (integer), size is 100000
	CON2[NN]:682 ":216@CG2_:50@CZ" (integer), size is 100000
	CON2[NN]:683 ":212@CZ2_:57@CB" (integer), size is 100000
	CON2[NN]:684 ":212@CZ3_:57@N" (integer), size is 100000
	CON2[NN]:685 ":212@CH2_:57@CB" (integer), size is 100000
	CON2[NN]:686 ":219@N_:47@CD2" (integer), size is 100000
	CON2[NN]:687 ":158@N_:102@CG" (integer), size is 100000
	CON2[NN]:688 ":212@CE3_:50@OH" (integer), size is 100000
	CON2[NN]:689 ":157@C_:102@CD2" (integer), size is 100000
	CON2[NN]:690 ":158@N_:102@CD2" (integer), size is 100000
	CON2[NN]:691 ":158@CA_:102@CD2" (integer), size is 100000
	CON2[NN]:692 ":174@CB_:97@CG2" (integer), size is 100000
	CON2[NN]:693 ":159@N_:102@CE2" (integer), size is 100000
	CON2[NN]:694 ":158@C_:102@CD2" (integer), size is 100000
	CON2[NN]:695 ":159@CB_:102@CZ" (integer), size is 100000
	CON2[NN]:696 ":158@N_:102@CE2" (integer), size is 100000
	CON2[NN]:697 ":220@CD1_:56@CG" (integer), size is 100000
	CON2[NN]:698 ":220@CZ_:57@N" (integer), size is 100000
	CON2[NN]:699 ":220@OH_:56@C" (integer), size is 100000
	CON2[NN]:700 ":220@N_:47@CB" (integer), size is 100000
	CON2[NN]:701 ":157@C_:102@CE2" (integer), size is 100000
	CON2[NN]:702 ":158@CA_:102@CE2" (integer), size is 100000
	CON2[NN]:703 ":158@C_:102@CE2" (integer), size is 100000
	CON2[NN]:704 ":217@OH_:92@CE2" (integer), size is 100000
	CON2[NN]:705 ":217@CE2_:92@CE1" (integer), size is 100000
	CON2[NN]:706 ":220@CE1_:57@C" (integer), size is 100000
	CON2[NN]:707 ":220@OH_:58@N" (integer), size is 100000
	CON2[NN]:708 ":220@CZ_:57@OG" (integer), size is 100000
	CON2[NN]:709 ":220@CE1_:57@OG" (integer), size is 100000
	CON2[NN]:710 ":217@CE2_:92@CD2" (integer), size is 100000
	CON2[NN]:711 ":222@NE1_:46@C" (integer), size is 100000
	CON2[NN]:712 ":222@NE1_:47@N" (integer), size is 100000
	CON2[NN]:713 ":159@CD1_:102@CE2" (integer), size is 100000
	CON2[NN]:714 ":151@NE2_:86@OD1" (integer), size is 100000
	CON2[NN]:715 ":217@OH_:31@C" (integer), size is 100000
	CON2[NN]:716 ":217@OH_:31@O" (integer), size is 100000
	CON2[NN]:717 ":149@CG1_:102@CD2" (integer), size is 100000
	CON2[NN]:718 ":220@CE1_:56@CA" (integer), size is 100000
	CON2[NN]:719 ":222@CD2_:45@C" (integer), size is 100000
	CON2[NN]:720 ":207@CG_:45@CG" (integer), size is 100000
	CON2[NN]:721 ":222@CD1_:47@N" (integer), size is 100000
	CON2[NN]:722 ":151@NE2_:86@OD2" (integer), size is 100000
	CON2[NN]:723 ":217@CZ_:92@CD2" (integer), size is 100000
	CON2[NN]:724 ":220@OH_:56@CA" (integer), size is 100000
	CON2[NN]:725 ":159@CA_:102@CE2" (integer), size is 100000
	CON2[NN]:726 ":219@CE2_:102@CE2" (integer), size is 100000
	CON2[NN]:727 ":217@CZ_:31@O" (integer), size is 100000
	CON2[NN]:728 ":212@CZ2_:56@CG" (integer), size is 100000
	CON2[NN]:729 ":212@CZ2_:56@CA" (integer), size is 100000
	CON2[NN]:730 ":217@OH_:94@OG" (integer), size is 100000
	CON2[NN]:731 ":158@O_:102@CE2" (integer), size is 100000
	CON2[NN]:732 ":159@CG_:102@CE2" (integer), size is 100000
	CON2[NN]:733 ":218@OD1_:35@CA" (integer), size is 100000
	CON2[NN]:734 ":217@CD2_:100@CZ" (integer), size is 100000
	CON2[NN]:735 ":218@OD1_:37@CE2" (integer), size is 100000
	CON2[NN]:736 ":217@OH_:92@CZ" (integer), size is 100000
	CON2[NN]:737 ":218@OD1_:90@OG" (integer), size is 100000
	CON2[NN]:738 ":219@CA_:37@CE1" (integer), size is 100000
	CON2[NN]:739 ":218@OD1_:37@CZ" (integer), size is 100000
	CON2[NN]:740 ":159@CA_:102@CD2" (integer), size is 100000
	CON2[NN]:741 ":222@CD1_:46@N" (integer), size is 100000
	CON2[NN]:742 ":220@OH_:58@CA" (integer), size is 100000
	CON2[NN]:743 ":151@CG_:39@NE2" (integer), size is 100000
	CON2[NN]:744 ":157@CA_:102@CD2" (integer), size is 100000
	CON2[NN]:745 ":217@CE1_:31@CE2" (integer), size is 100000
	CON2[NN]:746 ":151@CG_:39@CD" (integer), size is 100000
	CON2[NN]:747 ":149@CG2_:102@CD2" (integer), size is 100000
	CON2[NN]:748 ":219@C_:47@CG" (integer), size is 100000
	CON2[NN]:749 ":151@OE1_:88@CE2" (integer), size is 100000
	CON2[NN]:750 ":218@OD2_:90@OG" (integer), size is 100000
	CON2[NN]:751 ":212@CD2_:47@CD1" (integer), size is 100000
	CON2[NN]:752 ":162@CG2_:100@CZ" (integer), size is 100000
	CON2[NN]:753 ":172@O_:99@CD" (integer), size is 100000
	CON2[NN]:754 ":174@CG_:98@CG" (integer), size is 100000
	CON2[NN]:755 ":159@NE1_:100@CD1" (integer), size is 100000
	CON2[NN]:756 ":159@CH2_:100@CB" (integer), size is 100000
	CON2[NN]:757 ":157@O_:102@CE2" (integer), size is 100000
	CON2[NN]:758 ":159@CZ3_:100@CD2" (integer), size is 100000
	CON2[NN]:759 ":159@CH2_:100@CE2" (integer), size is 100000
	CON2[NN]:760 ":157@CG_:39@NE2" (integer), size is 100000
	CON2[NN]:761 ":159@CZ3_:100@CB" (integer), size is 100000
	CON2[NN]:762 ":217@CB_:33@CB" (integer), size is 100000
	CON2[NN]:763 ":220@CD1_:47@O" (integer), size is 100000
	CON2[NN]:764 ":217@CD2_:92@CG" (integer), size is 100000
	CON2[NN]:765 ":159@CG_:100@C" (integer), size is 100000
	CON2[NN]:766 ":212@CH2_:56@N" (integer), size is 100000
	CON2[NN]:767 ":212@CH2_:56@CD" (integer), size is 100000
	CON2[NN]:768 ":218@OD2_:50@CD2" (integer), size is 100000
	CON2[NN]:769 ":218@OD2_:37@CZ" (integer), size is 100000
	CON2[NN]:770 ":151@OE1_:39@CG" (integer), size is 100000
	CON2[NN]:771 ":157@CA_:88@OH" (integer), size is 100000
	CON2[NN]:772 ":218@CB_:37@CZ" (integer), size is 100000
	CON2[NN]:773 ":218@CG_:37@CZ" (integer), size is 100000
	CON2[NN]:774 ":157@CG_:102@CD1" (integer), size is 100000
	CON2[NN]:775 ":172@O_:99@CG" (integer), size is 100000
	CON2[NN]:776 ":159@CH2_:99@N" (integer), size is 100000
	CON2[NN]:777 ":159@CZ3_:98@C" (integer), size is 100000
	CON2[NN]:778 ":218@OD2_:100@CE1" (integer), size is 100000
	CON2[NN]:779 ":172@O_:98@CB" (integer), size is 100000
	CON2[NN]:780 ":218@OD1_:47@CD2" (integer), size is 100000
	CON2[NN]:781 ":156@C_:88@CZ" (integer), size is 100000
	CON2[NN]:782 ":174@CG_:98@CA" (integer), size is 100000
	CON2[NN]:783 ":223@O_:45@CD" (integer), size is 100000
	CON2[NN]:784 ":224@O_:43@C" (integer), size is 100000
	CON2[NN]:785 ":224@O_:43@O" (integer), size is 100000
	CON2[NN]:786 ":224@CA_:44@CA" (integer), size is 100000
	CON2[NN]:787 ":224@CB_:42@O" (integer), size is 100000
	CON2[NN]:788 ":224@CA_:44@N" (integer), size is 100000
	CON2[NN]:789 ":224@N_:44@CB" (integer), size is 100000
	CON2[NN]:790 ":222@C_:44@CB" (integer), size is 100000
	CON2[NN]:791 ":224@O_:42@C" (integer), size is 100000
	CON2[NN]:792 ":207@OH_:39@CG" (integer), size is 100000
	CON2[NN]:793 ":224@CA_:43@O" (integer), size is 100000
	CON2[NN]:794 ":224@C_:43@O" (integer), size is 100000
	CON2[NN]:795 ":224@CB_:44@N" (integer), size is 100000
	CON2[NN]:796 ":222@CB_:45@N" (integer), size is 100000
	CON2[NN]:797 ":217@OH_:32@N" (integer), size is 100000
	CON2[NN]:798 ":157@N_:88@CE2" (integer), size is 100000
	CON2[NN]:799 ":157@CA_:88@CE1" (integer), size is 100000
	CON2[NN]:800 ":207@CE2_:39@OE1" (integer), size is 100000
	CON2[NN]:801 ":222@CG_:45@N" (integer), size is 100000
	CON2[NN]:802 ":219@O_:47@CA" (integer), size is 100000
	CON2[NN]:803 ":218@CB_:47@CG" (integer), size is 100000
	CON2[NN]:804 ":218@OD1_:47@CG" (integer), size is 100000
	CON2[NN]:805 ":172@O_:98@CA" (integer), size is 100000
	CON2[NN]:806 ":173@N_:98@CB" (integer), size is 100000
	CON2[NN]:807 ":217@CD2_:92@CD1" (integer), size is 100000
	CON2[NN]:808 ":224@O_:44@CA" (integer), size is 100000
	CON2[NN]:809 ":219@CD2_:37@CZ" (integer), size is 100000
	CON2[NN]:810 ":222@CE3_:45@C" (integer), size is 100000
	CON2[NN]:811 ":217@C_:100@CZ" (integer), size is 100000
	CON2[NN]:812 ":223@O_:44@N" (integer), size is 100000
	CON2[NN]:813 ":224@C_:44@N" (integer), size is 100000
	CON2[NN]:814 ":217@O_:92@CD1" (integer), size is 100000
	CON2[NN]:815 ":211@OE1_:100@CZ" (integer), size is 100000
	CON2[NN]:816 ":207@CE2_:39@CD" (integer), size is 100000
	CON2[NN]:817 ":222@CE2_:46@N" (integer), size is 100000
	CON2[NN]:818 ":225@N_:44@CB" (integer), size is 100000
	CON2[NN]:819 ":222@CD1_:46@C" (integer), size is 100000
	CON2[NN]:820 ":159@CZ3_:99@CB" (integer), size is 100000
	CON2[NN]:821 ":149@CB_:102@CE2" (integer), size is 100000
	CON2[NN]:822 ":218@CB_:35@CB" (integer), size is 100000
	CON2[NN]:823 ":218@OD2_:47@CG" (integer), size is 100000
	CON2[NN]:824 ":207@CZ_:39@OE1" (integer), size is 100000
	CON2[NN]:825 ":220@CZ_:56@CG" (integer), size is 100000
	CON2[NN]:826 ":212@CZ3_:56@CD" (integer), size is 100000
	CON2[NN]:827 ":157@O_:88@CE1" (integer), size is 100000
	CON2[NN]:828 ":217@CD1_:33@N" (integer), size is 100000
	CON2[NN]:829 ":207@OH_:42@N" (integer), size is 100000
	CON2[NN]:830 ":207@CE2_:43@O" (integer), size is 100000
	CON2[NN]:831 ":224@O_:43@CA" (integer), size is 100000
	CON2[NN]:832 ":205@CE_:43@N" (integer), size is 100000
	CON2[NN]:833 ":205@CE_:43@C" (integer), size is 100000
	CON2[NN]:834 ":205@CE_:43@O" (integer), size is 100000
	CON2[NN]:835 ":157@CD2_:102@CE1" (integer), size is 100000
	CON2[NN]:836 ":218@O_:37@OH" (integer), size is 100000
	CON2[NN]:837 ":155@CD_:104@O" (integer), size is 100000
	CON2[NN]:838 ":157@N_:88@CG" (integer), size is 100000
	CON2[NN]:839 ":217@C_:33@OG" (integer), size is 100000
	CON2[NN]:840 ":151@CD_:88@CE1" (integer), size is 100000
	CON2[NN]:841 ":217@CA_:33@OG" (integer), size is 100000
	CON2[NN]:842 ":218@CA_:33@OG" (integer), size is 100000
	CON2[NN]:843 ":218@CG_:33@O" (integer), size is 100000
	CON2[NN]:844 ":151@CG_:88@CZ" (integer), size is 100000
	CON2[NN]:845 ":155@O_:105@CA" (integer), size is 100000
	CON2[NN]:846 ":218@OD1_:34@CA" (integer), size is 100000
	CON2[NN]:847 ":220@OH_:47@O" (integer), size is 100000
	CON2[NN]:848 ":222@CH2_:102@CD1" (integer), size is 100000
	CON2[NN]:849 ":157@CG_:88@CB" (integer), size is 100000
	CON2[NN]:850 ":207@CZ_:39@CD" (integer), size is 100000
	CON2[NN]:851 ":207@CE1_:39@OE1" (integer), size is 100000
	CON2[NN]:852 ":157@CB_:88@CG" (integer), size is 100000
	CON2[NN]:853 ":159@CH2_:98@CG" (integer), size is 100000
	CON2[NN]:854 ":158@OE2_:1@O" (integer), size is 100000
	CON2[NN]:855 ":219@CD2_:100@CE2" (integer), size is 100000
	CON2[NN]:856 ":218@N_:100@CE1" (integer), size is 100000
	CON2[NN]:857 ":159@CZ2_:98@CB" (integer), size is 100000
	CON2[NN]:858 ":220@CB_:47@CB" (integer), size is 100000
	CON2[NN]:859 ":158@CD_:2@CG1" (integer), size is 100000
	CON2[NN]:860 ":157@CD1_:37@CG" (integer), size is 100000
	CON2[NN]:861 ":158@CB_:2@CG1" (integer), size is 100000
	CON2[NN]:862 ":158@CA_:2@CG1" (integer), size is 100000
	CON2[NN]:863 ":158@OE2_:1@N" (integer), size is 100000
	CON2[NN]:864 ":157@O_:103@CA" (integer), size is 100000
	CON2[NN]:865 ":173@OG_:1@CB" (integer), size is 100000
	CON2[NN]:866 ":158@OE2_:1@CA" (integer), size is 100000
	CON2[NN]:867 ":158@OE2_:1@CB" (integer), size is 100000
	CON2[NN]:868 ":218@OD1_:92@CG" (integer), size is 100000
	CON2[NN]:869 ":173@OG_:97@CG2" (integer), size is 100000
	CON2[NN]:870 ":173@CB_:97@CG2" (integer), size is 100000
	CON2[NN]:871 ":158@OE2_:1@C" (integer), size is 100000
	CON2[NN]:872 ":158@CD_:1@O" (integer), size is 100000
	CON2[NN]:873 ":159@CD1_:102@CD2" (integer), size is 100000
	CON2[NN]:874 ":151@NE2_:39@CG" (integer), size is 100000
	CON2[NN]:875 ":218@OD2_:33@CA" (integer), size is 100000
	CON2[NN]:876 ":159@CD2_:100@C" (integer), size is 100000
	CON2[NN]:877 ":159@CG_:102@CD2" (integer), size is 100000
	CON2[NN]:878 ":205@SD_:42@O" (integer), size is 100000
	CON2[NN]:879 ":217@N_:33@OG" (integer), size is 100000
	CON2[NN]:880 ":218@OD1_:33@CA" (integer), size is 100000
	CON2[NN]:881 ":159@N_:102@CB" (integer), size is 100000
	CON2[NN]:882 ":158@CB_:2@CG2" (integer), size is 100000
	CON2[NN]:883 ":157@CD2_:102@CB" (integer), size is 100000
	CON2[NN]:884 ":157@CG_:102@CG" (integer), size is 100000
	CON2[NN]:885 ":157@CD2_:88@CB" (integer), size is 100000
	CON2[NN]:886 ":158@OE1_:1@CB" (integer), size is 100000
	CON2[NN]:887 ":158@CB_:1@O" (integer), size is 100000
	CON2[NN]:888 ":217@CD1_:31@CD2" (integer), size is 100000
	CON2[NN]:889 ":207@CD1_:44@N" (integer), size is 100000
	CON2[NN]:890 ":158@CD_:1@C" (integer), size is 100000
	CON2[NN]:891 ":224@C_:44@CA" (integer), size is 100000
	CON2[NN]:892 ":222@CB_:45@C" (integer), size is 100000
	CON2[NN]:893 ":224@O_:43@N" (integer), size is 100000
	CON2[NN]:894 ":223@C_:44@CA" (integer), size is 100000
	CON2[NN]:895 ":217@CE1_:31@CD1" (integer), size is 100000
	CON2[NN]:896 ":158@CG_:1@C" (integer), size is 100000
	CON2[NN]:897 ":172@C_:97@CG2" (integer), size is 100000
	CON2[NN]:898 ":159@NE1_:99@CD" (integer), size is 100000
	CON2[NN]:899 ":222@CE2_:37@CZ" (integer), size is 100000
	CON2[NN]:900 ":173@OG_:97@C" (integer), size is 100000
	CON2[NN]:901 ":159@CZ3_:97@CG2" (integer), size is 100000
	CON2[NN]:902 ":159@O_:98@CG" (integer), size is 100000
	CON2[NN]:903 ":159@CB_:98@CG" (integer), size is 100000
	CON2[NN]:904 ":217@CD2_:31@CB" (integer), size is 100000
	CON2[NN]:905 ":155@C_:104@CG2" (integer), size is 100000
	CON2[NN]:906 ":158@CA_:1@O" (integer), size is 100000
	CON2[NN]:907 ":219@CB_:102@CE1" (integer), size is 100000
	CON2[NN]:908 ":158@OE1_:2@N" (integer), size is 100000
	CON2[NN]:909 ":212@CE2_:47@CD2" (integer), size is 100000
	CON2[NN]:910 ":158@CD_:1@CB" (integer), size is 100000
	CON2[NN]:911 ":158@CD_:1@CA" (integer), size is 100000
	CON2[NN]:912 ":154@CA_:88@OH" (integer), size is 100000
	CON2[NN]:913 ":154@C_:88@OH" (integer), size is 100000
	CON2[NN]:914 ":155@CA_:88@OH" (integer), size is 100000
	CON2[NN]:915 ":155@C_:88@CZ" (integer), size is 100000
	CON2[NN]:916 ":222@CB_:46@CE" (integer), size is 100000
	CON2[NN]:917 ":222@CD1_:46@CD" (integer), size is 100000
	CON2[NN]:918 ":220@O_:46@CD" (integer), size is 100000
	CON2[NN]:919 ":222@CD1_:46@CE" (integer), size is 100000
	CON2[NN]:920 ":222@O_:46@CE" (integer), size is 100000
	CON2[NN]:921 ":151@NE2_:45@CG" (integer), size is 100000
	CON2[NN]:922 ":222@CG_:46@CE" (integer), size is 100000
	CON2[NN]:923 ":222@CB_:46@CD" (integer), size is 100000
	CON2[NN]:924 ":222@CB_:46@NZ" (integer), size is 100000
	CON2[NN]:925 ":222@O_:46@NZ" (integer), size is 100000
	CON2[NN]:926 ":222@CG_:46@NZ" (integer), size is 100000
	CON2[NN]:927 ":222@CD1_:46@NZ" (integer), size is 100000
	CON2[NN]:928 ":171@NH1_:94@O" (integer), size is 100000
	CON2[NN]:929 ":156@N_:2@CG2" (integer), size is 100000
	CON2[NN]:930 ":205@CG_:42@O" (integer), size is 100000
	CON2[NN]:931 ":217@CD1_:31@CG" (integer), size is 100000
	CON2[NN]:932 ":218@OD2_:51@OD2" (integer), size is 100000
	CON2[NN]:933 ":220@CE1_:47@CD1" (integer), size is 100000
	CON2[NN]:934 ":217@CD1_:31@C" (integer), size is 100000
	CON2[NN]:935 ":220@CZ_:47@O" (integer), size is 100000
	CON2[NN]:936 ":171@CD_:99@CG" (integer), size is 100000
	CON2[NN]:937 ":217@CD1_:32@CA" (integer), size is 100000
	CON2[NN]:938 ":157@CG_:102@CE1" (integer), size is 100000
	CON2[NN]:939 ":217@CE1_:32@CA" (integer), size is 100000
	CON2[NN]:940 ":218@CB_:33@OG" (integer), size is 100000
	CON2[NN]:941 ":220@CA_:37@OH" (integer), size is 100000
	CON2[NN]:942 ":207@CE2_:44@CB" (integer), size is 100000
	CON2[NN]:943 ":154@O_:88@CE1" (integer), size is 100000
	CON2[NN]:944 ":154@O_:88@CZ" (integer), size is 100000
	CON2[NN]:945 ":154@CA_:86@OD2" (integer), size is 100000
	CON2[NN]:946 ":154@N_:88@OH" (integer), size is 100000
	CON2[NN]:947 ":220@OH_:46@CE" (integer), size is 100000
	CON2[NN]:948 ":218@CG_:34@O" (integer), size is 100000
	CON2[NN]:949 ":154@CA_:86@OD1" (integer), size is 100000
	CON2[NN]:950 ":154@O_:105@O" (integer), size is 100000
	CON2[NN]:951 ":155@O_:105@N" (integer), size is 100000
	CON2[NN]:952 ":211@OE1_:100@CE1" (integer), size is 100000
	CON2[NN]:953 ":155@O_:88@CD1" (integer), size is 100000
	CON2[NN]:954 ":220@CZ_:46@CE" (integer), size is 100000
	CON2[NN]:955 ":220@CE1_:46@CE" (integer), size is 100000
	CON2[NN]:956 ":154@CA_:107@CE" (integer), size is 100000
	CON2[NN]:957 ":154@CA_:107@NZ" (integer), size is 100000
	CON2[NN]:958 ":158@OE1_:98@CG" (integer), size is 100000
	CON2[NN]:959 ":158@OE1_:98@CD" (integer), size is 100000
	CON2[NN]:960 ":158@CG_:98@CG" (integer), size is 100000
	CON2[NN]:961 ":159@CD2_:98@CG" (integer), size is 100000
	CON2[NN]:962 ":156@CA_:88@CE2" (integer), size is 100000
	CON2[NN]:963 ":157@CD1_:37@CD1" (integer), size is 100000
	CON2[NN]:964 ":157@CD1_:37@CB" (integer), size is 100000
	CON2[NN]:965 ":156@O_:88@OH" (integer), size is 100000
	CON2[NN]:966 ":220@CE1_:46@NZ" (integer), size is 100000
	CON2[NN]:967 ":171@CD_:99@CD" (integer), size is 100000
	CON2[NN]:968 ":222@CZ2_:37@CE2" (integer), size is 100000
	CON2[NN]:969 ":171@NH1_:99@CG" (integer), size is 100000
	CON2[NN]:970 ":207@OH_:44@C" (integer), size is 100000
	CON2[NN]:971 ":220@CD1_:46@CE" (integer), size is 100000
	CON2[NN]:972 ":220@CE2_:46@CE" (integer), size is 100000
	CON2[NN]:973 ":220@CE1_:46@CD" (integer), size is 100000
	CON2[NN]:974 ":222@CD1_:44@CB" (integer), size is 100000
	CON2[NN]:975 ":172@O_:98@CG" (integer), size is 100000
	CON2[NN]:976 ":177@OE1_:97@CG2" (integer), size is 100000
	CON2[NN]:977 ":218@OD2_:50@CG" (integer), size is 100000
	CON2[NN]:978 ":220@OH_:46@CD" (integer), size is 100000
	CON2[NN]:979 ":220@OH_:46@CG" (integer), size is 100000
	CON2[NN]:980 ":218@OD1_:51@N" (integer), size is 100000
	CON2[NN]:981 ":216@OG1_:50@OH" (integer), size is 100000
	CON2[NN]:982 ":218@OD2_:49@O" (integer), size is 100000
	CON2[NN]:983 ":159@CE2_:98@CB" (integer), size is 100000
	CON2[NN]:984 ":156@CA_:88@CG" (integer), size is 100000
	CON2[NN]:985 ":217@O_:92@CD2" (integer), size is 100000
	CON2[NN]:986 ":218@OD2_:50@CE2" (integer), size is 100000
	CON2[NN]:987 ":159@NE1_:100@CE1" (integer), size is 100000
	CON2[NN]:988 ":212@CH2_:55@O" (integer), size is 100000
	CON2[NN]:989 ":217@CD1_:31@CE2" (integer), size is 100000
	CON2[NN]:990 ":155@NZ_:104@CG2" (integer), size is 100000
	CON2[NN]:991 ":220@O_:46@CG" (integer), size is 100000
	CON2[NN]:992 ":220@O_:46@CE" (integer), size is 100000
	CON2[NN]:993 ":220@CG_:46@CE" (integer), size is 100000
	CON2[NN]:994 ":220@CE1_:46@CG" (integer), size is 100000
	CON2[NN]:995 ":220@CD2_:46@CE" (integer), size is 100000
	CON2[NN]:996 ":218@OD2_:92@CG" (integer), size is 100000
	CON2[NN]:997 ":159@NE1_:100@CZ" (integer), size is 100000
	CON2[NN]:998 ":220@CD1_:46@CD" (integer), size is 100000
	CON2[NN]:999 ":220@CD1_:46@CG" (integer), size is 100000
	CON2[NN]:1000 ":220@O_:46@NZ" (integer), size is 100000
	CON2[NN]:1001 ":220@C_:46@NZ" (integer), size is 100000
	CON2[NN]:1002 ":220@CZ_:46@CD" (integer), size is 100000
	CON2[NN]:1003 ":220@CD2_:46@NZ" (integer), size is 100000
	CON2[NN]:1004 ":220@C_:46@CG" (integer), size is 100000
	CON2[NN]:1005 ":220@C_:46@CE" (integer), size is 100000
	CON2[NN]:1006 ":222@CD1_:46@CG" (integer), size is 100000
	CON2[NN]:1007 ":219@O_:46@C" (integer), size is 100000
	CON2[NN]:1008 ":220@O_:47@N" (integer), size is 100000
	CON2[NN]:1009 ":217@CG_:31@CB" (integer), size is 100000
	CON2[NN]:1010 ":224@CB_:44@CB" (integer), size is 100000
	CON2[NN]:1011 ":222@CB_:45@CB" (integer), size is 100000
	CON2[NN]:1012 ":224@CA_:43@C" (integer), size is 100000
	CON2[NN]:1013 ":157@CA_:88@CD1" (integer), size is 100000
	CON2[NN]:1014 ":217@CZ_:94@CB" (integer), size is 100000
	CON2[NN]:1015 ":217@CE1_:31@CZ" (integer), size is 100000
	CON2[NN]:1016 ":155@CB_:104@O" (integer), size is 100000
	CON2[NN]:1017 ":156@O_:103@O" (integer), size is 100000
	CON2[NN]:1018 ":175@OG_:1@OG" (integer), size is 100000
	CON2[NN]:1019 ":222@CZ2_:37@CD2" (integer), size is 100000
	CON2[NN]:1020 ":158@OE1_:1@OG" (integer), size is 100000
	CON2[NN]:1021 ":218@OD2_:51@OD1" (integer), size is 100000
	CON2[NN]:1022 ":224@C_:43@C" (integer), size is 100000
	CON2[NN]:1023 ":154@N_:107@NZ" (integer), size is 100000
	CON2[NN]:1024 ":154@N_:107@CE" (integer), size is 100000
	CON2[NN]:1025 ":152@O_:88@OH" (integer), size is 100000
	CON2[NN]:1026 ":217@CE1_:31@CA" (integer), size is 100000
	CON2[NN]:1027 ":157@CD1_:37@CD2" (integer), size is 100000

DATAFILES (18 total):
  numcontacts1.dat (Standard Data File):  CON1[native] CON1[nonnative] CON1[mindist] CON1[maxdist]
  native1.dat (Standard Data File):  :140@OG_:328@CB :140@OG_:328@CG :140@OG_:328@OD1 :140@OG_:328@OD2 ... :216@OG1_:418@CD1 :217@OH_:255@NH1 :220@OH_:419@CB :220@OH_:419@CD2
  nonnative1.dat (Standard Data File):  :143@CB_:328@CG :143@CB_:328@OD2 :143@OG_:328@CG :143@OG_:328@OD2 ... :145@NE1_:363@O :217@CZ_:365@OE2 :167@CB_:360@ND2 :215@CE2_:416@CD
  native.resmap1.gnu (Gnuplot File):  CON1[nativemap]
  nonnative.resmap1.gnu (Gnuplot File):  CON1[nonnatmap]
  numcontacts2.dat (Standard Data File):  CON2[native] CON2[nonnative] CON2[mindist] CON2[maxdist]
  native2.dat (Standard Data File):  :149@CG2_:102@CE2 :151@CD_:39@OE1 :151@CD_:39@NE2 :151@OE1_:39@CD ... :222@CZ3_:45@CG :222@CE3_:45@CD :222@CD2_:45@O :223@O_:44@CB
  nonnative2.dat (Standard Data File):  :151@NE2_:39@NE2 :156@CA_:103@O :157@CB_:102@CD1 :157@CD1_:88@CD1 ... :154@N_:107@CE :152@O_:88@OH :217@CE1_:31@CA :157@CD1_:37@CD2
  native.resmap2.gnu (Gnuplot File):  CON2[nativemap]
  nonnative.resmap2.gnu (Gnuplot File):  CON2[nonnatmap]
  contacts1.dat (Native Contacts)
  contacts1.pdb (Contact PDB)
  nncontacts1.pdb (Non-native Contact PDB)
  rescontacts1.dat (Contact Res Pairs)
  contacts2.dat (Native Contacts)
  contacts2.pdb (Contact PDB)
  nncontacts2.pdb (Non-native Contact PDB)
  rescontacts2.dat (Contact Res Pairs)

RUN TIMING:
TIME:		Init               : 0.0010 s (  0.00%)
TIME:		Trajectory Process : 6555.6898 s ( 99.68%)
TIME:		Action Post        : 0.2834 s (  0.00%)
TIME:		Analysis           : 0.0000 s (  0.00%)
TIME:		Data File Write    : 20.9376 s (  0.32%)
TIME:		Other              : 0.0002 s (  0.00%)
TIME:	Run Total 6576.9120 s
---------- RUN END ---------------------------------------------------
> 
