# Supplementary material for: Identifying vaccine escape sites via statistical comparisons of short-term molecular dynamics
Source: Biophys Rep (N Y). 2022 Apr 4;2(2):100056. doi: 10.1016/j.bpr.2022.100056 (PMC8978532; doi:10.1016/j.bpr.2022.100056)
Supplement: Data S1. Supporting data for all figures [file mmc2.zip › data_RajendranFerranBabbitt_2022/Figure S3 [heavy atom contacts]/0.4nm/contactsS2H97/rescontacts1.dat]

#Res1       #Res2  TotalFrac   Contacts
167           362    2.99672          3
215           296    2.85927          6
169           362    2.74558          4
164           363    2.36942          3
212           419    2.28443          7
212           418    2.14387          5
214           326    2.11774          5
215           255    1.87556          2
215           414    1.86062          4
213           416    1.63875          3
164           362    1.42767          2
214           364    1.33397          2
220           419    1.18596          2
215           364    1.15909          6
140           328    0.90705          4
217           255    0.88795          1
216           416    0.81548          4
144           328    0.78536          5
216           418    0.74332          1
215           416    0.33204          3
213           418    0.24157          1
212           420    0.24011          1
214           328    0.16346          2
145           362    0.13426          2
143           327    0.08864          1
215           329     0.0682          2
171           362    0.00513          1
#Res1       #Res2  TotalFrac nnContacts
215           255    7.67429         34
215           296    6.89182         54
171           365    6.25435         13
215           298    5.66944         14
164           362    5.56005         36
215           364    4.24278         26
215           414    4.07978         14
220           419    3.00277         37
169           362    2.73934         11
213           416     2.5483         14
167           362    2.47208         10
145           362    2.46728         20
212           418    2.32291         43
143           328    2.26721         19
212           419    1.80755         23
217           255    1.80002          8
215           416    1.66298         25
214           364    1.59688         28
216           416    1.54674         11
214           328    1.54633         25
143           327    1.30921         24
140           328    1.10895         17
221           419    0.87514         14
214           326    0.84497          8
164           363    0.69925          7
142           327    0.69502         19
145           365    0.65514         17
143           326    0.62137         11
216           418    0.56441          6
215           323     0.5234          3
213           418    0.49234          7
113           419    0.44105         26
216           296    0.26322         10
144           328    0.25386         13
214           255    0.23103          4
140           327    0.20558         11
169           359    0.20253          8
214           329    0.16524         22
215           412    0.16349          5
143           363     0.1595          6
214           416    0.12518         11
217           364    0.11544          9
212           420    0.09196          9
167           360    0.08409         15
167           359    0.07937          7
214           363     0.0793         13
171           362    0.05493          4
216           294     0.0328          2
215           329    0.02081          7
169           360    0.01968          2
217           365    0.00672          8
169           365    0.00557          3
164           327    0.00426          5
217           363    0.00413          2
139           328    0.00299          7
217           296     0.0028          5
142           328    0.00048          2
215           413    0.00025          2
214           330    0.00021          4
171           357    0.00019          1
221           418    0.00012          1
215           297      9e-05          5
142           363      7e-05          1
164           324      6e-05          2
164           326      5e-05          1
171           360      5e-05          1
212           293      5e-05          1
215           325      4e-05          1
214           327      3e-05          1
145           363      2e-05          1
171           359      2e-05          1
113           417      1e-05          1
169           357      1e-05          1
