# Supplementary material for: Identifying vaccine escape sites via statistical comparisons of short-term molecular dynamics
Source: Biophys Rep (N Y). 2022 Apr 4;2(2):100056. doi: 10.1016/j.bpr.2022.100056 (PMC8978532; doi:10.1016/j.bpr.2022.100056)
Supplement: Data S1. Supporting data for all figures [file mmc2.zip › data_RajendranFerranBabbitt_2022/Figure S3 [heavy atom contacts]/0.4nm/contactsS2H97/rescontacts2.dat]

#Res1       #Res2  TotalFrac   Contacts
219            37    5.77052          7
151            39    5.56348          7
219           100     5.4298         10
159           100    5.20539         11
222            45    3.54771          8
217            92    3.48072          5
218            33    3.02334          6
217           100    2.94679          3
207            44    2.28706          5
157           102    2.17862          5
159            99    2.06422          3
218            35    1.97704          4
159            98    1.59833          2
217            31     1.5968          9
157            88    1.43625          3
212            50    1.38918          3
207            39     1.3746          3
222            37    1.27379          2
151            88    1.20374          2
212            47    1.10359          2
207            43    0.93183          2
156            88    0.86172          2
223            44    0.84941          1
173            98    0.54095          1
219            47    0.44316          4
157            45     0.4141          1
222           102    0.40286          1
159           102    0.29855          3
174            98    0.28032          1
212            56    0.22314          2
220            47     0.1939          2
149           102     0.1751          1
157            39    0.11279          1
218            34     0.0598          2
218            50    0.03997          3
216            50    0.00814          1
211           100    0.00339          1
218            51    0.00043          1
#Res1       #Res2  TotalFrac nnContacts
219           100    5.43487         37
217            92    3.98165         43
222            45    2.26978         41
157            88    2.26727         36
207            45    2.15509         15
156           104    1.70378          9
218            37    1.47213         13
217           100    1.45093         15
218            35    1.25589          8
159           100    1.23447         38
157           102    1.23165         43
212            50    1.08384         18
174            97    0.95936         13
173            98    0.84492         13
151            39    0.73362          7
156           103    0.69805          5
217            31    0.62594         39
218            47    0.60599         15
157           103    0.58702         11
159            99     0.5306         15
157            45    0.51127          6
222           102      0.484          7
222            37    0.47574         13
151            88    0.41303         13
207            44    0.36287         12
220            47    0.35496         21
217            32    0.31094          9
211           100    0.27613          6
219            37    0.24636         11
212            56    0.23435         12
174            98    0.22591          8
155           104    0.21629         12
155            88    0.21463          9
156            88    0.21421         13
149           102    0.21318         10
217            33    0.20811         11
158             1     0.2004         21
224            44    0.18531         12
219           102    0.17628         14
212            47    0.17451          9
157             2    0.12262          7
220            56    0.11853         11
207            39    0.11853          9
207            43     0.1028          7
159            98    0.10061         17
222            44     0.0873          7
159           102    0.08282         18
158             2    0.07848         14
219            47    0.07576          8
157            39    0.07271          7
158           102    0.06923         15
218            34    0.06786          7
218            50    0.06441         11
172            97    0.05785          5
220            57    0.05271         15
205            42    0.04094          5
220            46    0.04072         26
207            42    0.03734          6
222            46     0.0361         18
156             2    0.03482          8
218            33    0.03296         10
218            90    0.01979          2
223            4
