# Supplementary material for: Identifying vaccine escape sites via statistical comparisons of short-term molecular dynamics
Source: Biophys Rep (N Y). 2022 Apr 4;2(2):100056. doi: 10.1016/j.bpr.2022.100056 (PMC8978532; doi:10.1016/j.bpr.2022.100056)
Supplement: Data S1. Supporting data for all figures [file mmc2.zip › data_RajendranFerranBabbitt_2022/Figure S3 [heavy atom contacts]/0.4nm/contactsS2H97/staticContacts.txt]

		Atom ':140@OG' to ':328@CB'
		Atom ':140@OG' to ':328@CG'
		Atom ':140@OG' to ':328@OD1'
		Atom ':140@OG' to ':328@OD2'
		Atom ':143@OG' to ':327@OD2'
		Atom ':144@CZ' to ':328@OD2'
		Atom ':144@OH' to ':328@CG'
		Atom ':144@OH' to ':328@OD1'
		Atom ':144@OH' to ':328@OD2'
		Atom ':144@CE2' to ':328@OD2'
		Atom ':145@CZ2' to ':362@CE'
		Atom ':145@CH2' to ':362@CE'
		Atom ':164@CD1' to ':362@CG'
		Atom ':164@CE1' to ':362@CG'
		Atom ':164@CZ' to ':363@CD'
		Atom ':164@OH' to ':363@CD'
		Atom ':164@OH' to ':363@CG'
		Atom ':167@CG' to ':362@NZ'
		Atom ':167@OD1' to ':362@NZ'
		Atom ':167@OD2' to ':362@NZ'
		Atom ':169@CB' to ':362@NZ'
		Atom ':169@CG' to ':362@NZ'
		Atom ':169@OD2' to ':362@CE'
		Atom ':169@OD2' to ':362@NZ'
		Atom ':171@NH2' to ':362@CE'
		Atom ':212@CG' to ':418@CD2'
		Atom ':212@CD1' to ':418@CD2'
		Atom ':212@NE1' to ':419@N'
		Atom ':212@CE2' to ':418@CB'
		Atom ':212@CE2' to ':419@N'
		Atom ':212@CZ2' to ':418@CB'
		Atom ':212@CZ2' to ':419@N'
		Atom ':212@CZ2' to ':419@CA'
		Atom ':212@CZ2' to ':419@C'
		Atom ':212@CZ2' to ':419@O'
		Atom ':212@CH2' to ':419@O'
		Atom ':212@CH2' to ':420@CB'
		Atom ':212@CE3' to ':418@CD1'
		Atom ':213@OG' to ':416@CG'
		Atom ':213@OG' to ':416@CD'
		Atom ':213@OG' to ':416@OE2'
		Atom ':213@OG' to ':418@CD2'
		Atom ':214@CB' to ':364@CE2'
		Atom ':214@CB' to ':364@CD2'
		Atom ':214@CE1' to ':326@CG'
		Atom ':214@CE1' to ':326@CB'
		Atom ':214@CE1' to ':328@OD1'
		Atom ':214@NE2' to ':326@CG'
		Atom ':214@NE2' to ':326@CB'
		Atom ':214@NE2' to ':328@OD1'
		Atom ':214@CD2' to ':326@CG'
		Atom ':215@CB' to ':296@CD1'
		Atom ':215@CB' to ':296@CE1'
		Atom ':215@CB' to ':296@CZ'
		Atom ':215@CB' to ':416@OE2'
		Atom ':215@CG' to ':296@CD1'
		Atom ':215@CG' to ':296@CE1'
		Atom ':215@CD1' to ':255@NH2'
		Atom ':215@CE1' to ':255@NH2'
		Atom ':215@CE1' to ':364@CZ'
		Atom ':215@CE1' to ':364@CE2'
		Atom ':215@CE1' to ':414@CB'
		Atom ':215@CZ' to ':364@CZ'
		Atom ':215@CZ' to ':364@CE2'
		Atom ':215@CZ' to ':414@CB'
		Atom ':215@OH' to ':329@CD1'
		Atom ':215@OH' to ':329@CE1'
		Atom ':215@OH' to ':364@CZ'
		Atom ':215@OH' to ':364@CE2'
		Atom ':215@OH' to ':414@CB'
		Atom ':215@OH' to ':414@OG'
		Atom ':215@CD2' to ':416@CB'
		Atom ':215@C' to ':416@OE2'
		Atom ':215@O' to ':296@OH'
		Atom ':216@N' to ':416@OE2'
		Atom ':216@CB' to ':416@OE2'
		Atom ':216@OG1' to ':416@CD'
		Atom ':216@OG1' to ':416@OE2'
		Atom ':216@OG1' to ':418@CD1'
		Atom ':217@OH' to ':255@NH1'
		Atom ':220@OH' to ':419@CB'
		Atom ':220@OH' to ':419@CD2'
