# Supplementary material for: Identifying vaccine escape sites via statistical comparisons of short-term molecular dynamics
Source: Biophys Rep (N Y). 2022 Apr 4;2(2):100056. doi: 10.1016/j.bpr.2022.100056 (PMC8978532; doi:10.1016/j.bpr.2022.100056)
Supplement: Data S1. Supporting data for all figures [file mmc2.zip › data_RajendranFerranBabbitt_2022/Figure S3 [heavy atom contacts]/0.4nm/contactsS2H97/StaticContactsCounted.dat]

myStaticRes1	myStaticAtom1	myStaticRes2	myStaticAtom2	myKL
140	OG'	328	CB'	-3.012799
140	OG'	328	CG'	-3.012799
140	OG'	328	OD1'	-3.012799
140	OG'	328	OD2'	-3.012799
143	OG'	327	OD2'	-3.072382
144	CZ'	328	OD2'	-3.012799
144	OH'	328	CG'	-3.012799
144	OH'	328	OD1'	-3.012799
144	OH'	328	OD2'	-3.012799
144	CE2'	328	OD2'	-3.012799
145	CZ2'	362	CE'	-3.371333
145	CH2'	362	CE'	-3.371333
164	CD1'	362	CG'	-3.371333
164	CE1'	362	CG'	-3.371333
164	CZ'	363	CD'	-3.210166
164	OH'	363	CD'	-3.210166
164	OH'	363	CG'	-3.210166
167	CG'	362	NZ'	-3.371333
167	OD1'	362	NZ'	-3.371333
167	OD2'	362	NZ'	-3.371333
169	CB'	362	NZ'	-3.371333
169	CG'	362	NZ'	-3.371333
169	OD2'	362	CE'	-3.371333
169	OD2'	362	NZ'	-3.371333
171	NH2'	362	CE'	-3.371333
212	CG'	418	CD2'	-5.878674
212	CD1'	418	CD2'	-5.878674
212	NE1'	419	N'	-6.563643
212	CE2'	418	CB'	-5.878674
212	CE2'	419	N'	-6.563643
212	CZ2'	418	CB'	-5.878674
212	CZ2'	419	N'	-6.563643
212	CZ2'	419	CA'	-6.563643
212	CZ2'	419	C'	-6.563643
212	CZ2'	419	O'	-6.563643
212	CH2'	419	O'	-6.563643
212	CH2'	420	CB'	-5.917728
212	CE3'	418	CD1'	-5.878674
213	OG'	416	CG'	-3.887637
213	OG'	416	CD'	-3.887637
213	OG'	416	OE2'	-3.887637
213	OG'	418	CD2'	-5.878674
214	CB'	364	CE2'	-2.852225
214	CB'	364	CD2'	-2.852225
214	CE1'	326	CG'	-2.94491
214	CE1'	326	CB'	-2.94491
214	CE1'	328	OD1'	-3.012799
214	NE2'	326	CG'	-2.94491
214	NE2'	326	CB'	-2.94491
214	NE2'	328	OD1'	-3.012799
214	CD2'	326	CG'	-2.94491
215	CB'	296	CD1'	-1.346801
215	CB'	296	CE1'	-1.346801
215	CB'	296	CZ'	-1.346801
215	CB'	416	OE2'	-3.887637
215	CG'	296	CD1'	-1.346801
215	CG'	296	CE1'	-1.346801
215	CD1'	255	NH2'	-1.089153
215	CE1'	255	NH2'	-1.089153
215	CE1'	364	CZ'	-2.852225
215	CE1'	364	CE2'	-2.852225
215	CE1'	414	CB'	-1.702286
215	CZ'	364	CZ'	-2.852225
215	CZ'	364	CE2'	-2.852225
215	CZ'	414	CB'	-1.702286
215	OH'	329	CD1'	-2.374299
215	OH'	329	CE1'	-2.374299
215	OH'	364	CZ'	-2.852225
215	OH'	364	CE2'	-2.852225
215	OH'	414	CB'	-1.702286
215	OH'	414	OG'	-1.702286
215	CD2'	416	CB'	-3.887637
215	C'	416	OE2'	-3.887637
215	O'	296	OH'	-1.346801
216	N'	416	OE2'	-3.887637
216	CB'	416	OE2'	-3.887637
216	OG1'	416	CD'	-3.887637
216	OG1'	416	OE2'	-3.887637
216	OG1'	418	CD1'	-5.878674
217	OH'	255	NH1'	-1.089153
220	OH'	419	CB'	-6.563643
220	OH'	419	CD2'	-6.563643
