# Supplementary material for: Identifying vaccine escape sites via statistical comparisons of short-term molecular dynamics
Source: Biophys Rep (N Y). 2022 Apr 4;2(2):100056. doi: 10.1016/j.bpr.2022.100056 (PMC8978532; doi:10.1016/j.bpr.2022.100056)
Supplement: Data S1. Supporting data for all figures [file mmc2.zip › data_RajendranFerranBabbitt_2022/Figure S3 [heavy atom contacts]/0.4nm/contactsS2H97/StaticContactsTotal.dat]

myStaticRes	myKL	myStaticCount
1	0	0
2	-0.1518636	0
3	-0.7714948	0
4	-0.9814641	0
5	-0.947049	0
6	-0.5545187	0
7	-0.6103181	0
8	-1.110223	0
9	-0.7825926	0
10	-0.459292	0
11	-0.3352557	0
12	-0.5315508	0
13	-0.5474462	0
14	-0.594154	0
15	-0.5061212	0
16	-0.4246168	0
17	-0.4989222	0
18	-0.3693448	0
19	-0.3948647	0
20	-0.8604145	0
21	-0.7923687	0
22	-0.7536377	0
23	-0.6869038	0
24	-1.089153	0
25	-1.5374	0
26	-2.094372	0
27	-2.281499	0
28	-2.821805	0
29	-2.809419	0
30	-2.066865	0
31	-1.613826	0
32	-1.103662	0
33	-1.077161	0
34	-0.7730803	0
35	-0.9368799	0
36	-1.055679	0
37	-0.5358392	0
38	-0.3275062	0
39	-0.5389079	0
40	-0.3304654	0
41	-0.3952391	0
42	-0.3507917	0
43	-0.1867506	0
44	-0.2200782	0
45	-0.1588568	0
46	-0.1856236	0
47	-0.6664638	0
48	-1.010034	0
49	-1.365364	0
50	-1.721275	0
51	-1.539727	0
52	-1.379887	0
53	-1.132234	0
54	-1.144847	0
55	-1.554586	0
56	-1.552535	0
57	-1.327124	0
58	-1.609002	0
59	-1.958731	0
60	-2.658725	0
61	-3.137131	0
62	-4.047774	0
63	-3.240267	0
64	-2.05261	0
65	-1.346801	0
66	-0.8372292	0
67	-0.4140366	0
68	-0.3496959	0
69	-0.1901165	0
70	-0.278669	0
71	-0.2853362	0
72	-0.4067672	0
73	-0.5719831	0
74	-0.4558474	0
75	-0.4646155	0
76	-0.4740956	0
77	-0.574222	0
78	-0.5561361	0
79	-0.7363093	0
80	-1.15507	0
81	-1.562969	0
82	-1.772906	0
83	-1.660802	0
84	-1.240495	0
85	-0.9983934	0
86	-0.7320945	0
87	-0.6651924	0
88	-1.124371	0
89	-1.474305	0
90	-1.280422	0
91	-0.9008645	0
92	-0.9672331	0
93	-1.741489	0
94	-2.131935	0
95	-2.94491	0
96	-3.072382	0
97	-3.012799	0
98	-2.374299	0
99	-2.299105	0
100	-1.242785	0
101	-0.7260896	0
102	-0.549953	0
103	-0.3420876	0
104	-0.1973152	0
105	-0.4301373	0
106	-0.3164954	0
107	-0.4747287	0
108	-0.4498841	0
109	-0.462625	0
110	-0.5693881	0
111	-0.4934953	0
112	-0.5656556	0
113	-0.7769819	0
114	-1.033063	0
115	-0.9882981	0
116	-0.8326986	0
117	-0.7395522	0
118	-0.923571	0
119	-0.6306438	0
120	-0.5480424	0
121	-0.3843256	0
122	-0.4488932	0
123	-0.6944611	0
124	-0.7235955	0
125	-1.156884	0
126	-1.800664	0
127	-2.237042	0
128	-2.600686	0
129	-2.875716	0
130	-2.953123	0
131	-3.371333	0
132	-3.210166	0
133	-2.852225	0
134	-2.691728	0
135	-2.433937	0
136	-2.070583	0
137	-1.587865	0
138	-1.708732	0
139	-1.428116	0
140	-1.455023	0
141	-1.391835	0
142	-1.00429	0
143	-0.9030639	0
144	-0.7287889	0
145	-0.7482888	0
146	-0.8437282	0
147	-1.337663	0
148	-1.739913	0
149	-2.351735	0
150	-3.497342	0
151	-5.203023	0
152	-3.757286	0
153	-2.755035	0
154	-1.54151	0
155	-0.8877212	0
156	-0.8896158	0
157	-0.7448785	0
158	-0.8367382	0
159	-0.8321706	0
160	-0.9298663	0
161	-0.6740164	0
162	-0.6451808	0
163	-0.5191272	0
164	-0.4994818	0
165	-0.6242143	0
166	-0.542825	0
167	-0.6794911	0
168	-0.7760103	0
169	-0.9623863	0
170	-0.9756278	0
171	-0.7926973	0
172	-0.7583768	0
173	-0.8187581	0
174	-0.8059411	0
175	-0.5015411	0
176	-0.3655943	0
177	-0.3252801	0
178	-0.1927967	0
179	-0.2415534	0
180	-0.2935256	0
181	-0.6095293	0
182	-0.8342329	0
183	-1.702286	0
184	-2.958617	0
185	-3.887637	0
186	-5.045629	0
187	-5.878674	0
188	-6.563643	0
189	-5.917728	0
190	-5.018795	0
191	-4.017569	0
192	-3.386782	0
193	-2.597411	0
194	-1.88848	0
195	-1.391251	0
196	-0.9691163	0
197	-0.6170676	0
198	-0.1251149	0
