# Supplementary material for: Identifying vaccine escape sites via statistical comparisons of short-term molecular dynamics
Source: Biophys Rep (N Y). 2022 Apr 4;2(2):100056. doi: 10.1016/j.bpr.2022.100056 (PMC8978532; doi:10.1016/j.bpr.2022.100056)
Supplement: Data S1. Supporting data for all figures [file mmc2.zip › data_RajendranFerranBabbitt_2022/Figure S3 [heavy atom contacts]/0.4nm/COVOX222.inpcrd]

default_name
 69485
  68.1981250  88.0628150  48.4014960  69.1776500  88.1707536  48.7332356
  67.5907524  88.7622570  48.8749995  68.1607719  88.2103722  47.3726653
  67.7212158  86.7025075  48.7186521  68.4282654  85.9990163  48.2776771
  67.6953753  86.4322785  50.2355548  67.2699893  85.4394906  50.3844738
  69.1036919  86.4320802  50.8409456  69.5640562  87.4148746  50.7364185
  69.0457534  86.1763364  51.8987449  69.7198164  85.6890519  50.3339066
  66.8858043  87.3656519  50.9248935  66.1466034  87.6316934  50.3392401
  66.3588361  86.4470864  48.0700701  65.3619549  87.0797864  48.4217354
  66.3357130  85.5044020  47.1180300  67.2041645  85.0295169  46.8734873
  65.1201788  85.0431288  46.4527649  64.5204397  85.9173219  46.1997267
  65.4684921  84.3331335  45.1304818  65.8665096  85.0872013  44.4513913
  64.5572299  83.9457404  44.6752862  66.4893696  83.1920885  45.2437538
  66.5173267  82.4444677  46.2205908  67.3388130  83.0497014  44.2229380
  68.0344197  82.3036360  44.2380315  67.2842365  83.6806807  43.4238232
  64.2779318  84.1539014  47.3781987  64.7790844  83.6187096  48.3668249
  62.9936336  83.9953791  47.0349016  62.6416125  84.4729489  46.2051731
  62.0550054  83.1370541  47.7502765  62.2132621  83.2707254  48.8207468
  60.6026326  83.5302183  47.4227540  60.4976899  83.6564150  46.3451240
  59.9621234  82.6994482  47.7172349  60.0814510  84.7925504  48.1484078
  60.1805193  84.6386608  49.2232833  60.8268701  86.0853259  47.7738336
  60.8781033  86.1895390  46.6894352  60.3087872  86.9498349  48.1882589
  61.8341884  86.0708978  48.1895964  58.5874985  84.9657532  47.8323782
  58.0365030  84.0750382  48.1342005  58.1865545  85.8195396  48.3788887
  58.4462500  85.1292226  46.7645788  62.3080371  81.6661564  47.3949401
  62.7312389  81.3592835  46.2782829  62.0162809  80.7578772  48.3399128
  61.6727696  81.0662142  49.2381339  62.1165010  79.3190532  48.1136226
  63.0635938  79.1393793  47.6123097  62.1384391  78.5526086  49.4370406
  61.2451316  78.8095738  50.0079177  62.0871864  77.4887312  49.2108924
  63.5901220  78.8286093  50.4855144  60.9583440  78.8148634  47.2335924
  59.8380072  79.3083465  47.3792520  61.2007965  77.8323976  46.3402130
  62.5895067  77.2879789  45.9858160  62.9814826  76.6798045  46.8003445
  63.2654419  78.1160421  45.7758731  62.4351614  76.4046362  44.6563871
  62.5057493  75.3522979  44.9300485  63.1974605  76.6562511  43.9190377
  60.9638972  76.7052827  44.1012606  60.4932469  75.8210268  43.6723251
  61.0406720  77.4764088  43.3342038  60.1488156  77.3185417  45.3479901
  59.5389843  78.1492081  44.9928168  59.2318935  76.2772761  46.0127823
  59.3480871  75.0779443  45.7563211  58.2999961  76.7483766  46.8539961
  58.2955353  77.7461596  47.0647641  57.1081866  75.9957432  47.2398538
  57.3414818  74.9315463  47.2534293  56.6468464  76.4183851  48.6444225
  56.4745697  77.4949004  48.6371721  55.6872918  75.9434823  48.8478291
  57.5702436  76.0676741  49.8024986  58.1645881  74.7911248  49.9002100
  58.0064156  74.0499112  49.1304146  58.9552876  74.4615157  51.0151346
  59.4080972  73.4832524  51.0845206  59.1407986  75.3926537  52.0491616
  59.7348116  75.1318067  52.9118321  58.5379987  76.6587305  51.9644053
  58.6542941  77.3677199  52.7702827  57.7650275  76.9995105  50.8416758
  57.2962597  77.9714113  50.7958663  55.9729783  76.2051622  46.2248393
  55.0594685  75.3846710  46.1729921  56.0253828  77.2673385  45.4033594
  56.8072682  77.9175839  45.4809236  55.0344857  77.5336013  44.3662306
  54.0426733  77.5504743  44.8171347  55.2421942  78.5171996  43.9454640
  55.0566629  76.5032348  43.2301532  54.0568193  76.3652914  42.5282085
  56.1674500  75.7646478  43.0727928  56.9586387  75.9287912  43.6960122
  56.3148501  74.6982129  42.0885552  55.7423341  74.9572683  41.1973247
  57.7948991  74.5774343  41.6838966  58.3960011  74.3266189  42.5572962
  57.8802252  73.7635205  40.9641621  58.3350768  75.8730213  41.0511247
  57.6413815  76.2059615  40.2781592  58.3920444  76.6496192  41.8138825
  59.7138859  75.7014465  40.4055570  59.8808683  74.7308361  39.6334447
  60.5813998  76.5565015  40.6850414  55.7949068  73.3536150  42.6187283
  55.3301471  72.5385437  41.8214685  55.8756807  73.1187348  43.9402369
  56.2558354  73.8458301  44.5470152  55.5482448  71.8387896  44.5643354
  55.7979324  71.0423840  43.8629800  56.4094763  71.6264369  45.8322769
  56.1934243  72.4218053  46.5460246  56.0744310  70.2794722  46.4925621
  56.2683867  69.4605062  45.7988871  56.6824739  70.1418900  47.3864570
  55.0272055  70.2542532  46.7932276  57.9144310  71.6567941  45.5170314
  58.1975443  72.6253033  45.1060340  58.4870458  71.4967365  46.4299973
  58.1639749  70.8766037  44.7978140  54.0467496  71.7501298  44.8680550
  53.3988433  70.7978277  44.4339178  53.5067711  72.7385004  45.5988818
  54.1109353  73.4960352  45.9178092  52.1035053  72.8041117  46.0059719
  51.8247404  71.8418041  46.4339289  51.9316371  73.8817281  47.0908042
  52.4196099  74.7998533  46.7639853  50.8695604  74.1103942  47.1806812
  52.4394638  73.5157081  48.4776594  53.8071709  73.6156353  48.8012441
  54.5283776  73.9002224  48.0487535  54.2516908  73.3530276  50.1082610
  55.3000148  73.4433799  50.3491908  53.3331177  72.9645028  51.0970067
  53.6782098  72.7585687  52.0996485  51.9704207  72.8400050  50.7770536
  51.2631312  72.5362323  51.5344655  51.5247866  73.1198062  49.4741770
  50.4727543  73.0390816  49.2434725  51.1534470  73.0918137  44.8306601
  49.9514203  72.8655633  44.9757719  51.6713827  73.5639555  43.6832200
  52.6766674  73.7275707  43.6286144  50.8928573  73.8479274  42.4809166
  49.9244283  73.3554084  42.5710453  50.6009202  75.3128065  42.3469463
  51.5396320  75.8640526  42.2928455  50.0728469  75.4905339  41.4100255
  49.7689467  75.8494365  43.5030299  49.7028944  77.0580690  43.7155213
  49.1318946  74.9465019  44.2517346  48.5596184  75.2490968  45.0395400
  49.2173737  73.9531670  44.0358434  51.5865582  73.2631265  41.2403389
  51.7252443  73.9316394  40.2151494  52.0001147  71.9895945  41.3396678
  51.8972408  71.5101436  42.2337695  52.3016074  71.1562176  40.1828804
  52.9200456  71.7220833  39.4860223  53.0841850  69.9152218  40.6224605
  52.4911360  69.3245887  41.3210401  53.3204508  69.3042778  39.7504187
  54.0139755  70.2138672  41.1070084  50.9896321  70.7597213  39.4960731
  50.0058122  70.4525419  40.1724460  50.9846931  70.7445864  38.1550315
  51.8338757  71.0027787  37.6523798  49.8149204  70.3831687  37.3499494
  48.9708911  70.9863853  37.6847616  50.0938427  70.7231344  35.8711967
  50.9822909  70.1815371  35.5453298  48.9309032  70.3546144  34.9392452
  48.0040647  70.7993117  35.3021334  49.1341224  70.7218931  33.9336616
  48.8156430  69.2720000  34.8891337  50.3393022  72.1100528  35.7372641
  50.5151445  72.3052200  34.7934393  49.4478678  68.9011155  37.5361074
  48.2666780  68.5582936  37.4789350  50.4493365  68.0478788  37.8068427
  51.4001798  68.4163369  37.8397614  50.2925836  66.6380902  38.1361854
  49.2725737  66.4496069  38.4707637  50.5949367  65.7483759  36.9148119
  51.5999771  65.9761432  36.5599190  50.5876055  64.7061747  37.2345803
  49.6255411  65.8950441  35.7330566  49.5820931  66.9370211  35.4160123
  50.0204068  65.3106604  34.9023257  48.2114778  65.3946689  36.0571242
  48.2575185  64.3540182  36.3770873  47.7908594  65.9867729  36.8698776
  47.3211047  65.5138493  34.8909850  46.7219296  66.3382949  34.8642516
  47.2518305  64.6508658  33.8597815  48.0053472  63.5420174  33.8118439
  48.6540381  63.3334126  34.5703411  47.9334707  62.9101939  33.0143568
  46.4101447  64.9093127  32.8505798  45.8357217  65.7520035  32.8682586
  46.3527128  64.2684804  32.0584027  51.2509541  66.3024632  39.2789533
  52.4544379  66.5471955  39.1830786  50.6996732  65.7059787  40.3415523
  49.6911587  65.5532335  40.3474916  51.4553461  65.1191019  41.4427844
  52.3748902  65.6833708  41.5985098  50.6252999  65.1962547  42.7353744
  49.5818971  64.9790950  42.5045277  50.9744907  64.4110675  43.4059032
  50.6963313  66.5157900  43.4958781  50.4966150  67.7552839  42.8503261
  50.2796072  67.8016113  41.7930752  50.5783765  68.9574778  43.5761620
  50.4334011  69.9030799  43.0748080  50.8380821  68.9294270  44.9561772
  50.8941600  69.8534845  45.5125862  51.0207440  67.7007498  45.6092224
  51.2133871  67.6778915  46.6716268  50.9546735  66.4997774  44.8815700
  51.1006720  65.5621838  45.3982477  51.8389577  63.6736054  41.0890785
  51.3083527  63.0849482  40.1439504  52.7752078  63.1073823  41.8625740
  53.1810198  63.6495265  42.6255119  53.2330939  61.7318767  41.7108745
  53.3677587  61.5223259  40.6500635  54.5908823  61.5746814  42.3996011
  54.4941612  61.7709834  43.4676744  54.9595303  60.5594724  42.2538944
  55.3058546  62.2705084  41.9611945  52.2391671  60.7220997  42.2937414
  51.4319705  61.0478181  43.1652826  52.3753164  59.4658922  41.8477098
  53.0417162  59.2887207  41.0957474  51.9057229  58.2968253  42.5812762
  50.8655454  58.4435424  42.8729248  52.0024459  57.0522236  41.6945805
  53.0470723  56.8801472  41.4331165  51.6252532  56.1907340  42.2456987
  51.2503330  57.1981848  40.5092605  51.3458986  56.3802657  39.9782270
  52.7699301  58.1246177  43.8386101  53.9546177  58.4651069  43.8286384
  52.1780053  57.6026047  44.9206019  51.2000173  57.3162245  44.8697009
  52.8262399  57.5590272  46.2315001  53.3095224  58.5268948  46.3683046
  51.7528354  57.4351158  47.3351802  51.0078689  58.2096043  47.1522989
  51.0314794  56.0778620  47.3072255  51.7424831  55.2593616  47.4176190
  50.3073907  56.0292733  48.1208592  50.4958331  55.9615839  46.3653654
  52.3334136  57.7120333  48.7335577  52.9171356  58.6327378  48.7186337
  51.5266369  57.8218878  49.4575062  52.9815307  56.9009502  49.0643242
  53.9531604  56.5142942  46.3291228  54.8051522  56.6598364  47.2024620
  54.0111783  55.5162853  45.4291627  53.2848178  55.4354931  44.7173327
  55.1503030  54.6001885  45.3427127  55.4104936  54.2975984  46.3567704
  54.7541339  53.3234782  44.5709622  53.7424402  53.0280564  44.8487604
  55.4178544  52.5233248  44.8979767  54.8189448  53.4050818  43.0568495
  53.8108981  54.0702365  42.3374629  52.9744272  54.5068186  42.8622272
  53.8946775  54.1759797  40.9373742  53.1243671  54.6963577  40.3878056
  54.9867981  53.5997893  40.2479322  55.0645200  53.6940308  38.8896289
  55.9515211  53.4664949  38.5395054  55.9901120  52.9144676  40.9717791
  56.8233149  52.4638786  40.4528567  55.8998133  52.8210960  42.3706665
  56.6659627  52.2967670  42.9212726  56.3694158  55.3050509  44.7196178
  57.4935518  55.0919181  45.1729584  56.1322093  56.1652034  43.7147752
  55.1641637  56.2971347  43.4210970  57.1354825  56.9085408  42.9585977
  58.1178976  56.4945628  43.1823248  56.8705661  56.7043247  41.4616040
  55.8911316  57.1025540  41.1985311  57.6362542  57.2083472  40.8720719
  56.8992485  55.6402216  41.2255385  57.1614310  58.3879598  43.3760829
  57.2540710  59.2748464  42.5255407  57.0511624  58.6446232  44.6881213
  56.9903184  57.8554165  45.3306980  56.9073714  59.9704141  45.2778879
  55.9894013  60.4136548  44.8900829  56.7486641  59.8275705  46.7990814
  55.8087422  59.3121514  46.9972930  56.6608068  60.8273299  47.2255601
  57.8411980  59.1022025  47.5345077  57.9242901  57.6796102  47.6782015
  57.2239906  56.9733505  47.2586269  59.1021813  57.3067564  48.4791174
  59.3477759  56.3446632  48.7149439  59.8407670  58.5238461  48.8655287
  61.0013918  58.7287234  49.6189930  61.5278801  57.8847202  50.0402123
  61.4782324  60.0379992  49.8146865  62.3768315  60.1963099  50.3934537
  60.8020653  61.1346330  49.2646418  61.1888549  62.1300407  49.4287347
  59.6219120  60.9698565  48.5065331  59.1167362  61.8375665  48.1097425
  59.0862851  59.6916600  48.2715044  58.0838805  60.8848445  44.9215197
  59.2447057  60.5093161  45.0799594  57.7616857  62.1009970  44.4563566
  56.7775086  62.3449470  44.3491472  58.7410066  63.1351826  44.1391867
  59.5268455  62.6980367  43.5229507  58.0787805  64.2847670  43.3570625
  57.2751428  64.7017694  43.9640011  58.8230514  65.0656850  43.2030889
  57.5177428  63.9116833  41.9802309  56.5553770  64.5296591  41.5284754
  58.0994813  62.9153430  41.3036406  57.7470808  62.6517657  40.3834586
  58.8984869  62.4249044  41.7044771  59.3821551  63.6910047  45.4132084
  58.7785548  63.6698236  46.4828663  60.5921097  64.2377865  45.2521012
  61.0151045  64.1954812  44.3247848  61.3153317  65.0213442  46.2459168
  60.6116921  65.4077489  46.9831594  62.3453818  64.1375798  46.9786317
  61.8024313  63.4507426  47.6274325  62.9003324  63.5483455  46.2480773
  63.3585930  64.9453835  47.8138145  64.0295948  65.4695755  47.1333996
  62.8384581  65.6906318  48.4154794  64.2163812  64.0679818  48.7319461
  64.5467234  63.1806919  48.1910833  65.0950865  64.6419043  49.0247446
  63.4798348  63.6673458  49.9400104  62.4635104  63.6508975  49.8611430
  64.0206709  63.3751046  51.1358785  65.3484623  63.3603132  51.3270910
  65.9777697  63.5751963  50.5536031  65.7275131  63.1367061  52.2472982
  63.2097436  63.0945178  52.1625683  62.1980133  63.1051970  52.0309753
  63.6020688  62.8700559  53.0768543  61.9608461  66.2081759  45.5289101
  62.4699433  66.0651675  44.4149812  61.9644849  67.3657208  46.2022455
  61.5207905  67.4065217  47.1198531  62.6398889  68.5668059  45.7403515
  63.3384534  68.2955698  44.9480867  61.6243205  69.5529245  45.1432090
  61.0992031  69.0585181  44.3264814  60.8975155  69.8488053  45.8996811
  62.3401878  70.7986443  44.6000779  62.7180498  71.3918449  45.4328229
  63.1815376  70.4844751  43.9817760  61.4107469  71.6686036  43.7527453
  61.0137650  71.0795238  42.9255184  60.5887076  72.0400210  44.3638536
  62.2084102  72.8470646  43.1976697  62.5341318  73.4769850  44.0247548
  63.0870449  72.4693426  42.6748292  61.4051545  73.6464893  42.2610500
  61.2313505  73.0968602  41.3947816  60.4968218  73.8904561  42.7038557
  61.9184002  74.5183194  42.0212141  63.4417148  69.1625576  46.8932435
  62.8741052  69.5843947  47.9022920  64.7662137  69.2159038  46.6994113
  65.1504775  68.8355755  45.8350499  65.6965821  69.8901228  47.5890569
  65.4529095  69.6120452  48.6140230  67.1263198  69.4185999  47.2874041
  67.1324959  68.3289936  47.2504593  67.4325127  69.7957024  46.3119685
  68.1371355  69.8690872  48.3532126  68.1689456  70.9576709  48.4065587
  67.8410667  69.4735209  49.3249618  69.5301690  69.3466027  47.9898044
  69.4809552  68.2675447  47.8393225  69.8410577  69.8153937  47.0565846
  70.5129597  69.6217477  49.0484940  70.1663919  69.5916668  50.0076253
  71.8283889  69.8351634  48.8591875  72.3650032  69.9104613  47.6315477
  71.7706182  69.8121344  46.8087402  73.3656966  70.0752510  47.5215568
  72.6303768  69.9734746  49.9227590  72.2407393  69.9164424  50.8638727
  73.6292569  70.1336565  49.7918043  65.5426732  71.4045860  47.4206102
  65.3930662  71.9086677  46.3065252  65.5847251  72.1102166  48.5540096
  65.7386494  71.6039405  49.4264532  65.3524616  73.5395420  48.6781806
  65.4333004  74.0110034  47.6990165  63.9206631  73.7921812  49.2233158
  63.7609497  73.1520038  50.0908793  63.7424789  75.2469768  49.6825684
  63.8459470  75.9134160  48.8263090  62.7622833  75.3850908  50.1386377
  64.4845081  75.5092704  50.4371038  62.8686518  73.4248406  48.1460386
  63.0272695  74.0386775  47.2595547  63.0026943  72.3823548  47.8596648
  61.4091510  73.5756604  48.5903998  61.1551901  74.6284117  48.7192705
  60.7554224  73.1560712  47.8261656  61.2537189  73.0381932  49.5260316
  66.4802906  74.0740693  49.5665681  66.6344051  73.6407593  50.7099286
  67.2724033  74.9965141  49.0022260  67.0563297  75.2996653  48.0525373
  68.4846821  75.5590023  49.5945808  68.3523588  75.6496594  50.6727356
  69.6932790  74.6444635  49.3319626  69.8241661  74.5164197  48.2569978
  70.5892828  75.1128776  49.7395684  69.5440851  73.3755729  49.9342075
  70.3395555  72.8399492  49.7324149  68.7622106  76.9530010  49.0157488
  68.3418182  77.2671639  47.9006197  69.5176284  77.7610980  49.7762357
  69.8160003  77.4165975  50.6883978  70.0236156  79.0810618  49.3902548
  70.4502377  79.5119017  50.2966370  71.1839405  78.9413216  48.3877610
  70.8037221  78.5419706  47.4481197  71.6044565  79.9271427  48.1860333
  72.2984978  78.0383348  48.9225794  72.9970574  78.4053305  49.8658391
  72.4654660  76.8527077  48.3311016  73.1937070  76.2177802  48.6593411
  71.8615948  76.5803305  47.5553844  68.9052038  80.0437750  48.9536906
  68.9867571  80.6802851  47.9023158  67.8460417  80.1084849  49.7715942
  67.8646733  79.5504392  50.6136933  66.6272699  80.8753514  49.5409281
  66.8749032  81.8002480  49.0181805  65.7020164  80.0424678  48.6410659
  66.2207990  79.8636772  47.6995923  64.8087941  80.6217568  48.4137397
  65.2064881  78.4281286  49.3108439  65.9756141  81.2425021  50.8865752
  66.4967380  80.8982812  51.9471269  64.8387528  81.9534486  50.8408539
  64.4549241  82.2099159  49.9312006  64.0949870  82.3952651  52.0185434
  64.5042097  81.9057918  52.9022281  64.2612774  83.9180063  52.2279509
  64.0114742  84.4339018  51.3006283  63.3462131  84.4592106  53.3409883
  63.5746085  83.9727311  54.2886925  63.4977820  85.5323013  53.4522551
  62.2985640  84.2882602  53.0946280  65.7135820  84.2587025  52.6057809
  66.3964697  83.9395387  51.8187283  65.8206828  85.3355751  52.7400972
  65.9865037  83.7557470  53.5334115  62.6397576  81.9388860  51.8795228
  61.8637704  82.4935980  51.1025186  62.2903906  80.9233024  52.6763782
  63.0062793  80.5238335  53.2830716  60.9514401  80.3754633  52.8240705
  60.5408144  80.1593004  51.8374454  61.0680367  79.0623921  53.6049868
  61.5951861  79.2368237  54.5433861  60.0753834  78.6700768  53.8263039
  61.6188331  78.3288405  53.0156530  60.0186085  81.3545831  53.5479790
  60.4735029  82.2962929  54.1970958  58.7059662  81.0990395  53.4473123
  58.4026019  80.3010588  52.8891600  57.6649610  81.8512192  54.1367729
  58.0819846  82.2578209  55.0578990  57.2088395  83.0326957  53.2588324
  58.0921870  83.5824304  52.9335666  56.7145298  82.6522319  52.3653587
  56.2720409  84.0226466  53.9618136  55.8248255  83.7358705  55.0944490
  56.0171331  85.0755594  53.3366684  56.5389514  80.8791124  54.4991606
  55.6324761  80.6214978  53.7063031  56.6382174  80.3259897  55.7151954
  57.4180560  80.6009902  56.3121681  55.7420774  79.3018744  56.2423833
  55.5304785  78.5874033  55.4469079  56.4616903  78.5583893  57.3765773
  56.6167764  79.2473419  58.2067819  55.8158379  77.7565183  57.7346214
  57.8008746  77.9618957  56.9760891  57.8544220  76.6961157  56.3628113
  56.9449483  76.1447958  56.1734122  59.0920150  76.1427747  55.9891012
  59.1251170  75.1755274  55.5111755  60.2900649  76.8542930  56.2389176
  61.4941057  76.3202017  55.8800970  61.5942291  75.3839121  56.1522184
  60.2336612  78.1292046  56.8485273  61.1415968  78.6840057  57.0363402
  58.9905919  78.6811778  57.2037403  58.9531135  79.6610234  57.6561881
  54.4083715  79.8777257  56.7385213  53.4420026  79.1244407  56.8665164
  54.3469109  81.1940087  57.0025129  55.1843702  81.7623977  56.8736454
  53.1406746  81.8865007  57.4362294  52.7036324  81.3332517  58.2666965
  53.5373848  83.2798562  57.9420708  54.2244030  83.1742769  58.7810774
  54.0329362  83.8312170  57.1434019  52.4064831  84.0104722  58.3662342
  52.7040559  84.8899611  58.6814402  52.1039660  81.9792210  56.3072621
  50.9085103  81.8985344  56.5839035  52.5557877  82.1160838  55.0491923
  53.5608995  82.1719528  54.8881550  51.6888863  82.1752116  53.8747602
  50.8809030  82.8763141  54.0830495  52.4880342  82.7150955  52.6663555
  53.4314687  82.1735758  52.5931118  51.7397554  82.5466386  51.3313404
  50.7569867  83.0141132  51.3899163  52.3075058  83.0127421  50.5264672
  51.6237495  81.4895635  51.0921254  52.7913390  84.2108677  52.8608719
  53.3327591  84.3708534  53.7928166  53.4046707  84.5751438  52.0360858
  51.8618146  84.7800127  52.8917323  51.0517228  80.8064459  53.6018299
  49.8744188  80.7681248  53.2489986  51.7931708  79.7018663  53.8031895
  52.7619615  79.8029989  54.1064430  51.2786405  78.3392778  53.6600626
  50.8010745  78.2480230  52.6840189  52.4334726  77.3243169  53.7430031
  53.0050184  77.5263937  54.6485892  52.0130032  76.3230777  53.8389750
  53.3878742  77.3300672  52.5294308  53.7610184  78.3413767  52.3677938
  54.5885271  76.4198275  52.8286672  54.2496579  75.4046439  53.0349384
  55.2595589  76.4003658  51.9700878  55.1364774  76.7976758  53.6921266
  52.6932090  76.8448558  51.2441363  51.9095835  77.5427098  50.9488333
  53.4172684  76.7847531  50.4309263  52.2544747  75.8594440  51.4032738
  50.2221209  78.0033008  54.7207419  49.3651228  77.1591220  54.4612356
  50.2590103  78.6656403  55.8883354  50.9835421  79.3684761  56.0354324
  49.3353489  78.4260105  56.9938132  49.2495399  77.3442805  57.1018088
  49.9586649  78.9866238  58.2849243  51.0431221  78.8889908  58.2276580
  49.7353475  80.0513628  58.3568014  49.5266785  78.2797820  59.5589448
  49.8573142  76.9226538  59.7418250  50.3926250  76.3896540  58.9702710
  49.5028879  76.2539858  60.9248060  49.7598541  75.2124430  61.0540424
  48.8201074  76.9512586  61.9483403  48.4875877  76.3101246  63.1062021
  48.0239103  76.8912576  63.7449710  48.4913611  78.3158325  61.7686211
  47.9740546  78.8556655  62.5478010  48.8430202  78.9746172  60.5754586
  48.5943456  80.0179561  60.4496895  47.9173939  78.9794033  56.7311306
  47.0417252  78.8179975  57.5809549  47.6909091  79.6107178  55.5648191
  48.4694712  79.7116026  54.9133820  46.4044001  80.1428627  55.1141724
  45.6228986  79.4709873  55.4685422  46.1611680  81.5274077  55.7515251
  46.0294465  81.3947633  56.8250929  45.2323998  81.9515783  55.3682733
  47.3070800  82.5195846  55.5261084  48.0937097  82.7738740  56.4348149
  47.4059611  83.0854949  54.3187452  48.1525821  83.7538636  54.1292028
  46.7331515  82.8500913  53.5895193  46.2933796  80.1752599  53.5730398
  45.4170984  80.8601614  53.0428407  47.1733074  79.4568444  52.8509750
  47.8698615  78.8980045  53.3447790  47.2718500  79.4871313  51.3894908
  47.4339039  80.5197359  51.0802009  48.4955038  78.6609519  50.9695326
  49.3994091  79.1391544  51.3468274  48.4201337  77.6579233  51.3901832
  48.5996925  78.5580734  49.5652596  49.3937145  78.0255822  49.3503106
  46.0027425  78.9630579  50.7020214  45.5919595  79.5155934  49.6821137
  45.3875638  77.9172810  51.2711082  45.7917963  77.5207892  52.1197137
  44.1624783  77.2942702  50.7834148  43.4946513  78.0624562  50.3933747
  44.5145572  76.3282033  49.6413043  45.1188462  75.5056385  50.0234154
  43.6047584  75.9251843  49.1970490  45.0732928  76.8514709  48.8647153
  43.4535131  76.5736152  51.9407522  43.8597306  76.6961993  53.0988724
  42.3894545  75.8233807  51.6172582  42.0981407  75.7865420  50.6411925
  41.6778462  74.9499801  52.5427965  41.5950163  75.4602216  53.5021222
  40.2540906  74.7206915  52.0136050  39.7550965  75.6823385  51.8913807
  40.2975559  74.2204579  51.0463257  39.5032674  73.9282278  52.9108166
  38.6040336  73.8061895  52.5408865  42.4755073  73.6513289  52.7529483
  42.1005950  72.5874403  52.2561870  43.5985579  73.7591156  53.4804395
  43.8656209  74.6758266  53.8400940  44.4257822  72.6317724  53.8783932
  44.4889738  71.9222820  53.0530944  45.8552684  73.1045063  54.2106671
  45.7941065  73.8676373  54.9871748  46.3917042  72.2552159  54.6333329
  46.7157179  73.6521991  53.0696577  46.3807058  73.4709812  51.7087621
  45.4588976  72.9883207  51.4210027  47.2443288  73.9207558  50.6933710
  46.9825460  73.7669932  49.6564964  48.4432744  74.5722349  51.0217526
  49.1034952  74.9221545  50.2416688  48.7803397  74.7695748  52.3693868
  49.7070904  75.2622641  52.6245578  47.9193976  74.3145383  53.3851301
  48.1956265  74.4655317  54.4183109  43.7432294  71.9254514  55.0516657
  43.6960776  72.4503439  56.1655340  43.2109648  70.7262711  54.7705486
  43.3001954  70.3720316  53.8189298  42.5032503  69.8672271  55.7162545
  41.7332545  70.4638915  56.2044717  41.8123590  68.7456409  54.9257871
  41.1924891  69.1822383  54.1429237  41.1716852  68.1755650  55.5983996
  42.7533872  67.8678028  54.3380397  43.5941135  68.3538002  54.2111623
  43.4181623  69.2732573  56.8026010  42.9097176  68.7361110  57.7868225
  44.7459688  69.3714502  56.6289635  45.0877411  69.8320971  55.7847318
  45.7639904  68.8619730  57.5397555  45.3509307  68.7993155  58.5467156
  46.2100134  67.4511121  57.0949992  46.6216227  67.5230892  56.0878333
  47.2828282  66.8407209  58.0060601  46.9149917  66.7895759  59.0310013
  47.5260850  65.8344619  57.6623990  48.1917953  67.4415210  57.9760771
  45.1090761  66.5625205  57.0634559  45.4474531  65.6519940  56.9347563
  46.9363968  69.8488109  57.5467663  47.3537418  70.3223167  56.4897732
  47.4733198  70.1329402  58.7435546  47.0572420  69.7137754  59.5749830
  48.7037411  70.8956678  58.9413451  49.4046037  70.5958975  58.1624038
  48.4491804  72.4119866  58.7888285  47.6482945  72.5539447  58.0625327
  48.0837601  72.8357748  59.7246264  49.6552312  73.2096504  58.3057882
  50.8624197  73.2401098  59.0347937  50.9560318  72.7120521  59.9727659
  51.9695360  73.9577182  58.5489043  52.8925755  73.9710262  59.1091551
  51.8790306  74.6567600  57.3338115  52.7303747  75.2068742  56.9597130
  50.6792114  74.6351666  56.6045095  50.6120438  75.1619305  55.6645344
  49.5722710  73.9168082  57.0892129  48.6559873  73.9025905  56.5178926
  49.2967066  70.4885409  60.3010599  49.3452651  71.2819381  61.2424992
  49.6973839  69.2141631  60.4091301  49.6180090  68.6051682  59.5952531
  50.2659227  68.6291697  61.6171484  49.9475408  69.1999658  62.4888988
  49.7709585  67.1849456  61.7890735  50.0284843  66.6042679  60.9035794
  50.2793397  66.7497763  62.6497652  48.2562306  67.1065234  62.0228069
  47.9955848  67.6912443  62.9044385  47.7298587  67.5161265  61.1612769
  47.8232466  65.6517484  62.2325224  48.1066279  65.0566952  61.3641701
  48.3168120  65.2519554  63.1183936  46.3076178  65.5804341  62.4203138
  46.0211203  66.2106757  63.2617391  45.8185968  65.9483843  61.5181519
  45.8658498  64.2004196  62.6809479  46.1241687  63.5974508  61.8737448
  46.3289607  63.8440450  63.5415927  44.8340939  64.1841129  62.8096446
  51.7903848  68.6654744  61.5261574  52.3690740  67.9905121  60.6771116
  52.4293089  69.4278532  62.4222063  51.8881403  69.9582754  63.0891274
  53.8808628  69.4833839  62.5544388  54.3352210  69.0890877  61.6519766
  54.3442069  70.9346069  62.6794584  53.8564510  71.3787345  63.5471438
  55.4205397  70.9487821  62.8496101  53.9929300  71.9674123  61.2298148
  54.3583420  68.6075397  63.7161534  53.6117880  68.3407269  64.6602154
  55.6161813  68.1594267  63.6161734  56.1696919  68.4502178  62.8104237
  56.2366943  67.1850019  64.5047924  55.6890799  67.1514657  65.4463920
  56.1986655  65.7859661  63.8669040  56.8609668  65.7790358  63.0007920
  56.5987594  65.0687219  64.5829700  54.8235511  65.3170669  63.4222335
  54.4129517  65.5060317  62.0884001  55.0642372  66.0058880  61.3875636
  53.1519913  65.0550860  61.6619651  52.8468844  65.1987070  60.6363610
  52.2819824  64.4215460  62.5784396  51.0596828  63.9791385  62.1641473
  50.5478825  63.5473481  62.8797446  52.6850934  64.2521708  63.9240702
  52.0247089  63.7725997  64.6309661  53.9525458  64.6971182  64.3392414
  54.2582971  64.5569522  65.3661292  57.6770897  67.6143094  64.7809848
  58.4084631  67.9553976  63.8526298  58.0726072  67.5988943  66.0627122
  57.4116350  67.2959186  66.7775909  59.3833152  68.0512576  66.5234571
  59.4942120  67.7566604  67.5667976  60.1510850  67.5452554  65.9388013
  59.6015196  69.5703239  66.4191236  60.6789917  70.0391467  66.7859480
  58.6097141  70.3269375  65.9174995  57.7441478  69.8646021  65.6387254
  58.6784022  71.7652889  65.6801284  59.2142996  72.2165941  66.5147466
  59.4784297  72.0405300  64.3811783  60.4101525  71.4772549  64.4354633
  58.7449250  71.5972371  63.1007147  57.8758982  72.2282475  62.9167874
  59.4211418  71.6705869  62.2491445  58.4198465  70.5606787  63.1893299
  59.8659083  73.5219615  64.2658963  60.3456950  73.8525975  65.1870334
  60.5715383  73.6496042  63.4450694  58.9858650  74.1379721  64.0780142
  57.2573772  72.3497726  65.6469037  56.3237025  71.6946295  65.1780838
  57.1017654  73.5896954  66.1340695  57.9128587  74.0766372  66.5165171
  55.8465743  74.3378702  66.0717014  55.0260620  73.6377760  66.2248080
  55.7916695  75.3778174  67.1968647  56.6358183  76.0604713  67.1029793
  54.8656795  75.9477206  67.1156316  55.8373357  74.7555644  68.4638315
  55.8021927  75.4510870  69.1537302  55.7130359  75.0288745  64.7035382
  56.7087224  75.5551758  64.2065610  54.5074821  75.0842958  64.1009085
  53.2267095  74.4230552  64.6071735  52.9099595  74.8996384  65.5353620
  53.3938622  73.3586655  64.7720967  52.1009829  74.6201914  63.4841348
  51.2429635  75.1462530  63.9027526  51.7906175  73.6495733  63.0973340
  52.7648116  75.4843972  62.3136503  52.2206488  76.4217853  62.1983753
  52.7383891  74.9288749  61.3760167  54.2870202  75.7650264  62.7440483
  54.9513077  75.3045910  62.0123616  54.5523164  77.2747631  62.7891916
  54.9811826  77.8449004  61.7849490  54.3129714  77.9073337  63.9481059
  53.9616413  77.3665261  64.7378959  54.5396039  79.3333144  64.1804310
  54.1136567  79.8911324  63.3463273  53.8221462  79.7740574  65.4739986
  54.0099269  80.8381448  65.6123513  52.3018557  79.5742464  65.4101436
  52.0570589  78.5146772  65.3388859  51.8437620  79.9845434  66.3103660
  51.8986956  80.0967830  64.5427087  54.3358314  79.0946052  66.6054425
  53.8545339  79.4056010  67.3997506  56.0372843  79.6640553  64.2685992
  56.4352203  80.7719189  63.9071005  56.8537853  78.7129478  64.7491423
  56.4522022  77.8137574  65.0135729  58.2751677  78.8972698  65.0079390
  58.4089213  79.9090020  65.3914386  58.6861150  77.8960999  66.1041174
  57.9297559  77.9049356  66.8884584  58.7109611  76.8956582  65.6729353
  60.0415034  78.1751818  66.7704278  60.8180329  78.2105000  66.0066925
  60.2657255  77.3436785  67.4390493  60.0720027  79.4784423  67.5849526
  59.9296747  80.3385649  66.9306240  59.2647708  79.4565338  68.3171040
  61.3989117  79.6366996  68.3352353  61.5831796  78.7402133  68.9277196
  61.3223248  80.4910656  69.0079247  62.5330852  79.8573797  67.4196853
  62.1900412  79.8586133  66.4380085  62.9777363  80.7727793  67.6345201
  63.2308134  79.0956802  67.5427837  59.1226891  78.7483479  63.7338100
  60.2247672  79.2902938  63.6912830  58.6119808  78.0654735  62.6918509
  57.6851589  77.6497444  62.7834451  59.2969267  77.8789315  61.4089514
  60.2566699  77.3942713  61.5896901  58.4412826  77.0030363  60.4808486
  57.4590518  77.4655752  60.3849565  58.8996537  76.9928857  59.4920782
  58.2725248  75.5478713  60.9391209  57.8950778  75.5285536  61.9619047
  57.2422120  74.8570142  60.0392619  57.5885576  74.8447501  59.0056937
  57.1012048  73.8336686  60.3862919  56.2875590  75.3813503  60.0888229
  59.6018224  74.7843328  60.8864534  60.3145880  75.2156071  61.5888241
  59.4368144  73.7427140  61.1630628  60.0183396  74.8259677  59.8798080
  59.5604441  79.1996867  60.6829560  60.5528421  79.3054978  59.9623312
  58.6832518  80.1940157  60.8869694  57.8917583  80.0242323  61.5075399
  58.7634713  81.5157318  60.2815600  58.9378984  81.3660177  59.2157969
  57.3974388  82.2029834  60.4621683  56.6085761  81.4516838  60.4980516
  57.3846546  82.7366852  61.4119962  57.0599442  83.1447776  59.3081952
  57.0984893  82.7470512  58.1438421  56.7107670  84.3931966  59.6297340
  56.4783517  85.0610083  58.8947655  56.6864194  84.6809660  60.6077140
  59.9250631  82.3637227  60.8460747  60.1043069  83.5034223  60.4159743
  60.7090526  81.8022316  61.7845347  60.4884433  80.8493956  62.0760139
  61.8551574  82.4146441  62.4510149  62.0920021  83.3607511  61.9638444
  61.5010482  82.6950759  63.9243135  61.4900330  81.7488022  64.4644937
  62.2848972  83.3140464  64.3600453  60.1515063  83.3893360  64.1408793
  59.8662613  84.3579700  63.4017924  59.4301261  82.9464139  65.0617504
  63.0954110  81.5069645  62.3877402  64.2144351  82.0197907  62.3745711
  62.9039075  80.1755788  62.3529189  61.9486484  79.8196954  62.3569242
  63.9744404  79.1798387  62.3454315  64.7177169  79.4710288  63.0877835
  63.4208863  77.7900057  62.7111964  62.5275501  77.6123321  62.1125701
  64.1504408  77.0269396  62.4410733  63.0842674  77.6192997  64.2050562
  62.4996696  78.4766005  64.5382854  62.2466819  76.3455112  64.3979663
  62.8093186  75.4734228  64.0649260  61.9969682  76.2175692  65.4518946
  61.3217103  76.4182368  63.8260323  64.3452292  77.5372161  65.0806513
  64.9102351  78.4666854  65.0211528  64.0608546  77.3773969  66.1209243
  64.9775575  76.7118214  64.7528809  64.6798499  79.1079875  60.9905231
  64.1096423  79.4601943  59.9572663  65.9182984  78.5963396  61.0315442
  66.2954482  78.3311934  61.9305172  66.7646579  78.3369915  59.8768082
  66.1819312  78.5216332  58.9822100  67.9524190  79.3016306  59.8782116
  68.5065570  79.1584556  60.8064282  68.6122086  79.0410575  59.0549016
  67.5656961  81.0667066  59.7208018  67.2294806  76.8722864  59.8643219
  67.3179178  76.2323551  60.9135754  67.5226735  76.3544011  58.6602780
  67.4640409  76.9685871  57.8484143  67.7684705  74.9422368  58.3771846
  68.1786740  74.4640925  59.2664991  66.4425987  74.2529290  58.0125718
  66.0412601  74.7242321  57.1154080  66.6377717  73.2097476  57.7643762
  65.3930316  74.2943555  59.1079963  65.6173260  73.6132032  60.3215137
  66.5266919  73.0489910  60.4666628  64.6568748  73.6619149  61.3471437
  64.8294405  73.1347292  62.2735158  63.4665913  74.3875062  61.1602927
  62.7232128  74.4153857  61.9429504  63.2444636  75.0780060  59.9563632
  62.3363858  75.6460084  59.8182834  64.2057352  75.0319994  58.9308309
  64.0276307  75.5673391  58.0094422  68.7768922  74.7848774  57.2342879
  68.7675379  75.5616007  56.2780660  69.6294512  73.7551680  57.3365023
  69.5574451  73.1407016  58.1477065  70.7189161  73.4771458  56.3974352
  71.2558587  74.4059331  56.2035158  71.7152144  72.4832851  57.0227509
  72.5407545  72.3520909  56.3226676  72.2920398  73.0096911  58.3412387
  71.5346699  73.0010920  59.1254923  73.1286107  72.3804748  58.6456873
  72.6514083  74.0301584  58.2054930  71.1167068  71.2210880  57.2412804
  70.4547519  71.3109385  57.9580535  70.2084775  72.9650658  55.0460150
  70.7660385  73.3418003  54.0170540  69.1438077  72.1511227  55.0586562
  68.7506019  71.8887432  55.9629765  68.4351333  71.6602634  53.8836197
  68.5118396  72.4006834  53.0870650  69.0195258  70.3286991  53.3772199
  68.9646627  69.5911225  54.1777477  68.4096707  69.9608433  52.5522175
  70.4596814  70.4474119  52.8792960  70.7337941  71.2166277  51.9614544
  71.3800793  69.6853392  53.4766392  72.3531881  69.7294374  53.1732738
  71.1072822  69.0540114  54.2299233  66.9598704  71.4778100  54.2303000
  66.6007308  71.2242611  55.3819774  66.1201229  71.5850227  53.1955945
  66.5052006  71.7920965  52.2736045  64.6770902  71.4208401  53.2775024
  64.4370975  70.8910417  54.1991098  63.9760241  72.8025984  53.3124356
  64.2679909  73.3678004  52.4275881  62.4409280  72.6815640  53.3002821
  62.1012343  72.1000547  54.1571614  61.9912644  73.6739876  53.3446660
  62.1055518  72.2020802  52.3808627  64.4111766  73.6062779  54.5509410
  65.4453173  73.9325513  54.4382437  63.7824855  74.4882380  54.6740138
  64.3368717  72.9858565  55.4439819  64.2380453  70.5465813  52.1015943
  64.7027812  70.7396541  50.9802163  63.3276489  69.5998606  52.3661020
  62.9976510  69.4863998  53.3247636  62.6849365  68.7825865  51.3431589
  63.0775827  69.0662398  50.3662844  63.0145602  67.2960787  51.5343387
  62.5510440  66.9398448  52.4546844  62.5750032  66.7338254  50.7108129
  64.5036808  67.0045409  51.5644479  65.2664179  67.1343859  50.3873066
  64.7884036  67.4148697  49.4602957  66.6541426  66.9070222  50.4132254
  67.2327809  67.0097021  49.5075519  67.2870254  66.5470706  51.6259365
  68.6344451  66.3367992  51.6603617  68.9646994  66.1045708  52.5534843
  66.5160987  66.4056545  52.8032765  66.9897178  66.1191173  53.7300901
  65.1309242  66.6376648  52.7705825  64.5538973  66.5374091  53.6774919
  61.1835810  69.0611871  51.3236297  60.6156087  69.5312826  52.3097001
  60.5580435  68.7770161  50.1761108  61.1010300  68.3790219  49.4097086
  59.1599861  69.0711437  49.9032471  58.6057355  69.0877940  50.8416404
  59.0560825  70.4631089  49.2674122  59.5905273  70.4846575  48.3179474
  58.0080810  70.7193229  49.1109378  59.4940380  71.2036898  49.9366341
  58.5979576  67.9358943  49.0435792  58.3564035  68.0908608  47.8457011
  58.4488597  66.7690689  49.6850121  58.6785507  66.7308152  50.6783337
  58.0499703  65.5128668  49.0643047  58.6256810  65.3980555  48.1456309
  58.3740207  64.3401385  50.0107046  57.7177404  64.4021188  50.8783155
  58.1504802  63.4054447  49.4968768  59.8230531  64.2965039  50.5146977
  60.6947304  64.9282511  49.8795290  60.0427352  63.6046147  51.5319641
  56.5590970  65.5392417  48.7344881  55.7675620  65.8942885  49.6041433
  56.1737389  65.1503462  47.5075486  56.8763415  64.8334554  46.8400249
  54.8025126  65.2991668  47.0202625  54.1633002  65.4683956  47.8866747
  54.6866060  66.5505158  46.1410411  55.0668136  67.4112462  46.6911569
  53.6370352  66.7235296  45.9062514  55.4072869  66.4221535  44.9328953
  55.2949266  67.2468174  44.4150425  54.2783579  64.0354375  46.3292349
  54.9967980  63.3805267  45.5734072  53.0083571  63.7111223  46.6282845
  52.4946499  64.3292831  47.2556099  52.3103279  62.4914550  46.2183248
  52.4656804  62.3394740  45.1503214  52.9036418  61.2918954  46.9771341
  53.9010562  61.0922985  46.5844160  52.3005167  60.4114671  46.7562991
  52.9968225  61.4478988  48.4875583  51.8779029  61.1746714  49.2969475
  50.9434775  60.8740048  48.8458725  51.9751163  61.2795578  50.6944258
  51.1154987  61.0625856  51.3102721  53.1854318  61.6732307  51.2895200
  53.2589200  61.7563359  52.3633631  54.3005267  61.9659274  50.4849593
  55.2290327  62.2763816  50.9399284  54.2076646  61.8486288  49.0875432
  55.0705336  62.0703155  48.4776301  50.7924011  62.6007429  46.4812928
  50.3346575  63.5544430  47.1130269  50.0198105  61.6041314  46.0077664
  50.4715262  60.8406232  45.5036124  48.5578876  61.5331587  46.1240555
  48.2348583  62.2953505  46.8327873  47.8974421  61.8499125  44.7625652
  48.4272578  61.2813466  43.9983499  46.4047564  61.4760017  44.6813548
  45.8484040  61.9746650  45.4748691  45.9989021  61.7803063  43.7171080
  46.2798184  60.3970752  44.7741830  48.0195611  63.3427025  44.4320943
  49.0521863  63.6747851  44.5397761  47.7057963  63.5171869  43.4025541
  47.3861079  63.9231340  45.1034469  48.1178577  60.1727507  46.6870447
  48.6521827  59.1297770  46.3077695  47.1106351  60.2169468  47.5753719
  46.7154287  61.1311222  47.7936657  46.5810838  59.0961435  48.3563691
  46.6859312  58.1795618  47.7769564  47.3722031  58.9444125  49.6809701
  46.8681737  58.1812672  50.2733421  48.7902567  58.4170644  49.4263707
  49.4125207  59.1958276  48.9850042  49.2402285  58.0856243  50.3620463
  48.7483506  57.5632772  48.7500650  47.3867894  60.2504693  50.5107579
  47.9399178  61.0239516  49.9773133  46.3645974  60.6004514  50.6529479
  48.0157032  60.0748739  51.8929861  49.0790544  59.8531846  51.8039458
  47.9014227  60.9976798  52.4611615  47.5160658  59.2589402  52.4156796
  45.0827980  59.2922348  48.6508396  44.5457650  60.3827158  48.4743947
  44.4191963  58.2363748  49.1482916  44.9177813  57.3542272  49.2631901
  43.0560088  58.2978896  49.6802734  42.4195897  58.7989622  48.9503069
  42.5193272  56.8735848  49.8966495  43.3192919  56.2268225  50.2573487
  41.7318260  56.8914915  50.6503982  41.9319499  56.3052385  48.5997410
  41.0551886  56.8888264  48.3198644  42.6702175  56.3925564  47.8025086
  41.5353263  54.8318137  48.7338980  42.4370104  54.2444358  48.9094171
  41.0918182  54.5169176  47.7888000  40.5505337  54.6053061  49.8051444
  39.7581836  55.2462649  49.8278175  40.6007219  53.6444695  50.7464032
  41.6046270  52.7565677  50.8100821  42.3621121  52.7954483  50.1281125
  41.6076746  52.0417495  51.5382054  39.6168644  53.5730299  51.6514479
  38.8493842  54.2444547  51.6248228  39.6399988  52.8530600  52.3740052
  42.9854568  59.0933580  50.9914185  43.9960139  59.2881050  51.6683121
  41.7657986  59.5264275  51.3510885  40.9738166  59.3221129  50.7413467
  41.4797509  60.2623678  52.5785198  42.1547611  61.1152850  52.6503560
  40.4568159  60.6348219  52.5141536  41.6012922  59.4085130  53.8480432
  41.9564109  59.9460825  54.8972366  41.3624929  58.0901837  53.7465163
  41.0698202  57.7169501  52.8429808  41.5701675  57.1137584  54.8204929
  41.2285842  57.5629665  55.7530303  40.7095681  55.8622099  54.5499014
  40.9690284  55.4663043  53.5681030  40.9468177  55.0959651  55.2879607
  39.1948239  56.0984039  54.6091595  38.7728247  57.1355709  55.1681294
  38.4710812  55.2067163  54.1161689  43.0507478  56.7401035  55.0260411
  43.3443152  55.8723737  55.8492714  43.9758422  57.3828365  54.2932050
  43.6621912  58.0997529  53.6382333  45.4051498  57.0832241  54.2917198
  45.6096676  56.3233877  55.0453213  45.8093030  56.5042511  52.9260773
  45.6354215  57.2604239  52.1599461  46.8755802  56.2790064  52.9518578
  45.0510835  55.2157328  52.5532480  45.2143113  54.4740340  53.3356274
  43.9822918  55.4207554  52.4943503  45.4908048  54.6274213  51.2089058
  45.9102589  55.4146784  50.3315782  45.3845252  53.3884825  51.0717885
  46.2641832  58.3101378  54.6434204  47.4745852  58.1575993  54.8031294
  45.6638516  59.5058728  54.7864687  44.6581610  59.5747073  54.6316489
  46.3533334  60.7216035  55.2339043  47.2323357  60.8680508  54.6065055
  45.4208530  61.9476125  55.0555780  44.5090864  61.7768386  55.6285735
  46.0633556  63.2523844  55.5611567  47.0200430  63.4171320  55.0644029
  45.4047725  64.0954619  55.3536291  46.2168206  63.2075720  56.6392167
  45.0253957  62.1592299  53.5815106  44.4820842  61.2905492  53.2086711
  44.3730787  63.0279711  53.4910604  45.9139181  62.3177181  52.9706764
  46.8364040  60.5639665  56.6885288  47.8592287  61.1423941  57.0588855
  46.1324201  59.7453686  57.4861158  45.3015928  59.2962912  57.1012501
  46.4807929  59.3905643  58.8573941  46.6414026  60.3147630  59.4123628
  45.2808128  58.6597283  59.4862603  44.3985900  59.2879677  59.3670493
  45.4613098  58.5427322  60.5549515  45.0077701  57.2688425  58.8766390
  45.0176749  57.3199535  57.7876433  45.7945414  56.5854254  59.1961635
  43.6613860  56.6959238  59.3308142  43.5747277  56.7962449  60.4130078
  43.6285686  55.6371504  59.0746644  42.5355992  57.3675925  58.6623477
  42.7508240  57.8571501  57.7937047  41.2586336  57.3618577  59.0835447
  40.8933439  56.7491711  60.2202433  41.5927720  56.2710675  60.7882119
  39.9169401  56.7596250  60.5147653  40.3273730  57.9843242  58.3485821
  40.5905781  58.4518773  57.4815796  39.3543074  57.9866647  58.6554745
  47.7624526  58.5445111  58.9510070  48.4350528  58.5902391  59.9797193
  48.1027394  57.7965787  57.8867575  47.4976882  57.8123109  57.0661336
  49.2998211  56.9618816  57.8029709  49.4294554  56.4598500  58.7618725
  49.1200170  55.8820934  56.7221301  49.0750668  56.3511728  55.7392960
  49.9984028  55.2363869  56.7430499  47.8685513  55.0092581  56.9247213
  47.8875083  54.5799043  57.9266399  46.9787481  55.6325299  56.8429383
  47.7601290  53.8692565  55.9085643  48.7524468  53.4340147  55.3276668
  46.5411814  53.3683564  55.6936369  46.4138608  52.6066533  55.0273758
  45.7371368  53.7532424  56.1901338  50.5654236  57.7868841  57.5163668
  51.6675144  57.2648646  57.6794575  50.4132836  59.0582423  57.1039266
  49.4684904  59.4196612  56.9755050  51.5067582  60.0012797  56.8984256
  52.4082171  59.4379163  56.6565466  51.2119178  60.9471108  55.7043860
  50.4254122  61.6399200  56.0028912  52.4633020  61.7802765  55.3725689
  53.2989398  61.1319356  55.1088861  52.2504757  62.4515686  54.5405017
  52.7583549  62.3828489  56.2317868  50.6962365  60.2333850  54.4324672
  49.7308932  59.7739076  54.6463405  50.5199671  60.9873478  53.6656927
  51.6225852  59.1603494  53.8453900  51.7896612  58.3619392  54.5689221
  51.1548363  58.7376572  52.9564203  52.5769679  59.5985966  53.5539401
  51.7478052  60.7310230  58.2316012  51.3396091  61.8781367  58.4145110
  52.3768343  60.0246290  59.1813506  52.6530195  59.0666429  58.9646637
  52.7605219  60.5261036  60.4987454  53.1624326  61.5322523  60.3817386
  51.5136583  60.5951995  61.3998468  51.0557710  59.6111465  61.4979489
  51.7759749  60.9551081  62.3949899  50.7818442  61.2799341  60.9712904
  53.8502648  59.6141170  61.1021805  54.0283030  58.4864128  60.6359200
  54.5811421  60.0631816  62.1425238  54.5871179  61.4971818  62.6751360
  53.6307121  61.7199299  63.1469889  54.7831692  62.2054340  61.8694141
  55.7414590  61.5972948  63.7822639  55.3582702  62.0381383  64.7021119
  56.5618191  62.2023840  63.3949458  56.2533980  60.1041313  64.0392756
  55.8982134  59.7751181  65.0158201  57.3424201  60.0614560  64.0187626
  55.6010522  59.1917083  62.8861982  56.3822170  58.9085353  62.1811900
  54.9625021  57.9287997  63.4811811  53.8596963  57.9884520  64.0276853
  55.6856251  56.8009689  63.3952054  56.5872527  56.8345325  62.9192641
  55.3318302  55.5343429  64.0356379  56.2085255  54.8867183  64.0010288
  55.0985990  55.7306971  65.0817346  54.1552904  54.7723133  63.4069655
  53.7222893  53.7766003  63.9874520  53.6269579  55.2253938  62.2588088
  54.0310593  56.0552528  61.8252721  52.4456588  54.6516743  61.6149164
  51.6914857  54.4770986  62.3823311  51.8723272  55.6483435  60.5944486
  52.6706990  55.9722516  59.9271953  51.1104080  55.1567399  59.9895371
  51.2442939  56.8771214  61.2630688  51.9914719  57.3696067  61.8854708
  50.9457827  57.5762382  60.4824787  50.0134085  56.5484101  62.1128458
  49.1384896  55.7938962  61.6911234  49.9402521  57.1252978  63.3156088
  49.1423585  56.9394302  63.9234772  50.6883002  57.7424739  63.6308082
  52.7288650  53.3106409  60.9315331  53.8641958  53.0054745  60.5636372
  51.6476305  52.5434033  60.7317520  50.7498763  52.8822797  61.0781769
  51.6079527  51.3041771  59.9613788  52.4785211  51.2722988  59.3063602
  51.6610765  50.0603829  60.8720369  51.5860103  49.1805732  60.2325582
  52.9729638  49.9439712  61.6563239  53.0639723  50.7615083  62.3712675
  52.9913378  48.9962302  62.1950478  53.8167272  49.9710044  60.9668244
  50.5669604  50.0382252  61.7683448  49.8298293  49.5487383  61.3470498
  50.3559151  51.2952327  59.0746816  49.3343665  51.9030468  59.4013227
  50.4579797  50.5819046  57.9472998  51.3368241  50.0996596  57.7578553
  49.4246819  50.4700364  56.9271163  48.8085215  49.5943546  57.1347232
  48.7856071  51.3532741  56.9382313  50.0554808  50.3197670  55.5449525
  51.2775036  50.2924714  55.4147250  49.2217562  50.2146728  54.5037285
  48.2155457  50.2567825  54.6633599  49.6771408  49.9230991  53.1435632
  50.2437051  48.9926870  53.1641624  48.4657942  49.7338298  52.2200940
  47.8718464  50.6477665  52.2100639  48.8245163  49.5410374  51.2089167
  47.5863840  48.5575028  52.6655708  48.1835682  47.6452275  52.6843053
  47.2018345  48.7458707  53.6681246  46.3998591  48.3770616  51.7191245
  45.8123589  49.2945076  51.7010872  46.7535114  48.1531085  50.7125635
  45.5321301  47.2282577  52.2256589  46.0738545  46.2895851  52.1103621
  45.3135625  47.3835598  53.2821817  44.2648907  47.1564759  51.4868886
  44.3284657  47.7418941  50.6295638  44.0754019  46.1684937  51.2209072
  43.4931039  47.5055139  52.0909371  50.5844348  51.0270229  52.5852756
  51.5106469  50.7198804  51.8376911  50.3342127  52.2899531  52.9637557
  49.5530309  52.4708315  53.5943206  51.1095888  53.4422369  52.5222584
  51.4756793  53.2396444  51.5158416  50.2101724  54.6973556  52.4476307
  49.8928232  54.9492891  53.4595937  50.9957303  55.9089170  51.9170464
  51.3867984  55.7050578  50.9201958  50.3389514  56.7779545  51.8763355
  51.8235966  56.1490616  52.5844989  48.9287973  54.4812152  51.6074860
  48.2410257  53.8488713  52.1683018  48.4400904  55.4455014  51.4690998
  49.1328420  53.8512504  50.2224675  49.4635787  52.8172864  50.3207608
  48.1872230  53.8537265  49.6809257  49.8712474  54.4160618  49.6528444
  52.3315755  53.6513118  53.4221368  53.4071264  53.9383378  52.9019634
  52.1905834  53.4798593  54.7473591  51.2782186  53.2283031  55.1259868
  53.2921791  53.6446300  55.6944830  53.7129028  54.6417701  55.5665716
  52.7517230  53.5447433  57.1234350  52.2938121  52.5668395  57.2766659
  53.5708512  53.6729430  57.8317039  52.0121628  54.3260673  57.2995872
  54.4009248  52.6040552  55.4815603  55.5698252  52.9150404  55.7045893
  54.0355837  51.3870638  55.0492966  53.0484315  51.2118436  54.8635160
  54.9382137  50.2525304  54.9107252  55.7461903  50.3569202  55.6349231
  54.1895516  48.9458384  55.2270086  53.3782775  48.8244557  54.5096931
  54.8765264  48.1128715  55.0799214  53.6099656  48.8456354  56.6452951
  54.0264382  49.6309075  57.5267413  52.7490282  47.9578924  56.8267339
  55.5632858  50.1516841  53.5183844  56.7229929  49.7630335  53.4353836
  54.8253962  50.4478423  52.4358193  53.8742325  50.7953336  52.5623005
  55.2173137  50.0362499  51.0831004  56.1943376  49.5557504  51.1263397
  54.2254136  48.9839140  50.5549288  53.2732021  49.4798770  50.3664750
  54.5913649  48.6169945  49.5959003  53.9840224  47.7669215  51.4361328
  55.0439484  47.1625965  52.1441492  56.0435336  47.5682454  52.0891186
  54.8284501  45.9999016  52.9012753  55.6506857  45.5370854  53.4272132
  53.5391077  45.4265046  52.9510756  53.3305339  44.2778681  53.6497516
  53.5399467  43.4730146  53.1315672  52.4703743  46.0374034  52.2578313
  51.4839771  45.6002081  52.2976666  52.6945162  47.2003947  51.5018005
  51.8748911  47.6489763  50.9591126  55.3771777  51.1953599  50.0940218
  55.7683425  50.9448940  48.9538087  55.1149219  52.4444169  50.5073117
  54.8194688  52.6027520  51.4704085  55.1258772  53.5972355  49.6122523
  55.5894283  53.3222758  48.6652108  53.6794031  53.9992404  49.3179570
  53.1426171  54.1898642  50.2467479  53.6924181  54.9184365  48.7328013
  52.9685925  52.9381740  48.4930138  53.3022579  52.7785238  47.3273186
  52.0136502  52.2122852  49.0767016  51.5279113  51.4893241  48.5460738
  51.7740718  52.3738459  50.0544819  55.9207385  54.7780697  50.1614690
  56.7314416  55.3416283  49.4288352  55.6942689  55.1499873  51.4280782
  55.0209725  54.6235656  51.9847766  56.2852864  56.3266469  52.0441175
  57.3156703  56.4272093  51.7025897  55.4981371  57.5747659  51.6094730
  55.4455572  57.6011589  50.5217746  54.4740780  57.5061159  51.9764488
  56.1122381  58.8768923  52.0787839  57.1527081  59.4578364  51.3304690
  57.5023438  58.9709371  50.4322324  57.7409597  60.6624982  51.7471163
  58.5408112  61.1010481  51.1686384  57.2811214  61.2970480  52.9218049
  57.8482200  62.4679606  53.3246123  58.5457870  62.7849287  52.7133967
  56.2336184  60.7151118  53.6747622  55.8741085  61.1976571  54.5717571
  55.6578057  59.5038373  53.2548673  54.8671244  59.0570946  53.8398861
  56.2719714  56.1582292  53.5642715  55.2038482  56.0971755  54.1728496
  57.4708600  56.1064888  54.1618986  58.3078514  56.1715021  53.5831270
  57.6805834  55.9658162  55.5998028  56.7232248  55.7604673  56.0799708
  58.6121136  54.7654004  55.8553954  58.1551161  53.8692970  55.4351336
  59.5481495  54.9347351  55.3231666  58.9438842  54.4937808  57.3351849
  59.4497843  55.3608099  57.7608511  59.6385487  53.6552816  57.3790722
  57.7137013  54.1558304  58.1892216  57.0168758  54.9941173  58.1898347
  57.2168083  53.2750520  57.7820169  58.1396372  53.8666724  59.6299947
  58.7779463  52.9835296  59.6431574  58.7041756  54.7159416  60.0140419
  56.9739286  53.6350301  60.4997368  56.3645970  54.4780208  60.4951828
  56.4373522  52.8151606  60.1518391  57.2976214  53.4493099  61.4704025
  58.2467610  57.2707369  56.1690013  59.1145819  57.8940616  55.5537623
  57.7747300  57.6434057  57.3683422  57.0462941  57.0767414  57.8031834
  58.3359464  58.7201087  58.1772197  59.0713840  59.2479996  57.5697935
  57.2468121  59.7195761  58.6062224  56.4153682  59.1649028  59.0418043
  57.6548925  60.3669983  59.3830312  56.7274445  60.6068349  57.4597416
  56.3169044  59.9730835  56.6730810  55.6021966  61.5119230  57.9801574
  55.9703792  62.1497644  58.7840839  55.2196984  62.1354587  57.1724994
  54.7882839  60.8947966  58.3600233  57.8463572  61.4763563  56.8652184
  58.5561204  60.8610771  56.3132241  57.4220875  62.1944669  56.1644094
  58.3667320  62.0160206  57.6559993  59.0471334  58.1522981  59.4107185
  58.5648617  57.1809866  59.9954458  60.1597553  58.7750964  59.8456020
  60.8944494  59.9034686  59.1180851  60.2797272  60.8037563  59.1077002
  61.1250108  59.6065518  58.0947045  62.2601174  60.1816884  59.9061928
  62.3141703  61.2271182  60.2101860  63.1092203  59.9338701  59.2690112
  62.2539190  59.2249424  61.1872469  62.2597485  59.8345433  62.0901615
  63.1256150  58.5706762  61.1738013  60.9074312  58.3525291  61.1115655
  61.1712290  57.2979212  61.0333878  60.0531744  58.5738915  62.3608145
  59.1137975  59.3687975  62.3444316  60.4126835  57.8893452  63.4540513
  61.1979776  57.2413934  63.3976541  59.8070944  58.0935533  64.7687535
  58.7264322  58.1692840  64.6431348  60.0942482  56.8768672  65.6658040
  61.1684551  56.8254956  65.8467306  59.6017751  57.0300077  66.6257135
  59.6294960  55.5263049  65.0992004  58.8037833  55.5171743  64.1586877
  60.1035746  54.5052606  65.6422872  60.3076667  59.3899493  65.4288821
  59.5967298  59.9503147  66.2624649  61.5013824  59.8701780  65.0359517
  62.0250338  59.3402328  64.3391488  62.1063914  61.1305087  65.4696332
  61.5260049  61.5143052  66.3086003  63.5352759  60.8777103  65.9974922
  63.4579133  60.2207173  66.8643002  63.9522736  61.8209238  66.3499921
  64.5314689  60.2436918  65.0125120  64.2188322  60.1402992  63.8063987
  65.6242625  59.8755183  65.4976804  62.0271195  62.2008391  64.3612390
  62.9090826  63.0542836  64.2568815  60.9753172  62.1396468  63.5263297
  60.2845074  61.4034502  63.6717645  60.7498815  63.0275269  62.3918776
  61.6025647  62.9448134  61.7182873  59.4959623  62.5536545  61.6403521
  59.7195339  61.5947478  61.1744565  58.7038504  62.3830731  62.3701012
  58.9647753  63.4819834  60.5614254  59.7976972  63.9047678  59.5071116
  60.8288679  63.5875328  59.4678051  59.2876694  64.7391828  58.4966062
  59.9283650  65.0670698  57.6921436  57.9423482  65.1423495  58.5285513
  57.5453121  65.7751902  57.7491079  57.1114924  64.7293807  59.5803381
  56.0783612  65.0426240  59.6033282  57.6197028  63.9027321  60.5957810
  56.9679174  63.5850330  61.3955291  60.6128235  64.4866016  62.8376646
  59.8128330  64.8000830  63.7213849  61.3807350  65.3637361  62.1752803
  62.0208893  65.0096719  61.4646595  61.2957080  66.8124138  62.3082213
  60.5302291  67.0594235  63.0434812  62.6250581  67.3993320  62.8173445
  63.4140046  67.1823762  62.0969179  62.5305128  68.9196640  63.0114906
  61.7397947  69.1566648  63.7240392  63.4802164  69.3012758  63.3858293
  62.3113329  69.4071094  62.0620137  62.9691159  66.8146841  64.0584412
  63.8174349  67.2015613  64.3604444  60.8711941  67.3688257  60.9482526
  61.5963515  67.2392706  59.9607435  59.6742788  67.9637850  60.9129941
  59.1402430  68.0464510  61.7780780  59.0098403  68.3780420  59.6899313
  59.5393686  69.2150218  59.2342498  59.0354490  67.5492936  58.9816755
  57.5550873  68.7671652  59.9446957  57.1489793  69.0007827  61.0832264
  56.7769247  68.8036181  58.8576322  57.1990798  68.6155845  57.9599388
  55.3266066  68.9568679  58.8709716  54.9440448  68.5928180  59.8192332
  54.9199925  70.4278815  58.6908106  55.2822238  70.7547001  57.7158562
  53.8316364  70.4895962  58.6698742  55.5247987  71.6151141  59.9219240
  54.7099419  68.1029445  57.7637708  55.3606464  67.7854107  56.7719291
  53.4297054  67.7668640  57.9422683  52.9638404  68.0800083  58.7931558
  52.6002472  67.0587697  56.9794068  53.1596230  66.8957622  56.0584289
  52.1681741  65.6829770  57.5330685  51.6671895  65.8321520  58.4900065
  51.1773826  64.9909600  56.5791012  51.6266994  64.8703353  55.5930717
  50.9039855  64.0119938  56.9728576  50.2638768  65.5789557  56.4857517
  53.3868728  64.7734069  57.7645782  54.0845647  65.2443808  58.4564739
  53.0680077  63.8273079  58.2033170  53.8977882  64.5785593  56.8219718
  51.4142745  67.9683426  56.6777116  50.7189859  68.4086018  57.5937725
  51.2012600  68.2407988  55.3853315  51.8187627  67.8251207  54.6875413
  50.1864359  69.1643223  54.8978580  49.4935824  69.3955091  55.7070178
  50.8277226  70.4897978  54.4104293  51.4648673  70.2578746  53.5572128
  49.7291260  71.4548692  53.9264120  49.0369018  71.6709117  54.7401818
  50.1679346  72.3907932  53.5810436  49.1777575  71.0200582  53.0925594
  51.7053179  71.1686361  55.4925213  51.0671761  71.6102915  56.2585113
  52.3451905  70.4327878  55.9793799  52.6536344  72.2337350  54.9277709
  52.0963538  73.0604036  54.4876480  53.2778796  72.6208750  55.7325979
  53.2996124  71.7833645  54.1735130  49.4243205  68.4388259  53.7898926
  50.0496062  67.8816272  52.8918518  48.0850172  68.4555026  53.8478807
  47.6246154  68.9444888  54.6153790  47.2333358  67.7804111  52.8743448
  47.7700807  67.7361455  51.9263630  46.9450749  66.3426028  53.3233016
  46.3275113  66.3444284  54.2212018  46.4124668  65.8117873  52.5335418
  47.8804647  65.8222264  53.5305971  45.9363309  68.5526985  52.6387595
  45.4961909  69.3215297  53.4920147  45.3361727  68.3247312  51.4619999
  45.7754879  67.6707214  50.8142621  44.0852041  68.9285234  51.0219153
  43.4116531  68.9992034  51.8755606  44.3327221  70.3420818  50.4810674
  44.8310784  70.9138653  51.2634494  43.3678669  70.8144482  50.2946960
  45.1680040  70.4661934  49.2424333  44.6456480  70.6641487  47.9225867
  43.5972068  70.7484095  47.6791588  45.7460043  70.7562289  46.9416804
  45.6049060  70.9001917  45.9418844  47.0391523  70.6270346  47.6435814
  48.3657578  70.6659197  47.1978297  48.5837376  70.8084648  46.1493514
  49.4073483  70.5249303  48.1278616  50.4296164  70.5763073  47.7833454
  49.1397684  70.3326058  49.4972415  49.9624158  70.2281573  50.1895599
  47.8193683  70.2919029  49.9821619  47.6456169  70.1651546  51.0407059
  46.7213644  70.4317591  49.1068679  43.4315561  68.0587399  49.9479213
  44.1224410  67.3912759  49.1773924  42.0927255  68.0986167  49.8918193
  41.5845943  68.6834647  50.5553685  41.3019163  67.3494206  48.9235822
  41.6097616  66.3047908  48.9771629  39.8157925  67.4310154  49.2973097
  39.6940675  67.1499503  50.3431043  39.4653396  68.4561903  49.1780397
  38.9652797  66.4956304  48.4379356  38.2945817  66.9388921  47.5084125
  39.0038669  65.1947043  48.7392385  38.4544295  64.5299923  48.1952114
  39.5784234  64.8681950  49.5157528  41.5568308  67.8697157  47.5051530
  41.6901687  69.0747233  47.2900096  41.6124409  66.9381607  46.5459555
  41.4628915  65.9640864  46.8082897  41.9999968  67.1826913  45.1596845
  41.8339381  68.2363655  44.9342470  43.5015712  66.9036933  45.0041229
  44.0602872  67.5313230  45.6986020  43.8144517  67.1434745  43.9875031
  43.7910103  65.5485834  45.2723598  44.3843698  65.2114225  44.5685586
  41.1190140  66.3781071  44.1894785  41.5833891  65.9538367  43.1320801
  39.8427609  66.1767331  44.5557320  39.5346750  66.5572521  45.4506696
  38.8284130  65.4731240  43.7725415  39.2712554  64.5419450  43.4203011
  37.6686249  65.1288320  44.7228192  38.0754084  64.7242837  45.6502511
  37.1334573  66.0452442  44.9695181  36.6960258  64.0934638  44.1564302
  37.1092665  63.0876282  43.5814094  35.3941658  64.3381149  44.3228741
  34.7015045  63.6829180  43.9606775  35.0935884  65.1851958  44.8058897
  38.3491151  66.2606127  42.5340480  37.4753285  65.7819832  41.8132729
  38.9165406  67.4508138  42.2771715  39.6255652  67.7987949  42.9220422
  38.6591895  68.2702993  41.0935402  37.7909235  67.8731360  40.5682742
  38.3178012  69.7057391  41.5349105  39.1980593  70.1387622  42.0106159
  38.0852627  70.3092283  40.6576303  37.1299539  69.7893252  42.5013732
  36.1862397  69.0049810  42.4188165  37.1736947  70.7526338  43.4257267
  36.4069092  70.8562264  44.0895877  37.9697395  71.3890205  43.4610363
  39.8351448  68.2563672  40.0998215  39.7434972  68.9131171  39.0622227
  40.9266352  67.5305750  40.4053563  40.9219832  66.9913130  41.2709086
  42.1880941  67.5570589  39.6626768  42.0372766  68.0347819  38.6949227
  43.2375860  68.3588689  40.4615031  43.4002739  67.8428233  41.4080328
  44.1794559  68.3384994  39.9126524  42.8815110  69.8296364  40.7645323
  41.9202202  69.8741970  41.2774995  43.9372651  70.4269808  41.7062137
  44.9091157  70.4428550  41.2122497  43.6590055  71.4465392  41.9755651
  44.0058440  69.8320843  42.6169662  42.8022668  70.6827360  39.4882727
  42.0128711  70.3151480  38.8329114  42.5757103  71.7172347  39.7491050
  43.7517380  70.6484291  38.9544211  42.7450643  66.1493766  39.4060630
  43.4505614  65.9578859  38.4151688  42.4551334  65.1899163  40.2993524
  41.8342199  65.4272082  41.0723271  43.1085371  63.8812939  40.3797337
  43.7691821  63.7726219  39.5195276  43.9861771  63.8163213  41.6462990
  43.3331347  63.9172955  42.5125004  44.4630009  62.8378747  41.7033446
  45.0882300  64.8771200  41.7520883  45.4310710  65.5109518  40.7302198
  45.6040239  65.0156456  42.8792912  42.1069826  62.7165654  40.3014518
  42.4446029  61.5962883  40.6846761  40.8928579  62.9731832  39.7887135
  40.6774959  63.9272453  39.5009014  39.8636129  61.9710822  39.5343590
  40.3058413  60.9789855  39.6252549  38.7471297  62.0722017  40.5829543
  39.1794657  62.0772267  41.5831989  38.0963994  61.2024561  40.4865765
  37.9669859  63.2335776  40.4031775  38.1065379  63.8244513  41.1725198
  39.3243680  62.1048876  38.1058591  39.4378191  63.1600292  37.4783195
  38.7210528  61.0146950  37.6146004  38.6629716  60.1858367  38.2059315
  38.1435551  60.9016020  36.2808841  37.9023937  61.8949020  35.9011983
  39.1255649  60.2256821  35.3059589  39.4222326  59.2589079  35.7133652
  38.6046130  60.0464845  34.3655907  40.3822623  61.0546591  35.0045594
  40.0881247  62.0322815  34.6235523  40.9628171  61.1901601  35.9173215
  41.2464642  60.3423968  33.9575611  41.5090041  59.3477877  34.3167957
  40.6854705  60.2444460  33.0281755  42.5270953  61.1340875  33.6891905
  42.2653657  62.1190942  33.3024215  43.0758550  61.2533137  34.6235442
  43.3869052  60.4435207  32.7129807  43.7824889  59.5847894  33.1468517
  42.8246365  60.1828521  31.8778569  44.1618031  61.0750658  32.4252882
  36.8537563  60.0844971  36.3472743  36.7177982  59.1841701  37.1762783
  35.9303211  60.3786851  35.4239132  36.1099826  61.1410935  34.7712255
  34.7275641  59.5877477  35.2016912  34.2243679  59.4448200  36.1583413
  33.7675783  60.3462863  34.2567041  34.2937122  60.5743441  33.3297312
  32.5294763  59.5049998  33.9034032  31.9993019  59.2196821  34.8120191
  31.8591699  60.0824772  33.2668066  32.8237640  58.6073115  33.3595490
  33.3011027  61.6731534  34.8855929  34.1528105  62.3288143  35.0662130
  32.6179987  62.1843025  34.2072497  32.7903051  61.4819772  35.8294638
  35.1565361  58.2191254  34.6518151  35.9130133  58.1481746  33.6824884
  34.6782555  57.1403981  35.2907174  34.0477432  57.2757198  36.0812112
  35.0791755  55.7698682  34.9882993  34.2944938  55.1053707  35.3493362
  35.1604860  55.6489113  33.9082418  36.4056030  55.3490979  35.6434140
  36.9698914  54.3302323  35.2457540  36.9018167  56.1190856  36.6264562
  36.3856042  56.9573951  36.8907813  38.1164581  55.8408414  37.3856535
  38.0023586  56.2765598  38.3781835  38.2391676  54.7647776  37.5100486
  39.3705198  56.4117489  36.7183808  39.4961715  56.3749799  35.4938684
  40.2961081  56.9263077  37.5446958  40.1130770  56.9234042  38.5480099
  41.5755212  57.4781105  37.1116396  41.5128287  57.6938590  36.0452075
  41.8595329  58.8030158  37.8388034  40.9660014  59.4265704  37.8009752
  42.0750481  58.6014372  38.8877578  43.0184294  59.6039846  37.2303217
  43.5654898  59.2546919  36.1866893  43.3955726  60.7044782  37.8821736
  44.1627469  61.2729350  37.5227719  42.9227614  60.9727097  38.7452509
  42.6904348  56.4563740  37.3489225  42.8661632  55.9679111  38.4662830
  43.4451848  56.1661604  36.2827361  43.2329531  56.6298691  35.3998873
  44.5381207  55.1989058  36.2605625  44.3549823  54.4510183  37.0317113
  44.5219635  54.4794764  34.9028061  44.7573918  55.1993873  34.1191641
  45.3054771  53.7208536  34.8958838  43.1966715  53.8093326  34.5759081
  42.9298400  52.5097610  35.0502504  43.6711369  51.9829247  35.6333228
  41.6972633  51.8933075  34.7714586  41.5000683  50.8959563  35.1367155
  40.7166626  52.5809621  34.0174675  39.5185866  51.9877619  33.7467990
  38.8402434  52.6204236  33.4307693  40.9843584  53.8861579  33.5439131
  40.2408626  54.4192744  32.9691908  42.2213158  54.4931853  33.8217266
  42.4166200  55.4923977  33.4617575  45.9121199  55.8347766  36.5337300
  46.8869849  55.1019777  36.7024459  45.9980514  57.1766932  36.5698347
  45.1482232  57.7253446  36.4374574  47.2514587  57.9252135  36.6813709
  47.9504539  57.5276001  35.9454672  47.0016290  59.4093735  36.3559659
  46.3066482  59.8146739  37.0909776  47.9393043  59.9552446  36.4594057
  46.4507180  59.6863232  34.9515824  46.4269079  58.8178400  34.0798398
  46.0042325  60.9240090  34.7292261  45.6285065  61.1737823  33.8140467
  46.0429341  61.6203123  35.4734330  47.9083253  57.8164696  38.0659495
  49.1026629  58.0935089  38.1759403  47.1493622  57.4221807  39.1022604
  46.1678622  57.2009391  38.9354558  47.6185271  57.3336458  40.4799334
  48.6564949  57.6648024  40.5274439  46.8103300  58.2822818  41.3697695
  45.7492959  58.0531542  41.2703455  47.0938399  58.1129472  42.4084268
  47.0557917  59.7412984  41.0410143  48.2334730  60.3590626  41.4988530
  48.9388296  59.8026268  42.0978365  48.4966152  61.7019069  41.1879973
  49.3889164  62.1738139  41.5709233  47.5922492  62.4332809  40.3847936
  47.8629674  63.7312812  40.0646311  47.0783735  64.3139951  40.1404586
  46.4127683  61.8077223  39.9122237  45.7169813  62.3574370  39.2961449
  46.1444207  60.4684268  40.2504164  45.2438530  59.9945376  39.8894389
  47.5664706  55.8886019  40.9676734  46.5429770  55.2159170  40.8380906
  48.6965362  55.4476355  41.5381238  49.4746113  56.1017370  41.6228022
  48.9741888  54.0741718  41.9426883  48.0495113  53.4972945  41.9130568
  49.9933501  53.4256839  40.9812261  50.9469735  53.9342406  41.1241158
  50.1312237  52.3867509  41.2808478  49.6632697  53.4538748  39.4717953
  49.5511854  54.4881783  39.1452018  50.8287029  52.8345761  38.6847421
  50.9545226  51.7882480  38.9627996  50.6268897  52.8967202  37.6146867
  51.7513733  53.3759639  38.8950265  48.3770382  52.6880355  39.1327869
  47.5162041  53.2012422  39.5624874  48.2407149  52.6501374  38.0513893
  48.4275503  51.6715460  39.5241378  49.5263400  54.0405443  43.3755289
  49.9655472  55.0590938  43.9121843  49.5340838  52.8396818  43.9698540
  49.1480239  52.0442984  43.4610240  50.1350734  52.5507384  45.2653096
  51.0241803  53.1708378  45.3795317  49.1627213  52.8894403  46.4068232
  48.8174134  53.9144010  46.2707460  49.7182347  52.8615992  47.3441064
  47.9583700  51.9674668  46.5302774  46.8210326  52.1729193  45.7248690
  46.7906709  52.9983669  45.0289807  45.7235933  51.2969881  45.8047236
  44.8597086  51.4596542  45.1773991  45.7615712  50.1989332  46.6968699
  44.7050377  49.3375385  46.7677016  44.8429862  48.6143335  47.4140666
  46.9011781  49.9961732  47.5110305  46.9391309  49.1600273  48.1937308
  47.9906627  50.8813018  47.4275527  48.8610394  50.7126375  48.0436133
  50.5505717  51.0793852  45.3188453  49.8405575  50.2066611  44.8201175
  51.6939576  50.8174572  45.9585041  52.2233192  51.5965799  46.3488004
  52.2499767  49.4902081  46.1441341  52.1926442  48.9675929  45.1895388
  53.7295892  49.6020381  46.5290743  54.2157346  50.2742250  45.8212435
  53.8125384  50.0272710  47.5288080  54.4286339  48.2320497  46.4923014
  53.9754604  47.5802384  47.2393582  54.2884277  47.7814312  45.5093964
  55.9327281  48.3295116  46.7828794  56.0774427  48.7172232  47.7910512
  56.3711835  47.3322117  46.7424448  56.6224672  49.2126816  45.8318990
  56.6792670  50.1967406  46.0924747  57.1009156  48.8529625  44.6295383
  57.0974405  47.5788927  44.2128659  56.7213819  46.8460761  44.8151697
  57.4683665  47.3428960  43.2923663  57.5952365  49.7982338  43.8252962
  57.6081507  50.7710784  44.1302938  57.9626459  49.5461946  42.9076729
  51.4301411  48.7254164  47.1822378  51.4085145  49.0693036  48.3645935
  50.7700836  47.6729610  46.6957971  50.8396461  47.4839148  45.6958323
  49.9978760  46.7206031  47.4708713  49.5405096  47.2430032  48.3112826
  48.8867403  46.1986643  46.5441188  48.2907639  47.0507598  46.2162372
  49.3588519  45.7687135  45.6609325  47.9388282  45.1410527  47.1438232
  48.5124985  44.2602278  47.4309118  47.1664421  45.6586298  48.3680122
  46.5672482  46.5274390  48.0956941  46.5088657  44.8757990  48.7476900
  47.8594444  45.9410684  49.1607121  46.9393552  44.7322246  46.0575734
  47.4610475  44.4196109  45.1530853  46.3184394  43.9075540  46.4075961
  46.2947671  45.5807403  45.8276055  50.8837812  45.5871730  48.0154419
  50.5349032  45.0133703  49.0431464  52.0178394  45.2696723  47.3651133
  52.2758235  45.7967874  46.5305008  52.8441505  44.1122238  47.7035537
  52.5531055  43.7355396  48.6835021  52.6162668  42.9831389  46.6922771
  52.9388848  43.3179299  45.7064036  53.2656209  42.1575520  46.9843382
  51.2003524  42.4422351  46.5982000  50.6615386  41.6990863  47.6660078
  51.2418329  41.5372886  48.5626643  49.3692903  41.1541361  47.5667030
  48.9580200  40.5838454  48.3864751  48.6149333  41.3438580  46.3963816
  47.6254786  40.9170070  46.3187705  49.1507586  42.0842611  45.3273370
  48.5709922  42.2282627  44.4276773  50.4390070  42.6370040  45.4287094
  50.8446235  43.2004372  44.6006301  54.3324007  44.4616680  47.7624771
  54.8875307  45.0195541  46.8150708  54.9682301  44.0645395  48.8743458
  54.4189371  43.6066977  49.6025375  56.4048217  44.1589059  49.1214518
  56.9335766  43.8813632  48.2101707  56.7709316  45.6028120  49.5081620
  56.1846691  46.2991227  48.9083931  56.5177606  45.7570623  50.5568423
  58.2542576  45.9306160  49.3068578  58.8649944  45.2941682  49.9474487
  58.5203199  45.7522387  48.2652276  58.5201065  47.4028745  49.6481161
  57.8508908  48.0314933  49.0602880  58.3122192  47.5808489  50.7036927
  59.9016601  47.7843885  49.3260823  60.0693303  48.0736755  48.3628494
  60.9539017  47.7721871  50.1627750  60.8349943  47.4223476  51.4514547
  59.9250625  47.1510673  51.8235221  61.6541391  47.4233181  52.0588934
  62.1560838  48.1262473  49.6915195  62.2588692  48.3980326  48.7137041
  62.9675060  48.1291584  50.3100755  56.7683398  43.1834919  50.2507981
  56.0017864  43.0333745  51.2024234  57.9421134  42.5387754  50.1589437
  58.5442635  42.7207911  49.3566772  58.3919375  41.5177207  51.1107366
  57.6122817  40.7610426  51.1977600  59.6817696  40.8593197  50.5869284
  60.3973559  41.6421017  50.3356166  60.1233696  40.2625764  51.3847303
  59.5050063  39.9441620  49.3645053  59.0604651  40.5100383  48.5453123
  60.4959620  39.6165271  49.0500978  58.6528406  38.6982688  49.6649295
  59.0072203  38.2351929  50.5853351  57.6081175  38.9799674  49.7988905
  58.7550512  37.6578492  48.5445554  59.7988051  37.3678222  48.4241478
  58.1785084  36.7770906  48.8261736  58.2464456  38.1667921  47.2602986
  57.8295397  39.1088250  47.4012678  59.0299645  38.2309995  46.5796690
  57.5218470  37.5177750  46.8928279  58.6586547  42.0720296  52.5207028
  58.6822208  41.2904347  53.4719962  58.8632537  43.3905548  52.6583449
  58.8157438  43.9820451  51.8287558  59.2271589  44.0453309  53.9096012
  58.7586326  43.5149601  54.7394801  60.7504908  43.9674552  54.1031090
  61.0666563  42.9247644  54.0740699  61.0086058  44.3796121  55.0789268
  61.4428456  44.6903379  53.1054686  62.4047728  44.6098591  53.2746468
  58.7377364  45.4971900  53.9316181  58.3832873  46.0635148  52.8961747
  58.7537148  46.0997380  55.1288544  59.0459048  45.5674687  55.9488772
  58.5133250  47.5263601  55.3142353  57.6320716  47.8005553  54.7335431
  58.2274865  47.8502448  56.7921125  59.1040208  47.5837889  57.3823877
  58.0779153  48.9255918  56.8926772  57.0008192  47.1436252  57.3840010
  56.1719350  46.5815282  56.6729180  56.8790181  47.1791282  58.7135923
  56.0814438  46.7312256  59.1634181  57.5819462  47.6560554  59.2785584
  59.7141051  48.3404386  54.8099164  60.8587576  47.8883345  54.8701950
  59.4330049  49.5640712  54.3452789  58.4578806  49.8653398  54.3355458
  60.4177307  50.5567159  53.9455672  61.1646759  50.0840762  53.3080599
  59.7355780  51.7045294  53.1750960  58.8835084  52.0429186  53.7655325
  60.4277532  52.5434761  53.1006442  59.2545105  51.3591643  51.7512916
  58.6766915  50.4349262  51.7735415  58.3509733  52.4933298  51.2525421
  58.8925872  53.4388261  51.2527926  58.0160369  52.2796309  50.2376493
  57.4837305  52.5855869  51.9069766  60.4163131  51.1881848  50.7620237
  61.1166687  50.4362600  51.1246875  60.0290669  50.8718659  49.7932917
  60.9417581  52.1348901  50.6393837  61.1125507  51.1346947  55.1789754
  60.4963536  51.3198457  56.2301301  62.3902090  51.4849284  54.9987348
  62.8263553  51.2711876  54.1016656  63.1336223  52.3720205  55.8837113
  62.9804160  52.0485804  56.9136853  64.6339213  52.2824631  55.5500047
  64.7858114  52.5587272  54.5066631  65.1814710  52.9923317  56.1697505
  65.2082304  50.8767381  55.7896534  65.0808496  50.6105490  56.8395365
  64.6769859  50.1498938  55.1754722  66.6962128  50.8244562  55.4280212
  66.8258493  51.0965245  54.3806577  67.2495778  51.5249529  56.0537125
  67.2343524  49.4088678  55.6508330  67.1051261  49.1381521  56.6982453
  66.6701010  48.7114357  55.0317063  68.6618702  49.3138586  55.3013416
  68.7904298  49.5624151  54.2998806  69.2082961  49.9695473  55.8953138
  68.9941496  48.3414948  55.4620931  62.6106537  53.8095747  55.7032238
  62.0364632  54.1198006  54.6579778  62.8066781  54.7114133  56.6822961
  63.3931938  54.4282161  58.0630306  64.4480333  54.1714684  57.9721288
  62.8499042  53.6158737  58.5457792  63.2444053  55.7683216  58.9330472
  64.2059246  56.0618950  59.3529998  62.5233664  55.6010119  59.7328244
  62.6912717  56.8960500  57.9423202  63.4537968  57.6609834  57.7910443
  61.7850683  57.3424142  58.3519034  62.3459946  56.1650381  56.5573812
  61.2626511  56.1682986  56.4341853  62.9916912  56.8613609  55.3562940
  64.2034113  56.7664640  55.1576712  62.1539684  57.5498588  54.5664812
  61.1678714  57.5770472  54.8270621  62.5001872  58.2227932  53.3138193
  61.5487757  58.5450549  52.8921505  63.3116936  59.5042328  53.5784617
  64.3061747  59.2247454  53.9280447  63.4413126  60.0372087  52.6359371
  62.6878428  60.4747237  54.5669933  61.5012019  61.1571904  54.2334181
  61.0164380  60.9754153  53.2857162  60.9537693  62.0961432  55.1259153
  60.0510296  62.6292310  54.8656820  61.5862967  62.3501375  56.3542581
  61.1688050  63.0753780  57.0369234  62.7663148  61.6680312  56.6925246
  63.2556067  61.8708569  57.6334907  63.3147431  60.7279138  55.8034410
  64.2265654  60.2118876  56.0677247  63.1297062  57.3060089  52.2441121
  63.8316830  57.8008041  51.3600741  62.8751909  55.9860910  52.2980827
  62.3088237  55.6229996  53.0641668  63.2112608  55.0572770  51.2211024
  64.1578153  55.3709422  50.7804544  63.4130006  53.6322117  51.7675984
  64.1589357  53.6693586  52.5613609  62.4717390  53.2741966  52.1839549
  63.8920316  52.6447213  50.6848531  63.1614966  52.6100807  49.8766145
  64.8332192  53.0092578  50.2727938  64.0997584  51.2066385  51.1730164
  63.8850211  50.9378153  52.3743290  64.4727856  50.3800801  50.3117325
  62.1248058  55.1079033  50.1400351  60.9333880  55.1652761  50.4497108
  62.5627548  55.0554603  48.8765006  63.5684236  55.0032405  48.7147497
  61.7174211  55.0316103  47.6894390  60.6716751  55.0902167  47.9904416
  62.0393272  56.2675411  46.8360326  61.9531506  57.1506527  47.4688883
  63.0703131  56.2069876  46.4876977  61.1122324  56.4445993  45.6244767
  61.3394238  55.6824670  44.8795637  60.0712178  56.3492420  45.9316258
  61.3365830  57.8362832  45.0240404  61.0361556  58.5855723  45.7569315
  62.3980482  57.9743524  44.8160198  60.5525531  58.0444085  43.7980518
  59.5885258  58.3505875  43.9276663  61.0162425  57.9470320  42.5389236
  62.2648203  57.5328672  42.2727697  62.8910363  57.2805647  43.0378547
  62.5869669  57.4685526  41.3073055  60.2104518  58.2725591  41.5204592
  59.2580187  58.5879961  41.7058039  60.5488742  58.2038291  40.5610451
  61.9297297  53.7145285  46.9382336  63.0507289  53.2086628  46.8637375
  60.8402630  53.1857697  46.3663852  59.9481584  53.6690791  46.4739331
  60.8300211  51.9604745  45.5772384  61.8373796  51.7710844  45.2073662
  60.4019082  50.7719002  46.4616683  61.0547996  50.7346079  47.3342198
  59.3835210  50.9401702  46.8129043  60.4685370  49.4037209  45.7692119
  61.1644151  49.2846291  44.7378595  59.8228172  48.4763759  46.3044149
  59.8963454  52.1625461  44.3834596  58.7515234  52.5804626  44.5547154
  60.4015014  51.8501413  43.1821272  61.3560358  51.4941788  43.1390719
  59.7173976  52.0285563  41.8986924  58.6638280  52.2110998  42.1092106
  60.2499745  53.2792912  41.1590911  59.6965411  53.3604005  40.2238485
  59.9328179  54.5507869  41.9648748  60.5843908  54.6248504  42.8359611
  60.0704723  55.4307977  41.3361466  58.8944803  54.5247276  42.2960575
  61.7515795  53.1624166  40.8133400  62.3425067  53.1726643  41.7292664
  61.9307958  52.2132206  40.3077418  62.2557493  54.2803956  39.8937723
  62.2026446  55.2430341  40.4011540  63.2947362  54.0858484  39.6262869
  61.6560307  54.3139873  38.9842350  59.7411833  50.7416817  41.0548820
  59.5467923  50.7942588  39.8393674  59.9588898  49.5868201  41.7035542
  60.1154722  49.6190407  42.7106057  59.9395796  48.2661111  41.0939595
  60.6690444  48.2574697  40.2844260  60.3799965  47.2383912  42.1455325
  61.3868429  47.4811522  42.4862983  59.7019188  47.2787138  42.9974649
  60.3788242  45.9268092  41.6222321  60.6673558  45.3110697  42.3275451
  58.5545087  47.9335060  40.5211650  57.5247317  48.3022153  41.0888250
  58.5598933  47.2019479  39.4002374  59.4619639  46.9473632  38.9969417
  57.3773680  46.6584359  38.7286321  56.5175528  46.7935043  39.3840811
  57.0801863  47.4342944  37.4292416  56.1939332  46.9957942  36.9712863
  56.7791613  48.9182331  37.6832095  57.6636984  49.4296138  38.0619469
  56.4685300  49.3899005  36.7512165  55.9715786  49.0097693  38.4093460
  58.1492244  47.3058421  36.5123007  57.9249822  47.8083179  35.7009632
  57.5208951  45.1398930  38.5035251  56.6980015  44.5490079  37.8022584
  58.5465114  44.5148943  39.1099125  59.1873359  45.0742950  39.6733801
  58.7974379  43.0799671  39.0864853  58.8865508  42.7606993  38.0478150
  60.1310931  42.7990660  39.8001011  60.9256023  43.3318205  39.2784646
  60.0718409  43.1801899  40.8201123  60.4889715  41.3039463  39.8491524
  59.7504441  40.7706578  40.4477288  60.4631177  40.9047821  38.8355068
  61.8717234  41.0401223  40.4555494  62.2466069  41.7638598  41.4042998
  62.5305078  40.0957357  39.9658006  57.6370087  42.3351342  39.7503061
  57.1891995  42.7194917  40.8320261  57.1662784  41.2653801  39.0946407
  57.6006350  40.9939664  38.2126923  55.9880006  40.5199954  39.5141786
  55.1902328  41.2396177  39.6970975  55.5215812  39.5762631  38.3831935
  56.3265616  38.8724818  38.1719367  54.2990569  38.7529102  38.8151095
  53.4752252  39.4097304  39.0928891  53.9801032  38.1126539  37.9921914
  54.5507920  38.1201650  39.6656769  55.2114800  40.3328626  37.0704546
  56.1442467  40.6962047  36.6393516  54.7779555  39.6293992  36.3598726
  54.2644611  41.5331343  37.1946002  54.7448188  42.3381264  37.7509760
  54.0265954  41.8986520  36.1954997  53.3408097  41.2486817  37.6985891
  56.2804318  39.8017167  40.8354783  57.1932499  38.9803896  40.9261751
  55.4878912  40.1606140  41.8526298  54.7488884  40.8380752  41.6653728
  55.6596929  39.7751781  43.2415248  56.6951611  39.9639644  43.5262323
  54.7541770  40.6649015  44.1027363  55.0488203  41.7044640  43.9613322
  53.7266013  40.5699948  43.7522540  54.7918231  40.3530252  45.5845683
  55.8606419  40.8234079  46.3698526  56.6664214  41.3792132  45.9137267
  55.8760203  40.5854113  47.7536084  56.6974517  40.9528151  48.3497610
  54.8156482  39.8786918  48.3643354  54.8232968  39.6739005  49.7124589
  53.9513720  39.3985157  50.0632514  53.7464205  39.3976496  47.5705535
  52.9242619  38.8653414  48.0254119  53.7432612  39.6268642  46.1840457
  52.9195446  39.2661418  45.5858591  55.3409102  38.2946890  43.4498766
  54.2426561  37.8400853  43.1299981  56.3069474  37.5704394  44.0292346
  57.1890911  38.0272320  44.2608551  56.1657420  36.1778108  44.4284472
  55.6123136  35.6521605  43.6500381  57.5638014  35.5422669  44.5124699
  58.0236513  35.6283684  43.5279834  58.1735278  36.0975584  45.2256873
  57.5509629  34.0601347  44.9198706  57.2367597  33.9751764  45.9598164
  56.8233717  33.5304010  44.3045339  58.9158346  33.3746783  44.7607198
  59.9024231  33.9862938  44.3526285  58.9792794  32.0822750  45.0881466
  59.8604809  31.5771913  44.9994933  58.1450979  31.5987132  45.4201831
  55.3752935  36.0884739  45.7402776  55.5679008  36.8932266  46.6520695
  54.4877235  35.0912254  45.8200588  54.3972407  34.4613398  45.0228010
  53.5709026  34.8595915  46.9333001  54.0233678  35.2543891  47.8426978
  52.2740780  35.6343012  46.6700725  51.8203709  35.2946313  45.7391251
  51.5716864  35.4710400  47.4877631  52.4868726  36.7007659  46.5939453
  53.3423500  33.3533710  47.1578206  52.3138682  32.9455856  47.6989391
  54.3084059  32.5326834  46.7223014  55.1274420  32.9508502  46.2809712
  54.3127287  31.0837206  46.8246066  53.8465439  30.7699619  47.7581713
  53.7490097  30.6644804  45.9908803  55.7485770  30.5572442  46.7854128
  56.7001792  31.3073711  47.0121880  55.8960668  29.2550513  46.5143176
  55.0676961  28.6859923  46.3397383  57.1923864  28.5829773  46.4579459
  57.8270224  29.0003140  47.2401634  56.9962261  27.0932383  46.7729711
  56.4987276  26.9911801  47.7375085  57.9720309  26.6116817  46.8352472
  56.2276600  26.4416360  45.7817407  56.1368611  25.4989736  46.0320890
  57.9157408  28.7700371  45.1123130  59.1290189  28.5716257  45.0645289
  57.1938041  29.1408782  44.0388563  56.1938569  29.3055508  44.1505907
  57.7272753  29.2300413  42.6788841  58.6827875  28.7050374  42.6610693
  56.8110480  28.4956153  41.6793243  57.2533915  28.5976209  40.6880861
  56.6939432  26.9969734  41.9864155  56.1852248  26.8403993  42.9373840
  56.1265401  26.5063227  41.1956073  57.6879320  26.5526454  42.0320670
  55.5182896  29.0687956  41.6393978  55.5925596  30.0217094  41.8581792
  57.9407249  30.6989160  42.2641055  57.0452626  31.5196193  42.4748524
  59.0859264  31.0424722  41.6409557  60.3121491  30.1454828  41.4609169
  60.0650831  29.2869844  40.8364012  60.6637507  29.8091645  42.4365112
  61.4562786  31.0224085  40.7566882  61.6075944  30.6605989  39.7389700
  62.3896029  30.9668105  41.3165029  60.9064779  32.5246944  40.7083516
  61.0703708  32.9732207  39.7281897  61.4162502  33.1129496  41.4710520
  59.3451986  32.4430962  41.0729317  59.1122630  33.1956000  41.8256096
  58.4857654  32.6880966  39.8276151  58.1278238  31.7480765  39.1159339
  58.1689712  33.9644117  39.5756287  58.5202776  34.6844181  40.1910397
  57.2394314  34.3845977  38.5312253  56.4965718  33.5985626  38.3851108
  56.5040091  35.6353459  39.0224675  57.2346735  36.4237372  39.2057535
  55.8206428  35.9800315  38.2469810  55.5629336  35.3570622  40.5460800
  57.9221455  34.6461814  37.1830307  57.2902162  34.4263300  36.1507208
  59.1899574  35.0939599  37.1892253  59.6482262  35.2307617  38.0897635
  59.9712283  35.4647048  36.0033249  60.8657574  35.9612907  36.3802521
  60.4558800  34.2190340  35.2254604  59.5955675  33.6379893  34.8935214
  60.9862421  34.5532417  34.3331766  61.4114842  33.2994639  35.9984340
  61.6384017  33.4527727  37.1973648  61.9999821  32.3333591  35.2877098
  62.6584957  31.6981296  35.7390103  61.8023034  32.2407795  34.2908015
  59.2616830  36.5125195  35.1200136  59.3567888  36.4666387  33.8925138
  58.5358056  37.4514902  35.7499381  58.4842752  37.4295856  36.7687603
  57.8208784  38.5310237  35.0776386  57.6665618  39.3294045  35.8037017
  58.4475090  38.9222321  34.2757389  56.4625772  38.1273859  34.4862771
  55.7760077  38.9918386  33.9423719  56.0735921  36.8452185  34.5832686
  56.6956835  36.1793712  35.0417778  54.7952206  36.3259614  34.1063816
  54.4430219  36.9503861  33.2857948  54.9605255  34.8861430  33.5657668
  55.3245208  34.2454635  34.3688715  53.6182058  34.3111546  33.0809019
  53.1877202  34.9565899  32.3155122  53.7699379  33.3145819  32.6644164
  52.9208805  34.2256410  33.9142656  55.9751903  34.8264551  32.4092575
  56.9636053  35.1263503  32.7558503  56.0443897  33.8069433  32.0312837
  55.6604362  35.4863864  31.6012875  53.7790048  36.3954369  35.2505702
  54.0182951  35.8339519  36.3206692  52.6399204  37.0574567  35.0019026
  52.5114361  37.4953499  34.0896267  51.5321123  37.1559480  35.9480536
  51.9509839  37.2403767  36.9508997  50.6996207  38.4204570  35.6860255
  50.3995866  38.4553731  34.6388458  49.8030830  38.3802065  36.3043830
  51.4867042  39.6911440  36.0440591  51.7952949  39.6227128  37.0875618
  52.3799022  39.7488148  35.4217799  50.6731265  40.9769927  35.8716797
  49.5023300  40.9923032  36.3130313  51.2481312  41.9397943  35.3170550
  50.6533371  35.9006587  35.9132112  50.5168751  35.2413997  34.8823466
  50.0455189  35.6019209  37.0675187  50.2058109  36.2127122  37.8686594
  49.1894527  34.4506680  37.2982506  48.2684223  34.5562682  36.7246649
  49.7080054  33.5496876  36.9685048  48.8486889  34.3288231  38.7842098
  48.8034164  35.3256604  39.5072117  48.6188976  33.0883637  39.2351050
  48.6589282  32.3065148  38.5811211  48.4135619  32.7693249  40.6424079
  47.7261474  33.5038449  41.0624622  47.7565275  31.3880552  40.7597528
  46.9430274  31.3259652  40.0366571  48.4835173  30.6204094  40.4946743
  47.1823703  31.0875411  42.1309653  45.8617784  31.4710294  42.4387114
  45.2600086  31.9854322  41.7037720  45.3165592  31.1775319  43.7001726
  44.3026155  31.4670484  43.9324063  46.0930734  30.5080722  44.6611025
  45.6741158  30.2873492  45.6313818  47.4183515  30.1448990  44.3656583
  48.0215847  29.6459631  45.1104279  47.9580046  30.4218309  43.0978254
  48.9696774  30.1233824  42.8658433  49.7541409  32.8504147  41.3878625
  50.7796324  32.4066393  40.8670290  49.7333155  33.4364051  42.5951651
  48.8316029  33.7455410  42.9589635  50.9096256  33.8320762  43.3795597
  50.5105363  34.3753914  44.2364735  51.6684061  32.6117702  43.9374302
  52.1248479  32.0715342  43.1073158  52.4810839  32.9543351  44.5783421
  50.8083764  31.6497827  44.7544632  49.9292938  32.0629079  45.5086398
  51.0774455  30.3520794  44.6073370  50.5366111  29.6596922  45.1259006
  51.8192326  30.0538513  43.9742992  51.8576306  34.8119358  42.6595573
  52.9984705  34.9781474  43.0939016  51.4105556  35.4454733  41.5644992
  50.4607811  35.2815695  41.2632852  52.2366776  36.2760899  40.6981819
  53.1145655  36.6133334  41.2458987  52.7274029  35.4502875  39.5031368
  51.8780984  34.9406371  39.0467484  53.1593316  36.1215247  38.7650960
  53.9798383  34.2184233  39.9409020  51.4482617  37.5201802  40.3038383
  50.7857567  37.5618274  39.2685951  51.5229379  38.5284043  41.1782458
  52.1112869  38.4162836  42.0033739  50.7212982  39.7410544  41.1104105
  49.9457926  39.6221003  40.3530235  50.0300113  39.9638472  42.4664104
  50.7700123  40.3469074  43.1695815  49.2631319  40.7293630  42.3475004
  49.3920906  38.7168871  43.0648932  48.4784317  37.9551708  42.3080897
  48.2019173  38.2716313  41.3131929  47.9400444  36.7672923  42.8300254
  47.2511856  36.1835766  42.2377050  48.3038564  36.3372857  44.1272008
  47.7814699  35.1835422  44.6341439  48.4641710  34.5818162  44.9987122
  49.2125621  37.1046389  44.8923524  49.4954500  36.7826625  45.8840942
  49.7550973  38.2872283  44.3591998  50.4580804  38.8602340  44.9452111
  51.6023974  40.9286064  40.7289114  52.7356279  41.0277984  41.1994425
  51.0647782  41.8556493  39.9238660  50.1224570  41.7222205  39.5555870
  51.7114602  43.1417169  39.6839022  52.7189206  42.9425519  39.3176962
  50.9500259  43.9210833  38.6034436  50.7647324  43.2557986  37.7605370
  49.9806671  44.2275158  38.9960115  51.6958505  45.1348600  38.0790527
  52.7458145  44.9606213  37.1570346  53.0116906  43.9694182  36.8207009
  53.4549191  46.0703478  36.6693750  54.2626447  45.9283839  35.9667124
  53.1044369  47.3644736  37.0874497  53.6417325  48.2208216  36.7058326
  52.0442057  47.5454181  37.9919003  51.7606235  48.5441545  38.2888038
  51.3465989  46.4330435  38.4972740  50.5373648  46.5814745  39.1973100
  51.7649499  43.8941203  41.0229772  50.7533470  43.9203225  41.7297940
  52.9187317  44.4651702  41.4191183  54.1943124  44.6397524  40.5924838
  53.9939093  45.1928303  39.6742766  54.6081133  43.6584527  40.3569975
  55.2367097  45.4529355  41.5044795  55.2259310  46.4980261  41.1953734
  56.2485173  45.0539188  41.4355956  54.6680261  45.3711105  42.9979217
  54.7829615  46.3230970  43.5150527  55.1973079  44.5862870  43.5381198
  53.1232966  44.9559432  42.8583473  52.9066070  44.1405429  43.5491635
  52.2370413  46.1534130  43.2049112  51.9976057  46.3852446  44.3853242
  51.7672443  46.8995251  42.1929717  52.0034789  46.6309607  41.2376642
  50.9802183  48.1173049  42.3517111  51.1041419  48.4820750  43.3713031
  51.5011529  49.2164452  41.4035420  51.1404443  48.9886952  40.4004542
  51.0503932  50.1630325  41.7027078  53.0359683  49.3979877  41.3394545
  53.4925980  48.4761979  40.9799510  53.3824540  50.5011745  40.3316432
  52.9600239  51.4507415  40.6584234  54.4653917  50.5935655  40.2459069
  52.9812333  50.2509481  39.3494020  53.6522699  49.7459074  42.7032991
  53.5358204  48.9055130  43.3876950  54.7182613  49.9420305  42.5899319
  53.1685856  50.6278981  43.1227366  49.4834689  47.8483009  42.1226256
  49.0946422  46.8005306  41.6034905  48.6582449  48.8372522  42.4895174
  49.0701180  49.6684963  42.9145817  47.2179871  48.8859913  42.2618374
  46.9833465  48.3327057  41.3525978  46.4374043  48.2915436  43.4535351
  47.0614893  48.3029081  44.3466951  45.5676243  48.9121165  43.6673156
  45.9351976  46.8609682  43.2059865  46.7906845  46.2050442  43.0470056
  45.4107392  46.5263467  44.1010942  44.9524389  46.7228167  42.0387622
  44.3269881  47.6890020  41.6040173  44.8009193  45.4952721  41.5361351
  44.1563777  45.3379522  40.7617336  45.3311046  44.7163730  41.9251707
  46.7978105  50.3405306  42.0580406  47.2655000  51.2303842  42.7662948
  45.8703053  50.5589262  41.1179180  45.5261668  49.7707131  40.5703043
  45.2258309  51.8452748  40.9037079  45.9772400  52.6290594  40.9993957
  44.6617970  51.8955583  39.4779652  45.4713853  51.7549867  38.7620515
  43.9303181  51.0980506  39.3492249  44.0371657  53.1343723  39.2259303
  43.4294827  53.0275028  38.4647278  44.1408014  52.0853013  41.9568305
  43.4263066  51.1575200  42.3446706  44.0023849  53.3481757  42.3806042
  44.6353304  54.0622956  42.0221663  42.9079235  53.8002031  43.2316757
  42.8053074  53.1177215  44.0745966  43.2308051  55.1986740  43.7654843
  43.4494386  55.8569819  42.9247108  42.3415095  55.5910416  44.2589334
  44.3700446  55.2518577  44.7634537  44.1645358  54.7628869  46.0665449
  43.2193872  54.3131645  46.3320516  45.1753975  54.8746006  47.0337510
  45.0036048  54.5002576  48.0324449  46.4077228  55.4815951  46.6962438
  47.3836177  55.6063029  47.6382411  47.0374671  55.5621330  48.5540674
  46.6248371  55.9520081  45.3796276  47.5667479  56.4093759  45.1138654
  45.6074258  55.8310137  44.4173176  45.7705748  56.2050604  43.4175284
  41.5778515  53.8451736  42.4696251  40.5368925  53.5714687  43.0674513
  41.6124029  54.1862517  41.1697514  42.5118991  54.3904801  40.7356667
  40.4258586  54.3350911  40.3388746  40.7415974  54.5284607  39.3140823
  39.8532700  53.4071180  40.3592033  39.5506578  55.4941523  40.8167571
  38.3474990  55.3006563  40.9856780  40.1573494  56.6638473  41.0845612
  41.1618305  56.7441675  40.9273626  39.4818942  57.8286036  41.6517200
  39.0419012  57.5394362  42.6056626  40.4896039  58.9602405  41.8985459
  40.9922990  59.1892036  40.9590910  39.9277654  59.8476992  42.1882605
  41.5331776  58.7201421  42.9766942  41.1252225  58.5133795  44.3073913
  40.0723669  58.4751539  44.5446208  42.0782496  58.3906423  45.3324674
  41.7576619  58.2491334  46.3541032  43.4474056  58.4800661  45.0339206
  44.1803467  58.3956505  45.8225170  43.8608104  58.6821432  43.7053084
  44.9142502  58.7582515  43.4787824  42.9080915  58.8004614  42.6771701
  43.2370141  58.9746589  41.6630837  38.3688364  58.3377400  40.7295701
  38.5747988  58.4762574  39.5250298  37.2116389  58.6612055  41.3271637
  37.1306923  58.5258896  42.3349153  36.0444518  59.2179206  40.6476664
  36.3385789  59.4913488  39.6348134  34.8924388  58.2000025  40.5520376
  34.4781653  58.0368745  41.5464594  34.1024046  58.6340308  39.9386279
  35.2832831  56.8424308  39.9549475  35.7125874  56.9971526  38.9646985
  36.0352369  56.3755088  40.5910925  34.0808762  55.9035594  39.8339008
  33.0758320  56.2477609  39.2141836  34.1819746  54.7071875  40.4206907
  33.4077917  54.0456566  40.3657385  35.0313165  54.4579288  40.9269193
  35.5562024  60.4697884  41.3865097  35.6769139  60.5367752  42.6124553
  34.9538569  61.4405034  40.6732480  34.8485183  61.4920510  39.1478308
  34.3160788  60.6203724  38.7666960  35.8499084  61.5335907  38.7187490
  34.0519548  62.8269551  38.7639968  33.0711799  62.5566657  38.3728380
  34.6029343  63.4081909  38.0238018  33.8704172  63.6528809  40.1228863
  32.8387366  63.9876210  40.2345205  34.5383067  64.5147907  40.1078811
  34.3105614  62.6725176  41.3190078  35.0570526  63.1804148  41.9298771
  33.0970034  62.3161730  42.1947301  32.6896120  63.1345276  43.0190031
  32.5222362  61.1152351  42.0121241  32.9271442  60.4843150  41.3210733
  31.2946352  60.6580317  42.6662357  30.7085964  61.5341162  42.9418446
  30.4543706  59.8346404  41.6701197  29.5358175  59.5345755  42.1746187
  30.0572923  60.6431952  40.4271349  30.9362009  60.8956442  39.8338777
  29.3721431  60.0560914  39.8155854  29.5544342  61.5609961  40.7325549
  31.1416491  58.6591297  41.2809876  30.5765931  58.1641493  40.6517769
  31.5458745  59.8550611  43.9557155  30.5848593  59.5713753  44.6703637
  32.8026370  59.4880355  44.2604486  33.5631453  59.7531937  43.6339972
  33.1565051  58.7123164  45.4484361  32.4876996  57.8541850  45.5098189
  34.6014050  58.1939525  45.3337886  35.2772628  59.0437546  45.2390908
  34.8444108  57.6698606  46.2585399  34.8565282  57.2139934  44.1827017
  35.9809050  57.1302051  43.6934438  33.8408787  56.4620352  43.7460680
  33.9874213  55.7996459  42.9842992  32.9200224  56.5513641  44.1743367
  32.9871533  59.5266983  46.7380201  33.0150343  60.7566953  46.7165476
  32.8424736  58.8120320  47.8631694  32.8267377  57.7945815  47.7933704
  32.8175822  59.3683687  49.2091879  32.1465376  60.2267746  49.2346319
  32.4355322  58.6143045  49.8973908  34.2148034  59.7985604  49.6596909
  35.2098325  59.3797089  49.0730483  34.2735582  60.6506152  50.6928707
  33.4008971  60.9128010  51.1505291  35.4611839  61.4187807  51.0790118
  35.7717542  62.0006586  50.2108325  35.0710758  62.4171637  52.1984188
  34.6866841  61.8560526  53.0501015  36.2730876  63.2478040  52.6787243
  36.7194063  63.7707110  51.8325630  35.9485589  63.9790114  53.4186284
  37.0201317  62.6065537  53.1469690  33.9786739  63.3960830  51.7293301
  33.0681284  62.8589128  51.4642169  33.7356362  64.0921995  52.5313379
  34.3276721  63.9595431  50.8641649  36.6519297  60.5319649  51.4884397
  37.7929011  60.8957039  51.2018070  36.4006771  59.3673275  52.1082710
  35.4339582  59.1127520  52.3104262  37.4381526  58.4124160  52.4966955
  38.2070223  58.9365581  53.0635159  36.9783443  57.6649626  53.1430420
  38.0976059  57.6880411  51.3139904  39.1135615  57.0217359  51.5074681
  37.5369649  57.8381633  50.1047072  36.6980700  58.4144183  50.0374413
  38.0085503  57.2530367  48.8549828  38.8804162  56.6315753  49.0577450
  36.9126253  56.3540129  48.2717730  36.0658390  56.9802558  47.9921397
  37.2948902  55.8984533  47.3577199  36.4073004  55.2472409  49.1773382
  35.2267112  55.4341122  49.9252774  34.7053458  56.3793426  49.8927416
  34.7058052  54.3820306  50.6961460  33.7928976  54.5270862  51.2547733
  35.3649318  53.1299147  50.7197271  34.8376185  52.0930138  51.4311441
  35.4644836  51.3487209  51.5445251  36.5608579  52.9519519  49.9852941
  37.0713706  52.0003980  49.9974527  37.0767675  54.0098710  49.2175815
  37.9756874  53.8594821  48.6374857  38.4121627  58.3169053  47.8214884
  39.0002696  57.9534548  46.8047027  38.1149789  59.6072295  48.0610111
  37.6146699  59.8470939  48.9168650  38.5269724  60.7155120  47.2013476
  38.2468452  60.4692576  46.1772306  37.8084855  62.0152686  47.6059390
  37.8635127  62.1369756  48.6872047  38.3257078  62.8583117  47.1471271
  36.3408821  62.0574160  47.1557782  36.2945728  62.0227625  46.0679806
  35.8248901  61.1720677  47.5268533  35.6084483  63.3109099  47.6482573
  36.1847264  64.3937646  47.7303740  34.3222974  63.1737934  47.9766293
  33.7925225  63.9798056  48.3074220  33.8714562  62.2627115  47.8989515
  40.0486961  60.9246841  47.2805751  40.6511358  60.6117044  48.3081462
  40.6788099  61.4820708  46.2291006  40.0484699  61.8160245  44.8755362
  39.3260016  62.6238354  44.9936341  39.5587572  60.9356220  44.4590417
  41.2294760  62.2871818  43.8987821  41.0835421  63.3294884  43.6143805
  41.2574581  61.6602474  43.0076288  42.5921941  62.1457686  44.7232829
  43.1790576  63.0624680  44.6700432  43.1757640  61.3210831  44.3144748
  42.1728997  61.8035673  46.2348938  42.7341966  60.9320357  46.5732907
  42.4723227  62.9935083  47.1508569  41.6220263  63.8570844  47.3715521
  43.7155467  63.0320904  47.6389340  44.3486383  62.2715775  47.3916669
  44.2762451  64.0767111  48.4806667  43.7247777  65.0050706  48.3287021
  44.2155408  63.6915693  49.9714631  44.4736514  62.6389388  50.0910169
  44.9768712  64.2636463  50.5026408  42.8858648  63.9573715  50.6456863
  41.8095631  63.0663270  50.4751715  41.9379270  62.1734639  49.8808793
  40.5649470  63.3381676  51.0662963  39.7389021  62.6595886  50.9157790
  40.3966729  64.5039194  51.8505804  39.1892290  64.7845637  52.4180468
  39.2430870  65.4720833  53.1144088  41.4851750  65.3830766  52.0430688
  41.3621142  66.2749900  52.6395916  42.7247523  65.1048474  51.4459611
  43.5525551  65.7821144  51.5975687  45.7259844  64.2785183  48.0580985
  46.5437568  63.3696541  48.1976270  46.0357407  65.4937650  47.5928538
  45.2909809  66.1831739  47.4916207  47.3989867  65.9687625  47.4155669
  47.9804360  65.2094704  46.8925869  47.4034555  67.2579664  46.5859215
  46.6093235  67.9179831  46.9352253  48.3607886  67.7631350  46.7095822
  47.2068531  66.9446579  45.0997468  48.0608630  66.3702854  44.7422762
  46.3059252  66.3441191  44.9730891  47.0730358  68.2196938  44.2678132
  46.1656940  68.7490197  44.5598504  47.9340596  68.8603060  44.4593306
  47.0054371  67.8948443  42.8367460  46.7565500  66.9341285  42.6012012
  47.2746564  68.7412512  41.8289011  47.5964891  70.0239042  42.0572100
  47.6429948  70.3752383  43.0139454  47.8020155  70.6448796  41.2751944
  47.2206844  68.2922423  40.5685758  46.9729022  67.3204153  40.3857502
  47.4265615  68.9210248  39.7926368  48.0268030  66.2020747  48.7852889
  47.3631875  66.6745851  49.7092663  49.3165473  65.8685618  48.8882347
  49.7893229  65.4946539  48.0649881  50.1009726  65.9354524  50.1115550
  49.5863719  66.5758192  50.8275714  50.2727093  64.5297750  50.7416745
  50.8668715  63.9217372  50.0591812  51.0235071  64.6003743  52.0832886
  50.4639150  65.2064253  52.7966195  51.1461698  63.5982414  52.4948183
  52.0132611  65.0328381  51.9415498  48.9393860  63.7990259  50.9729687
  48.4611429  63.5800259  50.0185744  49.1213232  62.8536995  51.4838490
  48.2730236  64.4117456  51.5793948  51.4519102  66.5600518  49.7644983
  52.0527763  66.1916899  48.7560839  51.9399533  67.4617682  50.6284701
  51.3704729  67.7274734  51.4315834  53.3112310  67.9485192  50.6110437
  53.8978408  67.2856211  49.9756067  53.4294091  69.3657447  50.0107422
  52.8171695  70.0545994  50.5930814  54.8942641  69.8402652  50.0579356
  55.5431263  69.0999637  49.5894428  55.0008291  70.7846969  49.5238245
  55.2110897  69.9915478  51.0902127  52.9484343  69.3993851  48.5530435
  51.9068639  69.0836801  48.4969151  53.0240050  70.4139044  48.1605696
  53.5524154  68.7273192  47.9436870  53.8568497  67.8558374  52.0347235
  53.4719387  68.6337461  52.9098273  54.7657522  66.8954677  52.2414196
  55.0201250  66.2844252  51.4657164  55.4827085  66.7039747  53.4882528
  54.8531576  67.0433842  54.3108906  55.7949215  65.2110647  53.7163091
  56.4426942  64.8557519  52.9148621  56.5307334  65.0225125  55.0509251
  55.9363147  65.4260295  55.8711254  56.6909831  63.9596488  55.2315652
  57.5025066  65.5160533  55.0272553  54.5231252  64.3481906  53.7114456
  54.0877418  64.3344477  52.7120451  54.7676442  63.3221860  53.9858359
  53.7956395  64.7466271  54.4181498  56.7544544  67.5516746  53.4428396
  57.6652011  67.2704381  52.6605606  56.8167951  68.5629761  54.3151572
  56.0155609  68.7427378  54.9198444  58.0293307  69.3181115  54.5867614
  58.5683004  69.4539370  53.6491852  57.6915710  70.7096639  55.1483221
  57.2107146  70.5860773  56.1188232  58.6266737  71.2477305  55.3052173
  56.7743290  71.5617729  54.2424185  55.8081425  71.0664460  54.1457904
  56.5375256  72.9311753  54.8970446  57.4800967  73.4716770  54.9852136
  55.8458099  73.5162827  54.2903885  56.1053788  72.7979449  55.8893030
  57.3584548  71.7637592  52.8338045  57.3932507  70.8143055  52.2993498
  56.7285725  72.4477569  52.2657011  58.3654769  72.1744911  52.9031356
  58.9270351  68.5277319  55.5443249  58.4401030  67.7962593  56.4058781
  60.2446846  68.7035359  55.3951486  60.5720087  69.3252072  54.6560615
  61.2718314  68.0868248  56.2300748  60.8393096  67.7967485  57.1873871
  61.8516652  66.8343625  55.5574731  62.3590889  67.1269597  54.6383490
  62.5800702  66.3748961  56.2258807  60.8508656  65.8847420  55.2488632
  61.2770620  65.1121138  54.8225719  62.3731717  69.1129092  56.4841795
  62.6476706  69.9486927  55.6237973  63.0034220  69.0410272  57.6652839
  62.7435188  68.3050495  58.3213922  63.9430872  70.0498037  58.1390487
  64.2632775  70.6712276  57.3029407  63.2466669  70.9671481  59.1613755
  63.0240539  70.3878869  60.0578156  63.9499040  71.7514148  59.4435337
  61.9630621  71.6330510  58.6881376  61.9599676  72.4271325  57.5262594
  62.8802407  72.5955799  56.9871936  60.7621867  72.9836376  57.0480827
  60.7669329  73.5723625  56.1428388  59.5589867  72.7638294  57.7412084
  58.6369994  73.1869041  57.3723029  59.5609800  71.9961815  58.9174063
  58.6399598  71.8309343  59.4560241  60.7615591  71.4432388  59.3962752
  60.7528574  70.8527991  60.3003301  65.1866642  69.3715255  58.7178783
  65.1980647  68.9615949  59.8800831  66.2423111  69.2814662  57.8944022
  66.1511494  69.6187744  56.9357512  67.5813873  68.9066842  58.3368244
  67.5005518  68.0692298  59.0297052  68.4604952  68.4667825  57.1569296
  68.5266861  69.2737818  56.4271701  69.4608745  68.2707482  57.5414666
  67.9477958  67.1881790  56.4744770  67.6357329  66.4824194  57.2437013
  67.0799531  67.4299298  55.8606410  69.0090775  66.5051965  55.6026250
  69.8509910  67.2269118  55.0191365  68.9551793  65.2594417  55.5214340
  68.2347688  70.0833618  59.0632844  68.0241359  71.2412525  58.7012597
  69.0521492  69.7641973  60.0743869  69.1903125  68.7802023  60.3039035
  69.7380084  70.7393051  60.9095060  69.8831578  71.6430742  60.3174570
  68.8439965  71.0843731  62.1176400  67.8532402  71.3479789  61.7466118
  68.7341071  70.1912309  62.7334966  69.3498803  72.2454163  63.0007269
  70.3246166  71.9880897  63.4143102  69.4852287  73.5648043  62.2220074
  68.5412996  73.8117020  61.7361181  69.7570301  74.3700697  62.9049303
  70.2685400  73.4808945  61.4680548  68.3745643  72.4412683  64.1714146
  68.2935287  71.5179874  64.7448434  68.7406604  73.2283935  64.8308973
  67.3890386  72.7166855  63.7979102  71.1260778  70.1861515  61.2527603
  71.4249248  69.8420114  62.3966305  71.9551170  70.0752403  60.2073289
  71.6165152  70.3743653  59.2925922  73.3197064  69.5644745  60.2496480
  73.3331359  68.6439847  60.8328008  73.7869852  69.2439755  58.8125746
  73.8741840  70.1843053  58.2680654  74.7815745  68.8001833  58.8588196
  72.8648521  68.3010669  58.0055066  71.8598016  68.7212363  57.9642138
  73.3746625  68.1964456  56.5596636  74.3775685  67.7700863  56.5446884
  72.7064154  67.5617565  55.9773367  73.3987468  69.1859913  56.1036721
  72.7700670  66.9017505  58.6299955  72.3200316  66.9632558  59.6212584
  72.1410604  66.2639472  58.0090876  73.7625996  66.4573303  58.7109013
  74.2685263  70.5738788  60.9157687  73.9060305  71.7272312  61.1563202
  75.5080960  70.1344715  61.1785578  75.7389955  69.1744948  60.9673703
  76.6035724  70.9922725  61.6376851  76.2378029  71.5982073  62.4666958
  77.7500556  70.1111983  62.1574844  78.1099480  69.4806378  61.3431718
  78.5735402  70.7567236  62.4667969  77.3998210  69.2256299  63.3332069
  78.2578067  68.0905726  63.8502120  77.5732926  67.5605778  65.0095118
  77.9292339  66.7373726  65.6114910  76.3467080  68.2941383  65.2548873
  75.6927471  68.1289149  66.0068084  76.2343896  69.3472182  64.2056145
  75.4418514  70.0763618  64.1219137  77.0990690  71.9551776  60.5400139
  77.8777825  72.8608191  60.8401017  76.6279349  71.7874765  59.2928640
  75.9974497  71.0053990  59.1170794  76.8179399  72.7184108  58.1860937
  77.8860562  72.8992287  58.0692285  76.2887222  72.0533300  56.9092330
  75.2202574  71.8585179  57.0070708  76.4501634  72.7016362  56.0477471
  76.8101205  71.1116912  56.7396770  76.0870378  74.0500004  58.4481456
  75.1512946  74.0837748  59.2499622  76.4667708  75.1497292  57.7686933
  77.7058522  75.2724661  56.8825788  77.6284770  74.6053006  56.0248363
  78.5977422  75.0335705  57.4610796  77.7874770  76.7899578  56.3719689
  77.6866819  76.8175867  55.2864520  78.7354057  77.2384780  56.6691706
  76.5651294  77.5724439  57.0490831  75.9600241  78.0607999  56.2854307
  76.9498403  78.3170597  57.7466373  75.7085740  76.4774745  57.8545941
  75.6395314  76.7822982  58.8994733  74.3002403  76.3440089  57.2654183
  74.0928876  75.5994281  56.3058046  73.3456340  77.0934946  57.8361861
  73.5909593  77.6884478  58.6279198  71.9657026  77.1489552  57.3661664
  71.6276728  76.1282615  57.1856691  71.0656887  77.7346178  58.4524841
  71.3497849  78.7653988  58.6632868  70.0325012  77.7041457  58.1051154
  71.1485958  77.1405544  59.3631498  71.8540712  77.9449493  56.0596574
  72.6520807  78.8504993  55.8112485  70.8489587  77.6029796  55.2372033
  70.2195855  76.8520325  55.5208082  70.6356867  78.1720219  53.9031254
  71.1583510  79.1273004  53.8530647  71.2371972  77.2570789  52.8129211
  71.1687122  77.7926130  51.8663621  72.7157841  76.9074867  53.0240378
  72.8377849  76.2674057  53.8979331  73.0927542  76.3812123  52.1471651
  73.2942664  77.8221856  53.1579979  70.4869072  76.0644247  52.6875613
  70.8791542  75.3873843  53.2775517  69.1542864  78.4686358  53.6062042
  68.8714648  79.0578590  52.5635394  68.2211817  78.0866776  54.4942091
  68.5189783  77.6049336  55.3421383  66.7839003  78.3152032  54.3404749
  66.6172710  79.0714175  53.5737073  66.0475341  77.0265657  53.9102572
  66.1996750  76.2608944  54.6715796  64.5339774  77.2831175  53.7848178
  64.3571267  78.1634683  53.1673810  64.0391138  76.4248867  53.3299321
  64.0969818  77.4473710  54.7695415  66.5781301  76.4781636  52.5811474
  67.6130546  76.1599066  52.7023989  65.9899899  75.6084202  52.2866422
  66.5170010  77.2397278  51.8038879  66.2376735  78.8435024  55.6614265
  66.3653216  78.1663779  56.6742495  65.5987219  80.0216926  55.6319330
  65.5231356  80.5097055  54.7506220  65.0349094  80.6879304  56.8023533
  64.9652010  79.9827440  57.6291011  65.9410178  81.8498593  57.2274222
  65.9981724  82.5466468  56.3906316  65.4695007  82.3769161  58.0577305
  67.6418085  81.4465356  57.7154295  63.6326970  81.2175957  56.4912437
  63.3330886  81.5494565  55.3457498  62.7917923  81.3420286  57.5280512
  63.1031859  81.0536516  58.4555627  61.4701671  81.9519306  57.4302695
  60.9324838  81.5207373  56.5860426  60.9132998  81.7125104  58.3362577
  61.5354713  83.4791191  57.2795618  62.5985457  84.0817272  57.4407768
  60.3806001  84.1000379  56.9913025  59.5391549  83.5402044  56.8553230
  60.2136259  85.5549054  56.9859130  60.9042342  85.9627972  57.7233881
  60.5948327  86.1840675  55.6278432  61.6152834  85.8916056  55.3815745
  60.5852285  87.2663129  55.7540912  59.6773889  85.8284917  54.4458991
  59.7337981  84.7574733  54.2503602  58.6466693  86.0903269  54.6847142
  60.0642062  86.6012335  53.1799997  60.0015405  87.6710458  53.3795886
  61.0826140  86.3518730  52.8834109  59.1010888  86.2451960  52.0463744
  59.2248426  85.1938315  51.7851663  58.0780156  86.4086973  52.3847535
  59.3441427  87.0736180  50.8554669  60.2198381  86.7642707  50.3884500
  58.5466015  86.9740944  50.1955063  59.4366127  88.0696565  51.1398991
  58.8017960  85.9430699  57.4390475  58.7174560  86.8362372  58.3103304
  57.8292762  85.3518031  56.9198600  48.5360352  20.8046500  45.4204028
  48.9285408  20.4302658  46.3080946  49.2354217  21.4273472  44.9677444
  48.3089693  20.0160135  44.7816637  47.3102783  21.5718367  45.7104055
  46.9308954  21.9430868  44.7583478  46.2136169  20.6816055  46.3230114
  46.0361921  19.8390801  45.6540439  45.2940947  21.2638096  46.3791386
  46.5477297  20.1421438  47.7271427  47.4992750  19.6124247  47.6889556
  46.6481908  20.9752284  48.4235411  45.4723373  19.1983643  48.2722118
  44.2763448  19.5440267  48.1510451  45.8678292  18.1469082  48.8228653
  47.6026741  22.7857439  46.5949959  48.4764962  22.7414518  47.4642871
  46.8304193  23.8575094  46.3735570  46.1407793  23.8217015  45.6227138
  46.7843444  25.0189652  47.2537311  47.7432417  25.1089656  47.7640671
  46.5382103  26.3208690  46.4572804  45.5160156  26.3118224  46.0794469
  46.6988021  27.5331188  47.3891252  47.7168195  27.5755612  47.7781062
  46.4916868  28.4526748  46.8410568  46.0028829  27.4633395  48.2253962
  47.4780041  26.4824162  45.2492704  47.3429103  25.6608403  44.5455150
  47.2411591  27.4079397  44.7242137  48.5184035  26.5100631  45.5733581
  45.6811234  24.7617811  48.2854852  44.5296383  24.5383791  47.9068000
  46.0348847  24.7852044  49.5794602  47.0040795  24.9842597  49.8292910
  45.1200907  24.4423873  50.6629662  44.1303982  24.8254170  50.4155697
  45.0367571  22.9085519  50.7806322  44.8216131  22.4865343  49.7988765
  46.0000941  22.5230708  51.1125118  43.9413993  22.4375719  51.7497485
  44.1478520  22.8096821  52.7533381  42.9889754  22.8571345  51.4266063
  43.8155292  20.9119202  51.8137705  44.7363450  20.1758565  51.4622104
  42.6596589  20.4279935  52.2778911  42.5190789  19.4192424  52.3400477
  41.9162434  21.0669401  52.5595127  45.5729868  25.0765764  51.9826023
  46.7554061  25.0339651  52.3224418  44.6064691  25.6122218  52.7399268
  43.6530414  25.6164865  52.3782150  44.7750604  26.0239941  54.1301784
  45.8359094  26.0606932  54.3799097  44.1779093  27.4266051  54.3528396
  43.1069275  27.3709324  54.1608174  44.3162887  27.6920882  55.4002550
  44.7587692  28.5518989  53.4670080  44.5868986  28.3054505  52.4194505
  44.0313203  29.8748402  53.7552760  44.2003218  30.1833660  54.7867659
  44.4005184  30.6527783  53.0871696  42.9610818  29.7537292  53.5878762
  46.2672566  28.7396101  53.6784106  46.8026362  27.8693350  53.2988648
  46.6126867  29.6158365  53.1292810  46.4873844  28.8726771  54.7373657
  44.1017990  24.9709779  55.0189916  42.9478006  24.6086687  54.7817224
  44.8317007  24.4822713  56.0340933  45.7732812  24.8465154  56.1795972
  44.4216863  23.3655394  56.8859025  43.4141256  23.0510083  56.6140174
  45.3583898  22.1506122  56.6809621  46.3789791  22.4436392  56.9270629
  44.9601719  20.9862561  57.6059477  43.9265928  20.6958139  57.4178347
  45.6102768  20.1309312  57.4253682  45.0653095  21.2759294  58.6516845
  45.3407391  21.6555100  55.2249912  45.7351648  22.4249101  54.5609680
  45.9699978  20.7710472  55.1255069  44.3224143  21.4057993  54.9273874
  44.3983163  23.8466401  58.3370507  45.4451516  24.1631089  58.9010518
  43.1951180  23.8945178  58.9266908  42.3762975  23.5903351  58.4005617
  42.9530984  24.5132359  60.2254978  43.8108054  25.1461765  60.4525700
  41.7286722  25.4374632  60.1685199  40.8282853  24.8597377  59.9583801
  41.6160844  25.9102863  61.1445590  41.9007542  26.5227622  59.0938629
  42.8859397  26.9739986  59.2076974  41.8434126  26.0686917  58.1043585
  40.8580701  27.6321322  59.2014238  40.7462386  28.2163715  60.3002100
  40.2066988  27.8965877  58.1677621  42.8334870  23.4798382  61.3467927
  42.3333089  22.3731034  61.1435168  43.2949604  23.8787229  62.5382402
  43.6878883  24.8170298  62.6145616  43.2965363  23.0785247  63.7594082
  42.3488110  22.5440429  63.8344545  44.4340183  22.0419532  63.6856517
  44.3158769  21.4344192  62.7883718  44.3776061  21.3823129  64.5521835
  45.7064350  22.6535381  63.6623126  46.3883386  21.9507855  63.6167906
  43.4348845  23.9902472  64.9901068  43.4748092  25.2156085  64.8730180
  43.5058501  23.3749450  66.1797067  43.4576180  22.3564219  66.2077845
  43.6988970  24.0585584  67.4531409  44.1256272  23.3454432  68.1587449
  44.4133076  24.8708990  67.3144963  42.4130071  24.6314255  68.0602822
  42.4586335  25.0947811  69.1981595  41.2810186  24.5867606  67.3387705
  41.3112207  24.1960875  66.3972125  39.9746337  24.9740786  67.8510881
  40.0820209  25.8585541  68.4789226  39.3192885  25.2331609  67.0200599
  39.3376605  23.8405611  68.6579092  39.5149580  22.6658498  68.3325557
  38.5860782  24.2074355  69.7039188  38.4791660  25.1992796  69.9158859
  37.8709517  23.2653901  70.5534538  37.0653977  22.8050600  69.9813140
  38.5579243  22.4807470  70.8698963  37.2789253  23.9309565  71.7951519
  37.2215640  25.1586800  71.8973708  36.8448676  23.0878616  72.7444020
  36.9220601  22.0831995  72.5841886  36.3126964  23.5125589  74.0317668
  35.5541063  24.2707880  73.8402813  35.6353638  22.3189979  74.7314436
  34.8583918  21.9261979  74.0761607  36.3827699  21.5373167  74.8678027
  35.0100742  22.6415647  76.1075063  35.7759407  23.0539263  76.7647927
  33.8583807  23.6555878  76.0037027  33.0900998  23.2816023  75.3276959
  33.4189972  23.8176314  76.9877830  34.2260647  24.6131893  75.6349169
  34.4955616  21.3479654  76.7563203  35.3171313  20.6405355  76.8752869
  34.0824023  21.5656120  77.7411753  33.7214701  20.8960885  76.1362883
  37.4275055  24.1215740  74.8913610  38.5306054  23.5799333  74.9751045
  37.1015408  25.2447321  75.5383701  36.1619782  25.6179625  75.4074724
  37.9670779  25.9912884  76.4434823  38.5457843  25.2714345  77.0216036
  38.9469768  26.8877131  75.6367885  39.5328416  26.2373745  74.9873979
  38.2241188  27.8962357  74.7249132  37.6921175  28.6363395  75.3230111
  38.9579334  28.4031557  74.0976228  37.5230669  27.3866979  74.0644902
  39.9378080  27.6730324  76.5250239  39.3959703  28.2776415  77.2520188
  40.5142024  28.3534096  75.8970745  40.9350701  26.7710905  77.2584644
  41.5032635  26.1842026  76.5359799  41.6246202  27.3892059  77.8341962
  40.4124199  26.0998323  77.9400553  37.0679769  26.7755006  77.4086132
  36.0368346  27.3085151  77.0003706  37.4545867  26.8448596  78.6902228
  38.3199189  26.3879047  78.9785532  36.6885617  27.5503378  79.7147653
  35.6582785  27.2081866  79.6205422  37.1642557  27.1539295  81.1278700
  37.1418415  26.0681810  81.2242058  36.4335465  27.5443981  81.8366043
  38.5444105  27.6820963  81.5678546  38.6024098  28.7556488  81.3875489
  38.6324905  27.5410462  82.6456286  39.7429612  26.9827624  80.9172623
  39.6770816  25.8109598  80.5472384  40.8629392  27.7001247  80.8010491
  41.6943234  27.2818789  80.3845064  40.8847865  28.6657414  81.1288053
  36.7344816  29.0737153  79.4843348  37.7160243  29.5736851  78.9344556
  35.7073769  29.8293394  79.9207363  34.3626842  29.3080979  80.4242735
  34.4982373  28.8087055  81.3832279  33.9284292  28.6171271  79.7014686
  33.3935033  30.5719737  80.6111515  32.9761508  30.5867666  81.6182503
  32.5908761  30.5255522  79.8747036  34.2848380  31.8769963  80.3508213
  34.3678580  32.4513962  81.2731137  33.8365836  32.4928475  79.5711468
  35.7319631  31.3595118  79.8860421  35.9045809  31.6806661  78.8587077
  36.8453302  31.9061821  80.7848414  37.1530282  31.3285869  81.8289046
  37.4544950  33.0177125  80.3495056  37.1240453  33.4434497  79.4840832
  38.6720948  33.5792368  80.9238671  38.7535284  34.6181720  80.6045128
  38.5978010  33.5550950  82.0115502  39.9433492  32.8290847  80.4966281
  41.0429123  33.2999433  80.7853447  39.7985115  31.6854371  79.8053567
  38.8529993  31.3599684  79.6018699  40.8851492  30.8491708  79.3208549
  41.6442144  30.7462138  80.0963843  40.4858123  29.8578958  79.1067572
  41.5339781  31.3955027  78.0498114  41.2465601  32.5093190  77.6081406
  42.4185565  30.5759029  77.4699827  42.5926992  29.6642208  77.8926684
  43.2108430  30.9118885  76.2942039  42.6946021  31.6968746  75.7423479
  44.5809197  31.4552511  76.7256145  44.4393497  32.3330357  77.3569909
  45.1431751  31.7492669  75.8390246  45.3335368  30.4909396  77.4326758
  46.1938780  30.8886895  77.6806859  43.3461026  29.6982651  75.3725614
  43.3810598  28.5554090  75.8313848  43.4251643  29.9700552  74.0615521
  43.4085981  30.9435320  73.7572389  43.4461980  28.9536195  73.0202038
  44.0055417  28.0934710  73.3873689  41.9943063  28.5331997  72.7172937
  41.4858979  28.3038337  73.6544693  41.4808028  29.3838726  72.2684898
  41.8538300  27.3156645  71.7833443  42.4446567  27.4780691  70.8821880
  42.3316067  26.0265088  72.4720489  41.8101721  25.8901919  73.4192831
  42.1302961  25.1648988  71.8360549  43.4047579  26.0729152  72.6567615
  40.3841849  27.1612528  71.3677864  40.0502942  28.0576863  70.8458784
  40.2784013  26.3073463  70.6989400  39.7574684  27.0002460  72.2450270
  44.1432667  29.5109560  71.7763416  43.7514746  30.5619865  71.2678203
  45.1572982  28.7866200  71.2794326  45.4325944  27.9266885  71.7535464
  45.8308991  29.0993721  70.0240052  45.6867850  30.1585415  69.8101538
  47.3442382  28.8500103  70.1364348  47.6985938  29.2014462  71.1050631
  47.5418287  27.7803789  70.0680490  48.1039296  29.6051454  69.0314325
  47.7083194  29.3308842  68.0534165  47.9532679  30.6757138  69.1711122
  49.6094489  29.3274284  69.0324716  50.0111944  29.5007403  70.0313823
  50.0857761  30.0198473  68.3382156  49.9076436  27.9493867  68.6133226
  49.1282338  27.2913668  68.6278856  51.1104448  27.4953289  68.2188915
  52.1852151  28.2972339  68.1681444  52.1023653  29.2791631  68.4321085
  53.0862874  27.9253528  67.8683744  51.2390043  26.2091434  67.8682575
  50.4314180  25.5877555  67.9035370  52.1463611  25.8507614  67.5718459
  45.2147805  28.2742775  68.8919126  45.0000407  27.0697992  69.0389940
  44.9775523  28.9359612  67.7528645  45.1806557  29.9349646  67.7221691
  44.5633227  28.3194453  66.4994595  44.1957993  27.3119549  66.6923987
  43.4274971  29.1273086  65.8496273  43.8359345  30.0782242  65.5079792
  43.0786645  28.5778318  64.9749953  42.2228676  29.4165818  66.7687066
  42.5461144  30.0571201  67.5887110  41.1574183  30.1723083  65.9683588
  40.8065266  29.5506585  65.1441134  40.3178657  30.4227269  66.6171176
  41.5778793  31.0936969  65.5653790  41.6061923  28.1377690  67.3542264
  42.3219859  27.6390783  68.0067783  40.7297289  28.3909360  67.9502401
  41.3140020  27.4605878  66.5510381  45.7591369  28.2172354  65.5518564
  46.7381935  28.9495672  65.6927795  45.6470762  27.3227912  64.5637057
  44.7982633  26.7600546  64.5085674  46.6447714  27.0991114  63.5252291
  47.3368792  27.9412879  63.5052159  47.4563077  25.8309576  63.8184916
  46.7882888  24.9696496  63.8179205  48.2071721  25.6963969  63.0403174
  48.1057675  25.9066741  65.0710079  48.8638424  26.5225596  64.9897028
  45.9636119  27.0164597  62.1577258  44.7832942  26.6824867  62.0529306
  46.7374755  27.3376387  61.1167334  47.6988867  27.5857656  61.3014997
  46.3082932  27.4446601  59.7307756  45.5571521  26.6849592  59.5187224
  45.6754952  28.8302487  59.5162578  44.7325125  28.8585048  60.0608000
  46.3234725  29.5801127  59.9662637  45.3484508  29.3248638  57.8000562
  47.5479134  27.1670600  58.8702147  48.1698422  28.0812636  58.3254567
  47.9279174  25.8822381  58.8064462  47.3730083  25.1817989  59.2976589
  49.0877305  25.3987618  58.0726442  49.9398549  26.0369373  58.3040096
  49.4269804  23.9759285  58.5285255  48.5835649  23.3096371  58.3474259
  50.2959794  23.6146736  57.9786668  49.6582125  23.9774891  59.5938641
  48.8107570  25.4638145  56.5705524  47.9610378  24.7353855  56.0542913
  49.5357455  26.3569011  55.8883398  50.2248829  26.9179418  56.3896450
  49.3776473  26.6246883  54.4687850  48.3224834  26.5139134  54.2161448
  49.7830730  28.0702540  54.1722723  50.8529301  28.1898788  54.3430847
  49.5630293  28.3098481  53.1323355  49.2297477  28.7522810  54.8174167
  50.1881842  25.6566245  53.6059134  51.1924386  25.0894198  54.0402150
  49.7432462  25.5322335  52.3521299  48.8881634  26.0291364  52.0999257
  50.4332752  24.8663193  51.2592551  51.5064928  24.9965348  51.3952028
  50.1285194  23.3606472  51.2486867  50.3845421  22.9330260  52.2180805
  50.7414765  22.8806900  50.4854707  48.7692299  23.0939709  50.9677033
  48.2189782  23.7446829  51.4509838  50.0190082  25.5434787  49.9500901
  48.8983341  26.0423443  49.8267052  50.9400697  25.5668704  48.9784192
  51.8477911  25.1339939  49.1448341  50.7371925  26.2125245  47.6876606
  51.5514893  25.9117116  47.0290755  49.8021770  25.8490170  47.2618973
  50.7022531  27.7485550  47.7449795  50.4632498  28.3677689  46.7117764
  50.9407183  28.3561540  48.9197628  51.0972737  27.7703758  49.7400002
  51.1513889  29.7915427  49.1075154  51.6998696  30.1600218  48.2400951
  49.8157760  30.5634494  49.1657589  49.2737235  30.3283968  48.2499869
  50.0304838  31.6309341  49.1272122  48.8935183  30.2832786  50.3788632
  48.9823727  29.2366225  50.6693487  49.2128908  31.1723527  51.5967834
  49.1654220  32.2252042  51.3194830  48.4909446  30.9840728  52.3911355
  50.2054598  30.9568743  51.9916123  47.4317526  30.5334657  49.9742479
  47.1568978  29.8785150  49.1469291  46.7675956  30.3245781  50.8129704
  47.3002389  31.5700695  49.6652386  52.0262348  30.0153227  50.3453908
  52.0130165  29.2078490  51.2780779  52.7811895  31.1231017  50.3455169
  52.7355504  31.7500253  49.5427044  53.7171417  31.4744168  51.4081158
  53.9659653  30.5721166  51.9674827  55.0281865  31.9908517  50.7879565
  54.8066734  32.8293860  50.1270955  56.0364390  32.4429987  51.8498058
  56.2203798  31.6377084  52.5607983  56.9745903  32.7243622  51.3710004
  55.6483017  33.3103918  52.3828684  55.6297608  30.9626949  50.0273468
  56.4606846  31.3080355  49.6397290  53.0616647  32.4746940  52.3697484
  52.6574332  33.5600337  51.9574152  52.9887311  32.1021263  53.6560127
  53.3634804  31.1901141  53.9181249  52.3641052  32.8798102  54.7283947
  51.3486817  33.1338000  54.4213357  52.2866912  32.0010366  56.0043853
  53.2871552  31.6310236  56.2308167  51.7773522  32.7509400  57.2463438
  50.7552087  33.0954165  57.0901754  51.7941932  32.0854624  58.1097307
  52.4170158  33.6055049  57.4670319  51.3650642  30.7898913  55.7826632
  51.7588853  30.1663682  54.9798968  51.3103447  30.1881678  56.6895533
  50.3626144  31.1250060  55.5156097  53.1320875  34.1890929  54.9765624
  52.5065996  35.2217441  55.2198347  54.4721722  34.1474012  54.8881336
  54.9184654  33.2570040  54.6674453  55.3585075  35.2889348  55.1022593
  54.9834878  35.8379864  55.9667063  56.7539872  34.7661802  55.4628048
  56.6557313  34.0185648  56.2505935  57.3618349  35.5917292  55.8328644
  57.4050770  34.1768652  54.3570341  58.2881798  33.8645591  54.6467605
  55.4151914  36.2655270  53.9122675  56.0082504  37.3354391  54.0480581
  54.8094754  35.9026905  52.7702120  54.3305991  35.0026663  52.7446184
  54.7916847  36.6759961  51.5290722  55.2752531  37.6362869  51.7094945
  55.6018624  35.9557803  50.4394579  55.1257601  35.0041116  50.2032601
  55.6258291  36.5710092  49.5397008  56.9301884  35.7203641  50.8596190
  57.3606252  35.1230215  50.2118328  53.3493652  36.9798147  51.0934328
  53.0706278  37.0639110  49.8977479  52.4364925  37.1327655  52.0678036
  52.7412863  37.0341875  53.0362147  51.0356258  37.4822394  51.8623928
  50.9551128  38.1498338  51.0042387  50.2106856  36.2116968  51.5930826
  50.5168593  35.4240918  52.2823648  49.1587152  36.4216370  51.7890454
  50.3021502  35.7281595  50.1493642  50.0131412  36.4865241  49.2248005
  50.6835974  34.4655591  49.9495034  50.7562139  34.0985017  49.0009941
  50.9066847  33.8685850  50.7462216  50.4506506  38.2109692  53.0770046
  50.9242805  38.0605578  54.2061069  49.3521783  38.9385169  52.8224420
  49.0625778  39.0466720  51.8502301  48.3478958  39.2682336  53.8257792
  48.8304594  39.7114957  54.6963532  47.3195317  40.2561726  53.2652148
  46.8190917  39.7992361  52.4115950  46.5595129  40.4206453  54.0290199
  47.8609368  41.6018510  52.8319757  47.6673704  42.7296641  53.6508278
  47.1841714  42.6285727  54.6118170  48.0643090  44.0006204  53.2037676
  47.8875803  44.8704297  53.8189495  48.6617005  44.1484917  51.9333585
  49.0097628  45.3923900  51.4995261  49.5324383  45.3769042  50.6712221
  48.8718653  43.0117774  51.1192249  49.3168000  43.1088699  50.1399093
  48.4732557  41.7448516  51.5710770  48.6069451  40.8852896  50.9312252
  47.6277028  37.9762270  54.2128853  47.2285758  37.2099465  53.3354955
  47.4504542  37.7455530  55.5170534  47.7812987  38.4348404  56.1926944
  46.9227168  36.4965088  56.0463603  46.3502411  35.9777648  55.2776210
  48.0837185  35.5846345  56.4781791  48.7091063  36.1226150  57.1911756
  47.6684116  34.7154624  56.9888709  48.9826868  35.0937874  55.3342861
  49.4342061  35.9570760  54.8461783  49.7964392  34.5183235  55.7750506
  48.2160442  34.0617706  54.0509992  47.5182732  32.7061402  55.0288626
  46.6825385  33.0771790  55.6221582  47.1553286  31.9273172  54.3586962
  48.2822953  32.2931858  55.6866376  45.9771583  36.8199380  57.2015065
  46.4146328  37.1166303  58.3123579  44.6722537  36.7805903  56.9045861
  44.3955568  36.5194101  55.9578672  43.6011656  37.1665694  57.8118476
  44.0165600  37.8324844  58.5679314  42.5262331  37.9441623  57.0384244
  42.2055281  37.3643886  56.1727888  41.6631530  38.1243421  57.6800426
  43.0182351  39.1935397  56.6157423  43.3553759  39.1021817  55.6999554
  42.9662862  35.9777048  58.5367766  43.1908924  34.8150002  58.1982047
  42.1226948  36.3283414  59.5153202  42.0444822  37.3216511  59.7323057
  41.1304590  35.4759469  60.1481659  41.0713028  34.5339459  59.6026454
  41.5216128  35.1740079  61.6002901  41.6641910  36.1132932  62.1346127
  40.6959930  34.6471234  62.0773432  42.7515294  34.3409640  61.7682159
  44.0872420  34.8495326  61.7114815  44.3356218  35.8882548  61.5519394
  45.0640711  33.7539026  61.8788758  46.0749441  33.8903252  61.8751754
  44.3420224  32.4767082  62.0556722  44.7733166  31.1610723  62.2710986
  45.8274007  30.9319967  62.3211000  43.8185601  30.1434345  62.4355867
  44.1465729  29.1302028  62.6173291  42.4398362  30.4225260  62.3757679
  41.7296311  29.6201753  62.5095633  41.9697483  31.7301731  62.1545769
  40.9070470  31.9183663  62.1215573  42.8681439  32.8025807  61.9909393
  39.7731267  36.1764838  60.0720940  39.6829732  37.3984041  60.2009398
  38.7210615  35.3745168  59.8724624  38.8896775  34.3730631  59.7769054
  37.3329344  35.8027366  59.7953708  37.2132984  36.7485978  60.3228797
  36.8931741  35.9864124  58.3205918  37.0615513  35.0432527  57.8002940
  35.3934143  36.3237268  58.2178031  35.1919187  37.2813397  58.6979104
  35.0978925  36.3890671  57.1706056  34.7863967  35.5511010  58.6887479
  37.6902391  37.0685447  57.5717033  38.7467849  36.8043414  57.5296124
  37.3257680  37.1554315  56.5478671  37.5795887  38.0319881  58.0691934
  36.5171662  34.7230626  60.5104193  36.3518052  33.6232470  59.9856848
  36.0108974  35.0433540  61.7074432  36.1908301  35.9724083  62.0885210
  35.1486179  34.1626314  62.4837214  35.4725139  33.1370475  62.3050509
  35.3373216  34.4319911  63.9838645  36.4069535  34.4654223  64.1889060
  34.9305924  33.5881313  64.5405315  34.6820492  35.7250302  64.4939870
  35.0245854  36.5733613  63.9022021  33.5978786  35.6508683  64.4128755
  35.0629443  35.9395382  65.9603697  34.6775836  35.1128783  66.5573920
  36.1498244  35.9616651  66.0469599  34.5217101  37.2013067  66.4810489
  33.8873372  37.7181199  65.8712783  34.8104505  37.7147950  67.6899140
  35.6340702  37.0802881  68.5362429  36.0548497  36.1904593  68.2684087
  35.8389992  37.4871821  69.4493187  34.2652711  38.8820038  68.0573225
  33.6381840  39.3739239  67.4205287  34.4802942  39.2798746  68.9716992
  33.6861994  34.2664974  62.0416799  33.3046694  35.1841081  61.3129772
  32.8723308  33.3162314  62.5149909  33.2617787  32.5858694  63.1104560
  31.4425073  33.2737148  62.2698318  31.0688152  34.2926193  62.1713133
  31.1727276  32.5239211  60.9551876  31.7724585  32.9680977  60.1613355
  31.4700744  31.4805506  61.0620617  29.6897747  32.6098291  60.5686694
  29.0731805  32.1943186  61.3655023  29.4283092  33.6612805  60.4485201
  29.3633524  31.8630918  59.2765700  29.9427865  30.8194622  58.9870319
  28.4138587  32.3927558  58.5006165  28.1583938  31.9347419  57.6258538
  27.9510742  33.2572018  58.7799527  30.7589108  32.6091064  63.4637918
  30.8026216  31.3862136  63.6085937  30.1115701  33.4256869  64.3050113
  30.1188927  34.4301743  64.1288140  29.3233641  32.9511205  65.4349564
  29.9630712  32.3057851  66.0374065  28.9074240  34.1417205  66.3008377
  28.3426837  34.8515999  65.6973697  28.2905018  33.7990163  67.1316872
  29.7946391  34.6353602  66.6979349  28.1024711  32.1609685  64.9338376
  27.5659055  32.4935768  63.8741211  27.6461511  31.1247254  65.6654914
  28.2517390  30.6201818  66.9756918  28.1365457  31.3752544  67.7534924
  29.3062057  30.3838387  66.8347350  27.4671374  29.2867335  67.3929329
  27.0107891  29.4126057  68.3746011  28.1579536  28.4430365  67.4083391
  26.3392268  29.0485954  66.2825646  25.3533606  29.0928272  66.7448767
  26.4786033  28.0771246  65.8070601  26.5048643  30.2205966  65.1951321
  26.7980449  29.7703738  64.2467790  25.2047166  31.0061961  65.0063113
  24.8422403  31.8249356  65.8521828  24.5176716  30.7396765  63.8865638
  24.8887886  30.0449993  63.2383989  23.2666780  31.3900175  63.5089468
  22.8345347  30.8271227  62.6818678  22.5786101  31.3456690  64.3530687
  23.4211781  32.8533221  63.0678635  22.4085934  33.5422490  62.9567017
  24.6584814  33.3298455  62.8414126  25.4500781  32.6948252  62.9472469
  24.9806372  34.7216169  62.5227123  24.0851687  35.2146087  62.1447317
  25.4343915  35.4735469  63.7891096  26.3091668  34.9757593  64.2075228
  25.7200036  36.4869217  63.5069410  24.3276919  35.5607029  64.8555739
  23.4090914  35.9074196  64.3819975  24.1452117  34.5716863  65.2759217
  24.6611407  36.5265307  66.0000726  24.8080320  37.5279675  65.5961007
  23.8176555  36.5511585  66.6898321  25.9151326  36.1015472  66.7659859
  25.7815342  35.0868147  67.1398660  26.7681388  36.1231730  66.0871790
  26.1883846  37.0018156  67.8974736  26.3352680  37.9689349  67.5430225
  25.3812238  36.9922760  68.5526769  27.0432219  36.6824176  68.3957467
  26.0410768  34.8015642  61.4145524  26.7234323  33.8209572  61.1156162
  26.1547892  35.9892332  60.8002196  25.5639971  36.7580737  61.1167934
  26.9940875  36.2513663  59.6367981  26.8565059  35.4467147  58.9152275
  26.6549721  37.1762165  59.1703445  28.4877911  36.3808173  59.9477656
  28.9227259  36.2592291  61.0950589  29.2620546  36.6288557  58.8814101
  28.8140718  36.7185304  57.9698905  30.7166884  36.7554853  58.9025370
  31.1266723  35.8969761  59.4345231  31.2589637  36.7481398  57.4590269
  30.8256402  37.6008466  56.9356774  32.3398171  36.8895191  57.4878716
  30.9462059  35.4688330  56.6523933  29.8701096  35.2976754  56.6506710
  31.3883617  35.6477031  55.1926407  32.4698290  35.7711617  55.1393180
  31.0977182  34.7735714  54.6094845  30.9030134  36.5238916  54.7630784
  31.6335872  34.2338658  57.2536253  31.2441454  34.0452340  58.2543671
  31.4252257  33.3557318  56.6430525  32.7110671  34.3865072  57.3060451
  31.1679491  38.0233804  59.6399771  30.4561014  39.0284859  59.6720049
  32.3762614  37.9562281  60.2167075  32.9064071  37.0888059  60.1296826
  32.9939725  39.0118246  61.0127446  32.7156322  39.9840659  60.6071308
  32.4868862  38.9119994  62.4668452  31.4239280  39.1539984  62.4815526
  32.6108340  37.8859077  62.8144582  33.2272380  39.8523497  63.4382635
  34.2760618  39.5618373  63.4934465  33.1714659  40.8695882  63.0498741
  32.6701975  39.8359098  64.8659545  31.9926111  38.8496579  65.2321619
  32.9552072  40.8176811  65.5867877  34.5127183  38.8518097  60.9396400
  35.0401449  37.8234718  61.3595083  35.2117444  39.8834533  60.4467364
  34.7119197  40.7093893  60.1176237  36.6707384  39.9294027  60.4132860
  37.0294755  38.9697643  60.0404215  37.1324922  41.0022566  59.4206799
  36.8439676  40.7017428  58.4136039  36.6173842  41.9354368  59.6487925
  38.6021732  41.2821173  59.4331565  39.6093092  40.4695298  58.8173353
  39.4191077  39.5725876  58.2474868  40.9512687  41.0280766  59.0848926
  41.8172742  40.6105916  58.7455172  40.8199351  42.2407054  59.9192163
  41.7543895  43.1379138  60.4551613  42.8105009  42.9847655  60.2896704
  41.3097831  44.2402044  61.2023088  42.0296291  44.9374419  61.6051943
  39.9364335  44.4518768  61.4287413  39.6201213  45.3100869  62.0018766
  38.9680576  43.5630058  60.9263346  37.9212451  43.7508791  61.1167797
  39.3439997  42.4407487  60.1622296  37.2550950  40.1279328  61.8213155
  36.6257571  40.7461230  62.6818780  38.4626759  39.5831328  62.0363859
  38.9294090  39.1230440  61.2549285  39.0894332  39.4263202  63.3465546
  38.4661628  39.9007047  64.1050185  39.1890918  37.9197424  63.6908300
  39.7596389  37.4193417  62.9081090  39.8999834  37.6544573  65.0255776
  39.3307494  38.0962762  65.8430038  39.9728742  36.5801534  65.1920560
  40.9100363  38.0648911  65.0162911  37.8025693  37.2649259  63.7608260
  37.3085348  37.3218886  62.7906450  37.9091987  36.2137460  64.0272994
  37.1885892  37.7679675  64.5076082  40.4599704  40.1119639  63.3761084
  40.6959188  40.9364346  64.2582566  41.3605889  39.7564133  62.4437033
  41.0923080  39.0760679  61.7320647  42.7548204  40.1976687  62.4491741
  42.7759410  41.2693857  62.6498744  43.4911064  39.4574272  63.5787327
  42.9584645  39.5960701  64.5199260  43.5288705  38.3917195  63.3517746
  44.8025664  39.9448049  63.7392119  44.8716900  40.3674177  64.6205100
  43.4338155  39.9342331  61.0934395  42.9505487  39.1143922  60.3175278
  44.5720862  40.6016983  60.8335856  44.9075283  41.2712497  61.5257601
  45.4380787  40.3795661  59.6708796  45.3209262  39.3400423  59.3647494
  45.0088773  41.2757453  58.4823931  43.9337402  41.1630711  58.3477168
  45.3064602  42.7647701  58.7275429  46.3805529  42.9476832  58.7072018
  44.8282592  43.3658058  57.9544783  44.9207724  43.0669162  59.7009892
  45.6930091  40.8689529  57.1632572  45.5939701  39.7949462  57.0047171
  45.2234765  41.3926431  56.3299303  46.7532509  41.1234913  57.1798884
  46.9102339  40.5823970  60.0553525  47.2210023  41.3818690  60.9399584
  47.8049267  39.8722206  59.3496619  47.4593920  39.2179319  58.6471827
  49.2481579  40.0693508  59.3978747  49.4333990  41.0031944  59.9293217
  49.9692762  38.9566968  60.1982707  49.5346227  38.9585372  61.1975014
  49.7918816  37.5385952  59.6208941  50.3420443  37.4306205  58.6865181
  50.1590567  36.7975356  60.3311132  48.7359875  37.3343310  59.4449626
  51.4704215  39.2973365  60.3312832  51.9718744  39.1368199  59.3773700
  51.5769454  40.3514246  60.5895291  52.1891935  38.4798921  61.4117806
  52.2045490  37.4232031  61.1437554  53.2168109  38.8303582  61.5028802
  51.6853518  38.6039861  62.3706624  49.7517682  40.2492790  57.9659650
  49.6023113  39.3715058  57.1168632  50.3514370  41.4195220  57.7248060
  50.4225572  42.0919974  58.4880463  50.9496916  41.8124013  56.4598102
  50.2580113  41.6020969  55.6444628  51.2550020  43.3218770  56.4832326
  51.8145486  43.5504516  57.3905199  51.9249894  43.5244456  55.6476844
  50.0990462  44.3137510  56.3734085  48.7718533  43.9947038  56.7407392
  48.5113526  43.0134491  57.1100326  47.7501561  44.9527259  56.6250259
  46.7397657  44.6952401  56.9060122  48.0407382  46.2470257  56.1381489
  47.0470824  47.1751521  56.0210479  47.3878866  48.0854118  55.8991106
  49.3662027  46.5703708  55.7686875  49.6021360  47.5542447  55.3898766
  50.3825809  45.6071256  55.8894434  51.3909943  45.8668738  55.6033607
  52.2424625  41.0192138  56.2450942  52.8667276  40.5725702  57.2078068
  52.6645161  40.8918204  54.9793740  52.1013241  41.2908434  54.2286787
  53.9402158  40.2841478  54.6026708  53.9821210  39.2857227  55.0369706
  53.9801523  40.1334058  53.0774774  53.1329503  39.5272837  52.7565946
  54.9035797  39.6315741  52.7898356  53.9110619  41.3794864  52.4218504
  54.8151331  41.6351569  52.1422545  55.1544415  41.0841678  55.1117376
  56.2440026  40.5196271  55.2062648  54.9648478  42.3674087  55.4627645
  54.0314354  42.7639944  55.3500520  55.9625648  43.2328981  56.0795845
  56.9493835  42.9573489  55.7088656  55.7512497  44.2567516  55.7701674
  55.9795590  43.1678358  57.6156135  56.8402362  43.7993106  58.2268420
  55.0633770  42.4002580  58.2297259  54.3724791  41.9216052  57.6524594
  55.0300938  42.0999879  59.6582818  54.7003818  41.0676479  59.7713661
  56.0394649  42.1762942  60.0625100  54.1008338  42.9919682  60.4926210
  53.9566695  42.7256894  61.6859346  53.4623551  44.0144234  59.8989517
  53.6232031  44.1899947  58.9071147  52.4905016  44.8716119  60.5803388
  52.9129113  45.1866516  61.5348623  52.2163911  46.1286363  59.7465630
  51.8538927  45.8432134  58.7585960  51.4561661  46.7331901  60.2413597
  53.3931578  46.8982723  59.6099413  53.3836894  47.3270450  58.7286818
  51.1888900  44.1075555  60.8534180  50.7958446  43.2559154  60.0570391
  50.5195292  44.4268464  61.9737543  50.8948053  45.1561769  62.5800816
  49.3094235  43.7398808  62.4351038  48.9322036  43.1252293  61.6177031
  49.6004564  42.7948384  63.6188051  48.6604909  42.3228629  63.9042099
  50.5853258  41.6757226  63.2634711  51.5645187  42.0884280  63.0205193
  50.6847841  40.9954505  64.1088443  50.2024423  41.1196385  62.4073562
  50.0758440  43.5136636  64.7398715  50.2460542  42.8790345  65.4673936
  48.2033358  44.7375466  62.7902191  48.4707251  45.8640781  63.2128678
  46.9557104  44.2815818  62.6159784  46.8364102  43.3290945  62.2722045
  45.7272702  45.0449478  62.8295861  45.9101007  45.8018596  63.5922718
  45.2903950  45.7535714  61.5351138  44.9711033  45.0056463  60.8097319
  44.4230460  46.3761536  61.7547297  46.3641469  46.6176049  60.8985740
  46.4850844  47.9734179  61.2590711  45.7871066  48.4165441  61.9545452
  47.5302357  48.7512696  60.7309550  47.6265592  49.7898907  61.0118001
  48.4635306  48.1685838  59.8559511  49.2830703  48.7554215  59.4690903
  48.3447914  46.8189173  59.4910508  49.0738374  46.3732415  58.8304661
  47.2870001  46.0486144  59.9981848  47.2097354  45.0060874  59.7268533
  44.6291911  44.1051653  63.3316629  44.6731429  42.9011325  63.0750420
  43.6465786  44.6663145  64.0502380  43.6644841  45.6742222  64.2022758
  42.6039937  43.9142755  64.7428477  42.4685433  42.9505561  64.2520126
  43.0065140  43.6631167  66.2083952  43.0107344  44.6196611  66.7306661
  42.2402743  43.0467944  66.6774555  44.3584918  43.0037483  66.4178407
  45.5199119  43.7979781  66.5070610  45.4474889  44.8730905  66.4371027
  46.7806540  43.1998376  66.6676273  47.6656537  43.8159427  66.7222157
  46.8864047  41.7923247  66.7562466  48.1126455  41.2144505  66.9115264
  48.4347924  41.2437939  67.8362000  45.7184472  40.9949345  66.6866036
  45.7888925  39.9189646  66.7559674  44.4614717  41.6018461  66.5176780
  43.5752715  40.9877892  66.4574006  41.2769675  44.6745959  64.7017683
  41.2550837  45.9060329  64.7512562  40.1705782  43.9181286  64.6811525
  40.2687340  42.9042363  64.6209459  38.8420170  44.4321332  64.9836065
  38.6577800  45.3222986  64.3816329  37.7836476  43.3809181  64.6345706
  37.9493559  42.4706752  65.2110769  36.7911532  43.7713768  64.8601254
  37.8377200  43.1433516  63.5727686  38.7855023  44.8001053  66.4676387
  39.3819245  44.1124454  67.2953110  38.0694448  45.8813778  66.8007892
  37.5874281  46.4022454  66.0685721  38.0076174  46.4248260  68.1587504
  39.0307967  46.5385326  68.5169291  37.3657658  47.8237590  68.1216303
  36.3262584  47.7207507  67.8090688  37.3735270  48.2382248  69.1296615
  38.0625046  48.8261344  67.1890641  39.2585087  48.6247734  66.8766767
  37.3813128  49.8069346  66.8177491  37.2710782  45.5056281  69.1491735
  37.4205220  45.6828243  70.3577595  36.5145931  44.5147628  68.6474232
  36.4388536  44.4286742  67.6341526  35.8390329  43.4874376  69.4378662
  35.3467103  43.9760731  70.2784189  34.7547723  42.8378277  68.5654719
  34.0748398  43.6080213  68.2010331  34.1854582  42.1303213  69.1686246
  35.3122450  42.1518945  67.4613683  34.6047825  41.6255623  67.0332034
  36.7981291  42.4198779  70.0005523  36.3633760  41.6019499  70.8115305
  38.0755782  42.4173240  69.5796089  38.3637297  43.1318817  68.9108825
  39.0952102  41.4362300  69.9625476  38.7873244  40.9701178  70.8987350
  39.2193005  40.3237358  68.8935208  39.9358997  39.5985698  69.2796177
  37.9046447  39.5642435  68.6584199  37.1541092  40.2203580  68.2173572
  38.0765645  38.7338916  67.9737328  37.5304929  39.1704144  69.6031500
  39.7687374  40.8326041  67.5496301  40.7131604  41.3587943  67.6909663
  39.9533999  39.9880484  66.8850893  39.0476838  41.4993818  67.0775334
  40.4657684  42.0868693  70.2241804  41.3894630  41.3858622  70.6383813
  40.6115066  43.3974622  69.9702558  39.8080228  43.9255440  69.6292686
  41.8696438  44.1225774  70.0964492  42.6326167  43.5685978  69.5498480
  41.7179680  45.5046231  69.4404047  41.3158569  45.3670905  68.4365235
  41.0115417  46.1055494  70.0137733  43.0484172  46.2597881  69.3146596
  43.4148120  46.5254073  70.3064516  43.7831349  45.6214182  68.8239686
  42.8542101  47.5353343  68.4844027  42.4620583  47.2742632  67.5010895
  42.1449528  48.1921220  68.9883055  44.1868502  48.2657246  68.3097249
  44.5856097  48.5233823  69.2911180  44.8909366  47.6062174  67.8017154
  44.0229784  49.4952152  67.5173052  43.6567368  49.2536614  66.5743991
  43.3534428  50.1312406  67.9963863  44.9432524  49.9700889  67.4193832
  42.2727624  44.2139237  71.5723345  41.4368379  44.4947907  72.4325589
  43.5606616  43.9686099  71.8485764  44.1973819  43.7506708  71.0825738
  44.1060282  43.9207559  73.2000316  45.1860919  44.0533859  73.1297409
  43.6964053  44.7463017  73.7825024  43.8300418  42.6005075  73.9348171
  44.0078776  42.5566311  75.1508053  43.4034779  41.5439220  73.2192025
  43.2637135  41.6573141  72.2153254  43.1754291  40.2055426  73.7668377
  43.6601309  40.1232431  74.7390064  41.6743641  39.9288728  73.9500416
  41.1792456  39.9780419  72.9795685  41.5692599  38.9133696  74.3311667
  40.9731609  40.8886083  74.9237771  41.5599712  40.9600100  75.8392111
  40.9061178  41.8796762  74.4743789  39.5638226  40.4051754  75.2917950
  39.6434794  39.4624147  75.8330915  39.1109812  41.1356841  75.9616679
  38.6955015  40.2527715  74.1109362  38.4122779  41.1155273  73.6456644
  38.2590754  39.0885740  73.5917431  38.5772726  37.9048434  74.1344616
  39.1669976  37.8645370  74.9658194  38.2248940  37.0426926  73.7175319
  37.4844148  39.1100434  72.5011827  37.2318636  39.9999230  72.0713721
  37.1435929  38.2356701  72.1004411  43.7776885  39.1407411  72.8482226
  44.4403721  38.2263875  73.3366629  43.5485334  39.2585316  71.5315118
  42.9868993  40.0413373  71.1960459  44.0703310  38.3395199  70.5273267
  44.2585906  37.3703837  70.9892773  43.0543840  38.1319600  69.3906313
  42.8302999  39.1051745  68.9528255  43.5485561  37.5419215  68.6195265
  41.7279051  37.4400756  69.6961729  41.3024906  37.1122708  71.0038493
  41.9264635  37.3045404  71.8635528  40.0470525  36.5175711  71.2154850
  39.7308192  36.2704237  72.2185586  39.2083839  36.2285939  70.1279078
  38.2436634  35.7728100  70.2956945  39.6338127  36.5252389  68.8230722
  38.9908348  36.3054624  67.9838424  40.8854124  37.1270482  68.6105874
  41.1965918  37.3647541  67.6043020  45.3928946  38.8810413  69.9756436
  45.6025060  40.0947495  69.9231429  46.2628880  37.9617930  69.5342254
  46.0140098  36.9752224  69.6050717  47.5477662  38.2700128  68.9212624
  47.5198014  39.2863461  68.5291404  48.6802883  38.1963620  69.9663897
  48.6760839  37.2087353  70.4274905  50.0616428  38.4366563  69.3390234
  50.0667830  39.3832101  68.7994806  50.8202818  38.4629722  70.1212839
  50.3079590  37.6297793  68.6488475  48.4779004  39.1623714  70.9789834
  49.2101611  39.0906293  71.6270917  47.7700454  37.3094760  67.7538644
  47.9569705  36.1105704  67.9561841  47.7732754  37.8590302  66.5333740
  47.6053927  38.8610235  66.4440495  48.1003136  37.1309856  65.3163079
  47.6927363  36.1242857  65.4142730  47.4035530  37.7955072  64.1089596
  46.3645192  37.9591097  64.3943174  48.0224752  39.1634604  63.7591408
  49.0438812  39.0351349  63.4024893  47.4362412  39.6612065  62.9864497
  48.0310921  39.8078360  64.6379524  47.3907118  36.8344532  62.9036255
  48.4085529  36.6218080  62.5778364  46.9206734  35.9017619  63.2170212
  46.5934756  37.3632822  61.7115147  47.1324542  38.1909036  61.2513486
  46.4798215  36.5712751  60.9711665  45.6092139  37.7026490  62.0338313
  49.6264245  37.0235804  65.1781497  50.3576046  37.9553933  65.5212448
  50.0929820  35.8763009  64.6734916  49.4267493  35.1511752  64.4083337
  51.5075538  35.5719886  64.4754949  52.0160703  36.4706201  64.1269515
  52.1353029  35.1527892  65.8159650  51.9821422  35.9430828  66.5515287
  53.2077592  35.0135051  65.6820752  51.5772741  33.9527199  66.3081250
  52.0134295  33.7335527  67.1581157  51.6780570  34.4846244  63.4058980
  50.6991308  33.9269278  62.9117504  52.9362738  34.1911196  63.0547663
  53.7003280  34.6958249  63.5041601  53.3091149  33.1698427  62.0796463
  52.5935735  32.3501333  62.1452126  53.2293249  33.7366166  60.6496131
  52.2102187  34.0775036  60.4649686  53.4420061  32.9338965  59.9425430
  54.2003741  34.8993262  60.3848566  53.9869487  35.7177256  61.0734711
  55.2285399  34.5694999  60.5351851  54.0424392  35.4027468  58.9495580
  54.3616567  34.6226251  58.2574992  52.9896796  35.6234336  58.7726831
  54.8507012  36.6063473  58.7148894  55.7405384  36.6594154  59.2105048
  54.5139415  37.6278736  57.9060484  53.3658915  37.6270210  57.2117859
  52.7228534  36.8388346  57.2901019  53.1340551  38.4163056  56.6091993
  55.3501526  38.6679197  57.7890565  56.2284415  38.6770923  58.3073397
  55.1093220  39.4491009  57.1792979  54.7017179  32.6005121  62.3823697
  55.4807101  33.1895567  63.1347762  55.0119032  31.4671743  61.7402986
  54.2999251  31.0352900  61.1505689  56.3453789  30.8878902  61.6687134
  57.0731647  31.6353395  61.9862248  56.4600005  29.6760464  62.6112964
  56.1771399  29.9917523  63.6150363  55.7560371  28.9074445  62.2904589
  57.8629975  29.0597858  62.6931340  58.8114206  29.6301550  62.1098481
  57.9693989  28.0145324  63.3706546  56.6076571  30.5373676  60.2050256
  55.8716102  29.7515381  59.6070223  57.6504414  31.1575829  59.6396381
  58.2190222  31.7806555  60.2136767  57.9497056  31.1242658  58.2127429
  57.0228256  31.2921457  57.6629903  58.9268185  32.2643691  57.8679040
  59.8818677  32.0600288  58.3513004  59.0991521  32.2635574  56.7911545
  58.4710873  33.6733652  58.2820454  57.3347670  33.8986725  58.6994443
  59.3776965  34.6452128  58.1520118  59.1369451  35.6037168  58.4048259
  60.3093383  34.4286391  57.7990522  58.5370457  29.7736377  57.7795406
  58.3137961  29.3619346  56.6416666  59.2647253  29.0865029  58.6777906
  59.4025813  29.4820561  59.6083192  59.8789363  27.7881924  58.4127930
  60.3484260  27.8299061  57.4299785  60.9838005  27.5252059  59.4462132
  61.6940151  28.3520141  59.4335451  61.5124968  26.6117102  59.1731019
  60.4702771  27.3756660  60.7545742  60.0108962  28.2038629  61.0059029
  58.8438936  26.6547012  58.4059098  58.9980566  25.7078834  57.6354009
  57.7871333  26.7650737  59.2290243  57.7283119  27.5746355  59.8466778
  56.6529627  25.8445542  59.2346585  57.0145719  24.8347644  59.0389509
  55.9866799  25.8576033  60.6199050  55.7484288  26.8830354  60.9024406
  55.0568343  25.2904855  60.5681592  56.8829159  25.2130793  61.6865418
  57.1318659  24.1978784  61.3788894  57.8061610  25.7834387  61.7858473
  56.1712214  25.1626063  63.0419770  55.9286420  26.1753587  63.3639269
  55.2520481  24.5841199  62.9492574  57.0790355  24.5058978  64.0826237
  57.3404432  23.5027360  63.7464430  57.9907650  25.0944662  64.1838839
  56.4152703  24.4151263  65.3939247  56.1694665  25.3701517  65.7240717
  55.5492045  23.8455287  65.3051521  57.0582455  23.9669589  66.0779231
  55.6250660  26.1947661  58.1490779  54.7848516  25.3504004  57.8356896
  55.6923427  27.4132135  57.5842772  56.4334189  28.0447290  57.8885324
  54.7308052  27.9638893  56.6347396  54.9863259  29.0185103  56.5277544
  54.9167996  27.2992664  55.2554657  55.9751091  27.3048858  54.9949749
  54.5954918  26.2591049  55.3098202  54.1530417  28.0140745  54.1395977
  54.1491089  29.2405144  54.0743391  53.5034202  27.2477041  53.2596619
  52.9782331  27.6799025  52.4995323  53.5285477  26.2320108  53.3507979
  53.3016261  27.9036724  57.2018570  52.3901464  27.3872242  56.5550480
  53.1342458  28.3864210  58.4451006  53.9360215  28.8041631  58.9179782
  51.9166870  28.2340098  59.2351307  51.0945188  27.9601223  58.5738387
  52.0962110  27.0984428  60.2639027  52.9738399  27.3122416  60.8744554
  50.8865259  26.9429740  61.1953105  49.9725442  26.8256620  60.6136325
  51.0213258  26.0716011  61.8353998  50.7934780  27.8244106  61.8298919
  52.3017944  25.8658323  59.6049977  53.1416451  25.9183700  59.1019901
  51.5566995  29.5618375  59.9053519  52.3661708  30.1510737  60.6216891
  50.3071018  29.9849755  59.6859304  49.7177979  29.4290100  59.0655432
  49.6491379  31.0994052  60.3532705  50.3793496  31.8897644  60.5268136
  48.5616655  31.6234621  59.3968166  49.0271209  31.8782208  58.4448002
  47.8718349  30.8033021  59.1975193  47.7516284  32.8392593  59.8855947
  47.4017404  32.6646561  60.9027285  48.6130194  34.1100228  59.8836222
  49.0292117  34.2835825  58.8913209  48.0066867  34.9672368  60.1765824
  49.4338765  34.0069674  60.5933433  46.5036770  33.0055587  59.0050558
  45.8034949  32.1973624  59.2165452  46.0147090  33.9574630  59.2117184
  46.7742829  32.9601100  57.9500336  49.0753363  30.6295525  61.7017598
  48.7151893  29.4631419  61.8520968  48.9657229  31.5497957  62.6702134
  49.2728578  32.5018502  62.4721672  48.4098122  31.3080810  64.0002109
  47.7984523  30.4063698  63.9669851  49.5319201  31.1049539  65.0329113
  50.0619853  32.0497978  65.1482150  49.0798239  30.8737927  65.9972845
  50.5416745  30.0190804  64.7150565  50.2183486  28.6668325  64.9318670
  49.2467943  28.3981920  65.3184153  51.1594729  27.6601529  64.6557762
  50.9045429  26.6245767  64.8241613  52.4368457  28.0063664  64.1593257
  53.3513209  27.0329571  63.8818525  54.0951593  27.3537136  63.3299125
  52.7612845  29.3662742  63.9462686  53.7365579  29.6407141  63.5726251
  51.8160128  30.3658161  64.2296295  52.0754809  31.4036574  64.0832507
  47.5206697  32.4740874  64.4438095  47.6544788  33.5909034  63.9438662
  46.6572844  32.2099053  65.4363228  46.5982311  31.2553638  65.7899527
  45.9105281  33.2255249  66.1664522  46.4626103  34.1636560  66.1189517
  44.5247344  33.4434034  65.5271043  44.6638782  33.7338189  64.4855709
  43.9848030  32.4968770  65.5412450  43.6655263  34.5239967  66.2213870
  43.6562539  34.3489687  67.2969232  44.2189312  35.9359030  65.9622136
  44.2958298  36.1198360  64.8910823  43.5531675  36.6802702  66.3986470
  45.2028751  36.0431928  66.4181186  42.2129611  34.4365911  65.7314283
  41.8095262  33.4460068  65.9420750  41.6049501  35.1728061  66.2566264
  42.1630155  34.6257614  64.6592413  45.8140666  32.7945920  67.6286198
  44.9652596  31.9787146  67.9906969  46.6735054  33.3871386  68.4683194
  47.3630934  34.0360163  68.0895567  46.5480519  33.3322070  69.9169412
  46.4180855  32.2897390  70.2094052  47.8331334  33.8688156  70.5735610
  48.6905199  33.3267530  70.1733977  47.9498206  34.9213927  70.3174213
  47.8417186  33.7464934  72.1074477  47.0239148  34.3335437  72.5263544
  48.7706618  34.1734551  72.4854442  47.7514260  32.2941971  72.5848246
  48.5250767  31.4454447  72.1469297  46.8151536  32.0034693  73.4914030
  46.7197535  31.0491211  73.8378309  46.1917451  32.7346638  73.8345277
  45.3097034  34.1280272  70.3387376  44.9901679  35.1559953  69.7391663
  44.6270981  33.6430727  71.3813123  44.9562985  32.7856142  71.8256062
  43.4309643  34.2546005  71.9452891  43.4145659  35.3142616  71.6893725
  42.1591108  33.5957570  71.3889970  42.0901917  32.5807436  71.7802410
  41.3033113  34.1590960  71.7599234  42.0873672  33.5501220  69.8566575
  42.2186962  34.5621622  69.4740253  42.9043879  32.9352078  69.4788604
  40.5410119  32.8917534  69.1767023  40.5984010  31.1952903  69.8109826
  40.4758050  31.2007587  70.8938549  39.7890910  30.6169681  69.3643208
  41.5542595  30.7379368  69.5548354  43.4800313  34.1175559  73.4649816
  43.9164339  33.0869283  73.9756540  43.0136452  35.1515351  74.1778918
  42.6514167  35.9640320  73.6795553  43.0406872  35.2333388  75.6368856
  43.1025205  34.2273777  76.0510836  44.2743014  36.0250720  76.1102255
  44.1675929  37.0612114  75.7900141  44.3022974  36.0230986  77.1990714
  45.6033076  35.4631851  75.5944429  45.9539528  34.3216282  75.8842889
  46.3550463  36.2637440  74.8338974  47.2504291  35.9319501  74.4750542
  46.0358443  37.2082684  74.6176486  41.7560411  35.8819658  76.1625844
  41.0807682  36.6084613  75.4335599  41.4485968  35.6243096  77.4442569
  42.0663249  35.0111170  77.9759061  40.2935324  36.1652183  78.1652153
  40.2314971  35.6133749  79.1035609  40.5240999  37.6423583  78.5242891
  40.6110074  38.2337505  77.6126881  39.6764126  38.0086538  79.1036335
  41.6995341  37.7993278  79.2925359  41.8111358  38.7510030  79.4982479
  38.9753550  35.9073905  77.4167916  38.1817678  36.8248525  77.2045915
  38.7822623  34.6555770  76.9730855  39.4862745  33.9506196  77.1919276
  37.6942662  34.2364984  76.0951831  37.6925444  34.9025281  75.2328476
  37.9687532  32.8016187  75.6064324  38.1888111  32.1800893  76.4738745
  37.0699464  32.4013590  75.1367692  39.1341486  32.7117054  74.5942654
  39.9925646  33.2696530  74.9675072  39.5659907  31.2519262  74.4152588
  38.7433755  30.6807795  73.9840075  40.4259836  31.2000798  73.7468449
  39.8450599  30.8220328  75.3768621  38.7263380  33.2774666  73.2241188
  38.5874678  34.3568577  73.2866161  39.5032882  33.0683947  72.4884958
  37.8011390  32.8094789  72.8861080  36.3166545  34.3469066  76.7661123
  36.2043640  34.3699930  77.9911408  35.2643089  34.4061628  75.9375941
  35.4289247  34.3822144  74.9316622  33.8780180  34.5047065  76.3752833
  33.7413846  33.9427511  77.2988348  33.6430039  35.5507430  76.5719179
  32.9032399  33.9620465  75.3275712  33.3109538  33.3853825  74.3184914
  31.6026981  34.1541312  75.5873105  31.3398005  34.6428666  76.4432963
  30.5124584  33.7042010  74.7226798  30.6456654  32.6401342  74.5290830
  29.1903447  33.8969763  75.4720222  29.0324926  34.9545849  75.6829082
  28.3650476  33.5275089  74.8631104  29.2124182  33.3425518  76.4101475
  30.4711417  34.4448769  73.3747373  29.9146959  33.9171678  72.4125331
  31.0769509  35.6411612  73.3026734  31.5128571  36.0137907  74.1460607
  31.2346401  36.4372000  72.0875338  30.2691924  36.5026903  71.5849924
  31.6968457  37.8614535  72.4570863  32.7026840  37.8222660  72.8747939
  31.7532963  38.4402653  71.5354295  30.7644437  38.6172444  73.4242847
  29.7380555  38.5265959  73.0687568  31.0304709  39.6732774  73.3946922
  30.8504546  38.1605306  74.8868304  31.9849879  37.9432102  75.3688129
  29.7710489  38.0389363  75.5058749  32.2556039  35.8089856  71.1227952
  32.2445011  36.1244576  69.9326712  33.1311251  34.9346066  71.6445250
  33.0589123  34.7246259  72.6400748  34.2248021  34.2803082  70.9347186
  34.3917204  34.8121267  69.9976176  35.5098549  34.4029829  71.7729555
  35.4291971  33.7383562  72.6331401  36.3570179  34.0700824  71.1741048
  35.7996024  35.8252807  72.2732917  35.4884832  36.7896384  71.5423436
  36.3438637  35.9258894  73.3924376  33.9059937  32.8172110  70.5798090
  34.7595411  32.1428932  70.0046948  32.6920876  32.3303995  70.8946495
  32.0377702  32.9291765  71.3970107  32.1741112  31.0551261  70.4099773
  32.9467370  30.2930518  70.5081718  30.9586822  30.6322553  71.2600330
  30.2275450  31.4402325  71.2620713  30.2717052  29.3656497  70.7262523
  30.9983487  28.5617229  70.6088476  29.4940740  29.0492325  71.4213572
  29.8074542  29.5686697  69.7608887  31.3665422  30.3990607  72.5927582
  30.5821848  30.1337318  73.1171302  31.8205703  31.2365289  68.9291944
  30.8300397  31.8938608  68.6068872  32.6639570  30.6875154  68.0406372
  33.4616973  30.1529247  68.3848875  32.5793352  30.8895012  66.5977072
  31.5435059  30.7707594  66.2804628  33.0492152  32.3110549  66.2610191
  34.0738472  32.4558941  66.6047879  33.0087349  32.4628269  65.1826863
  32.4045269  33.0490010  66.7392089  33.4447661  29.8819646  65.8345479
  34.4502810  29.3992592  66.3547290  33.0724674  29.6175888  64.5712866
  32.2161270  30.0424715  64.2151954  33.9072672  28.9128236  63.6045585
  34.4719921  28.1379821  64.1234693  33.0512386  28.2225001  62.5160657
  32.4641876  28.9748139  61.9895364  33.9482687  27.5001892  61.4920965
  34.5724036  26.7632675  61.9975339  33.3312803  26.9947346  60.7496633
  34.5907485  28.2112898  60.9734119  32.0806465  27.1966870  63.1218092
  31.3868901  27.6870687  63.8040510  31.5012888  26.7230265  62.3294455
  32.6388046  26.4312454  63.6607829  34.8897537  29.9249813  63.0109003
  34.5293012  30.7092851  62.1318448  36.1351168  29.8860057  63.4994303
  36.3534086  29.2164773  64.2367610  37.2381946  30.6769653  62.9817401
  36.9001912  31.6956848  62.7933591  38.3680521  30.7391207  64.0148020
  38.5935727  29.7289569  64.3581424  39.2628240  31.1285105  63.5295518
  38.0547155  31.6168736  65.2092257  37.3311842  31.0924913  66.2951077
  37.0192191  30.0591576  66.2866681  37.0010751  31.9117990  67.3857199
  36.4397380  31.5021124  68.2123646  37.3972653  33.2684920  67.3961296
  37.0536116  34.0713109  68.4428822  37.7783278  34.6703629  68.7188625
  38.1464781  33.7886080  66.3150697  38.4558226  34.8238689  66.3126273
  38.4735542  32.9605157  65.2270324  39.0318884  33.3675233  64.3974201
  37.7304759  30.0624743  61.6752406  38.2455770  28.9451985  61.6722920
  37.5960422  30.8279580  60.5861509  37.1295810  31.7304765  60.6815144
  38.2564614  30.5722895  59.3146518  38.5136644  29.5147885  59.2491287
  37.3261668  30.9028453  58.1379424  37.1464505  31.9770684  58.1133312
  37.8474369  30.6449446  57.2165040  35.9924411  30.1745214  58.1416800
  35.9275694  28.8400600  57.7018057  36.8249121  28.3412469  57.3653840
  34.7041335  28.1494121  57.7014608  34.6651754  27.1233868  57.3680462
  33.5267734  28.7991002  58.1361729  32.3383518  28.1295228  58.1386624
  31.5923513  28.6768123  58.4618331  33.5884081  30.1443267  58.5712897
  32.6940546  30.6490053  58.9044464  34.8179825  30.8242366  58.5717467
  34.8522381  31.8517473  58.9035243  39.5398170  31.4046039  59.2292574
  39.6352659  32.4677067  59.8427131  40.4935980  30.9392135  58.4146614
  40.3500373  30.0411492  57.9755431  41.6166261  31.7255184  57.9197377
  41.5689704  32.7272674  58.3424927  42.9530239  31.1073075  58.3487334
  42.9870563  31.0421852  59.4362452  43.7432215  31.7884663  58.0327850
  43.3221869  29.4728895  57.6561915  41.5068625  31.8426389  56.3968905
  40.9637438  30.9553573  55.7390528  42.0367142  32.9396990  55.8408937
  42.4752967  33.6405063  56.4392377  42.0530921  33.1817966  54.4044528
  42.2152114  32.2311912  53.8972087  40.7072207  33.7567255  53.9432402
  40.5130613  34.7046195  54.4466010  40.7294593  33.9197715  52.8654000
  39.9038952  33.0574155  54.1759709  43.1903250  34.1307396  54.0364546
  43.4069973  35.1378701  54.7108774  43.8806922  33.8178409  52.9312137
  43.6408296  32.9654428  52.4253230  44.8939452  34.6765084  52.3371484
  45.5476254  35.0433669  53.1288137  45.7349744  33.8425244  51.3543984
  46.1627255  33.0073597  51.9096731  45.0931294  33.4249455  50.5780094
  46.8983434  34.6275311  50.7204175  47.2212436  35.4005093  51.4178472
  47.7371414  33.9466444  50.5739002  46.5813625  35.2862288  49.3715967
  45.7031047  35.9248175  49.4648054  47.4182328  35.9198214  49.0800020
  46.3379405  34.2859697  48.3220909  45.3667197  34.0019568  48.1897552
  47.2724324  33.6853603  47.5648337  48.5729456  33.9959764  47.6550171
  48.8810259  34.7112763  48.3133624  49.2537359  33.5173002  47.0646277
  46.8913247  32.7455283  46.6944569  45.9058699  32.4943221  46.6126199
  47.5860612  32.2786256  46.1113402  44.1876606  35.8589238  51.6710629
  43.4601557  35.6687972  50.7002083  44.3980707  37.0705200  52.2026306
  45.0135841  37.1592626  53.0110253  43.7744908  38.2869457  51.7018456
  44.4012351  38.7180189  50.9211302  42.8059709  38.0389383  51.2663774
  43.5390236  39.3259447  52.7932255  44.1003135  39.2449120  53.8855676
  42.6780338  40.2991858  52.4624017  42.2825928  40.2852397  51.5221752
  42.1887207  41.3530679  53.3490337  42.0661402  40.9203782  54.3421760
  43.2462827  42.4738334  53.4372860  44.2297872  42.0151514  53.5385167
  43.2279283  43.0496039  52.5115104  43.0649767  43.4298536  54.6313260
  42.1419521  43.9965016  54.5129632  42.9924118  42.8392277  55.5445709
  44.2034122  44.4435143  54.7950835  44.9997206  44.6030245  53.8453075
  44.2433775  45.0680752  55.8774108  40.8083047  41.8707314  52.8801176
  40.2683337  42.8004174  53.4752052  40.2166260  41.2952057  51.8181325
  40.6841742  40.5228911  51.3429747  38.9417372  41.7499365  51.2638614
  38.6143321  41.0243711  50.5197654  38.2014765  41.7799600  52.0633323
  39.0305072  43.1347076  50.6013034  38.0164727  43.8205273  50.4859890
  40.2422283  43.5502767  50.2097703  41.0289106  42.9175206  50.3556011
  40.5715212  44.8377490  49.6073258  39.7273081  45.5170528  49.7203144
  41.7579979  45.4106199  50.3950148  41.5117840  45.4262262  51.4573486
  41.9585106  46.4340324  50.0786946  42.9233342  44.6344413  50.2062815
  42.6577598  43.7485576  49.8813179  40.8812438  44.6635076  48.1049857
  41.0587806  43.5285601  47.6592504  40.9730103  45.7498362  47.3078018
  40.6674782  47.1935430  47.7104811  41.3943620  47.5425098  48.4442230
  39.6591323  47.2657940  48.1180156  40.7947397  48.1015159  46.3947586
  41.4954459  48.9187305  46.5638062  39.8160673  48.4995979  46.1293625
  41.3280060  47.1494501  45.2268393  42.3431408  47.4456498  44.9600208
  40.6864257  47.2160563  44.3483928  41.3241037  45.6564694  45.8186430
  40.5355185  45.0952884  45.3170025  42.6646233  44.9573594  45.5869418
  43.6600222  45.2917254  46.2306424  42.6641164  43.9861589  44.6613467
  41.7896458  43.7770942  44.1798003  43.8223482  43.1819026  44.2861137
  43.5665511  42.6259082  43.3838786  44.6498180  43.8524543  44.0532271
  44.2871846  42.1801528  45.3552435  45.2963216  41.5101157  45.1360838
  43.5908195  42.0926738  46.5011135  42.7547690  42.6686702  46.6013763
  43.9980459  41.3372383  47.6825079  44.4919550  40.4204927  47.3616025
  45.0115862  42.1841806  48.4752871  45.8972818  42.3392400  47.8602993
  44.5741296  43.1611489  48.6813346  45.4807353  41.5394369  49.7771594
  45.9539055  40.4058032  49.7808606  45.3550280  42.2732200  50.8847270
  45.6599363  41.8976674  51.7829236  44.9579464  43.2118055  50.8318351
  42.7416926  40.9436416  48.4750987  42.5158180  41.4005150  49.5953345
  41.9033464  40.1109097  47.8443538  42.1546095  39.7934871  46.9078348
  40.6461116  39.5944009  48.3831713  40.2138399  40.3394424  49.0511237
  39.6728604  39.3688913  47.2211603  40.0219189  38.5197524  46.6336585
  38.6944169  39.1141366  47.6291031  39.5078668  40.5382914  46.3004679
  40.1658960  40.6845681  45.0358495  40.8368164  39.9585337  44.6012372
  39.8096340  41.9786526  44.4185516  40.1541714  42.2877554  43.5095068
  38.8765127  42.7035738  45.3048269  38.2037337  43.9242942  45.1801868
  38.3290219  44.5253900  44.2917540  37.3694351  44.3593100  46.2214264
  36.8466156  45.2985377  46.1216459  37.1947158  43.5866049  47.3838734
  36.5397383  43.9448477  48.1646926  37.8264992  42.3361503  47.5296616
  37.6480296  41.7482338  48.4178895  38.6709894  41.8325249  46.5215105
  40.8745805  38.2904706  49.1588896  41.8879207  37.6210641  48.9483864
  39.9136879  37.9156428  50.0213996  39.0969434  38.5146223  50.1420352
  39.9331120  36.6611748  50.7736076  40.8968750  36.5718088  51.2758184
  38.8314653  36.6613739  51.8511156  37.8592329  36.6501754  51.3589573
  38.9122903  35.7321926  52.4160390  38.8448967  37.8101934  52.8476010
  39.9536583  38.0067764  53.6930458  40.8198709  37.3668605  53.6149087
  39.9298832  39.0320854  54.6550231  40.7792009  39.1835475  55.3050043
  38.8076884  39.8662504  54.7797690  38.7959337  40.6511224  55.5220384
  37.7021790  39.6775017  53.9357555  36.8360958  40.3168158  54.0294690
  37.7179103  38.6493123  52.9777784  36.8497917  38.4974328  52.3539381
  39.7555010  35.4721395  49.8127553  38.6385534  35.1693763  49.3966272
  40.8693248  34.8206749  49.4489938  41.7593130  35.1501721  49.8229706
  40.9347803  33.6477077  48.5815035  40.2465842  32.8933794  48.9613811
  40.5299114  34.0332019  47.1419659  39.4987487  34.3847543  47.1317516
  41.1615944  34.8521705  46.7979894  40.6295218  32.8667029  46.1565705
  39.9794507  31.8313481  46.4230042  41.3404426  33.0344683  45.1425309
  42.3858901  33.1304216  48.5691169  43.2863412  33.9238977  48.2912601
  42.6498166  31.8256391  48.7840410  44.0309111  31.2327622  48.5046827
  44.7577397  31.6224486  49.2168861  44.3384001  31.4800813  47.4883989
  43.9195156  29.6417453  48.6602409  44.5435382  29.3115796  49.4910943
  44.2241341  29.1486896  47.7372948  42.3859047  29.3205791  48.9772015
  42.3036040  28.6722758  49.8495864  41.9367287  28.8307247  48.1132173
  41.6601781  30.7357926  49.2141287  40.7614821  30.7769863  48.5985789
  41.2716547  30.8713182  50.6896264  41.9648050  31.5231356  51.4688605
  40.1749601  30.1934086  51.0533136  39.6598046  29.6933715  50.3293116
  39.7298593  29.9683492  52.4246361  40.1658975  30.7202843  53.0821787
  38.2015774  30.0946041  52.4890042  37.7563160  29.3853944  51.7904315
  37.8798799  29.8055697  53.4899272  37.6312301  31.4523896  52.2128025
  37.4861354  32.0496345  50.9173829  37.7773353  31.5860752  49.9864428
  36.8673921  33.3864612  51.0342557  36.6706904  33.9917159  50.2370605
  36.6091934  33.6854420  52.4577836  36.0484961  34.7907313  53.1141405
  35.7147295  35.6494548  52.5503286  35.9113890  34.7640891  54.5119498
  35.4616800  35.6060532  55.0173846  36.3261731  33.6449710  55.2591706
  36.1795377  33.6352624  56.3295223  36.9056173  32.5245961  54.6378989
  37.2090372  31.6775583  55.2353488  37.0775488  32.4829666  53.2412076
  40.1604811  28.5739499  52.9022359  40.2374396  27.6344269  52.1072266
  40.3776376  28.4391375  54.2178110  40.3100009  29.2678715  54.8085438
  40.4903082  27.1587070  54.9058393  40.9753190  26.4303080  54.2554261
  41.1067752  27.2804217  55.7963920  39.1118626  26.6299549  55.3070959
  38.1261480  27.3683562  55.2790921  39.0506098  25.3427915  55.6767843
  39.9089694  24.7921805  55.6894103  37.8067425  24.6422472  55.9992173
  37.0907784  24.9212993  55.2266661  38.0099389  23.1166245  55.8785011
  38.6640477  22.9022065  55.0327537  37.0376370  22.6852290  55.6393656
  38.5270924  22.3691146  57.1251584  37.8442709  22.5417342  57.9568178
  38.4935645  21.3008092  56.9137147  39.9544072  22.7046806  57.5682891
  40.7688212  23.2244513  56.8090874  40.2684582  22.3697217  58.8215921
  41.2045398  22.5578761  59.1804811  39.5696623  21.9336838  59.4235956
  37.1916242  25.0550272  57.3509462  36.0551218  24.6752738  57.6340342
  37.9208524  25.8320691  58.1676532  38.8552532  26.1102810  57.8690310
  37.4713980  26.3440894  59.4542378  37.9907112  27.2818651  59.6508275
  36.4039066  26.5590225  59.4170908  37.7389511  25.3784193  60.6078693
  38.0386784  24.2014620  60.4015951  37.6078925  25.9078001  61.8312342
  37.3669931  26.8954465  61.9129907  37.7182008  25.1580804  63.0754060
  37.3188876  24.1603797  62.8957279  39.2016787  24.9952578  63.4785936
  39.7258050  24.5134184  62.6536400  39.9409327  26.3029320  63.8078298
  39.5328849  26.7601061  64.7094477  40.9970055  26.0898645  63.9711042
  39.8563717  27.0033205  62.9763995  39.2865886  24.1401427  64.5992999
  40.2287854  23.9141432  64.7462640  36.8422754  25.8303169  64.1417562
  36.9594227  27.0317164  64.3876929  35.9501494  25.0405692  64.7582791
  35.9071053  24.0535540  64.5049864  35.0079102  25.5056775  65.7703763
  34.5826151  26.4478176  65.4260665  33.8555354  24.4916686  65.9175778
  33.3486951  24.4013462  64.9568360  34.2911032  23.5214182  66.1555565
  32.8101735  24.8322280  67.0066117  33.3114900  24.9182109  67.9701207
  32.0556688  26.1452793  66.7313664  31.4900013  26.0642265  65.8032502
  31.3642936  26.3483466  67.5492503  32.7505688  26.9818831  66.6579571
  31.7946840  23.6861465  67.1227291  32.3097150  22.7580524  67.3686103
  31.0776014  23.9060929  67.9143219  31.2604881  23.5605488  66.1810747
  35.7249401  25.7488741  67.0998711  36.5799695  24.9625950  67.5038364
  35.3141135  26.8217625  67.7837776  34.6045094  27.4176149  67.3573811
  35.6977208  27.1648822  69.1464797  36.2891838  26.3535785  69.5701562
  36.5601355  28.4467740  69.1553291  36.0118920  29.2349828  68.6396868
  36.8648538  28.9409273  70.5811454  37.3445668  28.1505924  71.1579436
  37.5259057  29.8073202  70.5403692  35.9444251  29.2427285  71.0800213
  37.8873166  28.2136143  68.4170961  37.7094079  27.9152501  67.3837616
  38.4669654  29.1362062  68.4045900  38.4589150  27.4342607  68.9213305
  34.4111966  27.3014412  69.9661578  33.4209406  27.8585901  69.4880164
  34.4484724  26.7929248  71.2046535  35.3140188  26.3598203  71.5268381
  33.3195863  26.7641064  72.1269938  32.5535203  27.4584396  71.7817181
  32.7057260  25.3505830  72.1606865  33.4780433  24.6358941  72.4438770
  31.5459591  25.2330095  73.1590131  30.7902590  25.9882653  72.9436989
  31.0970514  24.2421336  73.0840146  31.9107090  25.3687946  74.1770042
  32.2221307  25.0031758  70.8760741  31.8386033  24.1019691  70.9218683
  33.7965888  27.2389551  73.5003653  34.8719241  26.8461377  73.9546809
  32.9823954  28.0865452  74.1471380  32.1001371  28.3521643  73.7099952
  33.3201635  28.7506227  75.4012818  34.1068198  28.1728927  75.8866744
  33.8609062  30.1824663  75.1672515  33.0258698  30.8236955  74.8857884
  34.4628882  30.7193349  76.4761120  35.2782996  30.0749308  76.8055728
  34.8532894  31.7251313  76.3222079  33.7014315  30.7624491  77.2548860
  34.9180506  30.2858729  74.0513582  34.4793947  30.0248740  73.0880791
  35.2837230  31.3102414  73.9798468  35.7546809  29.6193857  74.2613406
  32.1019374  28.7405471  76.3297104  31.0545912  29.2931892  75.9235162
  32.2420960  28.1774509  77.4375494  34.5123125  55.1269204  58.6372002
  34.0711782  56.0608328  58.7561004  34.8337442  55.0190854  57.6544600
  35.3245950  55.0421247  59.2818286  33.5259018  54.0795836  58.9481429
  34.0123820  53.1132341  58.8143237  33.0686839  54.1734904  60.4127805
  33.9385573  54.0659557  61.0600969  32.6375749  55.1575557  60.5942041
  32.0367597  53.1032227  60.7786842  32.4700321  52.0332379  61.2589721
  30.8312568  53.3716959  60.5818116  32.3491522  54.1558273  57.9774415
  31.6032025  55.1360315  57.9822116  32.1916610  53.1009238  57.1666319
  32.8696822  52.3398992  57.2113392  31.0484771  52.9088312  56.2812004
  30.3902881  53.7742319  56.3530319  31.4925700  52.7934292  54.8054410
  32.1735017  51.9488938  54.7018698  30.2812956  52.5447596  53.8883434
  29.5298439  53.3211252  54.0355128  30.5981659  52.5499104  52.8452923
  29.8400183  51.5700758  54.0993407  32.2375643  54.0541027  54.3406488
  33.1769274  54.1592456  54.8823555  32.4622717  53.9844610  53.2764060
  31.6195586  54.9336576  54.5224756  30.2688910  51.6811993  56.7562232
  30.8338981  50.5954221  56.8950605  28.9618521  51.8732669  56.9686361
  28.5803709  52.8105795  56.8404515  27.9989196  50.8095019  57.2302140
  28.5206428  49.9609595  57.6738317  26.9331178  51.2906678  58.2416462
  26.4512797  52.1859137  57.8486147  25.8452929  50.2300639  58.4818489
  26.2998925  49.2930973  58.8053144  25.1529585  50.5741850  59.2508767
  25.2748471  50.0574997  57.5687267  27.5842606  51.6417940  59.5926138
  28.2887790  52.4653415  59.4723962  26.8199866  51.9521135  60.3048864
  28.1130088  50.7757492  59.9910064  27.4019530  50.3631799  55.8901418
  27.1552034  51.1891910  55.0100201  27.1660603  49.0511697  55.7530112
  27.3823530  48.4273853  56.5302605  26.6603470  48.4345036  54.5350280
  26.0814015  49.1770561  53.9855201  27.8559151  48.0191051  53.6631536
  28.5332218  48.8688946  53.5771103  28.3888533  47.2032403  54.1518534
  27.4633498  47.5776941  52.2516601  26.7950982  46.7202466  52.3303988
  26.9255631  48.3863535  51.7575220  28.8827160  47.1030784  51.2219449
  29.5959526  48.7202863  50.8145251  29.7589521  49.3004996  51.7230886
  30.5499614  48.5794194  50.3065648  28.9244211  49.2564786  50.1439869
  25.7312252  47.2722766  54.9051926  26.0691351  46.4477817  55.7557260
  24.5513153  47.2397653  54.2700628  24.3721076  47.9439707  53.5545482
  23.4061383  46.4211524  54.6581847  23.7436272  45.6115239  55.3053323
  22.4031931  47.2867631  55.4493598  22.1434032  48.1584212  54.8478763
  21.1046608  46.5434934  55.7965971  21.3334189  45.6152900  56.3204618
  20.4803406  47.1719836  56.4321735  20.5472973  46.3180124  54.8876778
  22.9929592  47.7394640  56.6527994  22.3369900  48.2863108  57.1329451
  22.7674178  45.8082212  53.4096711  22.5303702  46.5028669  52.4209675
  22.4729171  44.5039770  53.4882690  22.6832176  44.0081699  54.3548710
  21.9127122  43.7098281  52.4013983  22.1205218  44.2096106  51.4552088
  22.5914229  42.3336489  52.3587771  22.4454671  41.8208498  53.3097282
  22.1263249  41.7469677  51.5662986  24.0924477  42.4553838  52.0644283
  24.2091915  42.9595932  51.1052986  24.5734450  43.0580018  52.8348561
  24.7976949  41.1024678  51.9941732  25.7361890  40.8593591  52.7483535
  24.3498140  40.2185404  51.0987760  24.7930957  39.3032969  51.0181363
  23.5665916  40.4617143  50.4923817  20.3941039  43.5675000  52.5333133
  19.8454671  43.6342272  53.6348010  19.7338147  43.3388396  51.3893830
  20.2632364  43.2977100  50.5184307  18.2994252  43.0977743  51.2960644
  17.9986223  42.5548263  52.1916676  17.5361026  44.4322354  51.2799964
  17.7735572  44.9952562  52.1826552  16.4648568  44.2310032  51.2718718
  17.8599298  45.2162065  50.1502592  17.3458046  46.0493764  50.1913372
  17.9770248  42.2528469  50.0480958  18.6724154  42.3689485  49.0391229
  16.9156488  41.4247515  50.0769191  16.4308299  40.6596005  48.8437813
  17.2129807  39.9949741  48.4770649  16.1495328  41.3689512  48.0651771
  15.1452045  39.8048213  49.2836742  15.4182862  38.7505159  49.3238803
  14.3170193  39.9516365  48.5907273  14.7629512  40.3052416  50.7570380
  14.4831828  39.4771190  51.4085960  13.9312802  41.0060434  50.6812343
  16.0509510  41.0970696  51.3033107  15.7266663  42.0114076  51.8018331
  16.8373653  40.2203671  52.2896647  17.9132237  39.7189116  51.9603258
  16.2875106  40.0152839  53.4962221  15.3936733  40.4528031  53.7193090
  16.8748655  39.1296246  54.4983277  17.8955044  39.4505290  54.7091036
  16.2861166  39.2101130  55.4123170  16.8807581  37.6632123  54.0469904
  17.8432986  36.9486413  54.3262949  15.8437979  37.2490650  53.3000155
  15.0916392  37.9113520  53.1111260  15.7345111  35.9468684  52.6468145
  16.7395076  35.5586649  52.4790231  14.9600038  34.9232500  53.5104474
  14.9920727  33.9667797  52.9884559  15.5454170  34.7068861  54.9128404
  15.4293871  35.6059787  55.5176713  15.0230037  33.8828714  55.4001650
  16.6034470  34.4550679  54.8429034  13.6020375  35.2963040  53.6430271
  13.1486325  34.6243296  54.1928546  15.0618482  36.1262991  51.2801206
  14.1594574  36.9498208  51.1229748  15.4917379  35.3146766  50.3056926
  16.2309117  34.6457200  50.5221668  14.9892272  35.3065655  48.9361189
  14.1480038  35.9954077  48.8622437  16.1051798  35.7918921  47.9904980
  16.4577885  36.7620748  48.3416853  16.9386094  35.0928982  48.0628901
  15.7155705  35.9194438  46.5021562  15.3917827  34.9471768  46.1304260
  14.5830449  36.9357141  46.2775199  14.8641793  37.9070639  46.6848147
  14.3851428  37.0401734  45.2108002  13.6668983  36.5943251  46.7596017
  16.9501115  36.3505156  45.6944381  17.7278831  35.5913470  45.7713235
  16.6864699  36.4721294  44.6433719  17.3367783  37.2960411  46.0738580
  14.4936412  33.8976397  48.6067261  15.1193907  32.9178477  49.0062749
  13.3728909  33.8017710  47.8779429  12.9097329  34.6571880  47.5710433
  12.7313154  32.5391877  47.5271034  13.4467890  31.7233390  47.6288953
  11.5529810  32.2525649  48.4693626  10.8193365  33.0559714  48.3938199
  11.0816495  31.3148472  48.1753062  11.9800167  32.1455408  49.8120031
  11.1974843  31.9655524  50.3737470  12.2780590  32.6064842  46.0716304
  11.4014982  33.4008233  45.7276687  12.8952632  31.7634782  45.2325292
  13.5984871  31.1297938  45.6136043  12.7088651  31.7265824  43.7864160
  11.7071740  32.0770438  43.5384387  13.7527264  32.6162092  43.0811992
  14.7404737  32.2786036  43.3973916  13.6822860  32.4516629  42.0053402
  13.6476058  34.1318430  43.3509435  13.6505660  34.3117215  44.4256439
  14.8787408  34.8317551  42.7639590  14.9294456  34.6615016  41.6886071
  14.8169997  35.9038568  42.9538061  15.7844059  34.4440602  43.2320151
  12.3799913  34.7576643  42.7477527  11.4873727  34.2753799  43.1461929
  12.3400109  35.8172400  42.9993377  12.3898812  34.6533777  41.6625764
  12.8535790  30.2877397  43.2893449  13.7291106  29.5503162  43.7447182
  12.0185409  29.9175951  42.3101175  11.3214622  30.5838893  41.9776308
  12.0990162  28.6425093  41.6055418  12.1458521  27.8458705  42.3480525
  10.8416266  28.4418657  40.7490404  10.7736349  29.2389155  40.0090324
  10.9066739  27.4872097  40.2274230   9.6744059  28.4469916  41.5447385
   8.8996929  28.3178966  40.9591379  13.3521780  28.5992723  40.7134763
  13.8272311  29.6507598  40.2827124  13.8749796  27.4033919  40.3861698
  13.4683936  26.0520704  40.9694554  12.4618826  25.7985172  40.6380925
  13.5055901  26.0791028  42.0581898  14.5048352  24.9583567  40.4193779
  13.9723943  24.1273545  39.9560335  15.1205229  24.5955025  41.2426819
  15.4316106  25.7037515  39.3478580  15.2486555  25.2900687  38.3563344
  16.4820703  25.5796953  39.6116883  15.0250775  27.2576777  39.3893082
  15.8758017  27.8267917  39.7636231  14.6195548  27.7825974  38.0048532
  13.4637668  27.6554313  37.5975646  15.5907658  28.3677209  37.2925206
  16.5213742  28.4299117  37.7049467  15.4252941  28.9900685  35.9849505
  16.3523541  28.8621423  35.4268675  14.6303276  28.4780946  35.4436623
  15.0861197  30.4855730  36.0547857  15.2233972  31.1725118  35.0430313
  14.6703217  30.9937510  37.2265379  14.5824212  30.3696397  38.0288344
  14.3249704  32.3971078  37.4430928  13.8237441  32.7706534  36.5499154
  13.3402922  32.5335442  38.6179187  13.8149541  32.1710817  39.5296566
  13.1052586  33.5891785  38.7536773  12.0254481  31.7686814  38.3693224
  11.6230220  32.0800704  37.4053208  12.2282950  30.6982486  38.3199295
  10.9536455  32.0048817  39.4377880  11.3106129  32.4223819  40.5614863
   9.7748723  31.7426979  39.1132999  15.5796032  33.2488226  37.6758990
  16.6232276  32.7400877  38.0849759  15.4562112  34.5582774  37.4206981
  14.5594908  34.9103753  37.0852424  16.5099869  35.5393984  37.6405260
  17.4756873  35.0551108  37.4947721  16.3692895  36.6548998  36.5956336
  16.2862504  36.1989228  35.6085802  15.4562207  37.2183789  36.7885005
  17.5678070  37.6139563  36.5793980  17.6920592  38.0769309  37.5588682
  18.4706301  37.0572209  36.3267855  17.3251861  38.7057226  35.5327016
  17.0574123  38.2415695  34.5832675  16.4853343  39.3221827  35.8547013
  18.5016953  39.5729605  35.3570953  18.6534732  40.2764089  36.0798386
  19.3569724  39.5455585  34.3175612  19.2460108  38.6464143  33.3274864
  18.4962380  37.9547500  33.3491706  19.9083266  38.6546870  32.5520985
  20.3490402  40.4435112  34.2671667  20.4484684  41.1347514  35.0100960
  21.0032554  40.4367444  33.4849092  16.4280907  36.0721609  39.0739328
  15.3914830  36.5980794  39.4813162  17.5345543  35.9462259  39.8202670
  18.3550217  35.4938461  39.4169413  17.6609860  36.4546550  41.1810902
  16.6791030  36.4351624  41.6547747  18.5881321  35.5510966  41.9953648
  19.6145305  35.6904776  41.6565253  18.5292847  35.8184559  43.0502681
  18.2952888  34.5077315  41.8789080  18.1660287  37.8986765  41.1962811
  18.8079194  38.3555746  40.2488754  17.8938879  38.5878539  42.3120082
  17.3526811  38.1295721  43.0458938  18.3847618  39.9268916  42.6098502
  19.3146023  40.0948050  42.0666397  17.3617989  40.9939361  42.1678570
  16.4053634  40.7846371  42.6472870  17.7964155  42.4150246  42.5496501
  18.7765758  42.6313879  42.1257650  17.0736920  43.1353153  42.1657269
  17.8424175  42.5194025  43.6337881  17.1790416  40.9506426  40.7659571
  16.5245240  41.6365400  40.5159221  18.6772795  39.9880482  44.1103328
  17.7836975  39.7790608  44.9336223  19.9404971  40.2834979  44.4423385
  20.6124485  40.4431947  43.6923657  20.4520928  40.3802158  45.8002370
  19.6346812  40.3086656  46.5184214  21.4652192  39.2562386  46.0997068
  22.2737694  39.2880431  45.3690824  21.9006947  39.4935225  47.0707631
  20.9013127  37.8183959  46.1620909  19.9227395  37.8375629  46.6430194
  20.7760850  37.1400799  44.7866054  21.7426044  37.1290642  44.2835577
  20.4310757  36.1141248  44.9127750  20.0529475  37.6608113  44.1586557
  21.8395423  36.9543039  47.0188220  21.9391789  37.3827134  48.0156509
  21.4335182  35.9471758  47.1156021  22.8244709  36.8985426  46.5560723
  21.1021872  41.7562477  45.9271571  22.2053806  41.9683866  45.4263954
  20.4027644  42.6906857  46.5832657  19.4907645  42.4468698  46.9697007
  20.8666965  44.0583154  46.7865209  21.3842267  44.3791026  45.8822692
  19.6766125  45.0025820  46.9917759  19.1083520  44.6907819  47.8684838
  20.0437858  46.0167056  47.1503988  18.8293063  44.9994364  45.8621550
  18.0829790  45.6107786  46.0317967  21.8470076  44.1540722  47.9607947
  21.8337181  43.3345061  48.8808815  22.6816700  45.1974422  47.9080800
  22.6192407  45.8122977  47.1095631  23.6638389  45.5655687  48.9154757
  23.2793646  45.3401403  49.9107101  24.9540782  44.7708398  48.6828093
  24.7609920  43.7252096  48.9173174  25.2220171  44.8362916  47.6297823
  26.3818936  45.3202807  49.6484410  23.8906768  47.0726239  48.7846055
  24.3518240  47.5388549  47.7454573  23.5446343  47.8234738  49.8368816
  23.1925201  47.3573878  50.6728999  23.4639239  49.2821073  49.8216766
  23.9250070  49.6580653  48.9078911  21.9906631  49.7263566  49.8314255
  21.4818292  49.2783312  50.6850433  21.9495196  50.8100141  49.9377669
  21.2663173  49.3340561  48.5360995  21.7851850  49.7919395  47.6937575
  21.2783087  48.2509008  48.4149968  19.8133352  49.8096693  48.5307134
  19.2823376  49.3570993  49.3687389  19.7902411  50.8937724  48.6369221
  19.1481710  49.4312285  47.2758775  19.6967360  48.8722061  46.6222351
  17.8955182  49.7683648  46.9248871  17.1144242  50.5048412  47.7294545
  17.4681755  50.8248725  48.6310053  16.1674602  50.7485882  47.4381876
  17.4163308  49.3582423  45.7429751  18.0018684  48.7993762  45.1225442
  16.4667863  49.6067832  45.4634708  24.2350963  49.8691103  51.0033752
  24.3113426  49.2502539  52.0627888  24.7975305  51.0711644  50.8082450
  24.6546858  51.5393988  49.9134389  25.7621486  51.6795096  51.7193290
  25.8150803  51.0863107  52.6325882  27.1477994  51.6434220  51.0725828
  27.1455011  52.2281543  50.1527981  27.8914656  52.0481481  51.7592263
  27.4030232  50.6104701  50.8352621  25.3754982  53.1068097  52.1110697
  24.7206383  53.8237201  51.3531932  25.8311254  53.5058408  53.3066161
  26.3678027  52.8416421  53.8635466  25.6739616  54.8423137  53.8766833
  24.6445529  55.1619622  53.7115269  25.9063806  54.7503512  55.3925505
  25.2451786  53.9922410  55.8142373  25.6709871  55.7101524  55.8510673
  27.2466953  54.4142208  55.6960500  27.3427618  54.3698737  56.6700226
  26.6093980  55.8881772  53.2361826  26.5174227  57.0674992  53.5771843
  27.5016765  55.4625533  52.3282964  27.5115029  54.4698452  52.0957234
  28.4943302  56.2884320  51.6481987  28.0956325  57.2963103  51.5327057
  29.7584850  56.3605552  52.5262578  29.4611406  56.7632550  53.4947660
  30.1421893  55.3514708  52.6782302  30.8868007  57.2332930  51.9479592
  31.3378532  56.7099542  51.1046751  30.4633554  58.1675854  51.5802189
  31.9862607  57.5811029  52.9628410  31.7712723  57.5744813  54.1737073
  33.1829239  57.9060226  52.4645046  33.9448689  58.1549365  53.0947084
  33.3296959  57.9149577  51.4553687  28.7607002  55.7087740  50.2507390
  28.5512661  54.5169315  50.0238496  29.2046300  56.5624100  49.3156814
  29.3542562  57.5376629  49.5728350  29.4770195  56.1994536  47.9271211
  28.6741109  55.5498997  47.5770361  29.4732914  57.4617116  47.0525899
  30.2188255  58.1672143  47.4203355  29.7172730  57.1881772  46.0265344
  28.2075834  58.0867887  47.0681792  28.2472596  58.8855560  46.5024173
  30.8022532  55.4317202  47.8200120  31.8439851  56.0090182  47.5100966
  30.7522551  54.1184685  48.0805504  29.8590726  53.7012016  48.3416793
  31.8951486  53.2205023  47.9722353  32.7472181  53.6995837  48.4534208
  31.6062075  51.8996901  48.7290629  30.7017943  51.4486285  48.3210418
  32.7509826  50.8849697  48.5827093  33.6954810  51.3325927  48.8926164
  32.5527947  50.0061378  49.1958072  32.8276422  50.5568349  47.5461110
  31.3769460  52.1553754  50.2281034  30.4798535  52.7562954  50.3760599
  31.2408617  51.2098929  50.7525963  32.2297419  52.6812544  50.6561997
  32.1798617  52.9885428  46.4765400  31.2514300  52.6444238  45.7452366
  33.4308021  53.1431863  45.9994870  34.6141481  53.7357661  46.7590734
  34.9377726  53.0317660  47.5253990  34.3370163  54.6877520  47.2112790
  35.7989620  53.9639076  45.7029856  36.7309859  53.5320772  46.0662692
  35.9333755  55.0335662  45.5415402  35.3333717  53.2754013  44.3357103
  35.9621203  52.4089968  44.1294568  35.4042668  53.9817260  43.5084188
  33.8088607  52.8160944  44.5524993  33.1692524  53.3928129  43.8838396
  33.6357995  51.3225794  44.2662740  33.7135355  50.4957195  45.1766562
  33.4267834  50.9840515  42.9889697  33.3847181  51.7166324  42.2809240
  33.2113053  49.6104594  42.5430562  32.3390605  49.2115684  43.0612647
  32.9233007  49.6139397  41.0369439  33.7378823  50.1105165  40.5091207
  32.8488046  48.5878122  40.6772416  31.7109386  50.2851027  40.7615034
  30.9736078  49.6456676  40.8498157  34.4101400  48.7048664  42.8517319
  34.2081619  47.5353758  43.1716658  35.6384193  49.2443595  42.7999732
  35.7306379  50.2306625  42.5576548  36.8784095  48.4986529  43.0035462
  36.8360723  47.6155021  42.3659779  38.0559800  49.3560864  42.5172733
  37.8856597  49.6470434  41.4800636  38.9712365  48.7669505  42.5660735
  38.2220902  50.5202976  43.2998772  38.4629733  50.2509471  44.2107974
  37.0958234  48.0203387  44.4520325  37.9865729  47.1998571  44.6637057
  36.3052819  48.5013832  45.4276622  35.5826094  49.1775055  45.1812822
  36.3992262  48.1289891  46.8431307  37.3580189  47.6391058  47.0126973
  36.3876114  49.4009904  47.7099553  35.5580721  50.0405056  47.4093129
  36.2231223  49.1227151  48.7510125  37.6878000  50.1829864  47.6276774
  37.9254448  51.0497771  46.5457680  37.1611011  51.1970172  45.7962608
  39.1693702  51.6904348  46.4070729  39.3523752  52.3303231  45.5566388
  40.1865926  51.4671568  47.3635959  41.4205170  52.0232627  47.1934052
  41.9759785  51.9742845  47.9998670  39.9336773  50.6283509  48.4744477
  40.7070632  50.4486664  49.2070258  38.6894027  49.9861257  48.5980624
  38.5195283  49.3149585  49.4263782  35.3143141  47.1299257  47.2792499
  35.4453642  46.5623807  48.3615694  34.2848968  46.8827028  46.4531465
  34.2427004  47.3801222  45.5632547  33.2065170  45.9277004  46.7198847
  33.0738130  45.8520999  47.7985534  31.9131200  46.4960702  46.1019768
  31.9072285  47.5715836  46.2810916  31.9652467  46.3632702  45.0217041
  30.5445344  45.9714622  46.5922929  29.8087897  46.6079331  46.1000799
  30.1809045  44.5387767  46.1811501  30.6484872  43.8125447  46.8454622
  29.1011476  44.4110346  46.2568273  30.4832691  44.3541672  45.1505338
  30.3474881  46.1638036  48.1007526  30.5777779  47.1947110  48.3709425
  29.3097043  45.9552673  48.3619009  30.9946886  45.4896242  48.6610022
  33.5670741  44.5442669  46.1515147  34.1587940  44.4546650  45.0759423
  33.1749863  43.4724831  46.8569946  32.6967947  43.6268814  47.7440312
  33.2601246  42.0865101  46.3994398  33.0997153  42.0646762  45.3211740
  34.6467362  41.5117550  46.6979588  34.8776175  41.6267602  47.7572825
  34.6729602  40.4520157  46.4435927  35.3913296  42.0315199  46.0953428
  32.1884926  41.2164259  47.0628848  31.9206623  41.3521616  48.2559996
  31.6175002  40.2934328  46.2767828  31.9106844  40.2412304  45.3010488
  30.6467887  39.2966283  46.7149302  30.1396318  39.6651901  47.6064362
  29.5840102  39.1028808  45.6300036  30.0748249  38.8541858  44.6889507
  28.9585216  38.2513972  45.9010253  28.6696120  40.2701880  45.4307698
  28.8796559  41.3572172  44.5216933  29.7291279  41.4560936  43.8626563
  27.7718222  42.3320520  44.6228643  27.7132210  43.1847108  44.0657783
  26.8020854  41.8671518  45.6379743  25.5848126  42.3829544  46.1025136
  25.2003125  43.3122451  45.7099891  24.8635851  41.6718351  47.0783139
  23.9248802  42.0647485  47.4393001  25.3426937  40.4521276  47.5934611
  24.7602448  39.9247961  48.3336885  26.5633608  39.9061582  47.1577739
  26.9037454  38.9667230  47.5670289  27.3372279  40.5628953  46.1811690
  31.3114296  37.9608258  47.0645789  32.4345493  37.6676660  46.6510242
  30.5637053  37.1524075  47.8247875  29.6417880  37.4861204  48.1076554
  30.9366013  35.8341231  48.3173631  31.6786882  35.4041563  47.6445654
  31.5553576  35.9475495  49.7252861  30.8594519  36.4720888  50.3805530
  31.6824894  34.9449486  50.1327159  32.9040193  36.6459776  49.7688048
  32.9867334  38.0512472  49.8588079  32.0882622  38.6458826  49.9262187
  34.2380403  38.6910681  49.8246010  34.2977777  39.7689572  49.8576569
  35.4216015  37.9267352  49.7280444  36.6332218  38.5530769  49.6838237
  37.1122290  38.5203957  50.5377739  35.3378867  36.5163382  49.6655859
  36.2350705  35.9210324  49.5866038  34.0849705  35.8834525  49.6850512
  34.0322698  34.8066080  49.6253985  29.7017228  34.9219661  48.3230008
  28.5667312  35.3887864  48.2244978  29.9466170  33.6118729  48.4558301
  30.9173793  33.3073128  48.5319193  28.9358067  32.5640104  48.5358348
  27.9856076  32.9907172  48.8560425  28.7471729  31.9178054  47.1517158
  28.4068957  32.6742696  46.4441797  29.7186616  31.5554437  46.8159053
  27.7448153  30.7469610  47.1471627  27.8653334  30.1318272  48.0387904
  26.7303646  31.1450236  47.1622963  27.9425157  29.8171358  45.9499540
  29.0135565  29.2394152  45.7870045  26.9077948  29.6454750  45.1233470
  26.9962552  29.0267118  44.3169439  26.0298907  30.1361821  45.2957765
  29.4011767  31.5383298  49.5670564  30.5170086  31.0297971  49.4664991
  28.5185182  31.2075637  50.5178670  27.6049667  31.6617526  50.5268196
  28.7786178  30.2275182  51.5589117  29.6860840  29.6757521  51.3139640
  29.0249973  30.9437515  52.8938323  29.8212010  31.6763543  52.7612508
  28.1188688  31.4647229  53.2022929  29.4440179  29.9484481  53.9849701
  28.6360701  29.2410871  54.1723597  30.3066134  29.3870661  53.6256189
  29.8167895  30.6178923  55.3083668  29.5007497  31.7806276  55.5540952
  30.4939152  29.8643822  56.1761601  30.7710586  30.2512576  57.0780403
  30.7367155  28.9032816  55.9370959  27.6199298  29.2315134  51.6086350
  26.5585830  29.5177967  52.1647059  27.8597978  28.0508556  51.0248332
  28.7618616  27.9052678  50.5720129  26.9657560  26.9010592  51.0837520
  25.9513107  27.2469010  50.8865487  27.3582915  25.8890867  49.9926899
  28.3962735  25.5918550  50.1407293  26.7301661  25.0028178  50.0821158
  27.1937017  26.4706814  48.5778006  26.1569339  26.7782247  48.4411277
  27.8394268  27.3407498  48.4616017  27.5428129  25.4518711  47.4879905
  28.5533241  25.0732597  47.6429367  26.8340149  24.6251317  47.5278060
  27.4622950  26.1334991  46.1184471  26.4913163  26.6193799  46.0187409
  28.2412144  26.8932582  46.0546609  27.6333597  25.1712952  45.0178570
  28.5635542  24.7139676  45.0993596  26.8871859  24.4485805  45.0706686
  27.5692201  25.6694590  44.1073753  27.0344890  26.2697794  52.4888508
  28.0485172  26.4247708  53.1728467  25.9874312  25.5500786  52.9377593
  24.6486206  25.3742790  52.2204102  24.7794744  24.7203040  51.3574038
  24.2501316  26.3383596  51.9033044  23.6352805  24.6918279  53.2586791
  23.1439463  23.8277867  52.8122066  22.8949516  25.4293981  53.5677749
  24.5051260  24.2622551  54.5320246  24.5932623  23.1759756  54.5540414
  24.0419452  24.6134328  55.4536952  25.9548127  24.9268261  54.3370760
  26.0634145  25.7311776  55.0646537  27.0764568  23.9043659  54.5378737
  27.3405312  23.0842258  53.6563637  27.7229115  23.9683208  55.7113796
  27.4347855  24.6775580  56.3854190  28.8465026  23.1203769  56.0997547
  28.9592089  23.1816637  57.1822519  28.6113623  22.0884513  55.8370771
  30.1862679  23.4983973  55.4474309  31.2144649  22.9624365  55.8596287
  30.1837014  24.4109278  54.4611532  29.2918512  24.8166318  54.1768410
  31.3671265  24.8771445  53.7441985  32.1817172  24.1684026  53.8966848
  31.0907701  24.9520254  52.2309253  30.3410738  25.7188260  52.0344968
  32.0150502  25.2493067  51.7349382  30.6174828  23.6194697  51.6263755
  31.3294876  22.8366364  51.8872112  29.6510349  23.3537114  52.0540166
  30.4746537  23.6543251  50.1000469  30.8825872  24.6052908  49.4336809
  29.8813565  22.5991874  49.5366786  29.7566691  22.5641073  48.5252072
  29.5544247  21.8270915  50.1179896  31.8134708  26.2475991  54.2626104
  31.0089953  27.0166359  54.7918632  33.0969809  26.5604589  54.0444760
  33.7035841  25.8610594  53.6172046  33.6444778  27.9063147  54.1693487
  33.2940446  28.3343241  55.1080742  35.1723756  27.8124572  54.2142842
  35.5515251  27.4262987  53.2676922  35.6023230  28.7971350  54.3949382
  35.4728459  27.1421854  55.0190843  33.1924942  28.7818815  52.9854554
  32.8295229  28.2437348  51.9363048  33.2409209  30.1224428  53.1079114
  33.4789415  30.9025722  54.4020348  34.5451860  30.9038128  54.6260838
  32.9250748  30.4733105  55.2371061  32.9898148  32.4069075  54.1354426
  33.6634026  33.1404129  54.5776703  31.9891587  32.5208187  54.5531897
  32.8880319  32.5646801  52.5459191  33.7634885  33.1047836  52.1851009
  31.9811355  33.0969891  52.2602671  32.8921017  31.0692025  51.9524906
  31.8793781  30.8329088  51.6253129  33.8512462  30.9239896  50.7642483
  34.9043698  30.2946854  50.8698655  33.4621499  31.5177129  49.6296137
  32.5806553  32.0305451  49.6290097  34.1535854  31.4215187  48.3495728
  35.2142128  31.2355551  48.5225235  33.5621014  30.2505667  47.5384611
  33.6449294  29.3376031  48.1288399  32.5062821  30.4408689  47.3483041
  34.2905390  30.0365396  46.2009810  34.2133266  30.9317604  45.5838691
  35.3444072  29.8514334  46.4069556  33.7391360  28.8431539  45.4083151
  33.6819684  27.9697884  46.0574327  34.4363114  28.6276617  44.5991479
  32.4106742  29.1138327  44.8317779  31.8773690  29.8756196  45.2498726
  31.8736257  28.4629293  43.7808722  32.5093093  27.4436792  43.1832633
  33.4220270  27.1412103  43.5251259  32.0817612  26.9729409  42.3862852
  30.6800639  28.8428003  43.3062372  30.1790596  29.6154545  43.7458622
  30.2703605  28.3578446  42.5074061  33.9885322  32.7491649  47.6129569
  32.8655463  33.2331120  47.4716808  35.1034144  33.3122874  47.1221905
  36.0016012  32.8518905  47.2708651  35.1073608  34.5506904  46.3524115
  34.6012920  35.3134692  46.9442365  36.5580826  34.9995898  46.1017429
  37.0801310  35.0559029  47.0575777  37.0515099  34.2381201  45.4979396
  36.6802351  36.3628461  45.3860745  36.0477838  36.3686335  44.4976912
  36.2505593  37.5188313  46.3021568  36.8586149  37.5117410  47.2062930
  36.3876667  38.4723224  45.7929876  35.1989880  37.4221576  46.5706301
  38.1312977  36.5808412  44.9340750  38.4217574  35.7964017  44.2345768
  38.2238952  37.5445544  44.4337595  38.7989880  36.5579462  45.7955038
  34.3372918  34.3293112  45.0484676  34.6823822  33.4417975  44.2671085
  33.2800078  35.1259519  44.8482343  33.0781272  35.8513961  45.5366287
  32.2878827  34.9249359  43.8011530  32.4320875  33.9357791  43.3653712
  30.8939101  34.9531215  44.4499742  30.8866944  34.2911476  45.3160074
  30.7052083  35.9620169  44.8152407  29.7599235  34.5322088  43.4972686
  29.9099860  34.9870929  42.5186228  29.7047798  33.0060236  43.3301403
  29.5261663  32.5242044  44.2912264  28.9020569  32.7360086  42.6439910
  30.6477556  32.6416038  42.9222619  28.4318769  35.0463206  44.0585772
  28.4461088  36.1355963  44.0970732  27.6075512  34.7256338  43.4214962
  28.2844469  34.6546956  45.0650683  32.4753085  35.9726090  42.6977584
  32.8426045  35.6221920  41.5775720  32.2695266  37.2505572  43.0446706
  31.9506053  37.4379044  43.9952159  32.6135746  38.4288089  42.2512546
  33.1394127  38.1170932  41.3485001  31.3258309  39.1993473  41.8225394
  30.5856589  39.1170772  42.6188271  31.5393807  40.7107204  41.6018094
  32.2694432  40.8735733  40.8087188  30.5992559  41.1863007  41.3234865
  31.8780680  41.1884641  42.5211341  30.6880854  38.6507956  40.5233471
  31.4463774  38.5590462  39.7461873  29.9481861  39.3699063  40.1730334
  29.9427327  37.3211306  40.6699977  29.3156619  37.3357018  41.5609578
  29.3130487  37.1689103  39.7933991  30.6482220  36.4922084  40.7262989
  33.5981582  39.2659057  43.0889623  33.6186161  39.1931821  44.3166987
  34.3980563  40.0870055  42.3993021  34.3343895  40.0736031  41.3806501
  35.2214824  41.1392435  42.9733594  34.7692871  41.4651025  43.9101391
  36.6235784  40.6038735  43.2796271  36.5370107  39.7165480  43.9070708
  37.1420371  41.3606687  43.8679149  37.4729655  40.2695624  42.0665012
  37.4738005  38.9618239  41.5427548  36.8631816  38.1953428  41.9966329
  38.2757031  38.6470724  40.4324717  38.2827577  37.6418619  40.0370767
  39.0833943  39.6428187  39.8367417  39.8678567  39.3342253  38.7638205
  40.3818792  40.1004124  38.4332268  39.0735939  40.9578664  40.3562225
  39.6846373  41.7256332  39.9041239  38.2721891  41.2642624  41.4684899
  38.2731775  42.2692335  41.8643867  35.2502323  42.3404027  42.0233953
  34.9763143  42.2017612  40.8335106  35.5703321  43.5300731  42.5480050
  35.7974739  43.5991177  43.5397149  35.5136984  44.7698032  41.7793581
  35.9135695  45.5678734  42.4048931  36.1411202  44.6728802  40.8933029
  34.0837857  45.1448227  41.3561889  33.9141494  45.8214032  40.3425379
  33.0774483  44.6881644  42.1228890  33.3335975  44.1423101  42.9461531
  31.6384481  44.8402932  41.9084376  31.1699938  44.3251345  42.7464150
  31.2145442  46.3129517  42.0121840  31.5264813  46.8517509  41.1174837
  30.1298779  46.3772033  42.0947412  31.6594400  46.7806713  42.8903713
  31.0694677  44.1899881  40.6382559  29.8559347  44.2689567  40.4537742
  31.8857623  43.5641484  39.7706454  32.8867879  43.5182798  39.9633704
  31.4073781  42.9767042  38.5171628  30.4407351  42.5104361  38.7047835
  31.2030373  44.0941886  37.4809647  30.5004792  44.8314625  37.8700499
  30.7813089  43.6641665  36.5722623  32.4179555  44.7414727  37.1567145
  32.2314871  45.4392921  36.4947489  32.3285968  41.8913892  37.9446766
  31.8236309  40.9931474  37.2699203  33.6477499  41.9600491  38.1906090
  34.0092302  42.7205620  38.7658987  34.6219883  41.0301291  37.6196412
  34.4043664  40.9267627  36.5566125  36.0556528  41.5819651  37.7532838
  36.3152206  41.6736495  38.8080015  37.0836595  40.6584113  37.0867784
  36.8292919  40.5102468  36.0373469  38.0750641  41.1049198  37.1564657
  37.1026692  39.6925111  37.5907052  36.1477816  42.8619858  37.1582985
  37.0668807  43.1858238  37.2602486  34.4767690  39.6600768  38.2872811
  34.6399551  39.5328140  39.4990139  34.1790716  38.6365198  37.4788466
  34.0723433  38.8136445  36.4800463  33.9288267  37.2784071  37.9403892
  33.2461054  37.3261871  38.7886036  33.2334343  36.5129250  36.8060574
  32.4170780  37.1304249  36.4310744  33.9408656  36.3499123  35.9930545
  32.6573181  35.1665580  37.2632480  33.4650710  34.5516286  37.6597803
  31.9234171  35.3310506  38.0528381  32.0011776  34.4009621  36.1095185
  32.7429872  34.1994470  35.3369222  31.6428966  33.4465772  36.4945290
  30.8473467  35.1208637  35.5488858  29.9985783  35.1094231  36.1148020
  30.8030422  35.7836284  34.3770764  31.8609152  35.8488068  33.5561121
  32.7333436  35.3864418  33.8118178  31.7923023  36.3598128  32.6756315
  29.6659381  36.3970754  34.0236673  28.8528798  36.3538418  34.6377497
  29.6133387  36.9048171  33.1400387  35.2374594  36.6111418  38.3844765
  36.2539672  36.7100096  37.6945845  35.1917549  35.9203316  39.5328377
  34.3129756  35.8820879  40.0488546  36.3169737  35.1737100  40.0909424
  37.2185270  35.7754281  39.9749641  36.0968692  34.9673551  41.5934358
  35.2392157  34.3143221  41.7584915  36.9816900  34.5135189  42.0411980
  35.9126904  35.9285468  42.0746932  36.5429926  33.8445133  39.3553335
  35.7012418  33.3967925  38.5742396  37.7044622  33.2265399  39.6089837
  38.3485664  33.6503268  40.2763894  38.1622133  32.0148946  38.9337722
  38.0945263  32.1836541  37.8592105  39.6426965  31.7624588  39.2844097
  39.7384964  31.6691747  40.3668539  40.2034513  30.4890110  38.6365789
  40.0438770  30.5164546  37.5584764  41.2716625  30.4134961  38.8403123
  39.7130318  29.6090665  39.0527188  40.4304351  32.8586528  38.8591325
  41.3649554  32.6776888  39.0928369  37.2743339  30.8160119  39.2969780
  36.9621167  30.5977843  40.4686977  36.9023344  30.0335265  38.2719756
  37.2046836  30.2870751  37.3310892  36.1233622  28.8043501  38.3956308
  36.2434282  28.2371676  37.4719310  36.5332404  28.2127837  39.2141191
  34.6226813  29.0139496  38.6432633  33.8934842  28.0257174  38.7197668
  34.1620303  30.2676793  38.7712140  34.8186782  31.0442187  38.6963796
  32.7681483  30.6075513  39.0391709  32.3774520  29.8718046  39.7431760
  32.6891123  31.9946887  39.7203290  33.0957181  32.7275867  39.0230154
  31.2357905  32.4149066  40.0028616  30.7363424  31.6693722  40.6218769
  31.2188135  33.3783022  40.5134393  30.6905324  32.5232003  39.0651345
  33.5387366  32.0837972  41.0092577  34.5954934  32.0307789  40.7476701
  33.3706044  33.0603095  41.4638171  33.2590632  31.0146117  42.0704077
  33.5163610  30.0260695  41.6914908  33.8691878  31.2132536  42.9518511
  32.2077962  31.0347184  42.3578350  31.9665383  30.5492359  37.7227209
  32.4406901  31.0747243  36.7146440  30.7563340  29.9512126  37.7079325
  30.1875522  29.0719584  38.8244666  29.8369041  29.7033510  39.6404680
  30.9394186  28.3730706  39.1899072  28.9537266  28.2535840  38.2102715
  28.0864980  28.2991349  38.8681018  29.2541916  27.2163070  38.0608116
  28.6377535  28.9175139  36.7899972  27.7224461  29.5033492  36.8739641
  28.5242215  28.1561696  36.0184757  29.8691836  29.8920801  36.4568748
  30.4513665  29.4414132  35.6528665  29.3779636  31.2722745  36.0011858
  29.3212241  32.2185232  36.7881978  29.0161431  31.3641696  34.7140439
  29.0668862  30.5269030  34.1329443  28.6893542  32.6162100  34.0307411
  29.4697171  33.3346221  34.2808249  28.7356927  32.3976327  32.5080742
  27.9474958  31.6972951  32.2327526  28.5276458  33.3458873  32.0125465
  30.0763779  31.8697327  31.9767514  31.1058616  32.0486966  32.6655897
  30.0489005  31.3099561  30.8586883  27.3466951  33.2368603  34.4466364
  27.1249891  34.4139547  34.1576706  26.4648142  32.4838884  35.1257419
  26.6983692  31.5143333  35.3417349  25.1851114  32.9933194  35.6153988
  24.7046909  33.5293811  34.7970853  24.2632237  31.8311483  36.0051507
  24.0741566  31.2194500  35.1227439  23.3192955  32.2745409  36.3224842
  24.7851279  30.9361764  37.1391786  25.7220086  30.4763121  36.8253120
  24.9629119  31.5308537  38.0348888  23.7735289  29.8349387  37.4754049
  22.8677522  30.2919479  37.8732619  23.5121211  29.2874327  36.5694997
  24.3080979  28.9016922  38.4778438  24.0346052  29.0716950  39.4452536
  25.1024642  27.8455333  38.2247498  25.5097759  27.5480108  36.9826253
  25.2131996  28.1269338  36.1973758  26.1060809  26.7364366  36.8203610
  25.4977334  27.0671889  39.2401076  25.1928179  27.2754014  40.1913426
  26.0913603  26.2578093  39.0600385  25.3423111  33.9830958  36.7784645
  24.4924493  34.8605415  36.9390229  26.4292992  33.8627291  37.5546434
  27.0845323  33.1036029  37.3696484  26.8143683  34.8286810  38.5692909
  25.9269245  35.1445514  39.1181273  27.7865650  34.1793877  39.5599987
  28.6701976  33.8331606  39.0238884  28.1107661  34.9343031  40.2757873
  27.1768624  33.0256004  40.3305645  26.2897904  33.2978974  41.3867569
  26.0524372  34.3195656  41.6431386  25.7145671  32.2453342  42.1153007
  25.0347085  32.4644052  42.9256180  26.0183138  30.9147413  41.7892311
  25.5796151  30.1082356  42.3580069  26.8922896  30.6363619  40.7248231
  27.1194453  29.6117058  40.4730331  27.4718060  31.6892070  39.9933657
  28.1413665  31.4676161  39.1755251  27.4413312  36.0357970  37.8763340
  28.3917198  35.8832527  37.1079423  26.9037409  37.2298642  38.1528467
  26.1169308  37.2824471  38.8004584  27.3575044  38.4787294  37.5536554
  28.4423640  38.4416866  37.4530802  26.7566212  38.6400948  36.1457993
  27.0853953  37.8126426  35.5171243  27.1196427  39.5712320  35.7095828
  25.3429289  38.6644945  36.1642573  25.0225684  38.7705037  35.2436422
  26.9952953  39.6536620  38.4635537  25.8604473  39.7637059  38.9279118
  27.9780429  40.5315685  38.6984735  28.8905484  40.3722855  38.2710385
  27.8416251  41.7131035  39.5356827  27.0200408  41.5724160  40.2379414
  28.7532039  41.8406990  40.1189335  27.5975174  42.9784365  38.7112236
  27.9113496  43.0312494  37.5203885  27.0515569  44.0019395  39.3793214
  26.8196110  43.8696455  40.3635980  26.8067601  45.3315613  38.8277623
  27.6495324  45.6082781  38.1935631  25.5386190  45.2951371  37.9568935
  25.6526407  44.5419789  37.1768653  25.4031775  46.2651398  37.4777816
  24.3862160  44.9975298  38.7193947  23.6117541  44.9886547  38.1193689
  26.6873786  46.3770929  39.9507877  26.6821028  46.0415985  41.1368073
  26.5693139  47.6517524  39.5497481  26.5971949  47.8494718  38.5494703
  26.3021918  48.7834105  40.4294508  25.6980186  49.5034081  39.8769697
  25.7151231  48.4558182  41.2872151  27.5651325  49.4899197  40.9281448
  28.6795756  48.9780649  40.8084033  27.3505848  50.6897163  41.4858970
  26.3894842  51.0271057  41.5456233  28.3790682  51.5854296  42.0106032
  29.1722495  50.9891933  42.4622920  28.9916606  52.4015675  40.8612214
  29.3814312  51.7237470  40.1014595  29.8164073  53.0010334  41.2479028
  28.0421662  53.2633409  40.2656603  28.4806121  53.7605026  39.5433747
  27.7897200  52.5105243  43.0860759  26.5834637  52.7691131  43.1078142
  28.6629107  53.0378764  43.9572330  29.6475272  52.7832717  43.8849089
  28.3034244  54.0173928  44.9733861  29.2122945  54.4774125  45.3620712
  27.7020928  54.8026615  44.5141178  27.5322235  53.3828806  46.1311013
  28.0024374  52.4248018  46.7442553  26.3567465  53.9534235  46.4281127
  26.0468021  54.7443551  45.8626397  25.4669888  53.5531260  47.5213241
  26.0919325  53.2562902  48.3632801  24.6182946  54.7604376  47.9760051
  23.9741981  54.4346395  48.7921327  25.4676591  55.9224946  48.5055543
  26.1197200  56.3104685  47.7229637  24.8145966  56.7215605  48.8561696
  26.0721221  55.5765647  49.3434725  23.7858156  55.2127665  46.9256817
  23.2632789  55.9753676  47.2512704  24.5701999  52.3448314  47.1758565
  23.6624589  52.0442738  47.9512353  24.7930162  51.6648290  46.0360479
  25.5550016  51.9578140  45.4251043  24.0017391  50.5118007  45.6080582
  23.6854658  49.9729201  46.5004801  22.7413279  50.9922073  44.8558953
  22.2597842  51.7712337  45.4469887  23.0480872  51.4382998  43.9102769
  21.6801050  49.9156871  44.5763971  21.7121309  48.8438771  45.2217302
  20.8150266  50.2023111  43.7204398  24.8439052  49.5575224  44.7529680
  25.6836995  49.9842720  43.9610719  24.5795109  48.2577750  44.9250934
  23.8571735  48.0124584  45.6028408  25.2064174  47.1302292  44.2471039
  25.5092746  47.4346455  43.2446204  26.4461241  46.6575727  45.0199612
  26.1379664  46.3043992  46.0044267  26.8784753  45.8060433  44.4952335
  27.5291210  47.7033869  45.1888880  27.6890797  48.3764664  46.4176992
  27.0279571  48.1670566  47.2453981  28.7283465  49.3079694  46.5773728
  28.8604861  49.8118923  47.5236914  29.6055887  49.5721236  45.5102071
  30.4170159  50.2729403  45.6385928  29.4356532  48.9168916  44.2804347
  30.1075573  49.1205327  43.4605127  28.3969582  47.9860582  44.1178933
  28.2741799  47.4762454  43.1741584  24.1958285  45.9856233  44.1378953
  23.2528062  45.9044777  44.9278214  24.4169330  45.0885813  43.1671011
  25.2251704  45.2115149  42.5567155  23.5510738  43.9466068  42.8955861
  23.0224218  43.6827281  43.8119513  22.4948542  44.3216404  41.8314227
  23.0054480  44.7466204  40.9664996  21.6578609  43.1251078  41.3541744
  21.2339559  42.5994741  42.2104447  20.8513502  43.4743286  40.7093130
  22.2788311  42.4392681  40.7788128  21.6101542  45.2974113  42.3462161
  20.9535561  45.5179087  41.6523798  24.3908264  42.7401788  42.4710591
  25.3282807  42.8731318  41.6854919  23.9917265  41.5591690  42.9637915
  23.2206626  41.5567075  43.6316802  24.4086911  40.2573393  42.4668640
  25.1748625  40.3867511  41.7028051  25.0127826  39.4301541  43.6132287
  25.9603176  39.8866142  43.8986067  24.3416339  39.4874307  44.4698031
  25.2603307  37.9422372  43.2838592  24.3401619  37.4901167  42.9146406
  26.3535667  37.7697135  42.2170978  27.2802894  38.2342870  42.5549641
  26.5300788  36.7098472  42.0348598  26.0421888  38.2321544  41.2807100
  25.6493447  37.1960696  44.5663003  24.8702383  37.3179425  45.3187956
  25.7553054  36.1336968  44.3498831  26.5889069  37.5837330  44.9606022
  23.1860757  39.5899986  41.8347207  22.1832109  39.3457242  42.5055927
  23.3045022  39.2859216  40.5386948  24.1714225  39.5333795  40.0614822
  22.3194406  38.5564076  39.7559937  21.3439446  38.6494642  40.2328175
  22.2290978  39.1838268  38.3526586  23.2295505  39.2293835  37.9225842
  21.3319248  38.3956835  37.3907336  20.3409653  38.2628356  37.8242906
  21.2476605  38.9365844  36.4485575  21.7733082  37.4205637  37.1824137
  21.7258912  40.5017010  38.4539727  21.6764739  40.8870526  37.5546112
  22.7039684  37.0749335  39.7152140  23.8861389  36.7425265  39.6058872
  21.6897643  36.1971558  39.7613715  20.7378435  36.5510864  39.8592177
  21.8401128  34.7581159  39.5704804  22.8005202  34.5804541  39.0858910
  21.8407326  33.9585527  40.9049299  20.8151361  33.8809572  41.2663727
  22.3322805  32.5264308  40.6051579  23.3683631  32.5497308  40.2669537
  22.2602615  31.9024478  41.4957310  21.7193411  32.0690340  39.8287240
  22.6733431  34.6153302  42.0339229  23.7313888  34.5847683  41.7743477
  22.3850001  35.6598921  42.1460065  22.4605708  33.9706962  43.4090639
  22.7911192  32.9316383  43.4043134  23.0348081  34.5192736  44.1558291
  21.4048678  34.0098558  43.6770410  20.7439291  34.3215557  38.5902777
  19.7054941  33.7889472  38.9862510  20.9921725  34.5746736  37.2967876
  21.8643294  35.0415090  37.0475708  20.1404969  34.1393473  36.1944199
  19.1378049  34.5426410  36.3344628  20.6948684  34.6705662  34.8657967
  21.7052242  34.2904525  34.7156073  20.0628167  34.3262202  34.0470870
  20.7245935  36.0822877  34.8536404  21.0850777  36.3789295  33.9919393
  20.0638843  32.6114236  36.1533632  20.9782659  31.9376676  36.6282076
  18.9899074  32.0692760  35.5560235  18.2600155  32.6864860  35.1999567
  18.8637758  30.6422801  35.2448217  17.8278097  30.4618494  34.9581299
  19.7540966  30.3037055  34.0311912  20.7844149  30.5644227  34.2713406
  19.7181765  29.2300180  33.8455605  19.3202975  31.0209133  32.7393361
  18.4892306  30.4704394  32.2979754  18.9814239  32.0359171  32.9477679
  20.4715399  31.0941883  31.7289685  20.9370619  30.1117150  31.6443913
  20.0656431  31.3707205  30.7561377  21.4571618  32.1147403  32.1253814
  21.0726853  32.9856337  32.4898310  22.7963663  32.0146123  32.0451028
  23.4027553  30.9089408  31.5888487  22.8462610  30.1089147  31.2886848
  24.4205514  30.8697448  31.5378602  23.5463945  33.0552432  32.4309580
  23.1004907  33.9031587  32.7805849  24.5637516  32.9992819  32.3770143
  19.1602494  29.7763668  36.4846924  20.0208325  28.8962105  36.4319891
  18.5071199  30.1007498  37.6143354  17.8028457  30.8373980  37.5642820
  18.8449197  29.6296314  38.9580961  19.8347293  30.0202693  39.1960895
  17.8325808  30.2394904  39.9492106  17.8413168  31.3217262  39.8193402
  16.8386161  29.8854061  39.6756846  18.0673913  29.9508063  41.4464800
  18.1663028  28.8770427  41.6046740  19.3296983  30.6537412  41.9675754
  19.2397336  31.7326366  41.8378176  19.4671685  30.4318609  43.0262161
  20.2053187  30.3014328  41.4214741  16.8568896  30.4365528  42.2564824
  15.9670213  29.8824593  41.9587647  17.0280991  30.2722857  43.3199577
  16.6928001  31.5002865  42.0839970  18.9011844  28.0951783  39.0260439
  18.1495200  27.4075877  38.3366283  19.8163881  27.5660589  39.8496828
  20.4030514  28.1926155  40.4005938  20.0946164  26.1350808  39.9584978
  19.3438708  25.5924361  39.3833007  21.4689364  25.8022844  39.3518075
  22.2575379  26.2792027  39.9345516  21.6043153  24.7219346  39.4065958
  21.5806795  26.2517526  37.8827177  20.6600220  25.9856195  37.3629486
  21.6882313  27.3365174  37.8561287  22.7487923  25.6364989  37.1044656
  23.5233158  24.8523427  37.6958109  22.8491230  25.9754394  35.9050782
  20.0054795  25.6914286  41.4247356  20.2949319  26.4982342  42.3057571
  19.6331211  24.4276462  41.7123958  19.1799133  23.3834795  40.6924033
  20.0364067  23.0510100  40.1056256  18.4125068  23.7922687  40.0350734
  18.5720208  22.1440887  41.5047155  19.0248215  21.2075031  41.1776069
  17.4934580  22.1114217  41.3535132  18.8823899  22.4178133  43.0496633
  19.6402231  21.7121096  43.3899457  17.9798778  22.3068183  43.6503146
  19.4471783  23.9197787  43.1492221  18.6853744  24.5373736  43.6237349
  20.7225593  23.9656708  44.0042182  20.6165979  24.0082953  45.2287934
  21.9090919  23.9768401  43.3730847  21.9267357  23.9417477  42.3540753
  23.1986237  24.0808145  44.0568669  23.1627214  23.4266151  44.9280610
  24.3160832  23.5585142  43.1364427  24.0575277  22.5524376  42.8050442
  25.2300786  23.4892020  43.7265115  24.5885918  24.4350656  41.9009259
  23.6767502  24.5200318  41.3097105  24.8861923  25.4325527  42.2241570
  25.7104398  23.8751944  41.0217711  26.7625211  23.5038702  41.5880479
  25.5067633  23.8432206  39.7891999  23.4978064  25.5062474  44.5549347
  24.3641876  25.6679541  45.4126005  22.7836737  26.5228134  44.0431359
  22.0823069  26.3101290  43.3340922  22.9063061  27.9303560  44.4310406
  23.9677317  28.1421844  44.5557941  22.3829810  28.8376336  43.2957665
  21.3025013  28.7103389  43.2218165  22.5707711  29.8795391  43.5569115
  23.0089304  28.5837604  41.9159963  24.0987074  27.9752504  41.8545502
  22.3902364  29.0377151  40.9292522  22.2213644  28.2410454  45.7770941
  22.0565460  29.4120109  46.1218445  21.8292819  27.2063700  46.5400541
  21.9720373  26.2604688  46.1880032  21.3204234  27.3227305  47.8985169
  20.5718193  28.1152661  47.9220601  20.6347186  26.0012177  48.2807300
  19.8456855  25.8001783  47.5555301  21.3563011  25.1877445  48.2040224
  20.0186870  25.9856478  49.6679205  18.7264172  26.5093624  49.8675998
  18.1754714  26.9245995  49.0359593  18.1438795  26.4875133  51.1473765
  17.1540489  26.8916672  51.2989020  18.8472237  25.9319859  52.2294533
  18.3993582  25.9096125  53.2116798  20.1337500  25.4017625  52.0330371
  20.6675693  24.9665834  52.8646272  20.7206971  25.4295981  50.7551885
  21.7077282  25.0156422  50.6119746  22.4806373  27.6904735  48.8339279
  23.3097319  26.8413436  49.1692334  22.5476581  28.9755074  49.2117836
  21.8205293  29.6149750  48.8917995  23.6501338  29.5661428  49.9673438
  23.9322458  28.8967247  50.7798407  24.8558629  29.7634163  49.0375838
  24.5799951  30.4123738  48.2069106  25.6797924  30.2197584  49.5863050
  25.1875153  28.8047889  48.6389822  23.2517320  30.9250246  50.5506801
  22.3674666  31.6005912  50.0184533  23.9604398  31.3445865  51.6114463
  24.6665035  30.7235708  52.0068545  23.9511001  32.7230768  52.0900392
  23.0056433  33.1841940  51.8065794  24.0572567  32.8016732  53.6285665
  25.0133739  32.3849764  53.9436995  23.9798824  34.2694243  54.0903717
  23.0366145  34.7119538  53.7709298  24.0428641  34.3197480  55.1774806
  24.8021527  34.8477845  53.6696483  22.9319106  32.0184581  54.3235479
  22.9798486  30.9621640  54.0575786  23.0378483  32.1025075  55.4058250
  21.9636447  32.4218165  54.0293791  25.0955653  33.4679585  51.3951516
  26.2640659  33.1186106  51.5626282  24.7350499  34.5040112  50.6292484
  23.7421372  34.7231078  50.5465746  25.6522451  35.3763918  49.9093943
  26.5801552  34.8395361  49.7145437  25.0283788  35.7789742  48.5665166
  24.0815851  36.2847732  48.7562796  25.6878341  36.4950340  48.0750393
  24.7841626  34.6107759  47.6289787  23.6383948  33.8047643  47.7754938
  22.9140931  34.0277077  48.5447280  23.4454236  32.6904253  46.9430375
  22.5789556  32.0596842  47.0766707  24.3955132  32.3844261  45.9427999
  24.2213905  31.2887460  45.1519318  23.5076684  30.6967569  45.4683789
  25.5309700  33.2097707  45.7774721  26.2623320  32.9814461  45.0160605
  25.7223564  34.3121926  46.6256596  26.5986376  34.9319562  46.5088549
  25.9537888  36.6103178  50.7565472  25.0452204  37.1500788  51.3841223
  27.2115692  37.0731440  50.7374054  27.9113113  36.5784985  50.1843766
  27.6651715  38.2376918  51.4916344  26.8057282  38.7480335  51.9275685
  28.5934484  37.8132529  52.6439328  29.4865994  37.3481791  52.2273794
  28.9195709  38.7128842  53.1647992  28.0019149  36.8607027  53.6676872
  28.1239562  35.4682036  53.4903852  28.6090916  35.0726426  52.6101527
  27.6268096  34.5842560  54.4628485  27.7214041  33.5174660  54.3208913
  27.0034149  35.0921246  55.6259119  26.5214508  34.2334198  56.5703344
  26.8639549  33.3206861  56.4680941  26.8743563  36.4898043  55.8005834
  26.3939674  36.8867992  56.6831431  27.3745072  37.3671239  54.8226388
  27.2820808  38.4339546  54.9657352  28.3968073  39.2056739  50.5632278
  29.4086849  38.8328356  49.9736005  27.9338882  40.4635039  50.4943256
  27.0843842  40.7041639  50.9850504  28.7656445  41.5672431  50.0227504
  29.3677716  41.2084916  49.1880371  27.9219461  42.7282398  49.4864057
  27.2243357  42.3441281  48.7429739  28.5977252  43.4148829  48.9763224
  26.9910703  43.6881300  50.7058860  29.7097759  42.0077042  51.1482387
  29.4245141  41.8046138  52.3295642  30.8472904  42.5948460  50.7645277
  31.0058244  42.7461395  49.7683052  31.9513119  42.9235019  51.6572935
  31.5480180  43.2762328  52.6062613  32.7737108  41.6431627  51.9101268
  32.1168208  40.9192560  52.3926126  33.0696766  41.2183553  50.9511764
  34.0160335  41.8056019  52.8045678  33.7485020  42.3887146  53.6861945
  34.3191573  40.8175884  53.1521643  35.2328865  42.4270771  52.1141344
  35.4603109  42.2311694  50.9201862  36.0322701  43.1743897  52.8782639
  36.8610721  43.6097003  52.4739164  35.8120730  43.3120122  53.8647811
  32.7814970  44.0437834  51.0274751  32.9900249  44.0532022  49.8138816
  33.2719474  44.9694814  51.8623078  33.0772279  44.8923106  52.8501383
  34.0322180  46.1335730  51.4254367  34.5154293  45.8894559  50.4828903
  33.0859752  47.3191903  51.1913510  32.2702372  47.0053070  50.5394387
  33.6351742  48.1094378  50.6770763  32.5141316  47.8826862  52.4693844
  31.4786650  47.2177241  53.3525063  31.2891503  48.0971587  54.4841423
  30.6107707  47.9088084  55.3035532  32.1458418  49.2609114  54.3729150
  32.2109126  50.0186652  55.0366514  32.9205051  49.1316729  53.1041959
  33.6639170  49.8236528  52.7382075  35.1287061  46.5034760  52.4267517
  35.0642881  46.1383225  53.5999828  36.1140035  47.2669899  51.9384469
  36.0776681  47.5375154  50.9559599  37.2597853  47.7436936  52.7008022
  37.1688725  47.4115756  53.7345461  38.5343611  47.1134871  52.1181185
  38.4110651  46.0309404  52.1131449  38.6446717  47.4309595  51.0813366
  39.8102710  47.4372420  52.8700179  40.5948955  48.5466143  52.4949666
  40.2861355  49.1778100  51.6748584  41.7820326  48.8402466  53.1886592
  42.3773733  49.6933971  52.8994626  42.1914296  48.0198752  54.2664119
  43.3425582  48.2998411  54.9448527  43.4121425  47.8220693  55.7977191
  41.4068647  46.9040483  54.6354354  41.7175442  46.2708578  55.4537171
  40.2211493  46.6167767  53.9379321  39.6282561  45.7593816  54.2217442
  37.2945654  49.2768016  52.6834708  37.0239896  49.8943891  51.6533560
  37.6589422  49.8739257  53.8279140  37.8622639  49.2869244  54.6373154
  37.8264967  51.3136042  54.0133013  37.9560047  51.7725549  53.0332498
  36.5697299  51.9762615  54.6329144  35.8646431  52.1529024  53.8204929
  36.8359663  52.9554681  55.0296582  35.8237250  51.1843443  55.7202036
  36.4857368  50.5298527  56.5526573  34.5760120  51.2723007  55.7172046
  39.1456999  51.5452803  54.7607062  40.2070416  51.4519656  54.1433319
  39.0928756  51.7984871  56.0750232  38.1773506  51.8991594  56.5129306
  40.2337128  51.6741205  56.9806056  41.1244574  52.0621298  56.4855129
  39.9830827  52.5101112  58.2520540  40.8294676  52.3600578  58.9227683
  39.8862136  54.0139070  57.9613835  39.0770019  54.2225232  57.2608439
  39.6949891  54.5499693  58.8908276  40.8289407  54.3656555  57.5424615
  38.8172007  52.0777205  58.9291460  38.6986202  52.6327113  59.7275574
  40.4850296  50.1990018  57.3502604  41.6082426  49.8532974  57.7152839
  39.4510555  49.3441242  57.2559056  38.5536584  49.7083949  56.9371041
  39.4743212  47.9313607  57.6298627  40.4398407  47.5198163  57.3343812
  39.3403281  47.8132548  59.1593181  40.1349384  48.3860187  59.6376662
  39.4465567  46.7699100  59.4578765  38.0924662  48.2890533  59.6167879
  38.0605310  48.1896053  60.5914280  38.3503493  47.1621991  56.9005188
  37.4554831  47.7868909  56.3305909  38.3693980  45.8152836  56.8991730
  39.5408696  44.9486464  57.3621203  39.4707678  44.8008830  58.4392149
  40.5020289  45.3981719  57.1109181  39.3988231  43.5351366  56.6268880
  39.5392683  42.7109161  57.3265320  40.1557388  43.4772782  55.8441153
  37.9351344  43.4989529  55.9789496  37.3294301  42.7454776  56.4818246
  38.0014402  43.2680840  54.9155715  37.3055339  44.9628054  56.1909568
  37.0916914  45.3963935  55.2139318  36.0141009  44.8809634  57.0189945
  36.0721375  44.7872508  58.2461859  34.8600868  44.8838593  56.3324377
  34.9023135  44.9580256  55.3162895  33.5226471  44.7634706  56.9149586
  33.5867945  44.2371620  57.8676880  32.8628920  46.1387263  57.1515278
  32.9081050  46.7252223  56.2343058  31.8101428  45.9570997  57.3664603
  33.4098249  46.9739056  58.3192525  33.7363584  46.3164002  59.1249072
  32.5995729  47.5971500  58.6961596  34.5540993  47.8990921  57.8948092
  35.3839081  47.2946792  57.5282898  34.2205780  48.5492177  57.0860384
  35.0439899  48.7050396  59.0202766  35.7939790  48.2934162  59.5747931
  34.6025100  49.9257500  59.3692457  33.6118452  50.5349783  58.7012898
  33.1783202  50.0742950  57.9012829  33.2941135  51.4592026  58.9938648
  35.1661797  50.5466366  60.4135705  35.9158668  50.0897779  60.9334074
  34.8352052  51.4685144  60.6980757  32.6250027  43.9586433  55.9685713
  32.4328128  44.3498052  54.8175429  32.0329947  42.8728841  56.4879637
  32.2491978  42.6157704  57.4515636  30.9954800  42.0877814  55.8219998
  31.1713294  42.0998924  54.7468759  31.0586521  40.6282041  56.2972434
  30.9731802  40.6052920  57.3833335  30.1979259  40.0926704  55.8959966
  32.3137888  39.8817320  55.8829920  32.3234340  39.1352672  54.6886503
  31.4428770  39.0988254  54.0641727  33.4781806  38.4330191  54.3023641
  33.4817442  37.8609666  53.3863771  34.6285858  38.4794061  55.1081483
  35.5171468  37.9434611  54.8090776  34.6243910  39.2243051  56.3000731
  35.5099451  39.2580292  56.9168928  33.4678268  39.9187732  56.6918518
  33.4689212  40.4833014  57.6132875  29.6030759  42.6731303  56.0976943
  29.3795748  43.3159947  57.1251362  28.6599935  42.3954030  55.1864923
  28.9258751  41.8596019  54.3598648  27.2414001  42.6922001  55.3397415
  27.1183295  43.6653614  55.8157537  26.7848008  42.7443888  54.3511534
  26.5133551  41.6283102  56.1708094  27.1199734  40.6649084  56.6456864
  25.1972838  41.8187669  56.3399000  24.7580550  42.6342786  55.9133887
  24.3327321  40.9384193  57.1248786  24.8306250  40.7002543  58.0643375
  23.4161855  41.4824831  57.3522701  23.9516275  39.6280916  56.4204626
  23.3648151  38.7559999  57.0601596  24.2859286  39.4816515  55.1293119
  24.7785099  40.2436764  54.6641079  23.9943118  38.3077059  54.3190617
  24.7219749  38.2819107  53.5083027  24.1279032  37.4043403  54.9134344
  22.5791655  38.3153355  53.7290375  21.7180838  39.0907962  54.1463372
  22.3587619  37.4214864  52.7539431  23.1322557  36.8216595  52.4672271
  21.0832052  37.1923536  52.0813881  20.2692702  37.4262418  52.7680082
  20.9499687  38.0962078  50.8358498  21.8439713  37.9825198  50.2225446
  19.7231848  37.7458768  49.9773561  18.8347331  37.6585470  50.6030726
  19.5620174  38.5190723  49.2267998  19.8838990  36.7982032  49.4621478
  20.8502219  39.4516969  51.2160785  19.9224046  39.6335313  51.4752162
  21.0023094  35.7086545  51.7115734  21.7581818  35.2357512  50.8630845
  20.0538067  34.9985968  52.3351098  19.4675254  35.4671602  53.0260168
  19.7394118  33.6034478  52.0475022  20.6667458  33.0311043  52.0621828
  18.8050848  33.0830287  53.1560883  19.2681771  33.2735848  54.1245324
  17.8788837  33.6568305  53.1119868  18.4313639  31.5930070  53.0866058
  17.9405058  31.3813695  52.1366453  17.7110879  31.3975768  53.8806679
  19.6355086  30.6557529  53.2651648  20.3578801  30.8328918  52.4686453
  20.1131504  30.8555510  54.2240224  19.2277958  29.1806424  53.2115633
  18.6955910  28.9905297  52.2789561  20.1271901  28.5662339  53.2335178
  18.3696178  28.7973460  54.3467710  18.5593318  27.8070691  54.6039291
  18.5741962  29.4112400  55.1609533  17.3702015  28.8987418  54.0770191
  19.0891822  33.4816875  50.6637862  18.3979227  34.4001086  50.2208088
  19.2864140  32.3283478  50.0091685  19.8815828  31.6193089  50.4361871
  18.6052334  31.9562386  48.7749333  17.7691815  32.6356503  48.6116695
  19.5402835  32.0821918  47.5482536  20.4209906  31.4603148  47.7087469
  18.8481542  31.6172404  46.2538980  17.9371655  32.1915745  46.0877748
  19.5170451  31.7592558  45.4050414  18.5974179  30.5578373  46.3098123
  19.9947436  33.5382570  47.3476543  20.5719515  33.8747876  48.2086969
  20.6224290  33.6143136  46.4601903  19.1284756  34.1883528  47.2262661
  18.0263171  30.5542600  48.9734551  18.7006454  29.5486957  48.7574026
  16.7528111  30.5213156  49.3820162  16.2949900  31.4082551  49.5905328
  15.8851555  29.3521032  49.3475178  16.4409970  28.4913918  49.7187348
  14.6698612  29.5782375  50.2619352  14.0323709  30.3379769  49.8100700
  14.0974711  28.6523956  50.3239464  15.0438778  30.0213190  51.6805808
  15.9845277  29.4213551  52.2458836  14.3698692  30.9469029  52.1841747
  15.4374351  29.0785308  47.9077204  15.3597427  29.9981923  47.0887486
  15.1419988  27.8043157  47.6130712  15.2085994  27.1002898  48.3480174
  14.8178405  27.3278518  46.2701473  14.4895587  28.1787411  45.6724748
  16.0626211  26.7167552  45.5723113  16.3926938  25.8520461  46.1486343
  15.6808099  26.2293093  44.1577946  15.3961909  27.0767646  43.5342036
  16.5172855  25.7054640  43.6949506  14.8487263  25.5262346  44.2039889
  17.2271397  27.7375339  45.5246522  16.8815070  28.6530221  45.0446017
  17.5334485  27.9805258  46.5420699  18.4843338  27.2568090  44.7976594
  18.2734072  27.1403211  43.7346460  19.2746219  27.9984221  44.9156629
  18.8178743  26.3093254  45.2211054  13.6367296  26.3562024  46.3660662
  13.7906574  25.3157657  47.0433783  12.5941351  26.6746198  45.7520205
  46.7881601  61.5020672  30.1758001  23.3470870  37.5015673  31.7544382
  55.8016117  44.8912897 109.2543424  56.5746993  44.3441884 109.1156300
  56.1541516  45.7557146 109.4657886  58.1382395  41.0505563 106.8861874
  58.3907915  40.5287084 106.1245337  57.2006954  40.8871708 106.9888558
  63.1692939  41.5416341 108.1807953  62.6539563  42.3120945 108.4196341
  62.8970248  40.8681477 108.8041015  59.5478275  43.3913867 104.6595662
  58.6405336  43.1603120 104.8586811  60.0449307  42.5951486 104.8469643
  60.7266508  43.4926461 109.1819652  59.8177727  43.2085494 109.2792121
  60.7561592  43.9125540 108.3222959  60.4242596  45.0335205 106.5207730
  59.9862026  44.3171064 106.0613368  61.1653037  45.2611320 105.9592822
  64.5453823  43.8919587 106.1139788  63.9282994  43.1666415 106.0172840
  64.0770312  44.6528947 105.7706862  56.3352369  38.1105011 105.2361092
  55.4581836  37.9893812 104.8723339  56.8110122  37.3191089 104.9839981
  60.8964761  41.1219422 105.1023317  61.8423866  40.9925630 105.1711735
  60.5179006  40.3834084 105.5792745  59.0807678  39.0469398 105.0378202
  58.1739134  38.7502511 105.1140916  59.3583659  38.7499216 104.1712488
  57.8506463  35.9056333 105.1790181  58.7125627  36.2311232 105.4385999
  58.0356807  35.1187829 104.6663247  63.9307191  46.7029625 105.4729773
  64.6343041  46.9079627 106.0887428  63.2069840  47.2706387 105.7378856
  61.8760491  24.8085882  95.5801597  61.2248471  25.3939963  95.1935610
  62.6704854  25.3392077  95.6396634  55.8016118  21.8975019  95.9788731
  56.5746994  21.3504006  95.8401607  56.1541517  22.7619269  96.1903192
  58.1382396  18.0567685  93.6107181  58.3907916  17.5349207  92.8490644
  57.2006955  17.8933831  93.7133865  63.3535756  22.4976314  96.1170581
  62.7181589  22.5710941  96.8291486  63.0233162  23.0869913  95.4389660
  57.5811825  29.6757138  99.1476392  57.5035855  30.6264963  99.2264872
  56.9773469  29.3303010  99.8051318  65.5189999  17.3774969  96.3266595
  66.4307856  17.6102356  96.1514292  65.0099647  17.9612013  95.7641673
  59.8550194  25.0339290  97.8681931  59.7195869  25.8790826  98.2966779
  60.3960007  25.2358568  97.1047865  63.1692941  18.5478463  94.9053260
  62.6539564  19.3183068  95.1441647  62.8970249  17.8743600  95.5286321
  68.1427215  21.3010818  96.8406433  67.3656658  20.9621978  96.3961596
  68.8218696  21.3063441  96.1661399  61.4025676  22.5795779  98.3805995
  60.8747037  21.8448538  98.0679233  60.9013178  23.3570455  98.1345963
  59.5478276  20.3975989  91.3840968  58.6405338  20.1665243  91.5832117
  60.0449308  19.6013608  91.5714950  62.4546355  29.1073496  94.3037654
  61.7808053  29.4105193  94.9122612  62.8412177  29.9102577  93.9543111
  60.7266509  20.4988584  95.9064958  59.8177729  20.2147617  96.0037428
  60.7561593  20.9187663  95.0468265  65.9585777  24.1095173  99.6756126
  65.5048104  23.2686083  99.7321316  65.3279743  24.7456572 100.0130906
  64.4018716  25.9471670 100.6105944  64.6941690  26.5076727  99.8918310
  64.9117337  26.2400231 101.3659103  60.4242597  22.0397328  93.2453037
  59.9862027  21.3233187  92.7858674  61.1653038  22.2673442  92.6838128
  60.6537570  29.2753169  96.5184734  60.8289326  28.8041212  97.3330356
  59.9670358  29.9018935  96.7465994  64.5453825  20.8981709  92.8385094
  63.9282995  20.1728537  92.7418147  64.0770313  21.6591070  92.4952169
  56.3352371  15.1167134  91.9606399  55.4581837  14.9955934  91.5968645
  56.8110124  14.3253212  91.7085287  59.5216297  27.4693424  99.2068919
  58.7383819  28.0115104  99.3007144  60.2209042  27.9867404  99.6063160
  63.9142727  22.0359741  99.4241548  62.9799006  22.1561203  99.2546252
  64.0919396  21.1332207  99.1601558  65.3691510  24.2220881  96.9577734
  65.6451354  24.1077476  97.8671608  64.4996009  23.8238366  96.9189907
  62.0045574  28.4707232 100.6010548  62.1867968  27.6528888 101.0638300
  62.8278560  28.6874924 100.1635438  62.3387739  27.3975417  97.8625596
  62.8675506  26.8867872  97.2495758  62.6015959  27.0817947  98.7271129
  65.4327923  27.3692215  98.4780579  65.6064800  26.8038638  97.7254432
  65.9256814  28.1693110  98.2960069  66.4203095  26.6858980  95.5777478
  67.1154000  27.3065672  95.7964792  66.7626246  25.8354331  95.8529855
  68.3194519  24.1358685  97.1064808  68.8445843  24.4745958  96.3814128
  68.2316871  23.2005701  96.9227943  60.0035179  30.2030669 101.4660062
  59.5640170  29.7107047 102.1592918  60.7543296  29.6603636 101.2252137
  57.0122558  24.2972601  97.0140824  57.1610679  24.9808065  96.3607496
  57.8189002  24.2777691  97.5290279  60.5117964  26.7920731  94.4852571
  59.9391931  27.4110919  94.0323043  61.0850758  27.3420093  95.0192493
  63.7315224  27.0757882  95.6161153  64.6645897  27.0103443  95.8194029
  63.6438437  27.9114148  95.1575686  66.3603240  26.3923752  92.5765101
  66.2816872  26.0583616  93.4700859  67.1812907  26.8845520  92.5756573
  60.8964762  18.1281544  91.8268624  61.8423867  17.9987752  91.8957042
  60.5179007  17.3896206  92.3038052  59.0807680  16.0531521  91.7623509
  58.1739135  15.7564633  91.8386222  59.3583661  15.7561339  90.8957795
  57.8506464  12.9118456  91.9035488  58.7125628  13.2373354  92.1631305
  58.0356808  12.1249952  91.3908554  63.9307192  23.7091747  92.1975079
  64.6343042  23.9141750  92.8132735  63.2069841  24.2768509  92.4624163
  64.7605002  19.4601609  98.3177349  64.7040204  19.9170160  97.4784982
  65.3133345  18.6992293  98.1400192  65.8393890  24.1474277  94.2473539
  66.6739493  23.7155475  94.0651014  65.6778232  23.9756290  95.1750434
  65.4939782  20.6506390  95.6129879  65.4388586  20.4850661  94.6718323
  64.8685837  21.3582423  95.7692068  67.1354687  36.4706832 100.2687132
  66.5719552  36.3796769  99.5003420  67.0207082  35.6506737 100.7489624
  64.6819119  37.9658024 103.1071352  65.4740410  37.6248848 102.6917652
  64.9215769  38.0752999 104.0273506  72.7154245  40.1377800  95.5801597
  72.0642225  40.7231880  95.1935610  73.5098608  40.6683995  95.6396634
  66.6409872  37.2266937  95.9788731  67.4140748  36.6795924  95.8401607
  66.9935271  38.0911186  96.1903192  68.9776150  33.3859603  93.6107181
  69.2301671  32.8641124  92.8490644  68.0400709  33.2225749  93.7133865
  74.1929510  37.8268232  96.1170581  73.5575343  37.9002858  96.8291486
  73.8626917  38.4161831  95.4389660  68.6972439  35.2887709  95.8131556
  68.5808697  34.6132613  96.4812640  68.8074699  34.8020083  94.9963709
  71.0403980  34.7497856  99.5178245  70.6762187  34.2228477 100.2291167
  71.8971096  34.3596325  99.3444731  70.6809467  29.7787756  94.5139594
  70.8483869  30.6467992  94.8810065  70.4906636  29.9415038  93.5900883
  66.8897282  34.6918532 102.2142128  65.9647778  34.5594746 102.4219820
  67.1381695  35.4712751 102.7112071  70.6598688  32.2345413  95.4986260
  70.5398313  32.6802464  96.3371741  69.9651276  32.5830731  94.9399799
  64.2506093  34.3351805 103.0485918  64.3798474  34.5886284 103.9625329
  63.5703544  34.9279513 102.7290573  68.4205580  45.0049055  99.1476392
  68.3429610  45.9556880  99.2264872  67.8167224  44.6594928  99.8051318
  76.3583754  32.7066887  96.3266595  77.2701610  32.9394273  96.1514292
  75.8493401  33.2903931  95.7641673  70.5181298  37.4267113 100.9830261
  70.9819644  37.7054816 100.1934884  70.2538096  36.5250558 100.8003352
  67.4105379  36.9738595 103.9210024  67.9806736  37.4025863 103.2827509
  68.0013491  36.6921179 104.6194210  69.4550184  33.5490266  97.7919826
  70.1574228  34.0011309  98.2593753  69.1230813  32.9074084  98.4199719
  63.1975518  31.8073818 103.0936960  62.4074572  32.0631347 102.6177070
  63.6886766  32.6222156 103.1989000  65.1490264  32.1718397 100.0520436
  64.3521427  32.2837092 100.5703932  64.9215856  32.5105050  99.1861327
  70.6943949  40.3631208  97.8681931  70.5589624  41.2082744  98.2966779
  71.2353761  40.5650486  97.1047865  64.1473346  37.8806646  98.4409857
  64.6597867  38.6749896  98.5915421  64.7996059  37.1832937  98.3743458
  65.9568231  40.9972402 100.5232610  66.1334859  41.9190367 100.3353594
  66.7525064  40.6830822 100.9526989  67.0799546  42.5150576 106.5242952
  67.6306972  42.3867640 105.7519946  66.2411022  42.8145465 106.1737845
  62.1122263  36.2095300  99.2169427  62.9497485  36.6192309  99.0003135
  62.2900531  35.2694743  99.1869621  74.0086695  33.8770381  94.9053260
  73.4933319  34.6474986  95.1441647  73.7364004  33.2035517  95.5286321
  71.5933806  28.7220082  99.9638498  70.7375403  28.3326932  99.7844137
  72.0060758  28.8012043  99.1038284  78.9820969  36.6302736  96.8406433
  78.2050412  36.2913895  96.3961596  79.6612450  36.6355359  96.1661399
  73.7972998  31.7497473  96.7313041  73.4923134  32.0643622  97.5823184
  74.7503440  31.8278893  96.7740374  72.2419430  37.9087697  98.3805995
  71.7140792  37.1740456  98.0679233  71.7406933  38.6862373  98.1345963
  66.9738158  28.5707363 100.7412607  67.5481910  28.3482544 100.0085800
  67.5609140  28.6396057 101.4941208  67.3007745  30.6011824  94.7608492
  66.4645057  30.9386510  95.0817767  67.1612515  30.4660804  93.8235629
  69.2760825  25.4448612  99.4687676  68.6225238  25.1297629  98.8444291
  69.2341300  24.8224352 100.1947499  70.3872030  35.7267907  91.3840968
  69.4799092  35.4957160  91.5832117  70.8843062  34.9305526  91.5714950
  73.2940109  44.4365414  94.3037654  72.6201808  44.7397111  94.9122612
  73.6805931  45.2394494  93.9543111  73.2933614  33.3321961  98.9238004
  74.0405433  33.8443358  98.6145126  73.5625203  33.0106014  99.7842398
  71.5660264  35.8280502  95.9064958  70.6571483  35.5439534  96.0037428
  71.5955348  36.2479580  95.0468265  76.7979531  39.4387091  99.6756126
  76.3441858  38.5978001  99.7321316  76.1673498  40.0748490 100.0130906
  75.2412470  41.2763588 100.6105944  75.5335445  41.8368645  99.8918310
  75.7511091  41.5692149 101.3659103  62.1348434  33.5486016  99.8880160
  61.9372834  32.9555376  99.1631227  61.5795098  33.2438226 100.6056099
  70.1145158  33.4409122 102.0074754  70.1693768  32.4882959 101.9317230
  69.3036360  33.5968561 102.4916052  71.2636352  37.3689245  93.2453037
  70.8255781  36.6525104  92.7858674  72.0046792  37.5965360  92.6838128
  68.0537518  32.0586182  99.7665133  67.2405383  32.3580353 100.1730325
  68.5496512  31.6641871 100.4839615  70.2046096  42.0543939 101.6999397
  70.1622274  42.2804785 100.7707929  71.1208794  41.8207314 101.8485198
  68.3211896  38.9306968 101.4961360  69.1152495  38.4357288 101.2943935
  67.6103589  38.4024831 101.1329065  64.6294660  33.0750050  97.5721113
  63.6992248  33.0134505  97.7891075  64.7252132  32.5526002  96.7757754
  64.5480209  29.6004863 100.1599354  64.8087026  30.5150196 100.0508515
  65.3697381  29.1329305 100.3095967  70.8983172  39.5035990 105.1759197
  70.7594258  39.1354774 106.0485135  70.1097769  40.0183629 105.0043155
  71.4931324  44.6045086  96.5184734  71.6683080  44.1333130  97.3330356
  70.8064112  45.2310853  96.7465994  72.4488388  38.8817593 102.5648035
  72.1138220  38.8418363 103.4605685  71.9492333  38.2162309 102.0918445
  75.3847579  36.2273627  92.8385094  74.7676750  35.5020455  92.7418147
  74.9164068  36.9882987  92.4952169  66.0592410  47.7534449 103.2924594
  66.2989008  48.3852973 103.9703612  65.2161606  47.4022489 103.5789953
  67.1746125  30.4459051  91.9606399  66.2975591  30.3247852  91.5968645
  67.6503878  29.6545130  91.7085287  58.6948265  35.2336211 102.0547906
  59.3819305  34.9197941 101.4668921  58.5396394  36.1377576 101.7815157
  70.3610051  42.7985342  99.2068919  69.5777573  43.3407022  99.3007144
  71.0602796  43.3159321  99.6063160  74.7536482  37.3651658  99.4241548
  73.8192761  37.4853121  99.2546252  74.9313150  36.4624125  99.1601558
  70.2541670  30.7497354 101.5774809  69.8839458  30.1968394 102.2655715
  70.7500762  30.1455488 101.0249809  76.2085264  39.5512799  96.9577734
  76.4845108  39.4369393  97.8671608  75.3389763  39.1530284  96.9189907
  72.8439328  43.7999150 100.6010548  73.0261723  42.9820806 101.0638300
  73.6672314  44.0166842 100.1635438  73.1781494  42.7267335  97.8625596
  73.7069260  42.2159789  97.2495758  73.4409713  42.4109865  98.7271129
  63.6798587  40.7431204 105.6060930  64.2652023  39.9974892 105.7388834
  63.4823425  41.0535161 106.4897594  66.5337242  43.7782452 100.6223372
  65.8647617  44.2628579 100.1387412  66.3950112  44.0251672 101.5366751
  61.9024819  32.0400907  97.4019304  62.1978260  31.1311585  97.3486358
  61.0012855  32.0188646  97.0800307  73.8110898  43.7608171 104.2069713
  73.6862037  42.9597910 103.6980658  74.4689989  44.2554364 103.7183683
  65.4319066  30.1156903 103.3846853  64.7105652  30.7292871 103.2454326
  66.2212322  30.6514668 103.3063499  63.6312661  29.7215004  97.5258630
  63.3025367  28.8412383  97.3433735  63.9852031  29.6662673  98.4135019
  72.8792239  41.3569907 102.0353615  72.7317202  40.4286614 102.2161185
  73.7045733  41.3789998 101.5510690  66.7454484  30.0087974  97.8934107
  67.0850556  30.5373895  97.1712716  67.1926604  30.3468380  98.6692674
  76.4826361  42.1798466 103.1218488  77.4072909  41.9741327 102.9842939
  76.3141665  41.9314867 104.0307829  68.7322631  28.5062596  96.0927400
  69.4530993  28.8843848  95.5891117  68.1087935  29.2251472  96.1962378
  72.8753754  29.2107745  97.0285732  73.0917368  30.0932382  96.7274560
  72.3947821  28.8193958  96.2991374  67.6152975  32.1693458 103.6056477
  67.4697556  32.4833761 104.4980758  67.1378179  32.7878358 103.0527376
  76.2721677  42.6984133  98.4780579  76.4458555  42.1330556  97.7254432
  76.7650569  43.4985028  98.2960069  62.0898637  34.7098802 106.5444138
  61.5452105  35.4858610 106.6764412  62.9677987  35.0569607 106.3863260
  68.8786254  28.0410386  98.9224937  69.0002165  27.1127032  99.1215824
  68.5888296  28.0549072  98.0103252  77.2596850  42.0150897  95.5777478
  77.9547755  42.6357590  95.7964792  77.6020000  41.1646249  95.8529855
  79.1588273  39.4650603  97.1064808  79.6839597  39.8037876  96.3814128
  79.0710626  38.5297618  96.9227943  70.8428934  45.5322586 101.4660062
  70.4033924  45.0398965 102.1592918  71.5937051  44.9895554 101.2252137
  63.3221273  41.7234127 101.4684690  64.1479293  41.4237899 101.0883333
  62.9715325  40.9541750 101.9174478  68.2902806  41.0760595 103.5382363
  67.6682815  40.4131300 103.2384591  68.9607673  41.1021727 102.8556011
  61.5229878  39.6420454 102.4273623  60.6861786  39.2142628 102.2457624
  61.4953523  39.8352897 103.3644414  67.8516313  39.6264519  97.0140824
  68.0004433  40.3099983  96.3607496  68.6582756  39.6069609  97.5290279
  65.6068946  35.6529696  98.0201893  65.3614988  34.7492026  98.2182103
  65.7764860  35.6546847  97.0781371  64.8764593  31.3858054  95.5188054
  64.1833838  31.4602409  94.8628090  64.6316345  30.6218398  96.0409571
  71.3511718  42.1212649  94.4852571  70.7785685  42.7402836  94.0323043
  71.9244512  42.6712011  95.0192493  74.5708978  42.4049799  95.6161153
  75.5039651  42.3395361  95.8194029  74.4832191  43.2406066  95.1575686
  77.1996995  41.7215670  92.5765101  77.1210626  41.3875533  93.4700859
  78.0206662  42.2137438  92.5756573  71.7358517  33.4573462  91.8268624
  72.6817622  33.3279670  91.8957042  71.3572762  32.7188124  92.3038052
  69.9201434  31.3823438  91.7623509  69.0132889  31.0856551  91.8386222
  70.1977415  31.0853256  90.8957795  60.8379374  32.7029802 102.2122555
  60.5182159  31.8495110 101.9196929  60.2912803  32.9178380 102.9680523
  64.6159282  35.4192243 105.9292062  64.8345292  36.3509351 105.9480096
  65.0285056  35.0600217 106.7146866  68.6900219  28.2410374  91.9035488
  69.5519383  28.5665272  92.1631305  68.8750563  27.4541869  91.3908554
  60.7067634  36.3232713 104.1815677  60.0131106  35.9086666 103.6685631
  61.4540625  36.3653250 103.5849096  62.6204377  36.2550967 102.0581692
  62.5975065  36.3538654 101.1063575  62.9305013  37.1016118 102.3798858
  65.2791755  38.3127122 106.1728306  66.2335008  38.2811064 106.1058238
  65.0804278  37.8517746 106.9878532  65.8691137  36.8828238 108.7399104
  66.6884026  37.3772317 108.7633941  66.1427945  35.9660206 108.7116671
  63.6341984  43.8546742 103.1898504  63.4996452  43.0947142 102.6236502
  63.2174046  44.5787641 102.7227293  74.7700947  39.0383665  92.1975079
  75.4736797  39.2433668  92.8132735  74.0463595  39.6060427  92.4624163
  75.5998757  34.7893526  98.3177349  75.5433958  35.2462078  97.4784982
  76.1527099  34.0284211  98.1400192  66.7911109  44.7516059 103.4016947
  66.6743494  45.6961491 103.2995637  65.9703556  44.4489620 103.7902746
  76.6787644  39.4766194  94.2473539  77.5133248  39.0447393  94.0651014
  76.5171987  39.3048208  95.1750434  76.3333536  35.9798308  95.6129879
  76.2782340  35.8142579  94.6718323  75.7079591  36.6874340  95.7692068
  69.6429662  25.4806417  95.1915197  69.6308331  26.4248256  95.3483468
  70.5353084  25.2976562  94.8974658  69.5719226  44.1575307 103.2782954
  68.6214857  44.1577169 103.1647326  69.8751712  43.4108042 102.7618988
  77.4803627  52.5558855  95.9788731  78.2534503  52.0087842  95.8401607
  77.8329026  53.4203104  96.1903192  79.8169905  48.7151521  93.6107181
  80.0695425  48.1933042  92.8490644  78.8794464  48.5517666  93.7133865
  79.5366194  50.6179627  95.8131556  79.4202452  49.9424530  96.4812640
  79.6468453  50.1312001  94.9963709  81.5203221  45.1079674  94.5139594
  81.6877624  45.9759910  94.8810065  81.3300391  45.2706955  93.5900883
  81.4992442  47.5637331  95.4986260  81.3792068  48.0094382  96.3371741
  80.8045031  47.9122649  94.9399799  80.2943939  48.8782183  97.7919826
  80.9967982  49.3303227  98.2593753  79.9624567  48.2366002  98.4199719
  75.9884018  47.5010315 100.0520436  75.1915181  47.6129009 100.5703932
  75.7609610  47.8396967  99.1861327  72.9516018  51.5387218  99.2169427
  73.7891240  51.9484227  99.0003135  73.1294285  50.5986660  99.1869621
  84.8480450  49.2062299  94.9053260  84.3327073  49.9766903  95.1441647
  84.5757758  48.5327435  95.5286321  82.4327561  44.0512000  99.9638498
  81.5769157  43.6618850  99.7844137  82.8454512  44.1303960  99.1038284
  84.6366753  47.0789391  96.7313041  84.3316888  47.3935540  97.5823184
  85.5897195  47.1570811  96.7740374  77.8131912  43.8999280 100.7412607
  78.3875664  43.6774462 100.0085800  78.4002895  43.9687975 101.4941208
  78.1401499  45.9303742  94.7608492  77.3038812  46.2678428  95.0817767
  78.0006269  45.7952721  93.8235629  80.1154580  40.7740529  99.4687676
  79.4618992  40.4589547  98.8444291  80.0735054  40.1516270 100.1947499
  81.2265785  51.0559824  91.3840968  80.3192847  50.8249078  91.5832117
  81.7236817  50.2597444  91.5714950  82.4054018  51.1572419  95.9064958
  81.4965238  50.8731452  96.0037428  82.4349102  51.5771498  95.0468265
  72.9742189  48.8777933  99.8880160  72.7766588  48.2847294  99.1631227
  72.4188853  48.5730144 100.6056099  82.1030106  52.6981163  93.2453037
  81.6649536  51.9817022  92.7858674  82.8440547  52.9257278  92.6838128
  75.4688414  48.4041967  97.5721113  74.5386002  48.3426423  97.7891075
  75.5645886  47.8817920  96.7757754  75.3873963  44.9296780 100.1599354
  75.6480781  45.8442113 100.0508515  76.2091136  44.4621223 100.3095967
  86.2241334  51.5565545  92.8385094  85.6070504  50.8312373  92.7418147
  85.7557822  52.3174905  92.4952169  78.0139880  45.7750969  91.9606399
  77.1369346  45.6539770  91.5968645  78.4897633  44.9837047  91.7085287
  69.5342020  50.5628129 102.0547906  70.2213060  50.2489859 101.4668921
  69.3790148  51.4669493 101.7815157  72.7418573  47.3692824  97.4019304
  73.0372015  46.4603503  97.3486358  71.8406609  47.3480564  97.0800307
  74.4706415  45.0506922  97.5258630  74.1419121  44.1704301  97.3433735
  74.8245786  44.9954591  98.4135019  77.5848238  45.3379892  97.8934107
  77.9244311  45.8665813  97.1712716  78.0320359  45.6760298  98.6692674
  79.5716385  43.8354513  96.0927400  80.2924748  44.2135766  95.5891117
  78.9481689  44.5543390  96.1962378  83.7147508  44.5399662  97.0285732
  83.9311123  45.4224300  96.7274560  83.2341575  44.1485876  96.2991374
  79.7180008  43.3702304  98.9224937  79.8395920  42.4418950  99.1215824
  79.4282051  43.3840990  98.0103252  76.4462700  50.9821614  98.0201893
  76.2008742  50.0783944  98.2182103  76.6158615  50.9838764  97.0781371
  75.7158348  46.7149972  95.5188054  75.0227593  46.7894327  94.8628090
  75.4710100  45.9510315  96.0409571  82.5752271  48.7865380  91.8268624
  83.5211376  48.6571588  91.8957042  82.1966516  48.0480042  92.3038052
  80.7595189  46.7115356  91.7623509  79.8526644  46.4148469  91.8386222
  81.0371170  46.4145174  90.8957795  71.6773129  48.0321719 102.2122555
  71.3575913  47.1787028 101.9196929  71.1306557  48.2470298 102.9680523
  79.5293973  43.5702291  91.9035488  80.3913137  43.8957190  92.1631305
  79.7144317  42.7833787  91.3908554  85.6094701  54.3675583  92.1975079
  86.3130551  54.5725585  92.8132735  84.8857350  54.9352345  92.4624163
  80.4823416  40.8098334  95.1915197  80.4702086  41.7540174  95.3483468
  81.3746838  40.6268480  94.8974658  61.8760492   1.8148005  82.3046903
  61.2248472   2.4002085  81.9180917  62.6704855   2.3454200  82.3641941
  57.5811827   6.6819260  85.8721698  57.5035856   7.6327085  85.9510179
  56.9773470   6.3365133  86.5296625  59.8550196   2.0401413  84.5927238
  59.7195870   2.8852949  85.0212086  60.3960008   2.2420691  83.8293172
  62.4546356   6.1135619  81.0282961  61.7808055   6.4167316  81.6367919
  62.8412178   6.9164699  80.6788418  64.4018717   2.9533793  87.3351251
  64.6941692   3.5138850  86.6163616  64.9117338   3.2462354  88.0904410
  60.6537571   6.2815291  83.2430040  60.8289327   5.8103335  84.0575663
  59.9670359   6.9081058  83.4711301  59.5216298   4.4755547  85.9314226
  58.7383820   5.0177227  86.0252450  60.2209043   4.9929526  86.3308467
  62.0045575   5.4769355  87.3255854  62.1867970   4.6591011  87.7883607
  62.8278561   5.6937047  86.8880744  62.3387741   4.4037540  84.5870903
  62.8675507   3.8929994  83.9741065  62.6015960   4.0880070  85.4516436
  65.4327924   4.3754338  85.2025886  65.6064802   3.8100760  84.4499738
  65.9256815   5.1755233  85.0205376  60.0035181   7.2092791  88.1905368
  59.5640171   6.7169170  88.8838225  60.7543298   6.6665759  87.9497443
  57.0122560   1.3034724  83.7386130  57.1610680   1.9870188  83.0852803
  57.8189003   1.2839814  84.2535586  60.5117965   3.7982854  81.2097878
  59.9391932   4.4173041  80.7568350  61.0850759   4.3482216  81.7437800
  63.7315225   4.0820004  82.3406460  64.6645898   4.0165566  82.5439336
  63.6438438   4.9176271  81.8820993  67.1354688  13.4768955  86.9932438
  66.5719553  13.3858892  86.2248726  67.0207083  12.6568859  87.4734931
  64.6819120  14.9720146  89.8316659  65.4740412  14.6310971  89.4162958
  64.9215770  15.0815121  90.7518812  72.7154247  17.1439922  82.3046903
  72.0642226  17.7294003  81.9180917  73.5098609  17.6746117  82.3641941
  66.6409874  14.2329060  82.7034038  67.4140750  13.6858047  82.5646913
  66.9935273  15.0973309  82.9148499  68.9776152  10.3921726  80.3352488
  69.2301672   9.8703247  79.5735951  68.0400711  10.2287871  80.4379171
  74.1929512  14.8330354  82.8415888  73.5575345  14.9064981  83.5536792
  73.8626918  15.4223953  82.1634967  68.6972440  12.2949832  82.5376863
  68.5808698  11.6194735  83.2057947  68.8074700  11.8082206  81.7209016
  71.0403981  11.7559979  86.2423552  70.6762188  11.2290600  86.9536473
  71.8971097  11.3658448  86.0690037  70.6809468   6.7849879  81.2384900
  70.8483871   7.6530115  81.6055371  70.4906637   6.9477160  80.3146190
  66.8897283  11.6980654  88.9387435  65.9647779  11.5656868  89.1465127
  67.1381696  12.4774874  89.4357377  70.6598689   9.2407536  82.2231567
  70.5398314   9.6864587  83.0617047  69.9651277   9.5892854  81.6645105
  64.2506094  11.3413928  89.7731224  64.3798475  11.5948407  90.6870636
  63.5703545  11.9341636  89.4535879  68.4205581  22.0111178  85.8721698
  68.3429611  22.9619003  85.9510179  67.8167225  21.6657050  86.5296625
  76.3583755   9.7129009  83.0511901  77.2701611   9.9456396  82.8759599
  75.8493402  10.2966053  82.4886980  70.5181299  14.4329236  87.7075568
  70.9819645  14.7116939  86.9180190  70.2538098  13.5312680  87.5248658
  67.4105380  13.9800717  90.6455331  67.9806738  14.4087986  90.0072815
  68.0013492  13.6983302  91.3439517  69.4550185  10.5552388  84.5165133
  70.1574229  11.0073432  84.9839059  69.1230814   9.9136207  85.1445026
  63.1975519   8.8135941  89.8182266  62.4074573   9.0693469  89.3422377
  63.6886767   9.6284279  89.9234307  65.1490265   9.1780520  86.7765743
  64.3521428   9.2899214  87.2949239  64.9215857   9.5167172  85.9106634
  70.6943950  17.3693331  84.5927238  70.5589625  18.2144866  85.0212086
  71.2353763  17.5712608  83.8293172  64.1473347  14.8868769  85.1655163
  64.6597868  15.6812019  85.3160728  64.7996060  14.1895059  85.0988765
  65.9568232  18.0034525  87.2477916  66.1334861  18.9252490  87.0598900
  66.7525066  17.6892944  87.6772296  67.0799548  19.5212699  93.2488259
  67.6306973  19.3929762  92.4765253  66.2411024  19.8207588  92.8983151
  62.1122264  13.2157423  85.9414734  62.9497486  13.6254431  85.7248441
  62.2900532  12.2756865  85.9114928  74.0086696  10.8832504  81.6298567
  73.4933320  11.6537108  81.8686954  73.7364005  10.2097640  82.2531628
  71.5933807   5.7282204  86.6883805  70.7375404   5.3389055  86.5089444
  72.0060759   5.8074165  85.8283591  78.9820971  13.6364858  83.5651740
  78.2050413  13.2976018  83.1206902  79.6612451  13.6417482  82.8906705
  73.7973000   8.7559596  83.4558348  73.4923135   9.0705745  84.3068491
  74.7503442   8.8341016  83.4985681  72.2419431  14.9149819  85.1051302
  71.7140793  14.1802579  84.7924539  71.7406934  15.6924495  84.8591270
  66.9738159   5.5769485  87.4657913  67.5481911   5.3544667  86.7331106
  67.5609141   5.6458180  88.2186515  67.3007746   7.6073946  81.4853799
  66.4645058   7.9448633  81.8063073  67.1612516   7.4722926  80.5480936
  70.3872032  12.7330029  78.1086275  69.4799093  12.5019283  78.3077424
  70.8843064  11.9367649  78.2960256  73.2940110  21.4427537  81.0282961
  72.6201809  21.7459233  81.6367919  73.6805932  22.2456617  80.6788418
  73.2933615  10.3384084  85.6483311  74.0405434  10.8505481  85.3390433
  73.5625204  10.0168136  86.5087704  71.5660265  12.8342624  82.6310265
  70.6571484  12.5501657  82.7282735  71.5955349  13.2541703  81.7713572
  76.7979532  16.4449214  86.4001432  76.3441860  15.6040124  86.4566623
  76.1673499  17.0810612  86.7376213  75.2412472  18.2825710  87.3351251
  75.5335446  18.8430768  86.6163616  75.7511092  18.5754271  88.0904410
  62.1348435  10.5548138  86.6125467  61.9372835   9.9617499  85.8876534
  61.5795099  10.2500349  87.3301406  70.1145159  10.4471245  88.7320060
  70.1693769   9.4945081  88.6562537  69.3036361  10.6030684  89.2161359
  71.2636353  14.3751368  79.9698344  70.8255783  13.6587227  79.5103981
  72.0046794  14.6027483  79.4083435  68.0537519   9.0648305  86.4910439
  67.2405385   9.3642475  86.8975631  68.5496513   8.6703993  87.2084921
  70.2046097  19.0606062  88.4244704  70.1622276  19.2866908  87.4953236
  71.1208796  18.8269436  88.5730505  68.3211898  15.9369091  88.2206667
  69.1152496  15.4419411  88.0189242  67.6103590  15.4086954  87.8574372
  73.1406742  18.3187186  92.5719034  73.1943764  18.8878122  93.3396750
  72.2721523  18.4889071  92.2073071  64.6294661  10.0812172  84.2966419
  63.6992249  10.0196628  84.5136381  64.7252133   9.5588125  83.5003060
  64.5480210   6.6066985  86.8844661  64.8087027   7.5212318  86.7753821
  65.3697382   6.1391428  87.0341274  70.8983174  16.5098113  91.9004504
  70.7594259  16.1416897  92.7730442  70.1097770  17.0245752  91.7288461
  71.4931326  21.6107209  83.2430040  71.6683081  21.1395252  84.0575663
  70.8064114  22.2372975  83.4711301  72.4488389  15.8879715  89.2893341
  72.1138221  15.8480485  90.1850991  71.9492334  15.2224431  88.8163752
  75.3847580  13.2335750  79.5630401  74.7676751  12.5082578  79.4663454
  74.9164069  13.9945110  79.2197475  66.0592411  24.7596572  90.0169900
  66.2989009  25.3915096  90.6948919  65.2161607  24.4084612  90.3035260
  67.1746126   7.4521174  78.6851705  66.2975593   7.3309975  78.3213952
  67.6503879   6.6607252  78.4330594  58.6948266  12.2398334  88.7793213
  59.3819306  11.9260064  88.1914228  58.5396395  13.1439698  88.5060464
  70.5720273  20.5675694  92.4211404  70.4990444  21.3730666  92.9330709
  70.1297666  20.7667660  91.5959426  70.3610052  19.8047464  85.9314226
  69.5777574  20.3469144  86.0252450  71.0602798  20.3221444  86.3308467
  73.0318956  20.4662528  94.5769563  73.7446928  21.1009993  94.5045464
  72.5408985  20.5626394  93.7609565  74.7536483  14.3713781  86.1486855
  73.8192762  14.4915243  85.9791559  74.9313152  13.4686248  85.8846864
  70.2541671   7.7559477  88.3020116  69.8839459   7.2030517  88.9901021
  70.7500764   7.1517610  87.7495116  68.0830870  18.2156972  95.3975134
  68.7840329  18.8493455  95.5504528  67.6125985  18.5571703  94.6370773
  76.2085266  16.5574921  83.6823041  76.4845110  16.4431516  84.5916915
  75.3389764  16.1592406  83.6435214  72.8439330  20.8061272  87.3255854
  73.0261724  19.9882928  87.7883607  73.6672316  21.0228965  86.8880744
  73.1781495  19.7329457  84.5870903  73.7069262  19.2221912  83.9741065
  73.4409715  19.4171988  85.4516436  63.6798588  17.7493327  92.3306236
  64.2652025  17.0037015  92.4634141  63.4823426  18.0597283  93.2142900
  66.5337243  20.7844574  87.3468679  65.8647618  21.2690702  86.8632719
  66.3950113  21.0313795  88.2612057  70.6742512  22.8188318  93.9451337
  71.2260820  22.9819939  94.7100422  71.0148705  23.4092755  93.2731362
  61.9024820   9.0463029  84.1264611  62.1978261   8.1373708  84.0731665
  61.0012856   9.0250769  83.8045613  73.8110899  20.7670293  90.9315019
  73.6862038  19.9660033  90.4225965  74.4689990  21.2616487  90.4428989
  65.4319067   7.1219026  90.1092160  64.7105653   7.7354993  89.9699633
  66.2212323   7.6576791  90.0308806  63.6312662   6.7277127  84.2503936
  63.3025368   5.8474506  84.0679042  63.9852032   6.6724795  85.1380325
  72.8792241  18.3632029  88.7598922  72.7317203  17.4348737  88.9406492
  73.7045734  18.3852120  88.2755997  66.7454485   7.0150097  84.6179414
  67.0850557   7.5436018  83.8958022  67.1926605   7.3530503  85.3937980
  76.4826362  19.1860588  89.8463794  77.4072910  18.9803450  89.7088246
  76.3141666  18.9376989  90.7553136  68.7322632   5.5124718  82.8172707
  69.4530995   5.8905971  82.3136423  68.1087936   6.2313595  82.9207685
  72.8753755   6.2169867  83.7531039  73.0917369   7.0994505  83.4519867
  72.3947822   5.8256081  83.0236681  67.6152976   9.1755580  90.3301784
  67.4697557   9.4895883  91.2226065  67.1378180   9.7940481  89.7772682
  76.2721679  19.7046256  85.2025886  76.4458556  19.1392678  84.4499738
  76.7650570  20.5047151  85.0205376  62.0898638  11.7160925  93.2689445
  61.5452107  12.4920733  93.4009719  62.9677988  12.0631729  93.1108566
  77.2596851  19.0213020  82.3022784  77.9547756  19.6419713  82.5210099
  77.6020001  18.1708371  82.5775162  79.1588274  16.4712726  83.8310115
  79.6839598  16.8099998  83.1059435  79.0710627  15.5359741  83.6473250
  70.8428935  22.5384709  88.1905368  70.4033925  22.0461088  88.8838225
  71.5937052  21.9957677  87.9497443  63.3221274  18.7296250  88.1929996
  64.1479294  18.4300022  87.8128640  62.9715326  17.9603872  88.6419785
  68.2902807  18.0822718  90.2627670  67.6682816  17.4193423  89.9629898
  68.9607674  18.1083850  89.5801318  61.5229879  16.6482576  89.1518930
  60.6861787  16.2204751  88.9702931  61.4953525  16.8415020  90.0889721
  67.8516314  16.6326641  83.7386130  68.0004434  17.3162106  83.0852803
  68.6582758  16.6131731  84.2535586  65.6068947  12.6591819  84.7447199
  65.3614989  11.7554149  84.9427409  65.7764862  12.6608969  83.8026677
  64.8764595   8.3920177  82.2433361  64.1833840   8.4664532  81.5873397
  64.6316347   7.6280520  82.7654878  71.3511720  19.1274772  81.2097878
  70.7785687  19.7464959  80.7568350  71.9244513  19.6774133  81.7437800
  74.5708979  19.4111922  82.3406460  75.5039653  19.3457484  82.5439336
  74.4832192  20.2468189  81.8820993  77.1996996  18.7277792  79.3010408
  77.1210628  18.3937656  80.1946166  78.0206663  19.2199560  79.3001880
  71.7358518  10.4635585  78.5513930  72.6817623  10.3341793  78.6202348
  71.3572763   9.7250246  79.0283358  69.9201435   8.3885561  78.4868816
  69.0132891   8.0918674  78.5631529  70.1977416   8.0915379  77.6203102
  60.8379376   9.7091924  88.9367862  60.5182160   8.8557233  88.6442236
  60.2912804   9.9240502  89.6925829  64.6159283  12.4254365  92.6537368
  64.8345293  13.3571473  92.6725402  65.0285057  12.0662340  93.4392172
  68.6900220   5.2472496  78.6280795  69.5519384   5.5727394  78.8876612
  68.8750564   4.4603992  78.1153860  60.7067636  13.3294836  90.9060983
  60.0131107  12.9148789  90.3930938  61.4540627  13.3715372  90.3094402
  62.6204378  13.2613090  88.7826998  62.5975066  13.3600777  87.8308881
  62.9305015  14.1078240  89.1044164  65.2791756  15.3189245  92.8973613
  66.2335010  15.2873187  92.8303544  65.0804280  14.8579868  93.7123839
  65.8691138  13.8890361  95.4644410  66.6884027  14.3834439  95.4879248
  66.1427946  12.9722329  95.4361978  63.6341985  20.8608864  89.9143811
  63.4996453  20.1009265  89.3481809  63.2174047  21.5849764  89.4472600
  74.7700948  16.0445788  78.9220386  75.4736798  16.2495790  79.5378042
  74.0463597  16.6122550  79.1869469  75.5998758  11.7955649  85.0422656
  75.5433960  12.2524200  84.2030289  76.1527101  11.0346334  84.8645499
  66.7911111  21.7578181  90.1262253  66.6743495  22.7023614  90.0240944
  65.9703557  21.4551743  90.5148053  76.6787645  16.4828317  80.9718846
  77.5133249  16.0509515  80.7896321  76.5171988  16.3110331  81.8995740
  76.3333537  12.9860430  82.3375185  76.2782341  12.8204702  81.3963629
  75.7079593  13.6936463  82.4937375  67.8165625  22.4106443  93.3418182
  68.7192872  22.4430053  93.6584677  67.5902995  21.4806894  93.3564518
  69.5719227  21.1637430  90.0028260  68.6214858  21.1639291  89.8892633
  69.8751713  20.4170164  89.4864295  77.9748442  28.8060872  86.9932438
  77.4113307  28.7150809  86.2248726  77.8600837  27.9860777  87.4734931
  75.5212874  30.3012064  89.8316659  76.3134166  29.9602889  89.4162958
  75.7609524  30.4107039  90.7518812  83.5548001  32.4731840  82.3046903
  82.9035981  33.0585921  81.9180917  84.3492364  33.0038035  82.3641941
  77.4803628  29.5620977  82.7034038  78.2534504  29.0149964  82.5646913
  77.8329027  30.4265227  82.9148499  79.8169906  25.7213643  80.3352488
  80.0695427  25.1995165  79.5735951  78.8794465  25.5579789  80.4379171
  85.0323266  30.1622272  82.8415888  84.3969099  30.2356899  83.5536792
  84.7020673  30.7515871  82.1634967  79.5366195  27.6241749  82.5376863
  79.4202453  26.9486653  83.2057947  79.6468455  27.1374123  81.7209016
  81.8797736  27.0851897  86.2423552  81.5155943  26.5582517  86.9536473
  82.7364852  26.6950366  86.0690037  81.5203223  22.1141796  81.2384900
  81.6877625  22.9822033  81.6055371  81.3300392  22.2769078  80.3146190
  77.7291037  27.0272572  88.9387435  76.8041534  26.8948786  89.1465127
  77.9775451  27.8066791  89.4357377  81.4992444  24.5699454  82.2231567
  81.3792069  25.0156504  83.0617047  80.8045032  24.9184771  81.6645105
  75.0899848  26.6705845  89.7731224  75.2192230  26.9240324  90.6870636
  74.4097300  27.2633553  89.4535879  79.2599336  37.3403095  85.8721698
  79.1823365  38.2910921  85.9510179  78.6560979  36.9948968  86.5296625
  87.1977510  25.0420927  83.0511901  88.1095366  25.2748314  82.8759599
  86.6887157  25.6257971  82.4886980  81.3575054  29.7621153  87.7075568
  81.8213399  30.0408856  86.9180190  81.0931852  28.8604598  87.5248658
  78.2499135  29.3092635  90.6455331  78.8200492  29.7379903  90.0072815
  78.8407247  29.0275220  91.3439517  80.2943940  25.8844306  84.5165133
  80.9967983  26.3365349  84.9839059  79.9624568  25.2428125  85.1445026
  74.0369274  24.1427858  89.8182266  73.2468328  24.3985387  89.3422377
  74.5280521  24.9576196  89.9234307  75.9884019  24.5072438  86.7765743
  75.1915183  24.6191132  87.2949239  75.7609612  24.8459090  85.9106634
  72.3206977  24.3958349  92.2497257  72.5715015  25.2805359  92.5154833
  72.8566525  24.2162950  91.4772349  81.5337705  32.6985248  84.5927238
  81.3983379  33.5436784  85.0212086  82.0747517  32.9004526  83.8293172
  74.9867102  30.2160686  85.1655163  75.4991623  31.0103937  85.3160728
  75.6389815  29.5186977  85.0988765  76.7961987  33.3326443  87.2477916
  76.9728615  34.2544407  87.0598900  77.5918820  33.0184862  87.6772296
  77.9193302  34.8504617  93.2488259  78.4700727  34.7221680  92.4765253
  77.0804778  35.1499506  92.8983151  72.9516019  28.5449341  85.9414734
  73.7891241  28.9546349  85.7248441  73.1294286  27.6048783  85.9114928
  84.8480451  26.2124421  81.6298567  84.3327074  26.9829026  81.8686954
  84.5757759  25.5389558  82.2531628  82.4327562  21.0574122  86.6883805
  81.5769158  20.6680973  86.5089444  82.8454514  21.1366083  85.8283591
  89.8214725  28.9656776  83.5651740  89.0444168  28.6267936  83.1206902
  90.5006206  28.9709399  82.8906705  84.6366754  24.0851513  83.4558348
  84.3316890  24.3997663  84.3068491  85.5897196  24.1632933  83.4985681
  83.0813186  30.2441737  85.1051302  82.5534547  29.5094496  84.7924539
  82.5800689  31.0216413  84.8591270  77.8131914  20.9061403  87.4657913
  78.3875665  20.6836585  86.7331106  78.4002896  20.9750098  88.2186515
  78.1401501  22.9365864  81.4853799  77.3038813  23.2740551  81.8063073
  78.0006270  22.8014844  80.5480936  80.1154581  17.7802652  86.1932983
  79.4618994  17.4651669  85.5689598  80.0735055  17.1578392  86.9192806
  81.2265786  28.0621947  78.1086275  80.3192848  27.8311201  78.3077424
  81.7236818  27.2659566  78.2960256  84.1333865  36.7719454  81.0282961
  83.4595564  37.0751151  81.6367919  84.5199687  37.5748535  80.6788418
  84.1327369  25.6676001  85.6483311  84.8799188  26.1797398  85.3390433
  84.4018959  25.3460054  86.5087704  82.4054020  28.1634542  82.6310265
  81.4965239  27.8793575  82.7282735  82.4349103  28.5833621  81.7713572
  87.6373287  31.7741131  86.4001432  87.1835614  30.9332041  86.4566623
  87.0067254  32.4102530  86.7376213  86.0806226  33.6117628  87.3351251
  86.3729201  34.1722685  86.6163616  86.5904847  33.9046189  88.0904410
  72.9742190  25.8840056  86.6125467  72.7766590  25.2909417  85.8876534
  72.4188854  25.5792266  87.3301406  80.9538914  25.7763163  88.7320060
  81.0087523  24.8236999  88.6562537  80.1430116  25.9322602  89.2161359
  82.1030107  29.7043286  79.9698344  81.6649537  28.9879145  79.5103981
  82.8440548  29.9319400  79.4083435  78.8931273  24.3940222  86.4910439
  78.0799139  24.6934393  86.8975631  79.3890268  23.9995911  87.2084921
  81.0439851  34.3897979  88.4244704  81.0016030  34.6158826  87.4953236
  81.9602550  34.1561354  88.5730505  79.1605652  31.2661008  88.2206667
  79.9546251  30.7711328  88.0189242  78.4497345  30.7378871  87.8574372
  83.9800497  33.6479104  92.5719034  84.0337519  34.2170040  93.3396750
  83.1115278  33.8180989  92.2073071  75.4688416  25.4104090  84.2966419
  74.5386004  25.3488545  84.5136381  75.5645888  24.8880043  83.5003060
  75.3873965  21.9358903  86.8844661  75.6480782  22.8504236  86.7753821
  76.2091137  21.4683345  87.0341274  81.7376928  31.8390030  91.9004504
  81.5988014  31.4708815  92.7730442  80.9491524  32.3537670  91.7288461
  82.3325080  36.9399127  83.2430040  82.5076836  36.4687170  84.0575663
  81.6457868  37.5664893  83.4711301  83.2882143  31.2171633  89.2893341
  82.9531976  31.1772403  90.1850991  82.7886089  30.5516349  88.8163752
  86.2241335  28.5627667  79.5630401  85.6070506  27.8374495  79.4663454
  85.7557823  29.3237028  79.2197475  76.8986165  40.0888489  90.0169900
  77.1382764  40.7207014  90.6948919  76.0555362  39.7376529  90.3035260
  78.0139881  22.7813092  78.6851705  77.1369347  22.6601892  78.3213952
  78.4897634  21.9899170  78.4330594  69.5342021  27.5690251  88.7793213
  70.2213061  27.2551981  88.1914228  69.3790150  28.4731616  88.5060464
  74.3376743  22.4580448  93.2078236  74.2534932  21.8506117  92.4728646
  73.5159450  22.9489466  93.2087733  81.4114027  35.8967612  92.4211404
  81.3384199  36.7022583  92.9330709  80.9691420  36.0959578  91.5959426
  81.2003807  35.1339382  85.9314226  80.4171329  35.6761062  86.0252450
  81.8996552  35.6513362  86.3308467  83.8712711  35.7954446  94.5769563
  84.5840683  36.4301911  94.5045464  83.3802739  35.8918312  93.7609565
  85.5930238  29.7005699  86.1486855  84.6586516  29.8207161  85.9791559
  85.7706906  28.7978165  85.8846864  81.0935426  23.0851394  88.3020116
  80.7233213  22.5322435  88.9901021  81.5894518  22.4809528  87.7495116
  78.9224624  33.5448889  95.3975134  79.6234084  34.1785372  95.5504528
  78.4519739  33.8863621  94.6370773  87.0479020  31.8866839  83.6823041
  87.3238864  31.7723434  84.5916915  86.1783519  31.4884324  83.6435214
  83.6833084  36.1353190  87.3255854  83.8655479  35.3174846  87.7883607
  84.5066070  36.3520882  86.8880744  84.0175250  35.0621375  84.5870903
  84.5463016  34.5513830  83.9741065  84.2803469  34.7463905  85.4516436
  74.5192342  33.0785244  92.3306236  75.1045779  32.3328932  92.4634141
  74.3217181  33.3889201  93.2142900  77.3730998  36.1136492  87.3468679
  76.7041373  36.5982619  86.8632719  77.2343867  36.3605712  88.2612057
  69.1109997  25.6490845  91.0510680  69.1494097  25.1154435  91.8447798
  68.6050290  25.1226050  90.4321657  81.5136266  38.1480235  93.9451337
  82.0654574  38.3111857  94.7100422  81.8542460  38.7384673  93.2731362
  72.7418575  24.3754947  84.1264611  73.0372016  23.4665625  84.0731665
  71.8406610  24.3542686  83.8045613  84.6504653  36.0962211  90.9315019
  84.5255793  35.2951951  90.4225965  85.3083745  36.5908404  90.4428989
  76.2712822  22.4510943  90.1092160  75.5499407  23.0646911  89.9699633
  77.0606077  22.9868708  90.0308806  74.4706416  22.0569044  84.2503936
  74.1419122  21.1766423  84.0679042  74.8245787  22.0016713  85.1380325
  83.7185995  33.6923947  88.7598922  83.5710958  32.7640655  88.9406492
  84.5439489  33.7144038  88.2755997  77.5848239  22.3442014  84.6179414
  77.9244312  22.8727936  83.8958022  78.0320360  22.6822420  85.3937980
  87.3220117  34.5152506  89.8463794  88.2466664  34.3095367  89.7088246
  87.1535420  34.2668907  90.7553136  79.5716387  20.8416636  82.8172707
  80.2924749  21.2197889  82.3136423  78.9481691  21.5605513  82.9207685
  83.7147509  21.5461785  83.7531039  83.9311124  22.4286423  83.4519867
  83.2341577  21.1547998  83.0236681  78.4546731  24.5047498  90.3301784
  78.3091312  24.8187801  91.2226065  77.9771934  25.1232398  89.7772682
  87.1115433  35.0338173  85.2025886  87.2852311  34.4684596  84.4499738
  87.6044324  35.8339068  85.0205376  72.9292393  27.0452842  93.2689445
  72.3845861  27.8212650  93.4009719  73.8071743  27.3923647  93.1108566
  79.7180010  20.3764426  85.6470243  79.8395921  19.4481072  85.8461131
  79.4282052  20.3903112  84.7348559  88.0990606  34.3504938  82.3022784
  88.7941510  34.9711630  82.5210099  88.4413756  33.5000289  82.5775162
  73.7158415  26.1722739  96.1619602  72.9740151  26.3205374  96.7484232
  73.3951159  26.4331004  95.2986351  89.9982029  31.8004643  83.8310115
  90.5233353  32.1391916  83.1059435  89.9104381  30.8651659  83.6473250
  81.6822690  37.8676627  88.1905368  81.2427680  37.3753005  88.8838225
  82.4330806  37.3249594  87.9497443  74.1615029  34.0588167  88.1929996
  74.9873048  33.7591939  87.8128640  73.8109081  33.2895790  88.6419785
  79.1296562  33.4114636  90.2627670  78.5076571  32.7485341  89.9629898
  79.8001429  33.4375768  89.5801318  72.3623634  31.9774494  89.1518930
  71.5255542  31.5496668  88.9702931  72.3347279  32.1706937  90.0889721
  78.6910069  31.9618559  83.7386130  78.8398189  32.6454023  83.0852803
  79.4976512  31.9423649  84.2535586  76.4462702  27.9883737  84.7447199
  76.2008744  27.0846067  84.9427409  76.6158616  27.9900887  83.8026677
  75.7158349  23.7212094  82.2433361  75.0227594  23.7956449  81.5873397
  75.4710101  22.9572438  82.7654878  82.1905474  34.4566689  81.2097878
  81.6179441  35.0756877  80.7568350  82.7638268  35.0066051  81.7437800
  85.4102734  34.7403840  82.3406460  86.3433407  34.6749401  82.5439336
  85.3225947  35.5760106  81.8820993  88.0390751  34.0569710  79.3010408
  87.9604382  33.7229574  80.1946166  88.8600417  34.5491478  79.3001880
  82.5752273  25.7927502  78.5513930  83.5211377  25.6633710  78.6202348
  82.1966518  25.0542164  79.0283358  80.7595190  23.7177479  78.4868816
  79.8526645  23.4210591  78.5631529  81.0371171  23.4207297  77.6203102
  71.6773130  25.0383842  88.9367862  71.3575915  24.1849150  88.6442236
  71.1306558  25.2532420  89.6925829  75.4553038  27.7546283  92.6537368
  75.6739047  28.6863391  92.6725402  75.8678812  27.3954257  93.4392172
  79.5293974  20.5764414  78.6280795  80.3913138  20.9019312  78.8876612
  79.7144319  19.7895910  78.1153860  71.5461390  28.6586753  90.9060983
  70.8524862  28.2440706  90.3930938  72.2934381  28.7007290  90.3094402
  73.4598133  28.5905007  88.7826998  73.4368821  28.6892695  87.8308881
  73.7698769  29.4370158  89.1044164  76.1185511  30.6481162  92.8973613
  77.0728764  30.6165105  92.8303544  75.9198034  30.1871786  93.7123839
  76.7084893  29.2182278  95.4644410  77.5277782  29.7126357  95.4879248
  76.9821700  28.3014246  95.4361978  74.4735739  36.1900782  89.9143811
  74.3390207  35.4301183  89.3481809  74.0567802  36.9141682  89.4472600
  85.6094702  31.3737705  78.9220386  86.3130552  31.5787708  79.5378042
  84.8857351  31.9414467  79.1869469  86.4392513  27.1247567  85.0422656
  86.3827714  27.5816118  84.2030289  86.9920855  26.3638251  84.8645499
  77.6304865  37.0870099  90.1262253  77.5137249  38.0315531  90.0240944
  76.8097312  36.7843660  90.5148053  87.5181400  31.8120235  80.9718846
  88.3527004  31.3801433  80.7896321  87.3565743  31.6402248  81.8995740
  87.1727292  28.3152348  82.3375185  87.1176096  28.1496619  81.3963629
  86.5473347  29.0228381  82.4937375  71.9619807  23.5520412  96.1636608
  72.6078671  23.0419366  96.6523833  71.7536958  24.2889094  96.7380033
  80.4823417  17.8160457  81.9160504  80.4702087  18.7602297  82.0728775
  81.3746839  17.6330602  81.6219965  78.6559379  37.7398361  93.3418182
  79.5586626  37.7721971  93.6584677  78.4296749  36.8098812  93.3564518
  80.4112981  36.4929347  90.0028260  79.4608612  36.4931209  89.8892633
  80.7145468  35.7462082  89.4864295  88.8142197  44.1352790  86.9932438
  88.2507062  44.0442727  86.2248726  88.6994592  43.3152695  87.4734931
  86.3606629  45.6303982  89.8316659  87.1527921  45.2894806  89.4162958
  86.6003279  45.7398957  90.7518812  94.3941756  47.8023758  82.3046903
  93.7429735  48.3877838  81.9180917  95.1886118  48.3329953  82.3641941
  88.3197383  44.8912895  82.7034038  89.0928259  44.3441882  82.5646913
  88.6722782  45.7557144  82.9148499  90.6563661  41.0505561  80.3352488
  90.9089181  40.5287082  79.5735951  89.7188220  40.8871707  80.4379171
  95.8717021  45.4914190  82.8415888  95.2362854  45.5648816  83.5536792
  95.5414427  46.0807789  82.1634967  90.3759949  42.9533667  82.5376863
  90.2596207  42.2778570  83.2057947  90.4862209  42.4666041  81.7209016
  92.7191490  42.4143814  86.2423552  92.3549697  41.8874435  86.9536473
  93.5758606  42.0242283  86.0690037  92.3596977  37.4433714  81.2384900
  92.5271380  38.3113950  81.6055371  92.1694146  37.6060996  80.3146190
  88.5684792  42.3564490  88.9387435  87.6435288  42.2240704  89.1465127
  88.8169205  43.1358709  89.4357377  92.3386198  39.8991371  82.2231567
  92.2185823  40.3448422  83.0617047  91.6438786  40.2476689  81.6645105
  85.9293603  41.9997763  89.7731224  86.0585984  42.2532242  90.6870636
  85.2491054  42.5925471  89.4535879  90.0993090  52.6695013  85.8721698
  90.0217120  53.6202838  85.9510179  89.4954734  52.3240886  86.5296625
  98.0371264  40.3712845  83.0511901  98.9489120  40.6040231  82.8759599
  97.5280911  40.9549889  82.4886980  92.1968808  45.0913071  87.7075568
  92.6607154  45.3700774  86.9180190  91.9325607  44.1896516  87.5248658
  89.0892889  44.6384553  90.6455331  89.6594247  45.0671821  90.0072815
  89.6801001  44.3567137  91.3439517  91.1337694  41.2136223  84.5165133
  91.8361738  41.6657267  84.9839059  90.8018323  40.5720042  85.1445026
  84.8763028  39.4719776  89.8182266  84.0862082  39.7277305  89.3422377
  85.3674276  40.2868114  89.9234307  86.8277774  39.8364355  86.7765743
  86.0308937  39.9483050  87.2949239  86.6003366  40.1751008  85.9106634
  83.1600731  39.7250267  92.2497257  83.4108770  40.6097276  92.5154833
  83.6960280  39.5454868  91.4772349  92.3731459  48.0277166  84.5927238
  92.2377134  48.8728702  85.0212086  92.9141272  48.2296444  83.8293172
  85.8260856  45.5452604  85.1655163  86.3385377  46.3395854  85.3160728
  86.4783569  44.8478895  85.0988765  87.6355741  48.6618360  87.2477916
  87.8122370  49.5836325  87.0598900  88.4312575  48.3476780  87.6772296
  88.7587057  50.1796534  93.2488259  89.3094482  50.0513598  92.4765253
  87.9198533  50.4791423  92.8983151  83.7909773  43.8741258  85.9414734
  84.6284995  44.2838267  85.7248441  83.9688041  42.9340701  85.9114928
  95.6874205  41.5416339  81.6298567  95.1720829  42.3120944  81.8686954
  95.4151514  40.8681475  82.2531628  93.2721316  36.3866040  86.6883805
  92.4162913  35.9972890  86.5089444  93.6848268  36.4658001  85.8283591
  95.4760509  39.4143431  83.4558348  95.1710644  39.7289580  84.3068491
  96.4290951  39.4924851  83.4985681  93.9206940  45.5733654  85.1051302
  93.3928302  44.8386414  84.7924539  93.4194443  46.3508331  84.8591270
  88.6525668  36.2353321  87.4657913  89.2269420  36.0128502  86.7331106
  89.2396650  36.3042015  88.2186515  88.9795255  38.2657782  81.4853799
  88.1432567  38.6032468  81.8063073  88.8400025  38.1306762  80.5480936
  90.9548336  33.1094570  86.1932983  90.3012748  32.7943587  85.5689598
  90.9128810  32.4870310  86.9192806  92.0659541  43.3913865  78.1086275
  91.1586602  43.1603118  78.3077424  92.5630573  42.5951484  78.2960256
  94.9727619  52.1011372  81.0282961  94.2989318  52.4043069  81.6367919
  95.3593441  52.9040452  80.6788418  94.9721124  40.9967919  85.6483311
  95.7192943  41.5089316  85.3390433  95.2412713  40.6751972  86.5087704
  93.2447774  43.4926460  82.6310265  92.3358993  43.2085492  82.7282735
  93.2742858  43.9125538  81.7713572  98.4767041  47.1033049  86.4001432
  98.0229369  46.2623959  86.4566623  97.8461008  47.7394447  86.7376213
  96.9199981  48.9409546  87.3351251  97.2122955  49.5014603  86.6163616
  97.4298601  49.2338107  88.0904410  83.8135944  41.2131974  86.6125467
  83.6160344  40.6201334  85.8876534  83.2582608  40.9084184  87.3301406
  91.7932668  41.1055080  88.7320060  91.8481278  40.1528917  88.6562537
  90.9823870  41.2614519  89.2161359  92.9423862  45.0335203  79.9698344
  92.5043292  44.3171062  79.5103981  93.6834303  45.2611318  79.4083435
  89.7325028  39.7232140  86.4910439  88.9192893  40.0226311  86.8975631
  90.2284022  39.3287829  87.2084921  91.8833606  49.7189897  88.4244704
  91.8409785  49.9450743  87.4953236  92.7996305  49.4853271  88.5730505
  89.9999407  46.5952926  88.2206667  90.7940005  46.1003246  88.0189242
  89.2891099  46.0670789  87.8574372  86.3082170  40.7396008  84.2966419
  85.3779758  40.6780463  84.5136381  86.4039642  40.2171960  83.5003060
  86.2267719  37.2650820  86.8844661  86.4874536  38.1796154  86.7753821
  87.0484891  36.7975263  87.0341274  92.5770683  47.1681948  91.9004504
  92.4381768  46.8000732  92.7730442  91.7885279  47.6829587  91.7288461
  93.1718835  52.2691044  83.2430040  93.3470590  51.7979088  84.0575663
  92.4851623  52.8956811  83.4711301  94.1275898  46.5463551  89.2893341
  93.7925730  46.5064321  90.1850991  93.6279843  45.8808267  88.8163752
  97.0635089  43.8919585  79.5630401  96.4464260  43.1666413  79.4663454
  96.5951578  44.6528945  79.2197475  87.7379920  55.4180407  90.0169900
  87.9776518  56.0498931  90.6948919  86.8949116  55.0668447  90.3035260
  88.8533635  38.1105009  78.6851705  87.9763102  37.9893810  78.3213952
  89.3291388  37.3191088  78.4330594  80.3735775  42.8982169  88.7793213
  81.0606815  42.5843899  88.1914228  80.2183904  43.8023534  88.5060464
  85.1770498  37.7872366  93.2078236  85.0928686  37.1798035  92.4728646
  84.3553204  38.2781384  93.2087733  92.0397561  50.4631300  85.9314226
  91.2565083  51.0052980  86.0252450  92.7390307  50.9805279  86.3308467
  96.4323992  45.0297616  86.1486855  95.4980271  45.1499079  85.9791559
  96.6100661  44.1270083  85.8846864  91.9329180  38.4143312  88.3020116
  91.5626968  37.8614352  88.9901021  92.4288273  37.8101446  87.7495116
  97.8872775  47.2158757  83.6823041  98.1632619  47.1015351  84.5916915
  97.0177273  46.8176242  83.6435214  94.5226839  51.4645108  87.3255854
  94.7049233  50.6466764  87.7883607  95.3459825  51.6812800  86.8880744
  94.8569004  50.3913293  84.5870903  95.3856771  49.8805747  83.9741065
  95.1197224  50.0755823  85.4516436  85.3586097  48.4077162  92.3306236
  85.9439534  47.6620850  92.4634141  85.1610935  48.7181119  93.2142900
  88.2124752  51.4428410  87.3468679  87.5435127  51.9274537  86.8632719
  88.0737622  51.6897630  88.2612057  79.9503752  40.9782762  91.0510680
  79.9887851  40.4446353  91.8447798  79.4444044  40.4517968  90.4321657
  83.5812329  39.7046864  84.1264611  83.8765770  38.7957543  84.0731665
  82.6800365  39.6834604  83.8045613  95.4898408  51.4254129  90.9315019
  95.3649547  50.6243868  90.4225965  96.1477499  51.9200322  90.4428989
  87.1106576  37.7802861  90.1092160  86.3893162  38.3938829  89.9699633
  87.8999832  38.3160626  90.0308806  85.3100171  37.3860962  84.2503936
  84.9812877  36.5058341  84.0679042  85.6639541  37.3308631  85.1380325
  94.5579750  49.0215865  88.7598922  94.4104712  48.0932572  88.9406492
  95.3833243  49.0435956  88.2755997  88.4241994  37.6733932  84.6179414
  88.7638066  38.2019853  83.8958022  88.8714114  38.0114338  85.3937980
  98.1613871  49.8444424  89.8463794  99.0860419  49.6387285  89.7088246
  97.9929175  49.5960825  90.7553136  90.4110141  36.1708554  82.8172707
  91.1318504  36.5489806  82.3136423  89.7875445  36.8897430  82.9207685
  94.5541264  36.8753702  83.7531039  94.7704878  37.7578340  83.4519867
  94.0735331  36.4839916  83.0236681  89.2940485  39.8339416  90.3301784
  89.1485066  40.1479719  91.2226065  88.8165689  40.4524316  89.7772682
  97.9509188  50.3630091  85.2025886  98.1246065  49.7976514  84.4499738
  98.4438079  51.1630986  85.0205376  83.7686147  42.3744760  93.2689445
  83.2239616  43.1504568  93.4009719  84.6465497  42.7215565  93.1108566
  90.5573764  35.7056344  85.6470243  90.6789675  34.7772990  85.8461131
  90.2675807  35.7195030  84.7348559  84.5552169  41.5014656  96.1619602
  83.8133905  41.6497292  96.7484232  84.2344914  41.7622922  95.2986351
  92.5216444  53.1968544  88.1905368  92.0821434  52.7044923  88.8838225
  93.2724561  52.6541512  87.9497443  85.0008783  49.3880085  88.1929996
  85.8266803  49.0883857  87.8128640  84.6502835  48.6187708  88.6419785
  89.9690316  48.7406553  90.2627670  89.3470325  48.0777258  89.9629898
  90.6395183  48.7667685  89.5801318  83.2017388  47.3066412  89.1518930
  82.3649296  46.8788586  88.9702931  83.1741033  47.4998855  90.0889721
  89.5303823  47.2910477  83.7386130  89.6791943  47.9745941  83.0852803
  90.3370267  47.2715567  84.2535586  87.2856456  43.3175654  84.7447199
  87.0402498  42.4137984  84.9427409  87.4552371  43.3192805  83.8026677
  86.5552104  39.0504012  82.2433361  85.8621349  39.1248367  81.5873397
  86.3103856  38.2864356  82.7654878  93.0299229  49.7858607  81.2097878
  92.4573196  50.4048794  80.7568350  93.6032022  50.3357969  81.7437800
  96.2496488  50.0695757  82.3406460  97.1827162  50.0041319  82.5439336
  96.1619701  50.9052024  81.8820993  93.4146027  41.1219420  78.5513930
  94.3605132  40.9925628  78.6202348  93.0360272  40.3834082  79.0283358
  91.5988944  39.0469396  78.4868816  90.6920400  38.7502509  78.5631529
  91.8764925  38.7499214  77.6203102  82.5166885  40.3675760  88.9367862
  82.1969669  39.5141068  88.6442236  81.9700313  40.5824338  89.6925829
  86.2946792  43.0838201  92.6537368  86.5132802  44.0155308  92.6725402
  86.7072566  42.7246175  93.4392172  90.3687729  35.9056331  78.6280795
  91.2306893  36.2311230  78.8876612  90.5538073  35.1187827  78.1153860
  82.3855145  43.9878671  90.9060983  81.6918616  43.5732624  90.3930938
  83.1328136  44.0299208  90.3094402  84.2991887  43.9196925  88.7826998
  84.2762575  44.0184612  87.8308881  84.6092524  44.7662076  89.1044164
  86.9579265  45.9773080  92.8973613  87.9122519  45.9457022  92.8303544
  86.7591789  45.5163704  93.7123839  87.5478647  44.5474196  95.4644410
  88.3671536  45.0418275  95.4879248  87.8215455  43.6306164  95.4361978
  85.3129494  51.5192699  89.9143811  85.1783962  50.7593100  89.3481809
  84.8961556  52.2433599  89.4472600  96.4488457  46.7029623  78.9220386
  97.1524307  46.9079625  79.5378042  95.7251106  47.2706385  79.1869469
  97.2786267  42.4539484  85.0422656  97.2221469  42.9108036  84.2030289
  97.8314610  41.6930169  84.8645499  88.4698620  52.4162016  90.1262253
  88.3531004  53.3607449  90.0240944  87.6491066  52.1135578  90.5148053
  98.3575154  47.1412152  80.9718846  99.1920758  46.7093351  80.7896321
  98.1959497  46.9694166  81.8995740  98.0121046  43.6444266  82.3375185
  97.9569850  43.4788537  81.3963629  97.3867102  44.3520298  82.4937375
  82.8013561  38.8812330  96.1636608  83.4472425  38.3711284  96.6523833
  82.5930713  39.6181012  96.7380033  91.3217172  33.1452375  81.9160504
  91.3095842  34.0894214  82.0728775  92.2140594  32.9622520  81.6219965
  91.2506736  51.8221265  90.0028260  90.3002367  51.8223127  89.8892633
  91.5539222  51.0753999  89.4864295  97.6671528  55.1656273  86.7765743
  96.8702692  55.2774967  87.2949239  97.4397120  55.5042925  85.9106634
  94.6303528  59.2033176  85.9414734  95.4678750  59.6130184  85.7248441
  94.8081795  58.2632618  85.9114928  94.6529699  56.5423891  86.6125467
  94.4554099  55.9493252  85.8876534  94.0976363  56.2376102  87.3301406
  97.1475925  56.0687925  84.2966419  96.2173513  56.0072381  84.5136381
  97.2433397  55.5463878  83.5003060  97.0661474  52.5942738  86.8844661
  97.3268291  53.5088071  86.7753821  97.8878646  52.1267181  87.0341274
  91.2129530  58.2274087  88.7793213  91.9000570  57.9135817  88.1914228
  91.0577659  59.1315451  88.5060464  94.4206084  55.0338782  84.1264611
  94.7159525  54.1249461  84.0731665  93.5194119  55.0126522  83.8045613
  96.1493925  52.7152880  84.2503936  95.8206631  51.8350259  84.0679042
  96.5033296  52.6600549  85.1380325  98.1250211  58.6467572  84.7447199
  97.8796253  57.7429902  84.9427409  98.2946125  58.6484722  83.8026677
  97.3945858  54.3795930  82.2433361  96.7015103  54.4540285  81.5873397
  97.1497610  53.6156273  82.7654878  93.3560639  55.6967677  88.9367862
  93.0363423  54.8432986  88.6442236  92.8094067  55.9116255  89.6925829
  75.5212876   7.3074187  76.5561965  76.3134167   6.9665011  76.1408265
  75.7609526   7.4169162  77.4764119  83.5548002   9.4793963  69.0292210
  82.9035982  10.0648043  68.6426224  84.3492365  10.0100158  69.0887247
  79.2599337  14.3465218  72.5967005  79.1823367  15.2973043  72.6755486
  78.6560981  14.0011091  73.2541931  81.5337706   9.7047371  71.3172545
  81.3983381  10.5498907  71.7457393  82.0747518   9.9066649  70.5538478
  76.7961988  10.3388565  73.9723223  76.9728616  11.2606530  73.7844207
  77.5918821  10.0246985  74.4017603  77.9193303  11.8566739  79.9733565
  78.4700729  11.7283802  79.2010559  77.0804779  12.1561628  79.6228458
  84.1333866  13.7781577  67.7528268  83.4595565  14.0813274  68.3613225
  84.5199688  14.5810657  67.4033725  86.0806227  10.6179751  74.0596557
  86.3729202  11.1784808  73.3408923  86.5904848  10.9108312  74.8149716
  81.0439853  11.3960102  75.1490010  81.0016031  11.6220948  74.2198542
  81.9602551  11.1623476  75.2975812  83.9800498  10.6541226  79.2964341
  84.0337520  11.2232163  80.0642057  83.1115279  10.8243111  78.9318378
  82.3325081  13.9461249  69.9675347  82.5076837  13.4749292  70.7820969
  81.6457869  14.5727015  70.1956608  76.8986167  17.0950612  76.7415207
  77.1382765  17.7269136  77.4194226  76.0555363  16.7438652  77.0280566
  81.4114029  12.9029734  79.1456711  81.3384200  13.7084706  79.6576016
  80.9691422  13.1021700  78.3204732  81.2003808  12.1401505  72.6559533
  80.4171330  12.6823185  72.7497757  81.8996553  12.6575484  73.0553774
  83.8712712  12.8016569  81.3014870  84.5840684  13.4364033  81.2290771
  83.3802741  12.8980435  80.4854871  78.9224626  10.5511012  82.1220440
  79.6234085  11.1847495  82.2749835  78.4519741  10.8925744  81.3616080
  83.6833085  13.1415313  74.0501161  83.8655480  12.3236969  74.5128913
  84.5066071  13.3583005  73.6126051  84.0175251  12.0683498  71.3116210
  84.5463017  11.5575952  70.6986372  84.2803470  11.7526028  72.1761743
  74.5192344  10.0847367  79.0551543  75.1045780   9.3391055  79.1879447
  74.3217182  10.3951324  79.9388207  77.3730999  13.1198614  74.0713986
  76.7041374  13.6044742  73.5878026  77.2343869  13.3667835  74.9857364
  81.5136267  15.1542358  80.6696644  82.0654575  15.3173979  81.4345729
  81.8542461  15.7446796  79.9976669  84.6504655  13.1024333  77.6560326
  84.5255794  12.3014073  77.1471272  85.3083746  13.5970527  77.1674296
  83.7185996  10.6986070  75.4844228  83.5710959   9.7702777  75.6651798
  84.5439490  10.7206160  75.0001304  87.3220118  11.5214628  76.5709101
  88.2466666  11.3157490  76.4333552  87.1535422  11.2731030  77.4798443
  87.1115434  12.0400296  71.9271193  87.2852312  11.4746718  71.1745045
  87.6044326  12.8401191  71.7450683  81.6822691  14.8738749  74.9150675
  81.2427681  14.3815128  75.6083531  82.4330808  14.3311717  74.6742750
  74.1615030  11.0650290  74.9175303  74.9873050  10.7654062  74.5373946
  73.8109082  10.2957912  75.3665092  79.1296563  10.4176758  76.9872976
  78.5076572   9.7547463  76.6875204  79.8001430  10.4437890  76.3046624
  72.3623635   8.9836616  75.8764236  71.5255543   8.5558791  75.6948238
  72.3347280   9.1769060  76.8135028  78.6910070   8.9680682  70.4631437
  78.8398190   9.6516146  69.8098110  79.4976513   8.9485772  70.9780893
  82.1905475  11.4628812  67.9343184  81.6179442  12.0818999  67.4813656
  82.7638269  12.0128174  68.4683106  85.4102735  11.7465962  69.0651767
  86.3433408  11.6811524  69.2684642  85.3225948  12.5822229  68.6066299
  71.5461391   5.6648876  77.6306290  70.8524863   5.2502829  77.1176245
  72.2934382   5.7069413  77.0339709  76.1185512   7.6543285  79.6218919
  77.0728765   7.6227227  79.5548851  75.9198035   7.1933909  80.4369145
  74.4735741  13.1962904  76.6389117  74.3390209  12.4363305  76.0727115
  74.0567803  13.9203804  76.1717906  77.6304866  14.0932221  76.8507560
  77.5137251  15.0377654  76.7486250  76.8097313  13.7905783  77.2393359
  78.6559381  14.7460483  80.0663488  79.5586627  14.7784094  80.3829983
  78.4296751  13.8160934  80.0809824  80.4112983  13.4991470  76.7273567
  79.4608614  13.4993331  76.6137939  80.7145469  12.7524204  76.2109602
  88.8142198  21.1414913  73.7177745  88.2507063  21.0504850  72.9494033
  88.6994593  20.3214817  74.1980238  86.3606630  22.6366104  76.5561965
  87.1527922  22.2956929  76.1408265  86.6003280  22.7461079  77.4764119
  94.3941757  24.8085880  69.0292210  93.7429737  25.3939961  68.6426224
  95.1886120  25.3392075  69.0887247  88.3197384  21.8975018  69.4279344
  89.0928260  21.3504005  69.2892220  88.6722783  22.7619267  69.6393806
  90.6563662  18.0567684  67.0597794  90.9089182  17.5349205  66.2981257
  89.7188221  17.8933829  67.1624478  95.8717022  22.4976312  69.5661194
  95.2362855  22.5710939  70.2782099  95.5414428  23.0869911  68.8880273
  90.3759951  19.9595790  69.2622169  90.2596209  19.2840693  69.9303253
  90.4862210  19.4728164  68.4454322  92.7191491  19.4205937  72.9668858
  92.3549699  18.8936558  73.6781780  93.5758607  19.0304406  72.7935344
  92.3596978  14.4495836  67.9630207  92.5271381  15.3176073  68.3300678
  92.1694148  14.6123118  67.0391496  88.5684793  19.3626612  75.6632742
  87.6435290  19.2302826  75.8710433  88.8169206  20.1420831  76.1602684
  92.3386199  16.9053494  68.9476874  92.2185825  17.3510545  69.7862354
  91.6438788  17.2538812  68.3890412  85.9293604  19.0059886  76.4976531
  86.0585985  19.2594365  77.4115942  85.2491055  19.5987594  76.1781186
  90.0993091  29.6757136  72.5967005  90.0217121  30.6264961  72.6755486
  89.4954735  29.3303008  73.2541931  98.0371265  17.3774967  69.7757208
  98.9489122  17.6102354  69.6004905  97.5280913  17.9612011  69.2132286
  92.1968810  22.0975194  74.4320874  92.6607155  22.3762897  73.6425497
  91.9325608  21.1958638  74.2493965  89.0892891  21.6446675  77.3700638
  89.6594248  22.0733944  76.7318122  89.6801003  21.3629260  78.0684823
  91.1337696  18.2198346  71.2410439  91.8361739  18.6719390  71.7084366
  90.8018324  17.5782165  71.8690333  84.8763030  16.4781899  76.5427573
  84.0862084  16.7339427  76.0667684  85.3674277  17.2930237  76.6479614
  86.8277775  16.8426478  73.5011050  86.0308938  16.9545172  74.0194545
  86.6003367  17.1813130  72.6351940  83.1600733  16.7312389  78.9742564
  83.4108771  17.6159399  79.2400140  83.6960281  16.5516991  78.2017656
  92.3731460  25.0339289  71.3172545  92.2377135  25.8790824  71.7457393
  92.9141273  25.2358566  70.5538478  85.8260858  22.5514727  71.8900470
  86.3385378  23.3457977  72.0406034  86.4783571  21.8541017  71.8234071
  87.6355742  25.6680483  73.9723223  87.8122371  26.5898448  73.7844207
  88.4312576  25.3538902  74.4017603  88.7587058  27.1858657  79.9733565
  89.3094483  27.0575720  79.2010559  87.9198534  27.4853546  79.6228458
  83.7909775  20.8803381  72.6660040  84.6284997  21.2900389  72.4493748
  83.9688042  19.9402823  72.6360234  95.6874207  18.5478462  68.3543873
  95.1720830  19.3183066  68.5932261  95.4151515  17.8743598  68.9776935
  93.2721318  13.3928162  73.4129112  92.4162914  13.0035013  73.2334750
  93.6848269  13.4720123  72.5528897  95.4760510  16.4205554  70.1803654
  95.1710645  16.7351703  71.0313798  96.4290952  16.4986974  70.2230987
  93.9206942  22.5795777  71.8296608  93.3928303  21.8448537  71.5169846
  93.4194444  23.3570453  71.5836577  88.6525669  13.2415443  74.1903220
  89.2269421  13.0190625  73.4576413  89.2396652  13.3104138  74.9431821
  88.9795256  15.2719904  68.2099105  88.1432569  15.6094591  68.5308380
  88.8400026  15.1368884  67.2726242  92.0659542  20.3975987  64.8331581
  91.1586604  20.1665241  65.0322730  92.5630574  19.6013607  65.0205563
  94.9727621  29.1073495  67.7528268  94.2989319  29.4105191  68.3613225
  95.3593443  29.9102575  67.4033725  94.9721125  18.0030041  72.3728617
  95.7192944  18.5151439  72.0635739  95.2412715  17.6814094  73.2333011
  93.2447775  20.4988582  69.3555572  92.3358995  20.2147615  69.4528041
  93.2742859  20.9187661  68.4958878  98.4767043  24.1095172  73.1246739
  98.0229370  23.2686082  73.1811930  97.8461009  24.7456570  73.4621519
  96.9199982  25.9471668  74.0596557  97.2122956  26.5076726  73.3408923
  97.4298602  26.2400229  74.8149716  83.8135946  18.2194096  73.3370774
  83.6160345  17.6263457  72.6121840  83.2582610  17.9146307  74.0546713
  91.7932669  18.1117203  75.4565367  91.8481279  17.1591039  75.3807843
  90.9823871  18.2676642  75.9406665  92.9423863  22.0397326  66.6943650
  92.5043293  21.3233185  66.2349287  93.6834304  22.2673441  66.1328742
  89.7325029  16.7294263  73.2155746  88.9192895  17.0288433  73.6220938
  90.2284023  16.3349951  73.9330228  91.8833607  26.7252019  75.1490010
  91.8409786  26.9512866  74.2198542  92.7996306  26.4915394  75.2975812
  89.9999408  23.6015048  74.9451973  90.7940006  23.1065369  74.7434548
  89.2891100  23.0732912  74.5819679  94.8194252  25.9833144  79.2964341
  94.8731275  26.5524080  80.0642057  93.9509034  26.1535029  78.9318378
  86.3082171  17.7458130  71.0211726  85.3779759  17.6842586  71.2381688
  86.4039643  17.2234083  70.2248367  86.2267720  14.2712943  73.6089968
  86.4874538  15.1858276  73.4999128  87.0484893  13.8037386  73.7586580
  92.5770684  24.1744070  78.6249810  92.4381770  23.8062855  79.4975748
  91.7885280  24.6891710  78.4533768  93.1718836  29.2753167  69.9675347
  93.3470592  28.8041210  70.7820969  92.4851624  29.9018933  70.1956608
  94.1275899  23.5525673  76.0138648  93.7925732  23.5126443  76.9096298
  93.6279845  22.8870389  75.5409058  97.0635091  20.8981708  66.2875708
  96.4464261  20.1728536  66.1908760  96.5951579  21.6591068  65.9442782
  87.7379921  32.4242530  76.7415207  87.9776519  33.0561054  77.4194226
  86.8949118  32.0730570  77.0280566  88.8533637  15.1167132  65.4097012
  87.9763103  14.9955933  65.0459259  89.3291390  14.3253210  65.1575901
  80.3735777  19.9044292  75.5038519  81.0606817  19.5906022  74.9159534
  80.2183905  20.8085656  75.2305771  85.1770499  14.7934488  79.9323543
  85.0928688  14.1860158  79.1973953  84.3553205  15.2843506  79.9333039
  92.2507783  28.2321652  79.1456711  92.1777954  29.0376624  79.6576016
  91.8085176  28.4313618  78.3204732  92.0397563  27.4693422  72.6559533
  91.2565085  28.0115102  72.7497757  92.7390308  27.9867402  73.0553774
  94.7106467  28.1308486  81.3014870  95.4234439  28.7655951  81.2290771
  94.2196495  28.2272352  80.4854871  96.4323993  22.0359739  72.8732161
  95.4980272  22.1561201  72.7036866  96.6100662  21.1332206  72.6092171
  91.9329181  15.4205435  75.0265422  91.5626969  14.8676475  75.7146328
  92.4288274  14.8163568  74.4740423  89.7618380  25.8802930  82.1220440
  90.4627840  26.5139413  82.2749835  89.2913495  26.2217661  81.3616080
  97.8872776  24.2220879  70.4068347  98.1632620  24.1077474  71.3162222
  97.0177275  23.8238364  70.3680521  94.5226840  28.4707230  74.0501161
  94.7049234  27.6528886  74.5128913  95.3459826  28.6874923  73.6126051
  94.8569005  27.3975415  71.3116210  95.3856772  26.8867870  70.6986372
  95.1197225  27.0817946  72.1761743  85.3586098  25.4139285  79.0551543
  85.9439535  24.6682973  79.1879447  85.1610937  25.7243241  79.9388207
  88.2124753  28.4490532  74.0713986  87.5435129  28.9336660  73.5878026
  88.0737623  28.6959753  74.9857364  79.9503753  17.9844885  77.7755986
  79.9887852  17.4508476  78.5693104  79.4444046  17.4580090  77.1566963
  92.3530022  30.4834276  80.6696644  92.9048330  30.6465897  81.4345729
  92.6936215  31.0738713  79.9976669  83.5812330  16.7108987  70.8509918
  83.8765772  15.8019665  70.7976971  82.6800366  16.6896727  70.5290920
  95.4898409  28.4316251  77.6560326  95.3649549  27.6305991  77.1471272
  96.1477500  28.9262445  77.1674296  87.1106577  14.7864984  76.8337466
  86.3893163  15.4000951  76.6944940  87.8999833  15.3222748  76.7554112
  85.3100172  14.3923085  70.9749243  84.9812878  13.5120464  70.7924349
  85.6639543  14.3370753  71.8625632  94.5579751  26.0277987  75.4844228
  94.4104713  25.0994695  75.6651798  95.3833244  26.0498078  75.0001304
  88.4241995  14.6796055  71.3424721  88.7638068  15.2081976  70.6203329
  88.8714116  15.0176461  72.1183287  98.1613873  26.8506546  76.5709101
  99.0860420  26.6449408  76.4333552  97.9929176  26.6022947  77.4798443
  90.4110142  13.1770676  69.5418013  91.1318505  13.5551929  69.0381730
  89.7875446  13.8959553  69.6452991  94.5541265  13.8815825  70.4776346
  94.7704880  14.7640463  70.1765174  94.0735332  13.4902039  69.7481988
  89.2940487  16.8401538  77.0547090  89.1485067  17.1541841  77.9471372
  88.8165690  17.4586439  76.5017989  97.9509189  27.3692214  71.9271193
  98.1246066  26.8038636  71.1745045  98.4438080  28.1693109  71.7450683
  83.7686149  19.3806883  79.9934751  83.2239617  20.1566691  80.1255026
  84.6465499  19.7277687  79.8353873  84.5552171  18.5076779  82.8864908
  83.8133907  18.6559414  83.4729539  84.2344915  18.7685045  82.0231658
  92.5216445  30.2030667  74.9150675  92.0821436  29.7107046  75.6083531
  93.2724562  29.6603635  74.6742750  85.0008784  26.3942208  74.9175303
  85.8266804  26.0945980  74.5373946  84.6502836  25.6249830  75.3665092
  89.9690317  25.7468676  76.9872976  89.3470327  25.0839381  76.6875204
  90.6395184  25.7729808  76.3046624  83.2017389  24.3128534  75.8764236
  82.3649298  23.8850709  75.6948238  83.1741035  24.5060978  76.8135028
  89.5303824  24.2972599  70.4631437  89.6791945  24.9808064  69.8098110
  90.3370268  24.2777689  70.9780893  87.2856457  20.3237777  71.4692506
  87.0402499  19.4200107  71.6672716  87.4552372  20.3254927  70.5271984
  86.5552105  16.0566134  68.9678667  85.8621350  16.1310489  68.3118703
  86.3103857  15.2926478  69.4900184  93.0299230  26.7920730  67.9343184
  92.4573197  27.4110917  67.4813656  93.6032024  27.3420091  68.4683106
  96.2496490  27.0757880  69.0651767  97.1827163  27.0103442  69.2684642
  96.1619702  27.9114147  68.6066299  93.4146028  18.1281542  65.2759237
  94.3605133  17.9987751  65.3447655  93.0360273  17.3896204  65.7528665
  91.5988946  16.0531519  65.2114122  90.6920401  15.7564632  65.2876836
  91.8764927  15.7561337  64.3448408  82.5166886  17.3737882  75.6613169
  82.1969670  16.5203190  75.3687543  81.9700314  17.5886460  76.4171136
  86.2946793  20.0900323  79.3782675  86.5132803  21.0217431  79.3970709
  86.7072567  19.7308298  80.1637479  90.3687730  12.9118454  65.3526101
  91.2306894  13.2373352  65.6121919  90.5538074  12.1249950  64.8399167
  82.3855146  20.9940794  77.6306290  81.6918617  20.5794747  77.1176245
  83.1328137  21.0361330  77.0339709  84.2991888  20.9259048  75.5072305
  84.2762577  21.0246735  74.5554188  84.6092525  21.7724198  75.8289471
  86.9579266  22.9835203  79.6218919  87.9122520  22.9519145  79.5548851
  86.7591790  22.5225826  80.4369145  87.5478648  21.5536319  82.1889717
  88.3671537  22.0480397  82.2124554  87.8215456  20.6368287  82.1607285
  85.3129495  28.5254822  76.6389117  85.1783963  27.7655223  76.0727115
  84.8961557  29.2495722  76.1717906  96.4488458  23.7091746  65.6465693
  97.1524308  23.9141748  66.2623348  95.7251107  24.2768507  65.9114776
  97.2786268  19.4601607  71.7667963  97.2221470  19.9170158  70.9275595
  97.8314611  18.6992291  71.5890806  88.4698621  29.4224139  76.8507560
  88.3531005  30.3669572  76.7486250  87.6491067  29.1197701  77.2393359
  98.3575156  24.1474275  67.6964153  99.1920759  23.7155473  67.5141627
  98.1959498  23.9756288  68.6241047  98.0121048  20.6506388  69.0620492
  97.9569851  20.4850660  68.1208936  97.3867103  21.3582421  69.2182682
  82.8013563  15.8874452  82.8881914  83.4472426  15.3773406  83.3769139
  82.5930714  16.6243134  83.4625339  89.4953135  30.0752401  80.0663488
  90.3980382  30.1076011  80.3829983  89.2690505  29.1452852  80.0809824
  91.2506737  28.8283388  76.7273567  90.3002368  28.8285249  76.6137939
  91.5539223  28.0816122  76.2109602  97.2000385  37.9658022  76.5561965
  97.9921676  37.6248847  76.1408265  97.4397035  38.0752997  77.4764119
  96.7687359  34.3351803  76.4976531  96.8979740  34.5886282  77.4115942
  96.0884810  34.9279511  76.1781186  95.7156784  31.8073816  76.5427573
  94.9255838  32.0631345  76.0667684  96.2068032  32.6222154  76.6479614
  97.6671530  32.1718396  73.5011050  96.8702693  32.2837090  74.0194545
  97.4397122  32.5105048  72.6351940  93.9994487  32.0604307  78.9742564
  94.2502526  32.9451317  79.2400140  94.5354036  31.8808908  78.2017656
  96.6654612  37.8806644  71.8900470  97.1779133  38.6749895  72.0406034
  97.3177325  37.1832935  71.8234071  98.4749497  40.9972401  73.9723223
  98.6516125  41.9190365  73.7844207  99.2706330  40.6830820  74.4017603
  94.6303529  36.2095299  72.6660040  95.4678751  36.6192307  72.4493748
  94.8081797  35.2694741  72.6360234  94.6529700  33.5486014  73.3370774
  94.4554100  32.9555375  72.6121840  94.0976364  33.2438224  74.0546713
  97.1475926  33.0750048  71.0211726  96.2173514  33.0134503  71.2381688
  97.2433398  32.5526001  70.2248367  97.0661475  29.6004861  73.6089968
  97.3268292  30.5150194  73.4999128  97.8878647  29.1329303  73.7586580
  98.5773676  47.7534447  76.7415207  98.8170274  48.3852972  77.4194226
  97.7342872  47.4022487  77.0280566  91.2129531  35.2336209  75.5038519
  91.9000571  34.9197939  74.9159534  91.0577660  36.1377574  75.2305771
  96.0164253  30.1226406  79.9323543  95.9322442  29.5152075  79.1973953
  95.1946960  30.6135424  79.9333039  96.1979853  40.7431202  79.0551543
  96.7833289  39.9974890  79.1879447  96.0004691  41.0535159  79.9388207
  99.0518508  43.7782450  74.0713986  98.3828883  44.2628577  73.5878026
  98.9131378  44.0251670  74.9857364  90.7897507  33.3136803  77.7755986
  90.8281607  32.7800393  78.5693104  90.2837800  32.7872008  77.1566963
  94.4206085  32.0400905  70.8509918  94.7159526  31.1311583  70.7976971
  93.5194121  32.0188644  70.5290920  97.9500332  30.1156901  76.8337466
  97.2286918  30.7292869  76.6944940  98.7393588  30.6514666  76.7554112
  96.1493927  29.7215002  70.9749243  95.8206633  28.8412381  70.7924349
  96.5033297  29.6662671  71.8625632  94.6079903  34.7098800  79.9934751
  94.0633371  35.4858608  80.1255026  95.4859253  35.0569605  79.8353873
  95.3945925  33.8368697  82.8864908  94.6527661  33.9851332  83.4729539
  95.0738669  34.0976962  82.0231658  95.8402539  41.7234125  74.9175303
  96.6660559  41.4237897  74.5373946  95.4896591  40.9541748  75.3665092
  94.0411144  39.6420452  75.8764236  93.2043052  39.2142626  75.6948238
  94.0134789  39.8352895  76.8135028  98.1250212  35.6529695  71.4692506
  97.8796254  34.7492025  71.6672716  98.2946126  35.6546845  70.5271984
  97.3945859  31.3858052  68.9678667  96.7015104  31.4602407  68.3118703
  97.1497611  30.6218396  69.4900184  93.3560640  32.7029800  75.6613169
  93.0363425  31.8495108  75.3687543  92.8094069  32.9178378  76.4171136
  97.1340548  35.4192241  79.3782675  97.3526558  36.3509349  79.3970709
  97.5466322  35.0600215  80.1637479  93.2248900  36.3232711  77.6306290
  92.5312372  35.9086664  77.1176245  93.9721891  36.3653248  77.0339709
  95.1385643  36.2550965  75.5072305  95.1156331  36.3538652  74.5554188
  95.4486279  37.1016116  75.8289471  97.7973021  38.3127120  79.6218919
  98.7516274  38.2811063  79.5548851  97.5985544  37.8517744  80.4369145
  98.3872403  36.8828236  82.1889717  99.2065292  37.3772315  82.2124554
  98.6609211  35.9660204  82.1607285  96.1523250  43.8546740  76.6389117
  96.0177718  43.0947141  76.0727115  95.7355312  44.5787640  76.1717906
  99.3092375  44.7516057  76.8507560  99.1924760  45.6961489  76.7486250
  98.4884822  44.4489618  77.2393359  93.6407317  31.2166370  82.8881914
  94.2866181  30.7065324  83.3769139  93.4324468  31.9535052  83.4625339
  97.2000386  14.9720145  63.2807272  97.9921678  14.6310969  62.8653571
  97.4397036  15.0815120  64.2009425  98.4749498  18.0034523  60.6968530
  98.6516127  18.9252488  60.5089513  99.2706332  17.6892942  61.1262909
  98.5773677  24.7596570  63.4660514  98.8170275  25.3915094  64.1439532
  97.7342873  24.4084610  63.7525873  96.1979854  17.7493325  65.7796850
  96.7833291  17.0037013  65.9124754  96.0004692  18.0597282  66.6633514
  99.0518509  20.7844572  60.7959292  98.3828884  21.2690700  60.3123332
  98.9131379  21.0313793  61.7102671  95.8402540  18.7296248  61.6420609
  96.6660560  18.4300020  61.2619253  95.4896592  17.9603870  62.0910398
  94.0411145  16.6482574  62.6009543  93.2043053  16.2204749  62.4193544
  94.0134790  16.8415018  63.5380334  93.2248902  13.3294834  64.3551597
  92.5312373  12.9148787  63.8421551  93.9721893  13.3715371  63.7585016
  97.7973022  15.3189243  66.3464226  98.7516276  15.2873185  66.2794158
  97.5985546  14.8579867  67.1614452  96.1523251  20.8608862  63.3634424
  96.0177719  20.1009263  62.7972422  95.7355313  21.5849762  62.8963213
  99.3092377  21.7578179  63.5752867  99.1924761  22.7023612  63.4731557
  98.4884823  21.4551741  63.9638666  34.1228608  60.2204814 109.2543421
  34.8959484  59.6733802 109.1156297  34.4754007  61.0849064 109.4657883
  36.4594886  56.3797481 106.8861871  36.7120406  55.8579002 106.1245334
  35.5219445  56.2163626 106.9888555  41.4905430  56.8708259 108.1807950
  40.9752054  57.6412863 108.4196338  41.2182739  56.1973395 108.8041012
  37.8690766  58.7205784 104.6595658  36.9617827  58.4895038 104.8586807
  38.3661798  57.9243403 104.8469640  39.0478999  58.8218379 109.1819649
  38.1390218  58.5377412 109.2792118  39.0774083  59.2417458 108.3222955
  38.7455087  60.3627123 106.5207727  38.3074517  59.6462982 106.0613364
  39.4865528  60.5903238 105.9592819  42.8666314  59.2211504 106.1139785
  42.2495485  58.4958333 106.0172837  42.3982803  59.9820865 105.7706859
  34.6564860  53.4396929 105.2361089  33.7794327  53.3185729 104.8723336
  35.1322613  52.6483007 104.9839978  39.2177252  56.4511339 105.1023314
  40.1636357  56.3217547 105.1711732  38.8391497  55.7126001 105.5792742
  37.4020169  54.3761316 105.0378199  36.4951625  54.0794428 105.1140913
  37.6796150  54.0791134 104.1712485  36.1718954  51.2348251 105.1790178
  37.0338118  51.5603149 105.4385996  36.3569298  50.4479747 104.6663244
  42.2519682  62.0321542 105.4729770  42.9555532  62.2371545 106.0887425
  41.5282331  62.5998304 105.7378853  40.1972982  40.1377800  95.5801594
  39.5460962  40.7231880  95.1935607  40.9917345  40.6683995  95.6396631
  34.1228609  37.2266937  95.9788728  34.8959485  36.6795924  95.8401604
  34.4754008  38.0911186  96.1903189  36.4594887  33.3859603  93.6107178
  36.7120408  32.8641124  92.8490641  35.5219446  33.2225749  93.7133861
  41.6748247  37.8268232  96.1170578  41.0394080  37.9002858  96.8291483
  41.3445653  38.4161831  95.4389657  35.9024316  45.0049055  99.1476389
  35.8248346  45.9556880  99.2264869  35.2985960  44.6594928  99.8051315
  43.8402491  32.7066887  96.3266591  44.7520347  32.9394273  96.1514289
  43.3312138  33.2903931  95.7641670  46.3261305  38.6247143 101.0724537
  45.6412343  39.0046044 100.5221570  46.4105154  39.2342470 101.8056484
  52.7864057  35.4917806 102.1927209  52.0327766  34.9225204 102.0371213
  52.9211599  35.4580470 103.1397844  38.1762685  40.3631208  97.8681928
  38.0408360  41.2082744  98.2966776  38.7172498  40.5650486  97.1047862
  41.4905432  33.8770381  94.9053257  40.9752055  34.6474986  95.1441644
  41.2182740  33.2035517  95.5286318  46.4639706  36.6302736  96.8406430
  45.6869149  36.2913895  96.3961592  47.1431187  36.6355359  96.1661395
  39.7238167  37.9087697  98.3805992  39.1959528  37.1740456  98.0679230
  39.2225669  38.6862373  98.1345960  37.8690767  35.7267907  91.3840965
  36.9617829  35.4957160  91.5832114  38.3661799  34.9305526  91.5714947
  40.7758846  44.4365414  94.3037651  40.1020545  44.7397111  94.9122609
  41.1624668  45.2394494  93.9543108  39.0479000  35.8280502  95.9064955
  38.1390220  35.5439534  96.0037425  39.0774084  36.2479580  95.0468262
  44.2798268  39.4387091  99.6756123  43.8260595  38.5978001  99.7321313
  43.6492234  40.0748490 100.0130903  42.7231207  41.2763588 100.6105941
  43.0154181  41.8368645  99.8918307  43.2329828  41.5692149 101.3659100
  38.7455088  37.3689245  93.2453034  38.3074518  36.6525104  92.7858671
  39.4865529  37.5965360  92.6838125  46.8628203  35.6446442  99.3029352
  46.7246101  35.8348038  98.3750542  46.5064422  36.4065825  99.7597403
  38.9750061  44.6045086  96.5184730  39.1501817  44.1333130  97.3330353
  38.2882849  45.2310853  96.7465991  42.8666316  36.2273627  92.8385091
  42.2495486  35.5020455  92.7418144  42.3982804  36.9882987  92.4952166
  34.6564862  30.4459051  91.9606396  33.7794328  30.3247852  91.5968642
  35.1322615  29.6545130  91.7085284  37.8428788  42.7985342  99.2068916
  37.0596310  43.3407022  99.3007141  38.5421533  43.3159321  99.6063157
  42.2355218  37.3651658  99.4241545  41.3011497  37.4853121  99.2546249
  42.4131887  36.4624125  99.1601555  43.6904001  39.5512799  96.9577731
  43.9663845  39.4369393  97.8671605  42.8208500  39.1530284  96.9189904
  40.3258065  43.7999150 100.6010545  40.5080459  42.9820806 101.0638297
  41.1491051  44.0166842 100.1635435  40.6600230  42.7267335  97.8625593
  41.1887997  42.2159789  97.2495755  40.9228450  42.4109865  98.7271126
  43.7540414  42.6984133  98.4780576  43.9277292  42.1330556  97.7254429
  44.2469305  43.4985028  98.2960066  49.6079805  35.4620556 100.0970876
  50.0510951  34.7127881  99.6989999  48.7306315  35.4530692  99.7144608
  44.7415586  42.0150897  95.5777474  45.4366491  42.6357590  95.7964789
  45.0838737  41.1646249  95.8529852  46.6407010  39.4650603  97.1064805
  47.1658334  39.8037876  96.3814125  46.5529362  38.5297618  96.9227940
  38.3247670  45.5322586 101.4660058  37.8852661  45.0398965 102.1592915
  39.0755787  44.9895554 101.2252134  35.3335049  39.6264519  97.0140821
  35.4823170  40.3099983  96.3607493  36.1401493  39.6069609  97.5290276
  49.1512670  36.9325794 102.4893324  49.9859561  37.3715598 102.6530884
  49.2871799  36.4564448 101.6701569  38.8330455  42.1212649  94.4852568
  38.2604422  42.7402836  94.0323040  39.4063249  42.6712011  95.0192490
  42.0527715  42.4049799  95.6161150  42.9858388  42.3395361  95.8194026
  41.9650928  43.2406066  95.1575683  44.6815731  41.7215670  92.5765098
  44.6029363  41.3875533  93.4700856  45.5025398  42.2137438  92.5756570
  39.2177253  33.4573462  91.8268621  40.1636358  33.3279670  91.8957039
  38.8391498  32.7188124  92.3038049  37.4020171  31.3823438  91.7623506
  36.4951626  31.0856551  91.8386219  37.6796152  31.0853256  90.8957792
  36.1718955  28.2410374  91.9035485  37.0338119  28.5665272  92.1631302
  36.3569299  27.4541869  91.3908551  42.2519683  39.0383665  92.1975076
  42.9555533  39.2433668  92.8132732  41.5282332  39.6060427  92.4624160
  43.0817493  34.7893526  98.3177346  43.0252695  35.2462078  97.4784979
  43.6345836  34.0284211  98.1400189  44.1606381  39.4766194  94.2473536
  44.9951984  39.0447393  94.0651011  43.9990723  39.3048208  95.1750431
  43.8152273  35.9798308  95.6129876  43.7601077  35.8142579  94.6718320
  43.1898328  36.6874340  95.7692065  52.7890656  49.9935845 104.3428713
  53.4269066  49.8742593 103.6392053  52.6711499  50.9416689 104.4016665
  49.5980362  49.9463273 104.2790238  49.2598873  49.8304338 103.3910773
  50.4670130  49.5454439 104.2591244  45.4567178  51.7998750 100.2687129
  44.8932043  51.7088687  99.5003416  45.3419573  50.9798654 100.7489621
  43.0031610  53.2949941 103.1071349  43.7952901  52.9540766 102.6917648
  43.2428260  53.4044917 104.0273502  51.0366736  55.4669718  95.5801594
  50.3854716  56.0523798  95.1935607  51.8311099  55.9975912  95.6396631
  44.9622363  52.5558855  95.9788728  45.7353239  52.0087842  95.8401604
  45.3147762  53.4203104  96.1903189  47.7263613  51.2612086 105.7756987
  48.3227185  51.0368108 105.0613950  47.7838584  50.5196831 106.3782435
  47.2988641  48.7151521  93.6107178  47.5514162  48.1933042  92.8490641
  46.3613200  48.5517666  93.7133861  52.3431924  47.7187299 101.4181921
  53.1295013  47.3006722 101.0672338  52.6070628  48.6233391 101.5863569
  52.5142001  53.1560150  96.1170578  51.8787834  53.2294776  96.8291483
  52.1839408  53.7453748  95.4389657  57.7440351  47.6562532 102.3214900
  58.4765523  47.0861749 102.5552729  56.9879707  47.2684133 102.7621405
  47.0184930  50.6179627  95.8131553  46.9021188  49.9424530  96.4812637
  47.1287190  50.1312001  94.9963706  49.3616471  50.0789774  99.5178242
  48.9974678  49.5520395 100.2291164  50.2183587  49.6888243  99.3444727
  49.0021958  45.1079674  94.5139591  49.1696360  45.9759910  94.8810062
  48.8119127  45.2706955  93.5900880  51.7597291  53.5696653 106.1805421
  51.4598014  54.4721691 106.0721228  51.4148351  53.3028836 107.0326574
  45.2109773  50.0210449 102.2142125  44.2860269  49.8886663 102.4219817
  45.4594186  50.8004669 102.7112068  55.1594435  46.0879193 103.8602858
  54.2511312  46.0194601 103.5661619  55.1082031  46.5651138 104.6884684
  48.9811179  47.5637331  95.4986257  48.8610804  48.0094382  96.3371738
  48.2863767  47.9122649  94.9399796  42.5718584  49.6643723 103.0485914
  42.7010965  49.9178202 103.9625326  41.8916035  50.2571431 102.7290569
  46.7418071  60.3340973  99.1476389  46.6642101  61.2848798  99.2264869
  46.1379715  59.9886845  99.8051315  57.0256081  44.2895631 105.6380732
  56.3830462  44.5828164 104.9920527  56.5211010  44.1748551 106.4433929
  54.6796245  48.0358804  96.3266591  55.5914101  48.2686191  96.1514289
  54.1705892  48.6195848  95.7641670  49.3168083  47.3956039 107.3361441
  50.1629278  47.8195452 107.4796090  49.2566720  46.7389663 108.0300004
  53.2865827  53.0184623 103.7180173  52.6574690  53.1830337 103.0156241
  52.8991489  53.4326232 104.4891137  57.1655059  53.9539061 101.0724537
  56.4806097  54.3337962 100.5221570  57.2498909  54.5634387 101.8056484
  54.4205991  51.5999020 107.6719880  54.6322886  52.2430779 106.9954261
  54.3735739  50.7661336 107.2041810  52.0232220  44.2116840 104.5756452
  51.1616699  44.5098094 104.8673190  52.0494654  44.4287239 103.6437485
  48.8393789  52.7559031 100.9830258  49.3032135  53.0346734 100.1934880
  48.5750587  51.8542475 100.8003349  45.7317870  52.3030512 103.9210021
  46.3019227  52.7317781 103.2827506  46.3225982  52.0213097 104.6194207
  47.7762675  48.8782183  97.7919823  48.4786719  49.3303227  98.2593749
  47.4443304  48.2366002  98.4199716  41.5188009  47.1365736 103.0936957
  40.7287063  47.3923264 102.6177067  42.0099257  47.9514074 103.1988997
  43.4702755  47.5010315 100.0520433  42.6733918  47.6129009 100.5703929
  43.2428347  47.8396967  99.1861324  63.6257812  50.8209724 102.1927209
  62.8721520  50.2517122 102.0371213  63.7605353  50.7872388 103.1397844
  49.0156440  55.6923126  97.8681928  48.8802115  56.5374662  98.2966776
  49.5566252  55.8942403  97.1047862  42.4685837  53.2098564  98.4409853
  42.9810358  54.0041814  98.5915418  43.1208550  52.5124854  98.3743455
  44.2780722  56.3264320 100.5232607  44.4547350  57.2482285 100.3353591
  45.0737555  56.0122739 100.9526986  45.4012037  57.8442494 106.5242949
  45.9519463  57.7159557 105.7519943  44.5623513  58.1437383 106.1737842
  40.4334754  51.5387218  99.2169424  41.2709976  51.9484227  99.0003132
  40.6113022  50.5986660  99.1869618  52.3299186  49.2062299  94.9053257
  51.8145810  49.9766903  95.1441644  52.0576495  48.5327435  95.5286318
  49.9146297  44.0512000  99.9638495  49.0587894  43.6618850  99.7844134
  50.3273249  44.1303960  99.1038281  51.4445444  41.5858343 104.3630055
  50.9410239  41.5488478 103.5497860  51.7376051  42.4951086 104.4226712
  47.6888330  41.6697073 103.3696237  48.5541326  41.4739881 103.0102126
  47.7565839  41.4407424 104.2965594  57.3033460  51.9594653  96.8406430
  56.5262903  51.6205813  96.3961592  57.9824941  51.9647277  96.1661395
  52.1185489  47.0789391  96.7313038  51.8135625  47.3935540  97.5823181
  53.0715931  47.1570811  96.7740371  50.5631921  53.2379614  98.3805992
  50.0353283  52.5032374  98.0679230  50.0619424  54.0154291  98.1345960
  55.5424767  51.4328635 103.4973038  54.8848442  52.1227896 103.5853167
  56.3465166  51.8225067 103.8407025  45.2950649  43.8999280 100.7412604
  45.8694401  43.6774462 100.0085797  45.8821631  43.9687975 101.4941205
  54.3530226  49.7873007 101.5476980  54.8662108  50.4202999 102.0498690
  55.0031450  49.1874203 101.1820340  45.6220236  45.9303742  94.7608489
  44.7857548  46.2678428  95.0817764  45.4825006  45.7952721  93.8235626
  47.5973316  40.7740529  99.4687673  46.9437729  40.4589547  98.8444288
  47.5553791  40.1516270 100.1947496  48.7084521  51.0559824  91.3840965
  47.8011583  50.8249078  91.5832114  49.2055553  50.2597444  91.5714947
  51.6152600  59.7657332  94.3037651  50.9414299  60.0689028  94.9122609
  52.0018422  60.5686412  93.9543108  50.8311057  47.2622463 103.7935321
  49.9133618  47.4837410 103.6357009  51.2471200  47.3368773 102.9347028
  51.6146105  48.6613879  98.9238001  52.3617924  49.1735276  98.6145123
  51.8837694  48.3397931  99.7842394  49.8872755  51.1572419  95.9064955
  48.9783974  50.8731452  96.0037425  49.9167839  51.5771498  95.0468262
  55.1192022  54.7679009  99.6756123  54.6654349  53.9269919  99.7321313
  54.4885989  55.4040407 100.0130903  54.0624942  45.6970995 100.9056790
  53.3247699  45.1848381 101.2367033  54.3151715  45.2571376 100.0940067
  53.5624961  56.6055506 100.6105941  53.8547936  57.1660563  99.8918307
  54.0723582  56.8984067 101.3659100  54.1636569  38.4747247 101.4998559
  54.4695446  37.6144610 101.2124475  54.8889174  39.0664867 101.2997553
  40.4560925  48.8777933  99.8880157  40.2585325  48.2847294  99.1631224
  39.9007589  48.5730144 100.6056096  48.4357649  48.7701040 102.0074751
  48.4906259  47.8174876 101.9317227  47.6248851  48.9260479 102.4916049
  49.5848843  52.6981163  93.2453034  49.1468273  51.9817022  92.7858671
  50.3259283  52.9257278  92.6838125  46.3750009  47.3878100  99.7665129
  45.5617874  47.6872270 100.1730322  46.8709003  46.9933788 100.4839612
  48.5258587  57.3835857 101.6999394  48.4834765  57.6096703 100.7707926
  49.4421285  57.1499231 101.8485195  51.9724220  47.8519924 108.5980023
  52.3273608  48.0791397 109.4574489  52.6196352  48.1838301 107.9757279
  57.7021957  50.9738360  99.3029352  57.5639856  51.1639956  98.3750542
  57.3458176  51.7357743  99.7597403  45.8664084  44.9596455 105.3826364
  46.5063463  44.8185214 104.6849328  45.0341614  44.6730969 105.0064966
  57.7291337  53.0414887 104.3140624  58.1627844  52.9490176 105.1623678
  58.4422918  53.0172388 103.6760640  46.6424387  54.2598886 101.4961357
  47.4364986  53.7649206 101.2943932  45.9316080  53.7316749 101.1329062
  42.9507151  48.4041967  97.5721110  42.0204739  48.3426423  97.7891072
  43.0464623  47.8817920  96.7757751  42.8692700  44.9296780 100.1599351
  43.1299517  45.8442113 100.0508512  43.6909872  44.4621223 100.3095964
  50.4207332  50.8077243 107.4060656  51.3499392  50.9588403 107.2329624
  49.9998362  50.8961264 106.5509303  49.2195663  54.8327908 105.1759194
  49.0806749  54.4646692 106.0485132  48.4310260  55.3475547 105.0043152
  49.8143815  59.9337004  96.5184730  49.9895571  59.4625047  97.3330353
  49.1276603  60.5602770  96.7465991  50.7700879  54.2109510 102.5648032
  50.4350711  54.1710280 103.4605682  50.2704824  53.5454226 102.0918442
  53.7060070  51.5565545  92.8385091  53.0889241  50.8312373  92.7418144
  53.2376559  52.3174905  92.4952166  47.3727423  49.3297100 107.5784293
  48.0827042  48.6890292 107.5370911  47.3296731  49.5809995 108.5010473
  44.3804901  63.0826367 103.2924591  44.6201499  63.7144891 103.9703609
  43.5374097  62.7314407 103.5789950  45.4958616  45.7750969  91.9606396
  44.6188082  45.6539770  91.5968642  45.9716369  44.9837047  91.7085284
  37.0160756  50.5628129 102.0547903  37.7031796  50.2489859 101.4668918
  36.8608885  51.4669493 101.7815154  48.6822542  58.1277259  99.2068916
  47.8990064  58.6698940  99.3007141  49.3815287  58.6451239  99.6063157
  51.9919192  43.9371889 101.8503122  52.4887892  43.1841851 101.5304192
  51.2206174  43.9736205 101.2846331  59.8448950  49.6412254 103.4921413
  59.8338826  50.5236970 103.1215346  58.9766329  49.2883805 103.2975950
  53.0748973  52.6943576  99.4241545  52.1405252  52.8145038  99.2546249
  53.2525641  51.7916043  99.1601555  48.5754161  46.0789272 101.5774806
  48.2051949  45.5260312 102.2655712  49.0713253  45.4747405 101.0249806
  56.4621524  48.5360895  99.9591579  56.9281977  49.3688887  99.8851882
  56.9129025  48.0705877 100.6636838  54.5297755  54.8804717  96.9577731
  54.8057599  54.7661311  97.8671605  53.6602254  54.4822201  96.9189904
  54.4338187  40.9041482 103.9982480  53.5201267  41.1345709 104.1664687
  54.8631289  40.9879926 104.8496513  54.2044646  49.0931374 106.4982374
  53.5516096  49.3407282 105.8434827  54.5825025  48.2795512 106.1644852
  51.1651819  59.1291067 100.6010545  51.3474214  58.3112723 101.0638297
  51.9884805  59.3458760 100.1635435  51.4993985  58.0559253  97.8625593
  52.0281751  57.5451707  97.2495755  51.7622205  57.7401783  98.7271126
  42.0011078  56.0723122 105.6060927  42.5864514  55.3266810 105.7388831
  41.8035916  56.3827079 106.4897591  44.8549733  59.1074369 100.6223369
  44.1860108  59.5920497 100.1387409  44.7162603  59.3543590 101.5366748
  40.2237310  47.3692824  97.4019301  40.5190751  46.4603503  97.3486355
  39.3225346  47.3480564  97.0800304  52.1323389  59.0900088 104.2069710
  52.0074528  58.2889828 103.6980655  52.7902480  59.5846282 103.7183680
  43.7531557  45.4448821 103.3846850  43.0318143  46.0584788 103.2454323
  44.5424813  45.9806586 103.3063496  41.9525152  45.0506922  97.5258626
  41.6237858  44.1704301  97.3433732  42.3064522  44.9954591  98.4135016
  51.2004730  56.6861825 102.0353612  51.0529693  55.7578532 102.2161182
  52.0258224  56.7081915 101.5510687  45.0666975  45.3379892  97.8934104
  45.4063047  45.8665813  97.1712713  45.5139095  45.6760298  98.6692671
  54.8038852  57.5090383 103.1218485  55.7285400  57.3033245 102.9842936
  54.6354156  57.2606784 104.0307826  47.0535122  43.8354513  96.0927397
  47.7743484  44.2135766  95.5891114  46.4300426  44.5543390  96.1962375
  51.1966245  44.5399662  97.0285729  51.4129859  45.4224300  96.7274557
  50.7160312  44.1485876  96.2991371  45.9365466  47.4985375 103.6056474
  45.7910047  47.8125679 104.4980755  45.4590670  48.1170276 103.0527372
  47.7961849  44.4887923 103.6537363  47.7823418  43.5929017 103.3169661
  48.5134277  44.4958587 104.2875649  49.6487980  44.9225264 105.6990491
  49.3905758  45.8442334 105.6974821  49.1173020  44.5255698 106.3890955
  54.5934168  58.0276051  98.4780576  54.7671046  57.4622473  97.7254429
  55.0863060  58.8276946  98.2960066  40.4111128  50.0390720 106.5444135
  39.8664596  50.8150528 106.6764409  41.2890478  50.3861524 106.3863256
  47.1998745  43.3702304  98.9224934  47.3214656  42.4418950  99.1215821
  46.9100787  43.3840990  98.0103249  50.0689935  41.0557214 102.0591653
  50.0911632  41.1196547 101.1043633  50.4857994  40.2161723 102.2532160
  60.4473560  50.7912474 100.0970876  60.8904706  50.0419799  99.6989999
  59.5700070  50.7822610  99.7144608  55.5809341  57.3442815  95.5777474
  56.2760246  57.9649508  95.7964789  55.9232491  56.4938166  95.8529852
  57.4800764  54.7942521  97.1064805  58.0052088  55.1329793  96.3814125
  57.3923117  53.8589536  96.9227940  49.1641425  60.8614504 101.4660058
  48.7246415  60.3690883 102.1592915  49.9149542  60.3187472 101.2252134
  41.6433764  57.0526045 101.4684687  42.4691784  56.7529817 101.0883330
  41.2927816  56.2833667 101.9174475  46.6115297  56.4052513 103.5382360
  45.9895306  55.7423218 103.2384588  47.2820164  56.4313645 102.8556008
  39.8442369  54.9712371 102.4273620  39.0074277  54.5434546 102.2457621
  39.8166014  55.1644815 103.3644411  46.1728804  54.9556436  97.0140821
  46.3216924  55.6391901  96.3607493  46.9795247  54.9361526  97.5290276
  59.9906424  52.2617712 102.4893324  60.8253316  52.7007516 102.6530884
  60.1265553  51.7856365 101.6701569  43.9281437  50.9821614  98.0201890
  43.6827479  50.0783944  98.2182100  44.0977351  50.9838764  97.0781368
  43.1977084  46.7149972  95.5188051  42.5046329  46.7894327  94.8628087
  42.9528836  45.9510315  96.0409568  51.8690741  38.2745573 102.9227542
  52.1492495  37.6068762 103.5487968  52.6541348  38.4674669 102.4102206
  49.6724209  57.4504567  94.4852568  49.0998176  58.0694754  94.0323040
  50.2457003  58.0003929  95.0192490  55.7399599  46.6963207 106.6699117
  56.6917022  46.7961305 106.6911341  55.5703050  45.9041475 107.1797201
  53.7613979  43.7818790 106.8558518  53.1663911  44.0623803 106.1605006
  53.4763675  44.2712691 107.6275259  52.8921469  57.7341717  95.6161150
  53.8252142  57.6687279  95.8194026  52.8044682  58.5697984  95.1575683
  55.5209486  57.0507587  92.5765098  55.4423117  56.7167451  93.4700856
  56.3419153  57.5429355  92.5756570  58.2187677  49.9169327 105.7841417
  58.1863997  48.9785327 105.9701100  58.8288301  49.9953363 105.0507241
  50.0571008  48.7865380  91.8268621  51.0030113  48.6571588  91.8957039
  49.6785253  48.0480042  92.3038049  58.3682166  46.7080370 105.8299700
  57.8521214  45.9238827 105.6429629  59.2522114  46.3799087 105.9946219
  56.0292892  40.4521386 101.7895512  55.8317714  40.1436474 102.6738844
  56.6392598  41.1783025 101.9193442  48.2413925  46.7115356  91.7623506
  47.3345380  46.4148469  91.8386219  48.5189906  46.4145174  90.8957792
  39.1591865  48.0321719 102.2122552  38.8394650  47.1787028 101.9196926
  38.6125294  48.2470298 102.9680520  42.9371773  50.7484160 105.9292059
  43.1557783  51.6801268 105.9480093  43.3497547  50.3892135 106.7146863
  49.8575991  41.2552246  97.9167747  49.0476719  40.9099331  98.2922993
  50.5460408  40.9459789  98.5055359  51.7866539  40.3330293  99.5392044
  52.3397578  40.7525746 100.1982067  52.0236625  39.4066041  99.5815000
  47.0112710  43.5702291  91.9035485  47.8731874  43.8957190  92.1631302
  47.1963054  42.7833787  91.3908551  39.0280125  51.6524631 104.1815674
  38.3343597  51.2378584 103.6685628  39.7753116  51.6945167 103.5849093
  55.1645346  42.4430818  99.0470708  54.5844015  43.1015622  98.6648760
  54.8981279  41.6208162  98.6358125  53.6148913  41.8435875 101.2492028
  54.1148691  41.9552410 100.4406347  54.2584520  41.5396928 101.8892837
  40.9416868  51.5842885 102.0581689  40.9187556  51.6830572 101.1063572
  41.2517504  52.4308035 102.3798855  43.6004246  53.6419040 106.1728303
  44.5547499  53.6102982 106.1058235  43.4016769  53.1809663 106.9878529
  44.1903628  52.2120156 108.7399101  45.0096517  52.7064234 108.7633938
  44.4640436  51.2952124 108.7116668  53.9470224  44.6030908  98.1027056
  53.0596079  44.8880559  97.8847251  54.3624213  44.4424671  97.2554333
  57.2984760  44.6277429 101.8181395  58.0745150  45.1173881 102.0906012
  56.5732894  45.0535483 102.2753265  59.7357319  45.3405048 102.8755336
  60.3301810  45.1000784 102.1648644  59.8083903  44.6212179 103.5028872
  41.9554475  59.1838659 103.1898501  41.8208943  58.4239060 102.6236499
  41.5386537  59.9079559 102.7227290  53.0913438  54.3675583  92.1975076
  53.7949288  54.5725585  92.8132732  52.3676086  54.9352345  92.4624160
  53.9211248  50.1185444  98.3177346  53.8646449  50.5753995  97.4784979
  54.4739590  49.3576129  98.1400189  57.7316054  45.9075176  99.1427466
  57.4752988  45.5071812  99.9735674  57.1068922  46.6218970  99.0177605
  62.0428392  48.6471249 101.6498757  61.4827950  48.7164438 102.4230319
  61.4371895  48.4712234 100.9298254  45.1123601  60.0807976 103.4016944
  44.9955985  61.0253409 103.2995634  44.2916047  59.7781538 103.7902743
  55.0000135  54.8058112  94.2473536  55.8345739  54.3739310  94.0651011
  54.8384478  54.6340126  95.1750431  54.6546027  51.3090225  95.6129876
  54.5994831  51.1434497  94.6718320  54.0292082  52.0166258  95.7692065
  47.9642153  40.8098334  95.1915194  47.9520823  41.7540174  95.3483465
  48.8565575  40.6268480  94.8974655  47.8931717  59.4867225 103.2782951
  46.9427348  59.4869086 103.1647323  48.1964203  58.7399959 102.7618985
  51.7794272  37.4041111  99.4461131  51.0126668  36.8499598  99.5917813
  52.1904977  37.4762980 100.3075282  55.8016118  67.8850772  95.9788728
  56.5746994  67.3379759  95.8401604  56.1541517  68.7495022  96.1903189
  58.1382396  64.0443439  93.6107178  58.3907916  63.5224960  92.8490641
  57.2006955  63.8809584  93.7133861  57.8578685  65.9471544  95.8131553
  57.7414943  65.2716448  96.4812637  57.9680944  65.4603918  94.9963706
  59.8415712  60.4371591  94.5139591  60.0090115  61.3051828  94.8810062
  59.6512882  60.5998873  93.5900880  59.8204933  62.8929249  95.4986257
  59.7004559  63.3386300  96.3371738  59.1257522  63.2414566  94.9399796
  58.6156430  64.2074101  97.7919823  59.3180473  64.6595145  98.2593749
  58.2837058  63.5657920  98.4199716  54.3096509  62.8302233 100.0520433
  53.5127672  62.9420927 100.5703929  54.0822101  63.1688885  99.1861324
  51.2728509  66.8679136  99.2169424  52.1103731  67.2776144  99.0003132
  51.4506776  65.9278578  99.1869618  63.1692941  64.5354216  94.9053257
  62.6539564  65.3058821  95.1441644  62.8970249  63.8619353  95.5286318
  60.7540052  59.3803917  99.9638495  59.8981648  58.9910768  99.7844134
  61.1667003  59.4595878  99.1038281  62.9579244  62.4081309  96.7313038
  62.6529379  62.7227458  97.5823181  63.9109686  62.4862728  96.7740371
  56.1344403  59.2291198 100.7412604  56.7088155  59.0066380 100.0085797
  56.7215386  59.2979893 101.4941205  56.4613990  61.2595659  94.7608489
  55.6251303  61.5970346  95.0817764  56.3218760  61.1244639  93.8235626
  58.4367071  56.1032447  99.4687673  57.7831483  55.7881464  98.8444288
  58.3947545  55.4808188 100.1947496  59.5478276  66.3851742  91.3840965
  58.6405338  66.1540996  91.5832114  60.0449308  65.5889361  91.5714947
  60.7266509  66.4864337  95.9064955  59.8177729  66.2023370  96.0037425
  60.7561593  66.9063416  95.0468262  65.0030324  53.8039165 101.4998559
  65.3089200  52.9436528 101.2124475  65.7282928  54.3956785 101.2997553
  51.2954680  64.2069851  99.8880157  51.0979079  63.6139212  99.1631224
  50.7401344  63.9022061 100.6056096  60.4242597  68.0273081  93.2453034
  59.9862027  67.3108940  92.7858671  61.1653038  68.2549196  92.6838125
  53.7900905  63.7333885  97.5721110  52.8598493  63.6718341  97.7891072
  53.8858377  63.2109838  96.7757751  53.7086454  60.2588698 100.1599351
  53.9693272  61.1734031 100.0508512  54.5303627  59.7913140 100.3095964
  64.5453825  66.8857462  92.8385091  63.9282995  66.1604290  92.7418144
  64.0770313  67.6466823  92.4952166  56.3352371  61.1042887  91.9606396
  55.4581837  60.9831687  91.5968642  56.8110124  60.3128965  91.7085284
  47.8554511  65.8920046 102.0547903  48.5425551  65.5781776 101.4668918
  47.7002639  66.7961411 101.7815154  51.0631064  62.6984742  97.4019301
  51.3584506  61.7895420  97.3486355  50.1619100  62.6772481  97.0800304
  52.7918906  60.3798840  97.5258626  52.4631612  59.4996218  97.3433732
  53.1458277  60.3246508  98.4135016  55.9060729  60.6671809  97.8934104
  56.2456802  61.1957731  97.1712713  56.3532850  61.0052215  98.6692671
  57.8928876  59.1646431  96.0927397  58.6137239  59.5427684  95.5891114
  57.2694180  59.8835308  96.1962375  62.0359999  59.8691580  97.0285729
  62.2523614  60.7516218  96.7274557  61.5554066  59.4777793  96.2991371
  58.0392499  58.6994221  98.9224934  58.1608411  57.7710868  99.1215821
  57.7494542  58.7132907  98.0103249  60.9083690  56.3849132 102.0591653
  60.9305387  56.4488465 101.1043633  61.3251749  55.5453640 102.2532160
  54.7675191  66.3113532  98.0201890  54.5221233  65.4075862  98.2182100
  54.9371106  66.3130682  97.0781368  54.0370839  62.0441889  95.5188051
  53.3440084  62.1186244  94.8628087  53.7922591  61.2802233  96.0409568
  62.7084495  53.6037491 102.9227542  62.9886249  52.9360680 103.5487968
  63.4935102  53.7966586 102.4102206  60.8964762  64.1157297  91.8268621
  61.8423867  63.9863505  91.8957039  60.5179007  63.3771959  92.3038049
  59.0807680  62.0407274  91.7623506  58.1739135  61.7440386  91.8386219
  59.3583661  61.7437092  90.8957792  49.9985620  63.3613637 102.2122552
  49.6788404  62.5078945 101.9196926  49.4519048  63.5762215 102.9680520
  60.6969745  56.5844163  97.9167747  59.8870474  56.2391248  98.2922993
  61.3854162  56.2751707  98.5055359  62.6260294  55.6622210  99.5392044
  63.1791332  56.0817664 100.1982067  62.8630380  54.7357958  99.5815000
  57.8506464  58.8994209  91.9035485  58.7125628  59.2249107  92.1631302
  58.0356808  58.1125705  91.3908551  66.0039101  57.7722735  99.0470708
  65.4237770  58.4307539  98.6648760  65.7375033  56.9500080  98.6358125
  64.7863979  59.9322826  98.1027056  63.8989834  60.2172476  97.8847251
  65.2017968  59.7716589  97.2554333  63.9307192  69.6967500  92.1975076
  64.6343042  69.9017503  92.8132732  63.2069841  70.2644262  92.4624160
  58.8035907  56.1390252  95.1915194  58.7914577  57.0832092  95.3483465
  59.6959329  55.9560397  94.8974655  62.6188027  52.7333029  99.4461131
  61.8520422  52.1791515  99.5917813  63.0298732  52.8054897 100.3075282
  40.1972983  17.1439922  82.3046900  39.5460963  17.7294003  81.9180914
  40.9917346  17.6746117  82.3641938  34.1228610  14.2329060  82.7034035
  34.8959486  13.6858047  82.5646910  34.4754009  15.0973309  82.9148496
  36.4594888  10.3921726  80.3352484  36.7120409   9.8703247  79.5735947
  35.5219447  10.2287871  80.4379168  41.6748248  14.8330354  82.8415885
  41.0394081  14.9064981  83.5536789  41.3445655  15.4223953  82.1634964
  35.9024318  22.0111178  85.8721695  35.8248347  22.9619003  85.9510176
  35.2985961  21.6657050  86.5296622  43.8402492   9.7129009  83.0511898
  44.7520348   9.9456396  82.8759596  43.3312139  10.2966053  82.4886977
  46.3261306  15.6309266  87.7969843  45.6412344  16.0108167  87.2466877
  46.4105155  16.2404592  88.5301791  52.7864059  12.4979928  88.9172516
  52.0327767  11.9287327  88.7616520  52.9211600  12.4642593  89.8643150
  38.1762687  17.3693331  84.5927235  38.0408361  18.2144866  85.0212083
  38.7172499  17.5712608  83.8293169  41.4905433  10.8832504  81.6298564
  40.9752056  11.6537108  81.8686951  41.2182741  10.2097640  82.2531625
  46.4639707  13.6364858  83.5651737  45.6869150  13.2976018  83.1206899
  47.1431188  13.6417482  82.8906702  39.7238168  14.9149819  85.1051299
  39.1959530  14.1802579  84.7924536  39.2225671  15.6924495  84.8591267
  37.8690768  12.7330029  78.1086272  36.9617830  12.5019283  78.3077421
  38.3661800  11.9367649  78.2960253  40.7758847  21.4427537  81.0282958
  40.1020546  21.7459233  81.6367916  41.1624669  22.2456617  80.6788415
  39.0479002  12.8342624  82.6310262  38.1390221  12.5501657  82.7282732
  39.0774085  13.2541703  81.7713569  44.2798269  16.4449214  86.4001429
  43.8260596  15.6040124  86.4566620  43.6492236  17.0810612  86.7376210
  42.7231208  18.2825710  87.3351248  43.0154183  18.8430768  86.6163613
  43.2329829  18.5754271  88.0904407  38.7455089  14.3751368  79.9698340
  38.3074519  13.6587227  79.5103978  39.4865530  14.6027483  79.4083432
  46.8628204  12.6508565  86.0274659  46.7246103  12.8410161  85.0995848
  46.5064423  13.4127948  86.4842710  38.9750062  21.6107209  83.2430037
  39.1501818  21.1395252  84.0575660  38.2882850  22.2372975  83.4711298
  42.8666317  13.2335750  79.5630398  42.2495488  12.5082578  79.4663451
  42.3982805  13.9945110  79.2197472  34.6564863   7.4521174  78.6851702
  33.7794329   7.3309975  78.3213949  35.1322616   6.6607252  78.4330591
  37.8428789  19.8047464  85.9314223  37.0596311  20.3469144  86.0252447
  38.5421534  20.3221444  86.3308464  42.2355220  14.3713781  86.1486852
  41.3011498  14.4915243  85.9791556  42.4131888  13.4686248  85.8846861
  43.6904002  16.5574921  83.6823038  43.9663846  16.4431516  84.5916912
  42.8208501  16.1592406  83.6435211  40.3258066  20.8061272  87.3255851
  40.5080461  19.9882928  87.7883604  41.1491052  21.0228965  86.8880741
  40.6600232  19.7329457  84.5870900  41.1887998  19.2221912  83.9741062
  40.9228451  19.4171988  85.4516433  43.7540415  19.7046256  85.2025883
  43.9277293  19.1392678  84.4499735  44.2469306  20.5047151  85.0205373
  49.6079806  12.4682679  86.8216183  50.0510952  11.7190004  86.4235306
  48.7306317  12.4592815  86.4389915  44.7415588  19.0213020  82.3022781
  45.4366492  19.6419713  82.5210096  45.0838738  18.1708371  82.5775159
  46.6407011  16.4712726  83.8310112  47.1658335  16.8099998  83.1059432
  46.5529363  15.5359741  83.6473247  38.3247672  22.5384709  88.1905365
  37.8852662  22.0461088  88.8838222  39.0755789  21.9957677  87.9497440
  35.3335051  16.6326641  83.7386127  35.4823171  17.3162106  83.0852800
  36.1401494  16.6131731  84.2535583  49.1512671  13.9387917  89.2138630
  49.9859562  14.3777721  89.3776191  49.2871800  13.4626570  88.3946876
  38.8330456  19.1274772  81.2097875  38.2604423  19.7464959  80.7568347
  39.4063250  19.6774133  81.7437797  42.0527716  19.4111922  82.3406457
  42.9858389  19.3457484  82.5439332  41.9650929  20.2468189  81.8820990
  44.6815733  18.7277792  79.3010405  44.6029364  18.3937656  80.1946162
  45.5025399  19.2199560  79.3001877  39.2177255  10.4635585  78.5513927
  40.1636359  10.3341793  78.6202345  38.8391500   9.7250246  79.0283355
  37.4020172   8.3885561  78.4868812  36.4951627   8.0918674  78.5631526
  37.6796153   8.0915379  77.6203099  36.1718956   5.2472496  78.6280792
  37.0338120   5.5727394  78.8876609  36.3569301   4.4603992  78.1153857
  42.2519684  16.0445788  78.9220383  42.9555535  16.2495790  79.5378038
  41.5282333  16.6122550  79.1869466  43.0817495  11.7955649  85.0422653
  43.0252696  12.2524200  84.2030285  43.6345837  11.0346334  84.8645496
  44.1606382  16.4828317  80.9718843  44.9951986  16.0509515  80.7896318
  43.9990725  16.3110331  81.8995737  43.8152274  12.9860430  82.3375182
  43.7601078  12.8204702  81.3963626  43.1898329  13.6936463  82.4937372
  52.7890657  26.9997968  91.0674020  53.4269067  26.8804715  90.3637360
  52.6711500  27.9478812  91.1261972  49.5980363  26.9525396  91.0035544
  49.2598875  26.8366461  90.1156079  50.4670131  26.5516561  90.9836550
  45.4567179  28.8060872  86.9932435  44.8932044  28.7150809  86.2248723
  45.3419574  27.9860777  87.4734928  50.0800146  28.1060248  96.9621750
  50.0688787  27.7113046  96.0902254  50.2420786  27.3726320  97.5555521
  43.0031611  30.3012064  89.8316656  43.7952903  29.9602889  89.4162955
  43.2428261  30.4107039  90.7518809  51.0366738  32.4731840  82.3046900
  50.3854717  33.0585921  81.9180914  51.8311100  33.0038035  82.3641938
  44.9622365  29.5620977  82.7034035  45.7353241  29.0149964  82.5646910
  45.3147764  30.4265227  82.9148496  46.8007407  30.8897360  95.9100934
  46.5097273  31.7942990  95.7947600  47.4364392  30.9313887  96.6245003
  47.7263614  28.2674208  92.5002294  48.3227186  28.0430231  91.7859256
  47.7838586  27.5258954  93.1027741  47.2988643  25.7213643  80.3352484
  47.5514163  25.1995165  79.5735947  46.3613202  25.5579789  80.4379168
  52.3431925  24.7249422  88.1427228  53.1295015  24.3068845  87.7917645
  52.6070630  25.6295514  88.3108876  52.5142003  30.1622272  82.8415885
  51.8787836  30.2356899  83.5536789  52.1839409  30.7515871  82.1634964
  57.7440353  24.6624655  89.0460206  58.4765524  24.0923872  89.2798036
  56.9879708  24.2746255  89.4866712  47.0184931  27.6241749  82.5376859
  46.9021189  26.9486653  83.2057944  47.1287191  27.1374123  81.7209012
  49.3616472  27.0851897  86.2423549  48.9974679  26.5582517  86.9536470
  50.2183588  26.6950366  86.0690034  49.0021959  22.1141796  81.2384897
  49.1696362  22.9822033  81.6055368  48.8119128  22.2769078  80.3146186
  51.7597292  30.5758775  92.9050728  51.4598015  31.4783814  92.7966535
  51.4148352  30.3090958  93.7571880  45.2109774  27.0272572  88.9387432
  44.2860270  26.8948786  89.1465124  45.4594187  27.8066791  89.4357374
  55.1594436  23.0941315  90.5848165  54.2511314  23.0256724  90.2906926
  55.1082032  23.5713260  91.4129990  48.9811180  24.5699454  82.2231564
  48.8610805  25.0156504  83.0617044  48.2863768  24.9184771  81.6645102
  42.5718585  26.6705845  89.7731221  42.7010966  26.9240324  90.6870633
  41.8916036  27.2633553  89.4535876  46.7418072  37.3403095  85.8721695
  46.6642102  38.2910921  85.9510176  46.1379716  36.9948968  86.5296622
  57.0256083  21.2957754  92.3626039  56.3830463  21.5890287  91.7165833
  56.5211011  21.1810674  93.1679235  54.6796246  25.0420927  83.0511898
  55.5914102  25.2748314  82.8759596  54.1705893  25.6257971  82.4886977
  52.9637014  29.4645555  96.6873191  53.3720370  29.0227965  95.9427823
  52.2414275  28.8898182  96.9407384  49.3168084  24.4018161  94.0606748
  50.1629279  24.8257575  94.2041397  49.2566722  23.7451786  94.7545311
  53.2865829  30.0246745  90.4425480  52.6574691  30.1892459  89.7401547
  52.8991491  30.4388355  91.2136444  57.1655060  30.9601183  87.7969843
  56.4806099  31.3400085  87.2466877  57.2498910  31.5696510  88.5301791
  54.4205992  28.6061142  94.3965187  54.6322887  29.2492902  93.7199568
  54.3735740  27.7723459  93.9287117  52.0232221  21.2178963  91.3001759
  51.1616700  21.5160216  91.5918497  52.0494656  21.4349362  90.3682792
  48.8393790  29.7621153  87.7075565  49.3032136  30.0408856  86.9180187
  48.5750589  28.8604598  87.5248655  45.7317872  29.3092635  90.6455328
  46.3019229  29.7379903  90.0072812  46.3225983  29.0275220  91.3439514
  47.7762677  25.8844306  84.5165130  48.4786720  26.3365349  84.9839056
  47.4443305  25.2428125  85.1445023  41.5188010  24.1427858  89.8182263
  40.7287064  24.3985387  89.3422374  42.0099258  24.9576196  89.9234304
  55.5351820  31.4833098  92.5687544  56.3569264  31.0813285  92.2870226
  55.5314223  31.3801332  93.5203660  43.4702756  24.5072438  86.7765740
  42.6733919  24.6191132  87.2949236  43.2428348  24.8459090  85.9106631
  49.3008423  31.0317141  94.7248255  49.3652856  31.4937548  95.5606426
  48.5919347  30.4014506  94.8530564  63.6257813  27.8271846  88.9172516
  62.8721521  27.2579244  88.7616520  63.7605354  27.7934511  89.8643150
  49.0156441  32.6985248  84.5927235  48.8802116  33.5436784  85.0212083
  49.5566254  32.9004526  83.8293169  42.4685839  30.2160686  85.1655160
  42.9810359  31.0103937  85.3160725  43.1208551  29.5186977  85.0988762
  44.2780723  33.3326443  87.2477913  44.4547352  34.2544407  87.0598897
  45.0737557  33.0184862  87.6772293  50.6424918  33.3208815  98.7227577
  50.1988772  32.5345193  98.4048482  51.3042131  33.5087965  98.0571468
  45.4012039  34.8504617  93.2488256  45.9519464  34.7221680  92.4765250
  44.5623515  35.1499506  92.8983148  52.7406156  33.6011615  96.7508978
  52.7224631  34.4220496  96.2589248  53.6626076  33.4765690  96.9759119
  49.1979210  31.1155744  97.5932487  49.7307547  30.3544033  97.3631795
  48.6693291  30.8229396  98.3356641  40.4334755  28.5449341  85.9414731
  41.2709977  28.9546349  85.7248438  40.6113023  27.6048783  85.9114924
  52.3299187  26.2124421  81.6298564  51.8145811  26.9829026  81.8686951
  52.0576496  25.5389558  82.2531625  49.9146298  21.0574122  86.6883802
  49.0587895  20.6680973  86.5089441  50.3273250  21.1366083  85.8283587
  51.4445445  18.5920465  91.0875362  50.9410241  18.5550601  90.2743167
  51.7376052  19.5013208  91.1472018  47.6888331  18.6759195  90.0941543
  48.5541328  18.4802004  89.7347433  47.7565840  18.4469547  91.0210900
  57.3033462  28.9656776  83.5651737  56.5262904  28.6267936  83.1206899
  57.9824943  28.9709399  82.8906702  52.1185491  24.0851513  83.4558345
  51.8135626  24.3997663  84.3068488  53.0715933  24.1632933  83.4985678
  50.5631922  30.2441737  85.1051299  50.0353284  29.5094496  84.7924536
  50.0619425  31.0216413  84.8591267  55.5424768  28.4390757  90.2218345
  54.8848443  29.1290019  90.3098474  56.3465168  28.8287189  90.5652331
  45.2950650  20.9061403  87.4657910  45.8694402  20.6836585  86.7331103
  45.8821632  20.9750098  88.2186512  54.3530227  26.7935130  88.2722287
  54.8662109  27.4265122  88.7743996  55.0031451  26.1936325  87.9065647
  45.6220237  22.9365864  81.4853796  44.7857549  23.2740551  81.8063070
  45.4825007  22.8014844  80.5480932  47.5973318  17.7802652  86.1932980
  46.9437730  17.4651669  85.5689594  47.5553792  17.1578392  86.9192803
  48.7084523  28.0621947  78.1086272  47.8011584  27.8311201  78.3077421
  49.2055555  27.2659566  78.2960253  51.6152601  36.7719454  81.0282958
  50.9414300  37.0751151  81.6367916  52.0018423  37.5748535  80.6788415
  50.8311058  24.2684586  90.5180627  49.9133619  24.4899533  90.3602315
  51.2471202  24.3430896  89.6592335  51.6146106  25.6676001  85.6483308
  52.3617925  26.1797398  85.3390430  51.8837695  25.3460054  86.5087701
  49.8872756  28.1634542  82.6310262  48.9783975  27.8793575  82.7282732
  49.9167840  28.5833621  81.7713569  55.1192023  31.7741131  86.4001429
  54.6654351  30.9332041  86.4566620  54.4885990  32.4102530  86.7376210
  54.0624943  22.7033117  87.6302097  53.3247700  22.1910504  87.9612339
  54.3151717  22.2633499  86.8185374  53.5624963  33.6117628  87.3351248
  53.8547937  34.1722685  86.6163613  54.0723583  33.9046189  88.0904407
  54.1636570  15.4809369  88.2243866  54.4695447  14.6206733  87.9369781
  54.8889175  16.0726990  88.0242860  40.4560926  25.8840056  86.6125464
  40.2585326  25.2909417  85.8876531  39.9007590  25.5792266  87.3301403
  48.4357650  25.7763163  88.7320057  48.4906260  24.8236999  88.6562534
  47.6248852  25.9322602  89.2161356  49.5848844  29.7043286  79.9698340
  49.1468274  28.9879145  79.5103978  50.3259285  29.9319400  79.4083432
  46.3750010  24.3940222  86.4910436  45.5617876  24.6934393  86.8975628
  46.8709004  23.9995911  87.2084918  48.5258588  34.3897979  88.4244701
  48.4834767  34.6158826  87.4953233  49.4421287  34.1561354  88.5730502
  51.9724222  24.8582047  95.3225330  52.3273609  25.0853520  96.1819796
  52.6196353  25.1900424  94.7002585  57.7021959  27.9800483  86.0274659
  57.5639857  28.1702079  85.0995848  57.3458177  28.7419865  86.4842710
  45.8664085  21.9658578  92.1071671  46.5063464  21.8247337  91.4094634
  45.0341615  21.6793091  91.7310273  57.7291338  30.0477010  91.0385930
  58.1627845  29.9552299  91.8868985  58.4422919  30.0234510  90.4005946
  46.6424389  31.2661008  88.2206663  47.4364987  30.7711328  88.0189238
  45.9316081  30.7378871  87.8574369  51.4619233  33.6479104  92.5719031
  51.5156255  34.2170040  93.3396747  50.5934015  33.8180989  92.2073068
  42.9507152  25.4104090  84.2966416  42.0204740  25.3488545  84.5136378
  43.0464624  24.8880043  83.5003057  42.8692701  21.9358903  86.8844658
  43.1299518  22.8504236  86.7753818  43.6909874  21.4683345  87.0341271
  58.5906888  30.0900710  93.5718816  58.7842778  30.9946521  93.8178091
  58.4907506  29.6308129  94.4057401  53.6521996  30.2407453  99.1459696
  53.5007503  30.0118005  98.2289780  53.6426676  31.1978054  99.1591042
  50.4207333  27.8139366  94.1305963  51.3499393  27.9650525  93.9574930
  49.9998363  27.9023387  93.2754609  49.2195665  31.8390030  91.9004501
  49.0806750  31.4708815  92.7730439  48.4310261  32.3537670  91.7288458
  49.8143817  36.9399127  83.2430037  49.9895572  36.4687170  84.0575660
  49.1276605  37.5664893  83.4711298  50.7700880  31.2171633  89.2893338
  50.4350712  31.1772403  90.1850988  50.2704825  30.5516349  88.8163749
  53.7060071  28.5627667  79.5630398  53.0889242  27.8374495  79.4663451
  53.2376560  29.3237028  79.2197472  47.3727424  26.3359222  94.3029599
  48.0827043  25.6952414  94.2616218  47.3296733  26.5872117  95.2255780
  55.3614203  33.2726576  97.2236178  55.3026749  32.5885796  96.5566761
  55.7633721  34.0145566  96.7716804  44.3804902  40.0888489  90.0169897
  44.6201500  40.7207014  90.6948916  43.5374098  39.7376529  90.3035257
  45.4958617  22.7813092  78.6851702  44.6188084  22.6601892  78.3213949
  45.9716370  21.9899170  78.4330591  55.3631610  31.2366160  95.4550158
  54.4758389  30.8992081  95.5776557  55.9330161  30.5049191  95.6918923
  37.0160758  27.5690251  88.7793209  37.7031797  27.2551981  88.1914225
  36.8608886  28.4731616  88.5060461  48.8932764  35.8967612  92.4211401
  48.8202935  36.7022583  92.9330706  48.4510157  36.0959578  91.5959423
  48.6822543  35.1339382  85.9314223  47.8990065  35.6761062  86.0252447
  49.3815289  35.6513362  86.3308464  51.9919194  20.9434011  88.5748428
  52.4887893  20.1903974  88.2549498  51.2206175  20.9798328  88.0091638
  59.8448951  26.6474377  90.2166720  59.8338827  27.5299092  89.8460653
  58.9766330  26.2945928  90.0221257  51.3531447  35.7954446  94.5769560
  52.0659420  36.4301911  94.5045461  50.8621476  35.8918312  93.7609562
  53.0748974  29.7005699  86.1486852  52.1405253  29.8207161  85.9791556
  53.2525643  28.7978165  85.8846861  48.5754162  23.0851394  88.3020113
  48.2051950  22.5322435  88.9901018  49.0713255  22.4809528  87.7495113
  56.4621526  25.5423018  86.6836886  56.9281978  26.3751009  86.6097188
  56.9129026  25.0767999  87.3882144  46.4043361  33.5448889  95.3975131
  47.1052820  34.1785372  95.5504525  45.9338476  33.8863621  94.6370770
  54.5297757  31.8866839  83.6823038  54.8057601  31.7723434  84.5916912
  53.6602255  31.4884324  83.6435211  54.4338188  17.9103605  90.7227787
  53.5201268  18.1407832  90.8909994  54.8631290  17.9942049  91.5741819
  54.2044647  26.0993497  93.2227681  53.5516097  26.3469404  92.5680134
  54.5825027  25.2857635  92.8890158  51.1651821  36.1353190  87.3255851
  51.3474215  35.3174846  87.7883604  51.9884807  36.3520882  86.8880741
  51.4993986  35.0621375  84.5870900  52.0281753  34.5513830  83.9741062
  51.7622206  34.7463905  85.4516433  42.0011079  33.0785244  92.3306233
  42.5864516  32.3328932  92.4634138  41.8035917  33.3889201  93.2142897
  44.8549734  36.1136492  87.3468676  44.1860109  36.5982619  86.8632716
  44.7162604  36.3605712  88.2612054  48.9955003  38.1480235  93.9451334
  49.5473311  38.3111857  94.7100419  49.3361196  38.7384673  93.2731359
  53.8465877  32.9741493  99.7999989  54.3905781  33.5871451  99.3054943
  53.2652722  33.5321071 100.3167002  40.2237311  24.3754947  84.1264608
  40.5190752  23.4665625  84.0731662  39.3225347  24.3542686  83.8045610
  52.1323390  36.0962211  90.9315016  52.0074529  35.2951951  90.4225962
  52.7902481  36.5908404  90.4428986  43.7531558  22.4510943  90.1092157
  43.0318144  23.0646911  89.9699630  44.5424814  22.9868708  90.0308802
  54.1958298  33.8971231  92.5594566  53.2488634  33.7776582  92.4872893
  54.5441071  33.0093729  92.6420828  41.9525153  22.0569044  84.2503933
  41.6237859  21.1766423  84.0679039  42.3064523  22.0016713  85.1380322
  51.2004732  33.6923947  88.7598919  51.0529694  32.7640655  88.9406489
  52.0258225  33.7144038  88.2755994  45.0666976  22.3442014  84.6179411
  45.4063048  22.8727936  83.8958019  45.5139096  22.6822420  85.3937977
  54.8038854  34.5152506  89.8463791  55.7285401  34.3095367  89.7088243
  54.6354157  34.2668907  90.7553133  47.0535123  20.8416636  82.8172704
  47.7743486  21.2197889  82.3136420  46.4300427  21.5605513  82.9207681
  51.1966246  21.5461785  83.7531036  51.4129860  22.4286423  83.4519864
  50.7160313  21.1547998  83.0236678  45.9365467  24.5047498  90.3301780
  45.7910048  24.8187801  91.2226062  45.4590671  25.1232398  89.7772679
  47.7961850  21.4950046  90.3782670  47.7823419  20.5991139  90.0414968
  48.5134278  21.5020710  91.0120956  49.6487981  21.9287386  92.4235797
  49.3905759  22.8504457  92.4220128  49.1173021  21.5317821  93.1136262
  54.5934170  35.0338173  85.2025883  54.7671047  34.4684596  84.4499735
  55.0863061  35.8339068  85.0205373  40.4111130  27.0452842  93.2689442
  39.8664598  27.8212650  93.4009716  41.2890479  27.3923647  93.1108563
  47.1998746  20.3764426  85.6470240  47.3214657  19.4481072  85.8461128
  46.9100789  20.3903112  84.7348556  50.0689937  18.0619337  88.7836960
  50.0911633  18.1258670  87.8288940  50.4857996  17.2223845  88.9777466
  60.4473561  27.7974596  86.8216183  60.8904707  27.0481922  86.4235306
  59.5700071  27.7884733  86.4389915  55.5809342  34.3504938  82.3022781
  56.2760247  34.9711630  82.5210096  55.9232492  33.5000289  82.5775159
  57.4800765  31.8004643  83.8310112  58.0052089  32.1391916  83.1059432
  57.3923118  30.8651659  83.6473247  49.1420814  35.7138717  95.9599989
  49.4507940  35.4687864  96.8322688  49.9396296  35.9185355  95.4718859
  49.1641426  37.8676627  88.1905365  48.7246416  37.3753005  88.8838222
  49.9149543  37.3249594  87.9497440  41.6433765  34.0588167  88.1929993
  42.4691785  33.7591939  87.8128637  41.2927817  33.2895790  88.6419782
  46.6115298  33.4114636  90.2627667  45.9895308  32.7485341  89.9629895
  47.2820165  33.4375768  89.5801315  39.8442370  31.9774494  89.1518927
  39.0074278  31.5496668  88.9702928  39.8166016  32.1706937  90.0889718
  57.1694671  32.4337547  99.1361310  56.3790215  32.4161686  98.5965809
  56.9328026  32.9725841  99.8910346  57.2892546  29.2830013  96.4494038
  57.3390551  29.1180021  97.3909561  57.1806470  28.4157272  96.0591919
  46.1728805  31.9618559  83.7386127  46.3216926  32.6454023  83.0852800
  46.9795249  31.9423649  84.2535583  58.7910743  31.7026955  96.6936060
  58.4995552  32.0656935  97.5299521  58.1782875  30.9893963  96.5149392
  59.9906426  29.2679835  89.2138630  60.8253317  29.7069639  89.3776191
  60.1265554  28.7918488  88.3946876  57.0397932  26.8259569  95.1616118
  57.5152053  27.0187216  94.3534969  56.1163497  26.8818755  94.9159502
  43.9281438  27.9883737  84.7447196  43.6827480  27.0846067  84.9427406
  44.0977353  27.9900887  83.8026674  43.1977086  23.7212094  82.2433358
  42.5046331  23.7956449  81.5873394  42.9528838  22.9572438  82.7654875
  51.8690742  15.2807696  89.6472848  52.1492496  14.6130885  90.2733275
  52.6541349  15.4736791  89.1347512  49.6724211  34.4566689  81.2097875
  49.0998178  35.0756877  80.7568347  50.2457004  35.0066051  81.7437797
  55.7399601  23.7025330  93.3944424  56.6917023  23.8023427  93.4156648
  55.5703051  22.9103598  93.9042508  53.7613980  20.7880913  93.5803824
  53.1663912  21.0685925  92.8850313  53.4763677  21.2774814  94.3520566
  52.8921470  34.7403840  82.3406457  53.8252144  34.6749401  82.5439332
  52.8044683  35.5760106  81.8820990  55.5209487  34.0569710  79.3010405
  55.4423119  33.7229574  80.1946162  56.3419154  34.5491478  79.3001877
  58.2187678  26.9231449  92.5086723  58.1863998  25.9847450  92.6946407
  58.8288302  27.0015486  91.7752548  50.0571009  25.7927502  78.5513927
  51.0030114  25.6633710  78.6202345  49.6785254  25.0542164  79.0283355
  58.3682167  23.7142493  92.5545006  57.8521215  22.9300949  92.3674935
  59.2522115  23.3861209  92.7191526  56.0292894  17.4583508  88.5140819
  55.8317715  17.1498596  89.3984151  56.6392599  18.1845147  88.6438749
  64.0364228  27.9847456  91.6492760  64.7667617  27.7232744  92.2100463
  63.4271174  27.2476178  91.6894828  62.1179525  26.1255319  92.2467211
  61.3912689  25.9911284  91.6383703  61.7026812  26.4332147  93.0523929
  48.2413926  23.7177479  78.4868812  47.3345382  23.4210591  78.5631526
  48.5189907  23.4207297  77.6203099  39.1591867  25.0383842  88.9367859
  38.8394651  24.1849150  88.6442233  38.6125295  25.2532420  89.6925826
  42.9371774  27.7546283  92.6537365  43.1557784  28.6863391  92.6725399
  43.3497548  27.3954257  93.4392169  49.8575992  18.2614368  84.6413054
  49.0476720  17.9161453  85.0168300  50.5460409  17.9521912  85.2300665
  51.7866540  17.3392415  86.2637350  52.3397579  17.7587869  86.9227373
  52.0236627  16.4128163  86.3060306  47.0112711  20.5764414  78.6280792
  47.8731875  20.9019312  78.8876609  47.1963055  19.7895910  78.1153857
  39.0280127  28.6586753  90.9060980  38.3343598  28.2440706  90.3930935
  39.7753118  28.7007290  90.3094399  55.1645347  19.4492940  85.7716015
  54.5844016  20.1077744  85.3894067  54.8981280  18.6270285  85.3603432
  53.6148914  18.8497998  87.9737335  54.1148692  18.9614533  87.1651654
  54.2584522  18.5459051  88.6138143  40.9416869  28.5905007  88.7826995
  40.9187557  28.6892695  87.8308878  41.2517506  29.4370158  89.1044161
  43.6004247  30.6481162  92.8973610  44.5547501  30.6165105  92.8303541
  43.4016771  30.1871786  93.7123836  44.1903629  29.2182278  95.4644407
  45.0096518  29.7126357  95.4879245  44.4640437  28.3014246  95.4361975
  53.9470225  21.6093031  84.8272363  53.0596080  21.8942681  84.6092558
  54.3624215  21.4486794  83.9799640  57.2984762  21.6339552  88.5426702
  58.0745152  22.1236004  88.8151319  56.5732896  22.0597606  88.9998572
  59.7357320  22.3467171  89.6000643  60.3301811  22.1062907  88.8893951
  59.8083904  21.6274301  90.2274179  41.9554476  36.1900782  89.9143808
  41.8208944  35.4301183  89.3481806  41.5386538  36.9141682  89.4472596
  53.0913439  31.3737705  78.9220383  53.7949289  31.5787708  79.5378038
  52.3676088  31.9414467  79.1869466  53.9211249  27.1247567  85.0422653
  53.8646451  27.5816118  84.2030285  54.4739592  26.3638251  84.8645496
  57.7316055  22.9137298  85.8672773  57.4752989  22.5133934  86.6980980
  57.1068923  23.6281092  85.7422912  62.0428393  25.6533372  88.3744064
  61.4827951  25.7226561  89.1475626  61.4371896  25.4774356  87.6543560
  45.1123602  37.0870099  90.1262250  44.9955986  38.0315531  90.0240940
  44.2916048  36.7843660  90.5148049  55.0000136  31.8120235  80.9718843
  55.8345740  31.3801433  80.7896318  54.8384479  31.6402248  81.8995737
  54.6546028  28.3152348  82.3375182  54.5994832  28.1496619  81.3963626
  54.0292084  29.0228381  82.4937372  47.9642154  17.8160457  81.9160501
  47.9520824  18.7602297  82.0728771  48.8565576  17.6330602  81.6219962
  46.1378116  37.7398361  93.3418179  47.0405363  37.7721971  93.6584674
  45.9115486  36.8098812  93.3564514  47.8931718  36.4929347  90.0028257
  46.9427349  36.4931209  89.8892630  48.1964204  35.7462082  89.4864292
  51.7794273  14.4103233  86.1706437  51.0126669  13.8561720  86.3163120
  52.1904978  14.4825102  87.0320589  63.6284411  42.3289886  91.0674020
  64.2662821  42.2096633  90.3637360  63.5105254  43.2770730  91.1261972
  60.4374118  42.2817314  91.0035544  60.0992629  42.1658378  90.1156079
  61.3063886  41.8808479  90.9836550  56.2960933  44.1352790  86.9932435
  55.7325799  44.0442727  86.2248723  56.1813328  43.3152695  87.4734928
  60.9193901  43.4352165  96.9621750  60.9082541  43.0404964  96.0902254
  61.0814540  42.7018238  97.5555521  53.8425365  45.6303982  89.8316656
  54.6346657  45.2894806  89.4162955  54.0822015  45.7398957  90.7518809
  61.8760492  47.8023758  82.3046900  61.2248472  48.3877838  81.9180914
  62.6704855  48.3329953  82.3641938  55.8016119  44.8912895  82.7034035
  56.5746995  44.3441882  82.5646910  56.1541518  45.7557144  82.9148496
  57.6401162  46.2189277  95.9100934  57.3491028  47.1234908  95.7947600
  58.2758146  46.2605805  96.6245003  58.5657369  43.5966126  92.5002294
  59.1620941  43.3722148  91.7859256  58.6232340  42.8550871  93.1027741
  58.1382397  41.0505561  80.3352484  58.3907918  40.5287082  79.5735947
  57.2006956  40.8871707  80.4379168  63.1825680  40.0541339  88.1427228
  63.9688769  39.6360763  87.7917645  63.4464384  40.9587432  88.3108876
  63.3535757  45.4914190  82.8415885  62.7181590  45.5648816  83.5536789
  63.0233164  46.0807789  82.1634964  68.5834107  39.9916573  89.0460206
  69.3159279  39.4215789  89.2798036  67.8273463  39.6038173  89.4866712
  57.8578686  42.9533667  82.5376859  57.7414944  42.2778570  83.2057944
  57.9680946  42.4666041  81.7209012  60.2010227  42.4143814  86.2423549
  59.8368434  41.8874435  86.9536470  61.0577343  42.0242283  86.0690034
  66.1059527  33.7038147  93.5054815  65.7742852  34.5733558  93.2816030
  65.5105141  33.3874431  94.1848845  59.8415714  37.4433714  81.2384897
  60.0090116  38.3113950  81.6055368  59.6512883  37.6060996  80.3146186
  62.5991047  45.9050693  92.9050728  62.2991770  46.8075732  92.7966535
  62.2542106  45.6382876  93.7571880  56.0503528  42.3564490  88.9387432
  55.1254025  42.2240704  89.1465124  56.2987942  43.1358709  89.4357374
  65.9988191  38.4233233  90.5848165  65.0905068  38.3548641  90.2906926
  65.9475786  38.9005178  91.4129990  59.8204935  39.8991371  82.2231564
  59.7004560  40.3448422  83.0617044  59.1257523  40.2476689  81.6645102
  53.4112339  41.9997763  89.7731221  53.5404721  42.2532242  90.6870633
  52.7309791  42.5925471  89.4535876  57.5811827  52.6695013  85.8721695
  57.5035856  53.6202838  85.9510176  56.9773470  52.3240886  86.5296622
  60.0729056  39.8422879  98.5283062  59.2962391  40.4016799  98.5185927
  60.7119620  40.3279662  99.0497932  67.8649837  36.6249671  92.3626039
  67.2224217  36.9182205  91.7165833  67.3604766  36.5102592  93.1679235
  65.5190001  40.3712845  83.0511898  66.4307857  40.6040231  82.8759596
  65.0099648  40.9549889  82.4886977  58.3275429  42.6508332  98.0901029
  59.0690113  43.1893376  97.8135853  57.6212414  43.2774621  98.2472581
  63.8030768  44.7937472  96.6873191  64.2114124  44.3519883  95.9427823
  63.0808030  44.2190100  96.9407384  60.1561838  39.7310079  94.0606748
  61.0023034  40.1549493  94.2041397  60.0960476  39.0743703  94.7545311
  64.1259583  45.3538663  90.4425480  63.4968445  45.5184377  89.7401547
  63.7385245  45.7680273  91.2136444  68.0048815  46.2893101  87.7969843
  67.3199853  46.6692002  87.2466877  68.0892664  46.8988428  88.5301791
  63.3061284  37.3914448  95.7187921  63.0622216  38.1456508  95.1822197
  63.5821214  37.7699795  96.5535168  65.2599747  43.9353060  94.3965187
  65.4716642  44.5784820  93.7199568  65.2129495  43.1015376  93.9287117
  62.8625976  36.5470881  91.3001759  62.0010455  36.8452134  91.5918497
  62.8888410  36.7641279  90.3682792  59.6787545  45.0913071  87.7075565
  60.1425890  45.3700774  86.9180187  59.4144343  44.1896516  87.5248655
  56.5711626  44.6384553  90.6455328  57.1412983  45.0671821  90.0072812
  57.1619738  44.3567137  91.3439514  58.6156431  41.2136223  84.5165130
  59.3180474  41.6657267  84.9839056  58.2837059  40.5720042  85.1445023
  57.0636793  39.8047980  98.8916339  56.4335453  40.4864261  99.1251736
  56.9572880  39.6931062  97.9469477  52.3581765  39.4719776  89.8182263
  51.5680819  39.7277305  89.3422374  52.8493012  40.2868114  89.9234304
  66.3745575  46.8125015  92.5687544  67.1963018  46.4105203  92.2870226
  66.3707977  46.7093249  93.5203660  54.3096510  39.8364355  86.7765740
  53.5127674  39.9483050  87.2949236  54.0822103  40.1751008  85.9106631
  60.1402178  46.3609059  94.7248255  60.2046610  46.8229466  95.5606426
  59.4313102  45.7306424  94.8530564  50.6419468  39.7250267  92.2497254
  50.8927506  40.6097276  92.5154830  51.1779016  39.5454868  91.4772346
  74.4651568  43.1563764  88.9172516  73.7115276  42.5871162  88.7616520
  74.5999109  43.1226428  89.8643150  59.8550196  48.0277166  84.5927235
  59.7195870  48.8728702  85.0212083  60.3960008  48.2296444  83.8293169
  56.3417535  34.1068746 101.2541590  55.9484481  33.5534944 101.9289234
  57.1583676  34.4179324 101.6448108  53.3079593  45.5452604  85.1655160
  53.8204114  46.3395854  85.3160725  53.9602306  44.8478895  85.0988762
  55.1174478  48.6618360  87.2477913  55.2941106  49.5836325  87.0598897
  55.9131311  48.3476780  87.6772293  59.2585496  35.5226625  98.8461847
  59.9995210  36.1233778  98.7666309  59.4903419  34.7804263  98.2879889
  54.4026834  40.7082992  97.1240076  54.2880349  39.8068250  97.4247175
  53.5471352  40.9546689  96.7724893  61.4818672  48.6500733  98.7227577
  61.0382526  47.8637111  98.4048482  62.1435886  48.8379883  98.0571468
  56.2405793  50.1796534  93.2488256  56.7913218  50.0513598  92.4765250
  55.4017269  50.4791423  92.8983148  63.5799910  48.9303533  96.7508978
  63.5618385  49.7512414  96.2589248  64.5019830  48.8057608  96.9759119
  60.0372964  46.4447662  97.5932487  60.5701301  45.6835950  97.3631795
  59.5087045  46.1521314  98.3356641  63.2042659  31.5507728  93.1226128
  62.8606929  32.4409370  93.0465239  63.5721622  31.3609386  92.2595713
  51.2728510  43.8741258  85.9414731  52.1103732  44.2838267  85.7248438
  51.4506777  42.9340701  85.9114924  63.1692942  41.5416339  81.6298564
  62.6539565  42.3120944  81.8686951  62.8970250  40.8681475  82.2531625
  60.7540053  36.3866040  86.6883802  59.8981649  35.9972890  86.5089441
  61.1667005  36.4658001  85.8283587  62.2839200  33.9212383  91.0875362
  61.7803995  33.8842518  90.2743167  62.5769806  34.8305126  91.1472018
  58.5282085  34.0051113  90.0941543  59.3935082  33.8093922  89.7347433
  58.5959594  33.7761465  91.0210900  68.1427216  44.2948694  83.5651737
  67.3656659  43.9559853  83.1206899  68.8218697  44.3001317  82.8906702
  62.9579245  39.4143431  83.4558345  62.6529381  39.7289580  84.3068488
  63.9109687  39.4924851  83.4985678  61.4025677  45.5733654  85.1051299
  60.8747038  44.8386414  84.7924536  60.9013180  46.3508331  84.8591267
  66.3818523  43.7682675  90.2218345  65.7242197  44.4581936  90.3098474
  67.1858922  44.1579107  90.5652331  56.1344405  36.2353321  87.4657910
  56.7088156  36.0128502  86.7331103  56.7215387  36.3042015  88.2186512
  65.1923982  42.1227048  88.2722287  65.7055863  42.7557039  88.7743996
  65.8425206  41.5228243  87.9065647  56.4613992  38.2657782  81.4853796
  55.6251304  38.6032468  81.8063070  56.3218761  38.1306762  80.5480932
  58.4367072  33.1094570  86.1932980  57.7831485  32.7943587  85.5689594
  58.3947546  32.4870310  86.9192803  59.5478277  43.3913865  78.1086272
  58.6405339  43.1603118  78.3077421  60.0449309  42.5951484  78.2960253
  62.4546356  52.1011372  81.0282958  61.7808055  52.4043069  81.6367916
  62.8412178  52.9040452  80.6788415  61.6704813  39.5976503  90.5180627
  60.7527374  39.8191450  90.3602315  62.0864956  39.6722814  89.6592335
  62.4539860  40.9967919  85.6483308  63.2011679  41.5089316  85.3390430
  62.7231450  40.6751972  86.5087701  60.7266511  43.4926460  82.6310262
  59.8177730  43.2085492  82.7282732  60.7561594  43.9125538  81.7713569
  65.9585778  47.1033049  86.4001429  65.5048105  46.2623959  86.4566620
  65.3279745  47.7394447  86.7376210  64.9018698  38.0325035  87.6302097
  64.1641454  37.5202421  87.9612339  65.1545471  37.5925417  86.8185374
  64.4018717  48.9409546  87.3351248  64.6941692  49.5014603  86.6163613
  64.9117338  49.2338107  88.0904407  65.0030325  30.8101287  88.2243866
  65.3089202  29.9498651  87.9369781  65.7282930  31.4018907  88.0242860
  51.2954681  41.2131974  86.6125464  51.0979081  40.6201334  85.8876531
  50.7401345  40.9084184  87.3301403  59.2751405  41.1055080  88.7320057
  59.3300014  40.1528917  88.6562534  58.4642607  41.2614519  89.2161356
  60.4242598  45.0335203  79.9698340  59.9862028  44.3171062  79.5103978
  61.1653039  45.2611318  79.4083432  57.2143764  39.7232140  86.4910436
  56.4011630  40.0226311  86.8975628  57.7102759  39.3287829  87.2084918
  59.3652342  49.7189897  88.4244701  59.3228521  49.9450743  87.4953233
  60.2815041  49.4853271  88.5730502  62.8117976  40.1873964  95.3225330
  63.1667364  40.4145438  96.1819796  63.4590107  40.5192341  94.7002585
  68.5415713  43.3092400  86.0274659  68.4033612  43.4993996  85.0995848
  68.1851932  44.0711783  86.4842710  56.7057839  37.2950495  92.1071671
  57.3457219  37.1539255  91.4094634  55.8735370  37.0085009  91.7310273
  68.5685093  45.3768927  91.0385930  69.0021599  45.2844216  91.8868985
  69.2816673  45.3526428  90.4005946  57.4818143  46.5952926  88.2206663
  58.2758742  46.1003246  88.0189238  56.7709836  46.0670789  87.8574369
  62.3012988  48.9771021  92.5719031  62.3550010  49.5461958  93.3396747
  61.4327769  49.1472906  92.2073068  53.7900907  40.7396008  84.2966416
  52.8598495  40.6780463  84.5136378  53.8858379  40.2171960  83.5003057
  53.7086456  37.2650820  86.8844658  53.9693273  38.1796154  86.7753818
  54.5303628  36.7975263  87.0341271  55.1811381  38.6788578  94.0543482
  55.8534434  38.4705940  93.4056131  54.3541168  38.4810664  93.6148715
  69.4300642  45.4192628  93.5718816  69.6236532  46.3238438  93.8178091
  69.3301260  44.9600047  94.4057401  61.0836953  35.3050519  96.0709143
  60.4364868  36.0040468  95.9773620  61.8537968  35.7386662  96.4385391
  64.4915751  45.5699371  99.1459696  64.3401257  45.3409922  98.2289780
  64.4820430  46.5269972  99.1591042  61.2601087  43.1431283  94.1305963
  62.1893147  43.2942443  93.9574930  60.8392117  43.2315304  93.2754609
  60.0589419  47.1681948  91.9004501  59.9200505  46.8000732  92.7730439
  59.2704015  47.6829587  91.7288458  60.6537571  52.2691044  83.2430037
  60.8289327  51.7979088  84.0575660  59.9670359  52.8956811  83.4711298
  61.6094634  46.5463551  89.2893338  61.2744467  46.5064321  90.1850988
  61.1098580  45.8808267  88.8163749  55.5838878  41.9531181  94.8145920
  55.4458676  41.2211419  95.4157459  56.4943802  41.8640081  94.5330107
  64.5453826  43.8919585  79.5630398  63.9282997  43.1666413  79.4663451
  64.0770314  44.6528945  79.2197472  58.2121179  41.6651140  94.3029599
  58.9220797  41.0244332  94.2616218  58.1690487  41.9164035  95.2255780
  66.2007958  48.6018493  97.2236178  66.1420504  47.9177713  96.5566761
  66.6027476  49.3437483  96.7716804  56.9250113  38.6516358  96.1225239
  56.3887470  38.2007096  96.7746835  56.3366821  38.7862267  95.3795703
  55.2198656  55.4180407  90.0169897  55.4595255  56.0498931  90.6948916
  54.3767853  55.0668447  90.3035257  56.3352372  38.1105009  78.6851702
  55.4581838  37.9893810  78.3213949  56.8110125  37.3191088  78.4330591
  66.2025365  46.5658077  95.4550158  65.3152144  46.2283999  95.5776557
  66.7723916  45.8341108  95.6918923  47.8554512  42.8982169  88.7793209
  48.5425552  42.5843899  88.1914225  47.7002641  43.8023534  88.5060461
  52.6589234  37.7872366  93.2078233  52.5747423  37.1798035  92.4728643
  51.8371941  38.2781384  93.2087729  59.7326518  51.2259530  92.4211401
  59.6596690  52.0314501  92.9330706  59.2903911  51.4251495  91.5959423
  59.5216298  50.4631300  85.9314223  58.7383820  51.0052980  86.0252447
  60.2209043  50.9805279  86.3308464  62.8312948  36.2725929  88.5748428
  63.3281648  35.5195891  88.2549498  62.0599930  36.3090246  88.0091638
  70.6842705  41.9766295  90.2166720  70.6732582  42.8591010  89.8460653
  69.8160085  41.6237845  90.0221257  62.1925202  51.1246364  94.5769560
  62.9053174  51.7593828  94.5045461  61.7015230  51.2210230  93.7609562
  63.9142729  45.0297616  86.1486852  62.9799007  45.1499079  85.9791556
  64.0919397  44.1270083  85.8846861  59.4147917  38.4143312  88.3020113
  59.0445704  37.8614352  88.9901018  59.9107009  37.8101446  87.7495113
  67.3015280  40.8714936  86.6836886  67.7675732  41.7042927  86.6097188
  67.7522781  40.4059917  87.3882144  57.2437115  48.8740807  95.3975131
  57.9446575  49.5077290  95.5504525  56.7732230  49.2155539  94.6370770
  65.3691511  47.2158757  83.6823038  65.6451355  47.1015351  84.5916912
  64.4996010  46.8176242  83.6435211  65.2731943  33.2395523  90.7227787
  64.3595023  33.4699749  90.8909994  65.7025044  33.3233967  91.5741819
  65.0438401  41.4285415  93.2227681  64.3909852  41.6761322  92.5680134
  65.4218781  40.6149553  92.8890158  62.0045575  51.4645108  87.3255851
  62.1867970  50.6466764  87.7883604  62.8278561  51.6812800  86.8880741
  62.3387741  50.3913293  84.5870900  62.8675507  49.8805747  83.9741062
  62.6015960  50.0755823  85.4516433  61.0925974  42.1705226  99.7093718
  60.4166611  42.0699355 100.3796093  61.9153608  42.0144439 100.1729715
  52.8404833  48.4077162  92.3306233  53.4258270  47.6620850  92.4634138
  52.6429672  48.7181119  93.2142897  55.6943489  51.4428410  87.3468676
  55.0253864  51.9274537  86.8632716  55.5556358  51.6897630  88.2612054
  47.4322488  40.9782762  91.0510677  47.4706588  40.4446353  91.8447795
  46.9262781  40.4517968  90.4321654  59.8348757  53.4772153  93.9451334
  60.3867065  53.6403775  94.7100419  60.1754951  54.0676591  93.2731359
  54.8113250  35.8247303  94.5473219  54.8754577  36.6862134  94.1350617
  54.7480371  35.2121304  93.8145577  54.2865523  37.8970435  98.1946253
  54.9137562  37.5147513  98.8083777  53.4293442  37.6784637  98.5601946
  64.6859632  48.3033411  99.7999989  65.2299535  48.9163369  99.3054943
  64.1046476  48.8612989 100.3167002  51.0631066  39.7046864  84.1264608
  51.3584507  38.7957543  84.0731662  50.1619101  39.6834604  83.8045610
  62.9717144  51.4254129  90.9315016  62.8468284  50.6243868  90.4225962
  63.6296236  51.9200322  90.4428986  54.5925313  37.7802861  90.1092157
  53.8711898  38.3938829  89.9699630  55.3818568  38.3160626  90.0308802
  65.0352053  49.2263149  92.5594566  64.0882388  49.1068500  92.4872893
  65.3834826  48.3385647  92.6420828  57.3951626  35.1157288  96.3832808
  57.9186028  35.3619584  97.1459118  57.1763959  35.9477322  95.9635946
  52.7918907  37.3860962  84.2503933  52.4631613  36.5058341  84.0679039
  53.1458278  37.3308631  85.1380322  62.0398486  49.0215865  88.7598919
  61.8923449  48.0932572  88.9406489  62.8651980  49.0435956  88.2755994
  55.9060730  37.6733932  84.6179411  56.2456803  38.2019853  83.8958019
  56.3532851  38.0114338  85.3937977  65.6432608  49.8444424  89.8463791
  66.5679155  49.6387285  89.7088243  65.4747911  49.5960825  90.7553133
  58.6004171  36.0570983  94.0682479  58.2600992  35.2578796  94.4703159
  57.8943178  36.3572693  93.4959312  59.2520643  33.1420295  92.5209802
  60.0746712  32.6680773  92.3988692  59.4958707  33.9210779  93.0208488
  57.8928878  36.1708554  82.8172704  58.6137240  36.5489806  82.3136420
  57.2694182  36.8897430  82.9207681  62.0360000  36.8753702  83.7531036
  62.2523615  37.7578340  83.4519864  61.5554068  36.4839916  83.0236678
  56.7759222  39.8339416  90.3301780  56.6303803  40.1479719  91.2226062
  56.2984425  40.4524316  89.7772679  58.6355605  36.8241964  90.3782670
  58.6217173  35.9283057  90.0414968  59.3528033  36.8312627  91.0120956
  60.4881735  37.2579304  92.4235797  60.2299513  38.1796375  92.4220128
  59.9566776  36.8609738  93.1136262  65.4327924  50.3630091  85.2025883
  65.6064802  49.7976514  84.4499735  65.9256815  51.1630986  85.0205373
  51.2504884  42.3744760  93.2689442  50.7058352  43.1504568  93.4009716
  52.1284234  42.7215565  93.1108563  58.0392501  35.7056344  85.6470240
  58.1608412  34.7772990  85.8461128  57.7494543  35.7195030  84.7348556
  60.9083691  33.3911254  88.7836960  60.9305388  33.4550588  87.8288940
  61.3251750  32.5515763  88.9777466  71.2867315  43.1266514  86.8216183
  71.7298461  42.3773839  86.4235306  70.4093826  43.1176650  86.4389915
  66.4203097  49.6796855  82.3022781  67.1154001  50.3003548  82.5210096
  66.7626247  48.8292207  82.5775159  52.0370906  41.5014656  96.1619599
  51.2952642  41.6497292  96.7484229  51.7163650  41.7622922  95.2986348
  68.3194520  47.1296561  83.8310112  68.8445844  47.4683834  83.1059432
  68.2316872  46.1943576  83.6473247  59.9814569  51.0430635  95.9599989
  60.2901695  50.7979781  96.8322688  60.7790051  51.2477273  95.4718859
  60.0035181  53.1968544  88.1905365  59.5640171  52.7044923  88.8838222
  60.7543298  52.6541512  87.9497440  52.4827520  49.3880085  88.1929993
  53.3085539  49.0883857  87.8128637  52.1321572  48.6187708  88.6419782
  57.4509053  48.7406553  90.2627667  56.8289062  48.0777258  89.9629895
  58.1213920  48.7667685  89.5801315  50.6836125  47.3066412  89.1518927
  49.8468033  46.8788586  88.9702928  50.6559770  47.4998855  90.0889718
  57.5233580  37.2188341  99.8560173  57.5721736  38.0950464  99.4737942
  58.0656094  36.6765734  99.2831816  68.0088426  47.7629465  99.1361310
  67.2183970  47.7453603  98.5965809  67.7721780  48.3017758  99.8910346
  68.1286301  44.6121931  96.4494038  68.1784306  44.4471938  97.3909561
  68.0200224  43.7449190  96.0591919  57.0122560  47.2910477  83.7386127
  57.1610680  47.9745941  83.0852800  57.8189003  47.2715567  84.2535583
  65.4190063  40.5952859  97.7653345  66.3199926  40.4559324  97.4737343
  65.4938038  40.7607314  98.7051523  59.7532869  37.9719714  96.6106531
  58.8836178  38.2653280  96.3389120  59.9892349  38.5560159  97.3313795
  69.6304498  47.0318872  96.6936060  69.3389306  47.3948853  97.5299521
  69.0176629  46.3185881  96.5149392  70.8300180  44.5971752  89.2138630
  71.6647071  45.0361556  89.3776191  70.9659309  44.1210405  88.3946876
  67.8791686  42.1551487  95.1616118  68.3545808  42.3479133  94.3534969
  66.9557251  42.2110673  94.9159502  54.7675193  43.3175654  84.7447196
  54.5221235  42.4137984  84.9427406  54.9371107  43.3192805  83.8026674
  62.4571902  34.1899331  94.1271952  62.9753846  34.9260358  93.8018440
  62.1027035  34.4963324  94.9618711  54.0370840  39.0504012  82.2433358
  53.3440085  39.1248367  81.5873394  53.7922592  38.2864356  82.7654875
  62.7084497  30.6099613  89.6472848  62.9886250  29.9422802  90.2733275
  63.4935104  30.8028709  89.1347512  60.5117965  49.7858607  81.2097875
  59.9391932  50.4048794  80.7568347  61.0850759  50.3357969  81.7437797
  66.5793355  39.0317247  93.3944424  67.5310778  39.1315345  93.4156648
  66.4096805  38.2395516  93.9042508  64.6007734  36.1172830  93.5803824
  64.0057667  36.3977843  92.8850313  64.3157431  36.6066731  94.3520566
  63.7315225  50.0695757  82.3406457  64.6645898  50.0041319  82.5439332
  63.6438438  50.9052024  81.8820990  66.3603242  49.3861628  79.3010405
  66.2816873  49.0521491  80.1946162  67.1812908  49.8783396  79.3001877
  69.0581433  42.2523367  92.5086723  69.0257753  41.3139368  92.6946407
  69.6682056  42.3307404  91.7752548  60.8964764  41.1219420  78.5513927
  61.8423868  40.9925628  78.6202345  60.5179009  40.3834082  79.0283355
  69.2075921  39.0434410  92.5545006  68.6914970  38.2592867  92.3674935
  70.0915870  38.7153127  92.7191526  66.8686648  32.7875426  88.5140819
  66.6711469  32.4790514  89.3984151  67.4786354  33.5137065  88.6438749
  74.8757983  43.3139374  91.6492760  75.6061371  43.0524662  92.2100463
  74.2664928  42.5768096  91.6894828  72.9573280  41.4547236  92.2467211
  72.2306443  41.3203201  91.6383703  72.5420567  41.7624065  93.0523929
  60.7803456  45.1737166 100.0114584  61.7006466  45.3515765 100.2054631
  60.7453039  44.2293211  99.8594283  59.0807681  39.0469396  78.4868812
  58.1739136  38.7502509  78.5631526  59.3583662  38.7499214  77.6203099
  49.9985621  40.3675760  88.9367859  49.6788406  39.5141068  88.6442233
  49.4519049  40.5824338  89.6925826  53.7765529  43.0838201  92.6537365
  53.9951539  44.0155308  92.6725399  54.1891303  42.7246175  93.4392169
  60.6969747  33.5906286  84.6413054  59.8870475  33.2453371  85.0168300
  61.3854163  33.2813830  85.2300665  62.6260295  32.6684333  86.2637350
  63.1791333  33.0879786  86.9227373  62.8630381  31.7420081  86.3060306
  58.6493394  38.6571406 102.0440114  58.5490121  39.6065763 101.9752205
  58.4314936  38.3289645 101.1716184  57.8506465  35.9056331  78.6280792
  58.7125629  36.2311230  78.8876609  58.0356810  35.1187827  78.1153857
  49.8673881  43.9878671  90.9060980  49.1737353  43.5732624  90.3930935
  50.6146872  44.0299208  90.3094399  66.0039102  34.7784858  85.7716015
  65.4237771  35.4369662  85.3894067  65.7375035  33.9562203  85.3603432
  64.4542668  34.1789916  87.9737335  64.9542447  34.2906450  87.1651654
  65.0978276  33.8750968  88.6138143  58.5124664  42.0868545 100.8605176
  58.0291746  42.8868905 101.0669065  58.5985603  42.0976490  99.9072620
  51.7810624  43.9196925  88.7826995  51.7581312  44.0184612  87.8308878
  52.0911260  44.7662076  89.1044161  54.4398002  45.9773080  92.8973610
  55.3941255  45.9457022  92.8303541  54.2410525  45.5163704  93.7123836
  55.0297384  44.5474196  95.4644407  55.8490273  45.0418275  95.4879245
  55.3034191  43.6306164  95.4361975  64.7863980  36.9384948  84.8272363
  63.8989835  37.2234599  84.6092558  65.2017969  36.7778712  83.9799640
  68.1378516  36.9631469  88.5426702  68.9138906  37.4527922  88.8151319
  67.4126650  37.3889523  88.9998572  70.5751075  37.6759089  89.6000643
  71.1695565  37.4354824  88.8893951  70.6477658  36.9566219  90.2274179
  52.7948230  51.5192699  89.9143808  52.6602698  50.7593100  89.3481806
  52.3780293  52.2433599  89.4472596  63.9307193  46.7029623  78.9220383
  64.6343044  46.9079625  79.5378038  63.2069842  47.2706385  79.1869466
  64.7605004  42.4539484  85.0422653  64.7040205  42.9108036  84.2030285
  65.3133346  41.6930169  84.8645496  68.5709810  38.2429216  85.8672773
  68.3146744  37.8425852  86.6980980  67.9462678  38.9573010  85.7422912
  72.8822147  40.9825289  88.3744064  72.3221705  41.0518479  89.1475626
  72.2765651  40.8066274  87.6543560  55.9517356  52.4162016  90.1262250
  55.8349740  53.3607449  90.0240940  55.1309803  52.1135578  90.5148049
  65.8393891  47.1412152  80.9718843  66.6739495  46.7093351  80.7896318
  65.6778234  46.9694166  81.8995737  65.4939783  43.6444266  82.3375182
  65.4388587  43.4788537  81.3963626  64.8685838  44.3520298  82.4937372
  50.2832298  38.8812330  96.1636604  50.9291162  38.3711284  96.6523830
  50.0749449  39.6181012  96.7380030  62.8085690  45.9493177 101.6628745
  63.6776850  46.1233830 101.3015380  62.3292442  46.7687594 101.5404474
  58.8035908  33.1452375  81.9160501  58.7914578  34.0894214  82.0728771
  59.6959330  32.9622520  81.6219962  56.9771870  53.0690278  93.3418179
  57.8799117  53.1013889  93.6584674  56.7509240  52.1390729  93.3564514
  58.7325472  51.8221265  90.0028257  57.7821103  51.8223127  89.8892630
  59.0357959  51.0753999  89.4864292  62.6188028  29.7395151  86.1706437
  61.8520424  29.1853638  86.3163120  63.0298733  29.8117020  87.0320589
  54.6229789  36.0279947 100.2611619  55.4861251  35.6716752 100.4714943
  54.0495200  35.6893842 100.9487023  74.4678166  57.6581803  91.0674020
  75.1056576  57.5388551  90.3637360  74.3499009  58.6062647  91.1261972
  71.2767872  57.6109231  91.0035544  70.9386384  57.4950296  90.1156079
  72.1457640  57.2100397  90.9836550  67.1354688  59.4644708  86.9932435
  66.5719553  59.3734645  86.2248723  67.0207083  58.6444612  87.4734928
  64.6819120  60.9595899  89.8316656  65.4740412  60.6186724  89.4162955
  64.9215770  61.0690874  90.7518809  72.7154247  63.1315676  82.3046900
  72.0642226  63.7169756  81.9180914  73.5098609  63.6621870  82.3641938
  66.6409874  60.2204813  82.7034035  67.4140750  59.6733800  82.5646910
  66.9935273  61.0849062  82.9148496  69.4051123  58.9258043  92.5002294
  70.0014695  58.7014066  91.7859256  69.4626095  58.1842789  93.1027741
  68.9776152  56.3797479  80.3352484  69.2301672  55.8579000  79.5735947
  68.0400711  56.2163624  80.4379168  74.0219434  55.3833257  88.1427228
  74.8082524  54.9652680  87.7917645  74.2858139  56.2879349  88.3108876
  74.1929512  60.8206107  82.8415885  73.5575345  60.8940734  83.5536789
  73.8626918  61.4099706  82.1634964  79.4227862  55.3208490  89.0460206
  80.1553033  54.7507707  89.2798036  78.6667217  54.9330091  89.4866712
  68.6972440  58.2825585  82.5376859  68.5808698  57.6070488  83.2057944
  68.8074700  57.7957959  81.7209012  71.0403981  57.7435732  86.2423549
  70.6762188  57.2166353  86.9536470  71.8971097  57.3534201  86.0690034
  76.9453282  49.0330064  93.5054815  76.6136607  49.9025475  93.2816030
  76.3498895  48.7166348  94.1848845  70.6809468  52.7725632  81.2384897
  70.8483871  53.6405868  81.6055368  70.4906637  52.9352913  80.3146186
  73.4384801  61.2342610  92.9050728  73.1385524  62.1367649  92.7966535
  73.0935861  60.9674794  93.7571880  66.8897283  57.6856407  88.9387432
  65.9647779  57.5532621  89.1465124  67.1381696  58.4650627  89.4357374
  76.8381945  53.7525151  90.5848165  75.9298823  53.6840559  90.2906926
  76.7869541  54.2297096  91.4129990  70.6598689  55.2283289  82.2231564
  70.5398314  55.6740340  83.0617044  69.9651277  55.5768607  81.6645102
  64.2506094  57.3289681  89.7731221  64.3798475  57.5824160  90.6870633
  63.5703545  57.9217389  89.4535876  68.4205581  67.9986931  85.8721695
  68.3429611  68.9494756  85.9510176  67.8167225  67.6532803  86.5296622
  78.7043592  51.9541589  92.3626039  78.0617972  52.2474122  91.7165833
  78.1998520  51.8394509  93.1679235  76.3583755  55.7004762  83.0511898
  77.2701611  55.9332149  82.8759596  75.8493402  56.2841806  82.4886977
  70.9955593  55.0601997  94.0606748  71.8416788  55.4841410  94.2041397
  70.9354231  54.4035621  94.7545311  74.9653338  60.6830581  90.4425480
  74.3362200  60.8476295  89.7401547  74.5779000  61.0972190  91.2136444
  78.8442569  61.6185019  87.7969843  78.1593608  61.9983920  87.2466877
  78.9286419  62.2280345  88.5301791  74.1455038  52.7206365  95.7187921
  73.9015970  53.4748426  95.1822197  74.4214969  53.0991713  96.5535168
  76.0993501  59.2644978  94.3965187  76.3110396  59.9076737  93.7199568
  76.0523249  58.4307294  93.9287117  73.7019730  51.8762798  91.3001759
  72.8404209  52.1744052  91.5918497  73.7282165  52.0933197  90.3682792
  70.5181299  60.4204989  87.7075565  70.9819645  60.6992692  86.9180187
  70.2538098  59.5188433  87.5248655  67.4105380  59.9676470  90.6455328
  67.9806738  60.3963739  90.0072812  68.0013492  59.6859055  91.3439514
  69.4550185  56.5428141  84.5165130  70.1574229  56.9949185  84.9839056
  69.1230814  55.9011960  85.1445023  67.9030547  55.1339898  98.8916339
  67.2729208  55.8156179  99.1251736  67.7966635  55.0222979  97.9469477
  63.1975519  54.8011694  89.8182263  62.4074573  55.0569222  89.3422374
  63.6886767  55.6160032  89.9234304  65.1490265  55.1656273  86.7765740
  64.3521428  55.2774967  87.2949236  64.9215857  55.5042925  85.9106631
  61.4813222  55.0542184  92.2497254  61.7321261  55.9389194  92.5154830
  62.0172771  54.8746786  91.4772346  85.3045322  58.4855681  88.9172516
  84.5509030  57.9163080  88.7616520  85.4392863  58.4518346  89.8643150
  70.6943950  63.3569084  84.5927235  70.5589625  64.2020619  85.0212083
  71.2353763  63.5588361  83.8293169  67.1811290  49.4360664 101.2541590
  66.7878235  48.8826862 101.9289234  67.9977430  49.7471242 101.6448108
  64.1473347  60.8744522  85.1655160  64.6597868  61.6687772  85.3160725
  64.7996060  60.1770812  85.0988762  65.9568232  63.9910278  87.2477913
  66.1334861  64.9128243  87.0598897  66.7525066  63.6768697  87.6772293
  70.0979251  50.8518543  98.8461847  70.8388964  51.4525696  98.7666309
  70.3297174  50.1096180  98.2879889  65.2420589  56.0374910  97.1240076
  65.1274104  55.1360167  97.4247175  64.3865106  56.2838607  96.7724893
  67.0799548  65.5088452  93.2488256  67.6306973  65.3805515  92.4765250
  66.2411024  65.8083341  92.8983148  74.0436414  46.8799646  93.1226128
  73.7000683  47.7701287  93.0465239  74.4115376  46.6901303  92.2595713
  62.1122264  59.2033176  85.9414731  62.9497486  59.6130184  85.7248438
  62.2900532  58.2632618  85.9114924  74.0086696  56.8708257  81.6298564
  73.4933320  57.6412861  81.8686951  73.7364005  56.1973393  82.2531625
  71.5933807  51.7157958  86.6883802  70.7375404  51.3264808  86.5089441
  72.0060759  51.7949918  85.8283587  73.1232954  49.2504301  91.0875362
  72.6197750  49.2134436  90.2743167  73.4163561  50.1597044  91.1472018
  69.3675840  49.3343031  90.0941543  70.2328837  49.1385839  89.7347433
  69.4353349  49.1053382  91.0210900  78.9820971  59.6240611  83.5651737
  78.2050413  59.2851771  83.1206899  79.6612451  59.6293235  82.8906702
  73.7973000  54.7435349  83.4558345  73.4923135  55.0581498  84.3068488
  74.7503442  54.8216769  83.4985678  72.2419431  60.9025572  85.1051299
  71.7140793  60.1678332  84.7924536  71.7406934  61.6800249  84.8591267
  77.2212277  59.0974593  90.2218345  76.5635952  59.7873854  90.3098474
  78.0252677  59.4871025  90.5652331  66.9738159  51.5645238  87.4657910
  67.5481911  51.3420420  86.7331103  67.5609141  51.6333933  88.2186512
  76.0317736  57.4518965  88.2722287  76.5449618  58.0848957  88.7743996
  76.6818960  56.8520161  87.9065647  67.3007746  53.5949699  81.4853796
  66.4645058  53.9324386  81.8063070  67.1612516  53.4598679  80.5480932
  69.2760827  48.4386487  86.1932980  68.6225239  48.1235505  85.5689594
  69.2341301  47.8162228  86.9192803  70.3872032  58.7205782  78.1086272
  69.4799093  58.4895036  78.3077421  70.8843064  57.9243402  78.2960253
  73.2940110  67.4303290  81.0282958  72.6201809  67.7334986  81.6367916
  73.6805932  68.2332370  80.6788415  72.5098567  54.9268421  90.5180627
  71.5921128  55.1483368  90.3602315  72.9258711  55.0014731  89.6592335
  73.2933615  56.3259837  85.6483308  74.0405434  56.8381234  85.3390430
  73.5625204  56.0043889  86.5087701  71.5660265  58.8218377  82.6310262
  70.6571484  58.5377410  82.7282732  71.5955349  59.2417456  81.7713569
  76.7979532  62.4324967  86.4001429  76.3441860  61.5915877  86.4566620
  76.1673499  63.0686365  86.7376210  75.7412452  53.3616953  87.6302097
  75.0035209  52.8494339  87.9612339  75.9939226  52.9217334  86.8185374
  75.2412472  64.2701463  87.3351248  75.5335446  64.8306521  86.6163613
  75.7511092  64.5630024  88.0904407  75.8424079  46.1393205  88.2243866
  76.1482956  45.2790568  87.9369781  76.5676684  46.7310825  88.0242860
  62.1348435  56.5423891  86.6125464  61.9372835  55.9493252  85.8876531
  61.5795099  56.2376102  87.3301403  70.1145159  56.4346998  88.7320057
  70.1693769  55.4820834  88.6562534  69.3036361  56.5906437  89.2161356
  71.2636353  60.3627121  79.9698340  70.8255783  59.6462980  79.5103978
  72.0046794  60.5903236  79.4083432  68.0537519  55.0524058  86.4910436
  67.2405385  55.3518228  86.8975628  68.5496513  54.6579746  87.2084918
  70.2046097  65.0481815  88.4244701  70.1622276  65.2742661  87.4953233
  71.1208796  64.8145189  88.5730502  73.6511731  55.5165882  95.3225330
  74.0061118  55.7437355  96.1819796  74.2983862  55.8484259  94.7002585
  79.3809468  58.6384318  86.0274659  79.2427366  58.8285914  85.0995848
  79.0245686  59.4003701  86.4842710  67.5451594  52.6242413  92.1071671
  68.1850973  52.4831172  91.4094634  66.7129124  52.3376927  91.7310273
  79.4078847  60.7060845  91.0385930  79.8415354  60.6136134  91.8868985
  80.1210428  60.6818345  90.4005946  68.3211898  61.9244844  88.2206663
  69.1152496  61.4295164  88.0189238  67.6103590  61.3962707  87.8574369
  64.6294661  56.0687925  84.2966416  63.6992249  56.0072381  84.5136378
  64.7252133  55.5463878  83.5003057  64.5480210  52.5942738  86.8844658
  64.8087027  53.5088071  86.7753818  65.3697382  52.1267181  87.0341271
  66.0205135  54.0080495  94.0543482  66.6928189  53.7997857  93.4056131
  65.1934922  53.8102581  93.6148715  71.9230708  50.6342436  96.0709143
  71.2758623  51.3332386  95.9773620  72.6931723  51.0678580  96.4385391
  72.0994842  58.4723201  94.1305963  73.0286902  58.6234361  93.9574930
  71.6785872  58.5607222  93.2754609  70.8983174  62.4973866  91.9004501
  70.7594259  62.1292650  92.7730439  70.1097770  63.0121505  91.7288458
  71.4931326  67.5982962  83.2430037  71.6683081  67.1271005  84.0575660
  70.8064114  68.2248728  83.4711298  72.4488389  61.8755468  89.2893338
  72.1138221  61.8356238  90.1850988  71.9492334  61.2100184  88.8163749
  66.4232633  57.2823098  94.8145920  66.2852431  56.5503337  95.4157459
  67.3337556  57.1931998  94.5330107  75.3847580  59.2211503  79.5630398
  74.7676751  58.4958331  79.4663451  74.9164069  59.9820863  79.2197472
  69.0514933  56.9943058  94.3029599  69.7614552  56.3536250  94.2616218
  69.0084242  57.2455952  95.2255780  67.7643867  53.9808276  96.1225239
  67.2281224  53.5299014  96.7746835  67.1760576  54.1154184  95.3795703
  66.0592411  70.7472325  90.0169897  66.2989009  71.3790849  90.6948916
  65.2161607  70.3960365  90.3035257  67.1746126  53.4396927  78.6851702
  66.2975593  53.3185728  78.3213949  67.6503879  52.6483005  78.4330591
  58.6948266  58.2274087  88.7793209  59.3819306  57.9135817  88.1914225
  58.5396395  59.1315451  88.5060461  63.4982989  53.1164283  93.2078233
  63.4141177  52.5089953  92.4728643  62.6765695  53.6073302  93.2087729
  70.3610052  65.7923217  85.9314223  69.5777574  66.3344897  86.0252447
  71.0602798  66.3097197  86.3308464  73.6706702  51.6017847  88.5748428
  74.1675402  50.8487809  88.2549498  72.8993684  51.6382163  88.0091638
  81.5236460  57.3058212  90.2166720  81.5126336  58.1882928  89.8460653
  80.6553839  56.9529763  90.0221257  74.7536483  60.3589534  86.1486852
  73.8192762  60.4790996  85.9791556  74.9313152  59.4562001  85.8846861
  70.2541671  53.7435230  88.3020113  69.8839459  53.1906270  88.9901018
  70.7500764  53.1393363  87.7495113  78.1409035  56.2006853  86.6836886
  78.6069487  57.0334845  86.6097188  78.5916535  55.7351835  87.3882144
  76.2085266  62.5450675  83.6823038  76.4845110  62.4307269  84.5916912
  75.3389764  62.1468159  83.6435211  76.1125697  48.5687440  90.7227787
  75.1988777  48.7991667  90.8909994  76.5418799  48.6525884  91.5741819
  75.8832156  56.7577332  93.2227681  75.2303606  57.0053240  92.5680134
  76.2612536  55.9441470  92.8890158  72.8439330  66.7937025  87.3255851
  73.0261724  65.9758681  87.7883604  73.6672316  67.0104718  86.8880741
  73.1781495  65.7205210  84.5870900  73.7069262  65.2097665  83.9741062
  73.4409715  65.4047741  85.4516433  63.6798588  63.7369080  92.3306233
  64.2652025  62.9912768  92.4634138  63.4823426  64.0473037  93.2142897
  66.5337243  66.7720327  87.3468676  65.8647618  67.2566455  86.8632716
  66.3950113  67.0189548  88.2612054  58.2716243  56.3074680  91.0510677
  58.3100342  55.7738271  91.8447795  57.7656535  55.7809886  90.4321654
  65.6507005  51.1539221  94.5473219  65.7148331  52.0154051  94.1350617
  65.5874125  50.5413222  93.8145577  65.1259277  53.2262353  98.1946253
  65.7531316  52.8439430  98.8083777  64.2687196  53.0076555  98.5601946
  61.9024820  55.0338782  84.1264608  62.1978261  54.1249461  84.0731662
  61.0012856  55.0126522  83.8045610  73.8110899  66.7546046  90.9315016
  73.6862038  65.9535786  90.4225962  74.4689990  67.2492240  90.4428986
  65.4319067  53.1094779  90.1092157  64.7105653  53.7230746  89.9699630
  66.2212323  53.6452544  90.0308802  68.2345381  50.4449205  96.3832808
  68.7579783  50.6911502  97.1459118  68.0157714  51.2769240  95.9635946
  63.6312662  52.7152880  84.2503933  63.3025368  51.8350259  84.0679039
  63.9852032  52.6600549  85.1380322  72.8792241  64.3507783  88.7598919
  72.7317203  63.4224490  88.9406489  73.7045734  64.3727873  88.2755994
  66.7454485  53.0025850  84.6179411  67.0850557  53.5311771  83.8958019
  67.1926605  53.3406256  85.3937977  76.4826362  65.1736341  89.8463791
  77.4072910  64.9679203  89.7088243  76.3141666  64.9252742  90.7553133
[truncated: 2,136,310 more chars]
