# Supplementary material for: Identifying vaccine escape sites via statistical comparisons of short-term molecular dynamics
Source: Biophys Rep (N Y). 2022 Apr 4;2(2):100056. doi: 10.1016/j.bpr.2022.100056 (PMC8978532; doi:10.1016/j.bpr.2022.100056)
Supplement: Data S1. Supporting data for all figures [file mmc2.zip › data_RajendranFerranBabbitt_2022/Figure S3 [heavy atom contacts]/0.4nm/COVOX222_bound.pdb]

HELIX    1   1 TYR     33  ASN     38  1                                   6
HELIX    2   2 GLY     72  GLN     77  1                                   6
HELIX    3   3 LYS     85  TYR     89  1                                   5
HELIX    4   4 VAL    224  SER    226  1                                   3
HELIX    5   5 ALA    282  ASP    284  1                                   3
HELIX    6   6 SER    343  TYR    345  1                                   3
HELIX    7   7 PRO    393  ASP    395  1                                   3
SHEET    1   1 1 THR    44  TYR    48  0
SHEET    2   2 1 ASN    62  ARG    71  0
SHEET    3   3 1 GLY    99  ASN   105  0
SHEET    4   4 1 LEU   120  ARG   122  0
SHEET    5   5 1 LEU   160  SER   162  0
SHEET    6   6 1 PRO   175  GLU   184  0
SHEET    7   7 1 GLN   198  SER   202  0
SHEET    8   8 1 LEU   215  SER   220  0
SHEET    9   9 1 MET   229  GLN   234  0
SHEET   10  10 1 LEU   240  ILE   246  0
SHEET   11  11 1 THR   252  TYR   254  0
SHEET   12  12 1 THR   263  ASP   267  0
SHEET   13  13 1 THR   272  GLN   276  0
SHEET   14  14 1 ALA   286  ARG   292  0
SHEET   15  15 1 THR   308  VAL   310  0
SHEET   16  16 1 MET   316  SER   319  0
SHEET   17  17 1 THR   322  SER   324  0
SHEET   18  18 1 ALA   331  ALA   337  0
SHEET   19  19 1 LEU   346  GLN   351  0
SHEET   20  20 1 PHE   375  SER   378  0
SHEET   21  21 1 ASP   383  ILE   388  0
SHEET   22  22 1 VAL   398  TYR   404  0
SHEET   23  23 1 PRO   408  PHE   410  0
SHEET   24  24 1 LYS   415  ASP   417  0
LINK         ND2 ASN    11                 C1  4YB   419
LINK         O4  4YB   419                 C1  0YB   420
ATOM      1  N   THR     1     -44.228  -2.318 -86.643  1.00  0.00           N
ATOM      2  H1  THR     1     -44.692  -1.446 -86.853  1.00  0.00           H
ATOM      3  H2  THR     1     -44.859  -2.923 -86.138  1.00  0.00           H
ATOM      4  H3  THR     1     -43.946  -2.766 -87.503  1.00  0.00           H
ATOM      5  CA  THR     1     -43.035  -2.051 -85.816  1.00  0.00           C
ATOM      6  HA  THR     1     -42.566  -3.012 -85.602  1.00  0.00           H
ATOM      7  CB  THR     1     -41.993  -1.190 -86.556  1.00  0.00           C
ATOM      8  HB  THR     1     -41.183  -0.984 -85.858  1.00  0.00           H
ATOM      9  CG2 THR     1     -41.395  -1.925 -87.761  1.00  0.00           C
ATOM     10 HG21 THR     1     -42.167  -2.134 -88.502  1.00  0.00           H
ATOM     11 HG22 THR     1     -40.620  -1.307 -88.217  1.00  0.00           H
ATOM     12 HG23 THR     1     -40.947  -2.863 -87.432  1.00  0.00           H
ATOM     13  OG1 THR     1     -42.534   0.047 -86.979  1.00  0.00           O
ATOM     14  HG1 THR     1     -41.829   0.575 -87.361  1.00  0.00           H
ATOM     15  C   THR     1     -43.439  -1.432 -84.476  1.00  0.00           C
ATOM     16  O   THR     1     -43.954  -0.314 -84.425  1.00  0.00           O
ATOM     17  N   ASN     2     -43.192  -2.180 -83.392  1.00  0.00           N
ATOM     18  H   ASN     2     -42.776  -3.092 -83.513  1.00  0.00           H
ATOM     19  CA  ASN     2     -43.409  -1.729 -82.020  1.00  0.00           C
ATOM     20  HA  ASN     2     -44.376  -1.225 -81.978  1.00  0.00           H
ATOM     21  CB  ASN     2     -43.483  -2.935 -81.064  1.00  0.00           C
ATOM     22  HB2 ASN     2     -44.394  -3.486 -81.304  1.00  0.00           H
ATOM     23  HB3 ASN     2     -43.588  -2.580 -80.038  1.00  0.00           H
ATOM     24  CG  ASN     2     -42.295  -3.905 -81.133  1.00  0.00           C
ATOM     25  OD1 ASN     2     -41.147  -3.508 -81.329  1.00  0.00           O
ATOM     26  ND2 ASN     2     -42.573  -5.200 -80.961  1.00  0.00           N
ATOM     27 HD21 ASN     2     -41.831  -5.884 -80.988  1.00  0.00           H
ATOM     28 HD22 ASN     2     -43.525  -5.493 -80.794  1.00  0.00           H
ATOM     29  C   ASN     2     -42.339  -0.717 -81.587  1.00  0.00           C
ATOM     30  O   ASN     2     -41.268  -0.635 -82.188  1.00  0.00           O
ATOM     31  N   LEU     3     -42.641   0.043 -80.527  1.00  0.00           N
ATOM     32  H   LEU     3     -43.541  -0.072 -80.084  1.00  0.00           H
ATOM     33  CA  LEU     3     -41.729   1.012 -79.928  1.00  0.00           C
ATOM     34  HA  LEU     3     -41.226   1.551 -80.728  1.00  0.00           H
ATOM     35  CB  LEU     3     -42.505   2.030 -79.072  1.00  0.00           C
ATOM     36  HB2 LEU     3     -43.216   1.499 -78.436  1.00  0.00           H
ATOM     37  HB3 LEU     3     -41.787   2.525 -78.416  1.00  0.00           H
ATOM     38  CG  LEU     3     -43.240   3.135 -79.866  1.00  0.00           C
ATOM     39  HG  LEU     3     -42.509   3.663 -80.482  1.00  0.00           H
ATOM     40  CD1 LEU     3     -44.358   2.611 -80.784  1.00  0.00           C
ATOM     41 HD11 LEU     3     -45.024   1.951 -80.227  1.00  0.00           H
ATOM     42 HD12 LEU     3     -44.937   3.444 -81.182  1.00  0.00           H
ATOM     43 HD13 LEU     3     -43.928   2.072 -81.628  1.00  0.00           H
ATOM     44  CD2 LEU     3     -43.838   4.145 -78.874  1.00  0.00           C
ATOM     45 HD21 LEU     3     -43.050   4.561 -78.244  1.00  0.00           H
ATOM     46 HD22 LEU     3     -44.314   4.963 -79.415  1.00  0.00           H
ATOM     47 HD23 LEU     3     -44.581   3.656 -78.242  1.00  0.00           H
ATOM     48  C   LEU     3     -40.673   0.290 -79.081  1.00  0.00           C
ATOM     49  O   LEU     3     -40.950  -0.766 -78.508  1.00  0.00           O
ATOM     50  N   CYX     4     -39.472   0.882 -78.980  1.00  0.00           N
ATOM     51  H   CYX     4     -39.300   1.747 -79.472  1.00  0.00           H
ATOM     52  CA  CYX     4     -38.401   0.362 -78.135  1.00  0.00           C
ATOM     53  HA  CYX     4     -38.347  -0.709 -78.310  1.00  0.00           H
ATOM     54  CB  CYX     4     -37.050   0.965 -78.523  1.00  0.00           C
ATOM     55  HB2 CYX     4     -37.119   2.052 -78.463  1.00  0.00           H
ATOM     56  HB3 CYX     4     -36.314   0.643 -77.788  1.00  0.00           H
ATOM     57  SG  CYX     4     -36.428   0.518 -80.165  1.00  0.00           S
ATOM     58  C   CYX     4     -38.689   0.632 -76.647  1.00  0.00           C
ATOM     59  O   CYX     4     -39.226   1.694 -76.325  1.00  0.00           O
ATOM     60  N   PRO     5     -38.327  -0.296 -75.736  1.00  0.00           N
ATOM     61  CD  PRO     5     -37.811  -1.701 -76.068  1.00  0.00           C
ATOM     62  HD2 PRO     5     -36.796  -1.653 -76.461  1.00  0.00           H
ATOM     63  HD3 PRO     5     -38.473  -2.173 -76.793  1.00  0.00           H
ATOM     64  CG  PRO     5     -37.843  -2.558 -74.713  1.00  0.00           C
ATOM     65  HG2 PRO     5     -36.821  -2.676 -74.354  1.00  0.00           H
ATOM     66  HG3 PRO     5     -38.305  -3.533 -74.868  1.00  0.00           H
ATOM     67  CB  PRO     5     -38.671  -1.680 -73.661  1.00  0.00           C
ATOM     68  HB2 PRO     5     -38.272  -1.758 -72.651  1.00  0.00           H
ATOM     69  HB3 PRO     5     -39.704  -2.029 -73.665  1.00  0.00           H
ATOM     70  CA  PRO     5     -38.648  -0.177 -74.240  1.00  0.00           C
ATOM     71  HA  PRO     5     -39.637   0.265 -74.108  1.00  0.00           H
ATOM     72  C   PRO     5     -37.610   0.706 -73.526  1.00  0.00           C
ATOM     73  O   PRO     5     -36.748   0.207 -72.801  1.00  0.00           O
ATOM     74  N   PHE     6     -37.714   2.029 -73.718  1.00  0.00           N
ATOM     75  H   PHE     6     -38.409   2.368 -74.369  1.00  0.00           H
ATOM     76  CA  PHE     6     -37.116   3.022 -72.828  1.00  0.00           C
ATOM     77  HA  PHE     6     -36.195   2.621 -72.406  1.00  0.00           H
ATOM     78  CB  PHE     6     -36.784   4.303 -73.611  1.00  0.00           C
ATOM     79  HB2 PHE     6     -37.701   4.663 -74.081  1.00  0.00           H
ATOM     80  HB3 PHE     6     -36.468   5.067 -72.901  1.00  0.00           H
ATOM     81  CG  PHE     6     -35.691   4.197 -74.665  1.00  0.00           C
ATOM     82  CD1 PHE     6     -34.482   3.520 -74.396  1.00  0.00           C
ATOM     83  HD1 PHE     6     -34.326   3.028 -73.447  1.00  0.00           H
ATOM     84  CE1 PHE     6     -33.455   3.496 -75.356  1.00  0.00           C
ATOM     85  HE1 PHE     6     -32.532   2.976 -75.145  1.00  0.00           H
ATOM     86  CZ  PHE     6     -33.617   4.164 -76.580  1.00  0.00           C
ATOM     87  HZ  PHE     6     -32.820   4.158 -77.310  1.00  0.00           H
ATOM     88  CE2 PHE     6     -34.812   4.853 -76.846  1.00  0.00           C
ATOM     89  HE2 PHE     6     -34.930   5.391 -77.772  1.00  0.00           H
ATOM     90  CD2 PHE     6     -35.849   4.861 -75.898  1.00  0.00           C
ATOM     91  HD2 PHE     6     -36.757   5.406 -76.110  1.00  0.00           H
ATOM     92  C   PHE     6     -38.056   3.347 -71.656  1.00  0.00           C
ATOM     93  O   PHE     6     -37.588   3.850 -70.637  1.00  0.00           O
ATOM     94  N   GLY     7     -39.361   3.047 -71.769  1.00  0.00           N
ATOM     95  H   GLY     7     -39.698   2.629 -72.625  1.00  0.00           H
ATOM     96  CA  GLY     7     -40.332   3.259 -70.701  1.00  0.00           C
ATOM     97  HA2 GLY     7     -40.289   4.301 -70.382  1.00  0.00           H
ATOM     98  HA3 GLY     7     -41.326   3.059 -71.103  1.00  0.00           H
ATOM     99  C   GLY     7     -40.105   2.348 -69.488  1.00  0.00           C
ATOM    100  O   GLY     7     -40.565   2.679 -68.397  1.00  0.00           O
ATOM    101  N   GLU     8     -39.376   1.234 -69.666  1.00  0.00           N
ATOM    102  H   GLU     8     -39.024   1.026 -70.589  1.00  0.00           H
ATOM    103  CA  GLU     8     -39.013   0.308 -68.599  1.00  0.00           C
ATOM    104  HA  GLU     8     -39.819   0.280 -67.865  1.00  0.00           H
ATOM    105  CB  GLU     8     -38.853  -1.107 -69.183  1.00  0.00           C
ATOM    106  HB2 GLU     8     -38.056  -1.110 -69.930  1.00  0.00           H
ATOM    107  HB3 GLU     8     -38.564  -1.774 -68.371  1.00  0.00           H
ATOM    108  CG  GLU     8     -40.153  -1.624 -69.826  1.00  0.00           C
ATOM    109  HG2 GLU     8     -40.978  -1.472 -69.129  1.00  0.00           H
ATOM    110  HG3 GLU     8     -40.361  -1.049 -70.730  1.00  0.00           H
ATOM    111  CD  GLU     8     -40.102  -3.114 -70.179  1.00  0.00           C
ATOM    112  OE1 GLU     8     -39.698  -3.909 -69.301  1.00  0.00           O
ATOM    113  OE2 GLU     8     -40.483  -3.439 -71.324  1.00  0.00           O
ATOM    114  C   GLU     8     -37.725   0.738 -67.881  1.00  0.00           C
ATOM    115  O   GLU     8     -37.582   0.452 -66.692  1.00  0.00           O
ATOM    116  N   VAL     9     -36.798   1.408 -68.588  1.00  0.00           N
ATOM    117  H   VAL     9     -36.987   1.626 -69.556  1.00  0.00           H
ATOM    118  CA  VAL     9     -35.475   1.758 -68.076  1.00  0.00           C
ATOM    119  HA  VAL     9     -35.158   0.977 -67.382  1.00  0.00           H
ATOM    120  CB  VAL     9     -34.447   1.795 -69.232  1.00  0.00           C
ATOM    121  HB  VAL     9     -34.749   2.557 -69.953  1.00  0.00           H
ATOM    122  CG1 VAL     9     -33.051   2.158 -68.701  1.00  0.00           C
ATOM    123 HG11 VAL     9     -32.723   1.421 -67.967  1.00  0.00           H
ATOM    124 HG12 VAL     9     -32.338   2.186 -69.521  1.00  0.00           H
ATOM    125 HG13 VAL     9     -33.066   3.142 -68.238  1.00  0.00           H
ATOM    126  CG2 VAL     9     -34.357   0.446 -69.965  1.00  0.00           C
ATOM    127 HG21 VAL     9     -35.318   0.190 -70.410  1.00  0.00           H
ATOM    128 HG22 VAL     9     -33.620   0.508 -70.765  1.00  0.00           H
ATOM    129 HG23 VAL     9     -34.064  -0.341 -69.270  1.00  0.00           H
ATOM    130  C   VAL     9     -35.523   3.085 -67.307  1.00  0.00           C
ATOM    131  O   VAL     9     -35.105   3.127 -66.150  1.00  0.00           O
ATOM    132  N   PHE    10     -36.035   4.149 -67.946  1.00  0.00           N
ATOM    133  H   PHE    10     -36.362   4.032 -68.894  1.00  0.00           H
ATOM    134  CA  PHE    10     -36.134   5.494 -67.380  1.00  0.00           C
ATOM    135  HA  PHE    10     -35.168   5.758 -66.951  1.00  0.00           H
ATOM    136  CB  PHE    10     -36.456   6.501 -68.498  1.00  0.00           C
ATOM    137  HB2 PHE    10     -37.292   6.125 -69.089  1.00  0.00           H
ATOM    138  HB3 PHE    10     -36.796   7.429 -68.036  1.00  0.00           H
ATOM    139  CG  PHE    10     -35.305   6.850 -69.430  1.00  0.00           C
ATOM    140  CD1 PHE    10     -34.950   6.001 -70.497  1.00  0.00           C
ATOM    141  HD1 PHE    10     -35.453   5.060 -70.635  1.00  0.00           H
ATOM    142  CE1 PHE    10     -33.939   6.374 -71.399  1.00  0.00           C
ATOM    143  HE1 PHE    10     -33.682   5.722 -72.220  1.00  0.00           H
ATOM    144  CZ  PHE    10     -33.258   7.590 -71.226  1.00  0.00           C
ATOM    145  HZ  PHE    10     -32.479   7.872 -71.917  1.00  0.00           H
ATOM    146  CE2 PHE    10     -33.590   8.432 -70.151  1.00  0.00           C
ATOM    147  HE2 PHE    10     -33.065   9.364 -70.013  1.00  0.00           H
ATOM    148  CD2 PHE    10     -34.613   8.066 -69.260  1.00  0.00           C
ATOM    149  HD2 PHE    10     -34.873   8.729 -68.448  1.00  0.00           H
ATOM    150  C   PHE    10     -37.190   5.597 -66.266  1.00  0.00           C
ATOM    151  O   PHE    10     -37.155   6.568 -65.509  1.00  0.00           O
ATOM    152  N   ASN    11     -38.102   4.616 -66.149  1.00  0.00           N
ATOM    153  H   ASN    11     -38.074   3.846 -66.802  1.00  0.00           H
ATOM    154  CA  ASN    11     -39.137   4.569 -65.120  1.00  0.00           C
ATOM    155  C   ASN    11     -39.203   3.170 -64.487  1.00  0.00           C
ATOM    156  O   ASN    11     -40.281   2.598 -64.320  1.00  0.00           O
ATOM    157  CB  ASN    11     -40.462   5.030 -65.650  1.00  0.00           C
ATOM    158  CG  ASN    11     -40.429   6.476 -66.124  1.00  0.00           C
ATOM    159  ND2 ASN    11     -39.405   7.221 -65.702  1.00  0.00           N
ATOM    160  OD1 ASN    11     -41.313   6.912 -66.858  1.00  0.00           O
ATOM    161  N   ALA    12     -38.030   2.635 -64.112  1.00  0.00           N
ATOM    162  H   ALA    12     -37.179   3.137 -64.322  1.00  0.00           H
ATOM    163  CA  ALA    12     -37.922   1.537 -63.160  1.00  0.00           C
ATOM    164  HA  ALA    12     -38.647   0.764 -63.421  1.00  0.00           H
ATOM    165  CB  ALA    12     -36.520   0.924 -63.226  1.00  0.00           C
ATOM    166  HB1 ALA    12     -35.770   1.672 -62.968  1.00  0.00           H
ATOM    167  HB2 ALA    12     -36.451   0.093 -62.523  1.00  0.00           H
ATOM    168  HB3 ALA    12     -36.323   0.553 -64.232  1.00  0.00           H
ATOM    169  C   ALA    12     -38.222   2.064 -61.752  1.00  0.00           C
ATOM    170  O   ALA    12     -37.790   3.163 -61.398  1.00  0.00           O
ATOM    171  N   THR    13     -38.941   1.270 -60.945  1.00  0.00           N
ATOM    172  H   THR    13     -39.261   0.377 -61.292  1.00  0.00           H
ATOM    173  CA  THR    13     -39.307   1.624 -59.571  1.00  0.00           C
ATOM    174  HA  THR    13     -39.778   2.608 -59.586  1.00  0.00           H
ATOM    175  CB  THR    13     -40.337   0.604 -59.043  1.00  0.00           C
ATOM    176  HB  THR    13     -39.903  -0.395 -59.093  1.00  0.00           H
ATOM    177  CG2 THR    13     -40.765   0.876 -57.594  1.00  0.00           C
ATOM    178 HG21 THR    13     -41.107   1.907 -57.491  1.00  0.00           H
ATOM    179 HG22 THR    13     -41.575   0.200 -57.316  1.00  0.00           H
ATOM    180 HG23 THR    13     -39.930   0.704 -56.915  1.00  0.00           H
ATOM    181  OG1 THR    13     -41.496   0.631 -59.854  1.00  0.00           O
ATOM    182  HG1 THR    13     -42.094  -0.056 -59.554  1.00  0.00           H
ATOM    183  C   THR    13     -38.065   1.702 -58.667  1.00  0.00           C
ATOM    184  O   THR    13     -38.041   2.512 -57.740  1.00  0.00           O
ATOM    185  N   ARG    14     -37.030   0.902 -58.972  1.00  0.00           N
ATOM    186  H   ARG    14     -37.131   0.269 -59.752  1.00  0.00           H
ATOM    187  CA  ARG    14     -35.729   0.917 -58.318  1.00  0.00           C
ATOM    188  HA  ARG    14     -35.587   1.868 -57.803  1.00  0.00           H
ATOM    189  CB  ARG    14     -35.610  -0.232 -57.298  1.00  0.00           C
ATOM    190  HB2 ARG    14     -35.798  -1.175 -57.813  1.00  0.00           H
ATOM    191  HB3 ARG    14     -34.585  -0.260 -56.925  1.00  0.00           H
ATOM    192  CG  ARG    14     -36.558  -0.148 -56.093  1.00  0.00           C
ATOM    193  HG2 ARG    14     -37.590  -0.079 -56.437  1.00  0.00           H
ATOM    194  HG3 ARG    14     -36.458  -1.073 -55.523  1.00  0.00           H
ATOM    195  CD  ARG    14     -36.242   1.035 -55.168  1.00  0.00           C
ATOM    196  HD2 ARG    14     -35.208   0.966 -54.828  1.00  0.00           H
ATOM    197  HD3 ARG    14     -36.363   1.969 -55.715  1.00  0.00           H
ATOM    198  NE  ARG    14     -37.144   1.061 -54.005  1.00  0.00           N
ATOM    199  HE  ARG    14     -37.938   1.681 -54.070  1.00  0.00           H
ATOM    200  CZ  ARG    14     -37.014   0.319 -52.889  1.00  0.00           C
ATOM    201  NH1 ARG    14     -35.991  -0.532 -52.719  1.00  0.00           N
ATOM    202 HH11 ARG    14     -35.291  -0.630 -53.440  1.00  0.00           H
ATOM    203 HH12 ARG    14     -35.924  -1.079 -51.872  1.00  0.00           H
ATOM    204  NH2 ARG    14     -37.935   0.430 -51.923  1.00  0.00           N
ATOM    205 HH21 ARG    14     -38.715   1.061 -52.039  1.00  0.00           H
ATOM    206 HH22 ARG    14     -37.855  -0.126 -51.084  1.00  0.00           H
ATOM    207  C   ARG    14     -34.650   0.778 -59.392  1.00  0.00           C
ATOM    208  O   ARG    14     -34.673  -0.161 -60.189  1.00  0.00           O
ATOM    209  N   PHE    15     -33.689   1.708 -59.372  1.00  0.00           N
ATOM    210  H   PHE    15     -33.752   2.454 -58.695  1.00  0.00           H
ATOM    211  CA  PHE    15     -32.466   1.648 -60.165  1.00  0.00           C
ATOM    212  HA  PHE    15     -32.667   1.147 -61.113  1.00  0.00           H
ATOM    213  CB  PHE    15     -31.983   3.075 -60.475  1.00  0.00           C
ATOM    214  HB2 PHE    15     -32.130   3.702 -59.595  1.00  0.00           H
ATOM    215  HB3 PHE    15     -30.909   3.033 -60.662  1.00  0.00           H
ATOM    216  CG  PHE    15     -32.633   3.753 -61.676  1.00  0.00           C
ATOM    217  CD1 PHE    15     -34.035   3.791 -61.837  1.00  0.00           C
ATOM    218  HD1 PHE    15     -34.689   3.344 -61.105  1.00  0.00           H
ATOM    219  CE1 PHE    15     -34.606   4.415 -62.961  1.00  0.00           C
ATOM    220  HE1 PHE    15     -35.679   4.433 -63.083  1.00  0.00           H
ATOM    221  CZ  PHE    15     -33.782   5.025 -63.921  1.00  0.00           C
ATOM    222  HZ  PHE    15     -34.222   5.508 -64.779  1.00  0.00           H
ATOM    223  CE2 PHE    15     -32.388   5.007 -63.760  1.00  0.00           C
ATOM    224  HE2 PHE    15     -31.755   5.481 -64.493  1.00  0.00           H
ATOM    225  CD2 PHE    15     -31.816   4.370 -62.645  1.00  0.00           C
ATOM    226  HD2 PHE    15     -30.742   4.362 -62.537  1.00  0.00           H
ATOM    227  C   PHE    15     -31.405   0.831 -59.411  1.00  0.00           C
ATOM    228  O   PHE    15     -31.540   0.557 -58.216  1.00  0.00           O
ATOM    229  N   ALA    16     -30.343   0.441 -60.129  1.00  0.00           N
ATOM    230  H   ALA    16     -30.294   0.691 -61.106  1.00  0.00           H
ATOM    231  CA  ALA    16     -29.215  -0.299 -59.577  1.00  0.00           C
ATOM    232  HA  ALA    16     -29.596  -1.078 -58.915  1.00  0.00           H
ATOM    233  CB  ALA    16     -28.453  -0.979 -60.717  1.00  0.00           C
ATOM    234  HB1 ALA    16     -28.050  -0.229 -61.398  1.00  0.00           H
ATOM    235  HB2 ALA    16     -27.634  -1.569 -60.308  1.00  0.00           H
ATOM    236  HB3 ALA    16     -29.121  -1.642 -61.257  1.00  0.00           H
ATOM    237  C   ALA    16     -28.262   0.602 -58.785  1.00  0.00           C
ATOM    238  O   ALA    16     -28.207   1.815 -58.992  1.00  0.00           O
ATOM    239  N   SER    17     -27.453  -0.037 -57.929  1.00  0.00           N
ATOM    240  H   SER    17     -27.590  -1.028 -57.789  1.00  0.00           H
ATOM    241  CA  SER    17     -26.188   0.512 -57.456  1.00  0.00           C
ATOM    242  HA  SER    17     -26.347   1.525 -57.082  1.00  0.00           H
ATOM    243  CB  SER    17     -25.636  -0.355 -56.321  1.00  0.00           C
ATOM    244  HB2 SER    17     -25.439  -1.358 -56.701  1.00  0.00           H
ATOM    245  HB3 SER    17     -24.706   0.079 -55.961  1.00  0.00           H
ATOM    246  OG  SER    17     -26.544  -0.442 -55.244  1.00  0.00           O
ATOM    247  HG  SER    17     -26.155  -0.995 -54.562  1.00  0.00           H
ATOM    248  C   SER    17     -25.198   0.549 -58.629  1.00  0.00           C
ATOM    249  O   SER    17     -25.256  -0.304 -59.517  1.00  0.00           O
ATOM    250  N   VAL    18     -24.295   1.538 -58.636  1.00  0.00           N
ATOM    251  H   VAL    18     -24.275   2.199 -57.873  1.00  0.00           H
ATOM    252  CA  VAL    18     -23.422   1.802 -59.780  1.00  0.00           C
ATOM    253  HA  VAL    18     -24.045   1.715 -60.669  1.00  0.00           H
ATOM    254  CB  VAL    18     -22.924   3.263 -59.724  1.00  0.00           C
ATOM    255  HB  VAL    18     -23.798   3.899 -59.583  1.00  0.00           H
ATOM    256  CG1 VAL    18     -21.968   3.516 -58.547  1.00  0.00           C
ATOM    257 HG11 VAL    18     -21.106   2.856 -58.601  1.00  0.00           H
ATOM    258 HG12 VAL    18     -21.624   4.547 -58.569  1.00  0.00           H
ATOM    259 HG13 VAL    18     -22.487   3.349 -57.605  1.00  0.00           H
ATOM    260  CG2 VAL    18     -22.278   3.700 -61.051  1.00  0.00           C
ATOM    261 HG21 VAL    18     -22.926   3.435 -61.885  1.00  0.00           H
ATOM    262 HG22 VAL    18     -22.127   4.778 -61.055  1.00  0.00           H
ATOM    263 HG23 VAL    18     -21.316   3.221 -61.201  1.00  0.00           H
ATOM    264  C   VAL    18     -22.301   0.761 -59.955  1.00  0.00           C
ATOM    265  O   VAL    18     -21.782   0.648 -61.063  1.00  0.00           O
ATOM    266  N   TYR    19     -21.965  -0.031 -58.921  1.00  0.00           N
ATOM    267  H   TYR    19     -22.420   0.093 -58.028  1.00  0.00           H
ATOM    268  CA  TYR    19     -21.047  -1.163 -59.063  1.00  0.00           C
ATOM    269  HA  TYR    19     -20.197  -0.829 -59.660  1.00  0.00           H
ATOM    270  CB  TYR    19     -20.500  -1.586 -57.683  1.00  0.00           C
ATOM    271  HB2 TYR    19     -20.300  -0.700 -57.082  1.00  0.00           H
ATOM    272  HB3 TYR    19     -19.541  -2.079 -57.847  1.00  0.00           H
ATOM    273  CG  TYR    19     -21.379  -2.516 -56.867  1.00  0.00           C
ATOM    274  CD1 TYR    19     -22.506  -2.017 -56.191  1.00  0.00           C
ATOM    275  HD1 TYR    19     -22.736  -0.963 -56.234  1.00  0.00           H
ATOM    276  CE1 TYR    19     -23.339  -2.889 -55.467  1.00  0.00           C
ATOM    277  HE1 TYR    19     -24.209  -2.505 -54.957  1.00  0.00           H
ATOM    278  CZ  TYR    19     -23.036  -4.269 -55.405  1.00  0.00           C
ATOM    279  OH  TYR    19     -23.838  -5.114 -54.696  1.00  0.00           O
ATOM    280  HH  TYR    19     -24.580  -4.668 -54.282  1.00  0.00           H
ATOM    281  CE2 TYR    19     -21.891  -4.766 -56.070  1.00  0.00           C
ATOM    282  HE2 TYR    19     -21.647  -5.818 -56.021  1.00  0.00           H
ATOM    283  CD2 TYR    19     -21.070  -3.887 -56.796  1.00  0.00           C
ATOM    284  HD2 TYR    19     -20.198  -4.267 -57.301  1.00  0.00           H
ATOM    285  C   TYR    19     -21.730  -2.328 -59.803  1.00  0.00           C
ATOM    286  O   TYR    19     -21.095  -2.978 -60.633  1.00  0.00           O
ATOM    287  N   ALA    20     -23.025  -2.555 -59.525  1.00  0.00           N
ATOM    288  H   ALA    20     -23.473  -1.955 -58.847  1.00  0.00           H
ATOM    289  CA  ALA    20     -23.853  -3.623 -60.077  1.00  0.00           C
ATOM    290  HA  ALA    20     -23.206  -4.342 -60.578  1.00  0.00           H
ATOM    291  CB  ALA    20     -24.552  -4.348 -58.920  1.00  0.00           C
ATOM    292  HB1 ALA    20     -25.208  -3.657 -58.388  1.00  0.00           H
ATOM    293  HB2 ALA    20     -25.139  -5.183 -59.300  1.00  0.00           H
ATOM    294  HB3 ALA    20     -23.807  -4.738 -58.228  1.00  0.00           H
ATOM    295  C   ALA    20     -24.829  -3.079 -61.133  1.00  0.00           C
ATOM    296  O   ALA    20     -25.999  -3.465 -61.159  1.00  0.00           O
ATOM    297  N   TRP    21     -24.345  -2.161 -61.983  1.00  0.00           N
ATOM    298  H   TRP    21     -23.371  -1.904 -61.906  1.00  0.00           H
ATOM    299  CA  TRP    21     -25.134  -1.416 -62.957  1.00  0.00           C
ATOM    300  HA  TRP    21     -25.882  -0.838 -62.413  1.00  0.00           H
ATOM    301  CB  TRP    21     -24.219  -0.422 -63.688  1.00  0.00           C
ATOM    302  HB2 TRP    21     -23.868   0.316 -62.964  1.00  0.00           H
ATOM    303  HB3 TRP    21     -24.819   0.112 -64.423  1.00  0.00           H
ATOM    304  CG  TRP    21     -23.018  -0.990 -64.392  1.00  0.00           C
ATOM    305  CD1 TRP    21     -21.762  -1.274 -63.765  1.00  0.00           C
ATOM    306  HD1 TRP    21     -21.547  -1.130 -62.718  1.00  0.00           H
ATOM    307  NE1 TRP    21     -20.797  -1.794 -64.748  1.00  0.00           N
ATOM    308  HE1 TRP    21     -19.843  -2.049 -64.522  1.00  0.00           H
ATOM    309  CE2 TRP    21     -21.440  -1.878 -66.073  1.00  0.00           C
ATOM    310  CZ2 TRP    21     -20.976  -2.289 -67.327  1.00  0.00           C
ATOM    311  HZ2 TRP    21     -19.961  -2.628 -67.441  1.00  0.00           H
ATOM    312  CH2 TRP    21     -21.848  -2.263 -68.431  1.00  0.00           C
ATOM    313  HH2 TRP    21     -21.491  -2.584 -69.399  1.00  0.00           H
ATOM    314  CZ3 TRP    21     -23.172  -1.829 -68.286  1.00  0.00           C
ATOM    315  HZ3 TRP    21     -23.820  -1.819 -69.146  1.00  0.00           H
ATOM    316  CE3 TRP    21     -23.675  -1.397 -67.039  1.00  0.00           C
ATOM    317  HE3 TRP    21     -24.691  -1.056 -66.965  1.00  0.00           H
ATOM    318  CD2 TRP    21     -22.861  -1.394 -65.893  1.00  0.00           C
ATOM    319  C   TRP    21     -25.851  -2.345 -63.942  1.00  0.00           C
ATOM    320  O   TRP    21     -25.237  -3.233 -64.532  1.00  0.00           O
ATOM    321  N   ASN    22     -27.159  -2.110 -64.124  1.00  0.00           N
ATOM    322  H   ASN    22     -27.600  -1.364 -63.605  1.00  0.00           H
ATOM    323  CA  ASN    22     -27.990  -2.837 -65.078  1.00  0.00           C
ATOM    324  HA  ASN    22     -27.819  -3.907 -64.950  1.00  0.00           H
ATOM    325  CB  ASN    22     -29.481  -2.540 -64.832  1.00  0.00           C
ATOM    326  HB2 ASN    22     -29.644  -1.467 -64.933  1.00  0.00           H
ATOM    327  HB3 ASN    22     -30.062  -3.042 -65.607  1.00  0.00           H
ATOM    328  CG  ASN    22     -30.033  -3.000 -63.478  1.00  0.00           C
ATOM    329  OD1 ASN    22     -30.967  -2.388 -62.963  1.00  0.00           O
ATOM    330  ND2 ASN    22     -29.477  -4.066 -62.892  1.00  0.00           N
ATOM    331 HD21 ASN    22     -29.826  -4.391 -62.002  1.00  0.00           H
ATOM    332 HD22 ASN    22     -28.713  -4.549 -63.343  1.00  0.00           H
ATOM    333  C   ASN    22     -27.628  -2.461 -66.517  1.00  0.00           C
ATOM    334  O   ASN    22     -27.143  -1.363 -66.778  1.00  0.00           O
ATOM    335  N   ARG    23     -27.932  -3.379 -67.441  1.00  0.00           N
ATOM    336  H   ARG    23     -28.318  -4.257 -67.125  1.00  0.00           H
ATOM    337  CA  ARG    23     -27.893  -3.184 -68.885  1.00  0.00           C
ATOM    338  HA  ARG    23     -27.941  -2.117 -69.107  1.00  0.00           H
ATOM    339  CB  ARG    23     -26.576  -3.739 -69.465  1.00  0.00           C
ATOM    340  HB2 ARG    23     -25.766  -3.081 -69.156  1.00  0.00           H
ATOM    341  HB3 ARG    23     -26.387  -4.730 -69.048  1.00  0.00           H
ATOM    342  CG  ARG    23     -26.588  -3.858 -71.002  1.00  0.00           C
ATOM    343  HG2 ARG    23     -27.259  -4.671 -71.282  1.00  0.00           H
ATOM    344  HG3 ARG    23     -26.968  -2.937 -71.446  1.00  0.00           H
ATOM    345  CD  ARG    23     -25.208  -4.168 -71.592  1.00  0.00           C
ATOM    346  HD2 ARG    23     -24.715  -4.935 -70.994  1.00  0.00           H
ATOM    347  HD3 ARG    23     -25.350  -4.554 -72.601  1.00  0.00           H
ATOM    348  NE  ARG    23     -24.363  -2.966 -71.652  1.00  0.00           N
ATOM    349  HE  ARG    23     -24.584  -2.234 -70.992  1.00  0.00           H
ATOM    350  CZ  ARG    23     -23.370  -2.740 -72.530  1.00  0.00           C
ATOM    351  NH1 ARG    23     -23.001  -3.661 -73.433  1.00  0.00           N
ATOM    352 HH11 ARG    23     -23.473  -4.553 -73.467  1.00  0.00           H
ATOM    353 HH12 ARG    23     -22.252  -3.460 -74.081  1.00  0.00           H
ATOM    354  NH2 ARG    23     -22.736  -1.562 -72.502  1.00  0.00           N
ATOM    355 HH21 ARG    23     -23.006  -0.859 -71.829  1.00  0.00           H
ATOM    356 HH22 ARG    23     -21.987  -1.375 -73.154  1.00  0.00           H
ATOM    357  C   ARG    23     -29.130  -3.856 -69.483  1.00  0.00           C
ATOM    358  O   ARG    23     -29.523  -4.942 -69.051  1.00  0.00           O
ATOM    359  N   LYS    24     -29.708  -3.212 -70.505  1.00  0.00           N
ATOM    360  H   LYS    24     -29.330  -2.324 -70.802  1.00  0.00           H
ATOM    361  CA  LYS    24     -30.812  -3.753 -71.280  1.00  0.00           C
ATOM    362  HA  LYS    24     -30.889  -4.824 -71.084  1.00  0.00           H
ATOM    363  CB  LYS    24     -32.136  -3.107 -70.844  1.00  0.00           C
ATOM    364  HB2 LYS    24     -32.277  -3.289 -69.778  1.00  0.00           H
ATOM    365  HB3 LYS    24     -32.104  -2.030 -71.015  1.00  0.00           H
ATOM    366  CG  LYS    24     -33.313  -3.718 -71.619  1.00  0.00           C
ATOM    367  HG2 LYS    24     -33.272  -3.391 -72.659  1.00  0.00           H
ATOM    368  HG3 LYS    24     -33.233  -4.806 -71.589  1.00  0.00           H
ATOM    369  CD  LYS    24     -34.662  -3.312 -71.024  1.00  0.00           C
ATOM    370  HD2 LYS    24     -34.707  -3.620 -69.978  1.00  0.00           H
ATOM    371  HD3 LYS    24     -34.789  -2.231 -71.092  1.00  0.00           H
ATOM    372  CE  LYS    24     -35.775  -4.008 -71.805  1.00  0.00           C
ATOM    373  HE2 LYS    24     -35.777  -3.636 -72.829  1.00  0.00           H
ATOM    374  HE3 LYS    24     -35.584  -5.081 -71.820  1.00  0.00           H
ATOM    375  NZ  LYS    24     -37.091  -3.768 -71.195  1.00  0.00           N
ATOM    376  HZ1 LYS    24     -37.274  -2.776 -71.167  1.00  0.00           H
ATOM    377  HZ2 LYS    24     -37.805  -4.226 -71.743  1.00  0.00           H
ATOM    378  HZ3 LYS    24     -37.099  -4.139 -70.256  1.00  0.00           H
ATOM    379  C   LYS    24     -30.518  -3.565 -72.765  1.00  0.00           C
ATOM    380  O   LYS    24     -30.421  -2.436 -73.249  1.00  0.00           O
ATOM    381  N   ARG    25     -30.415  -4.697 -73.474  1.00  0.00           N
ATOM    382  H   ARG    25     -30.501  -5.580 -72.993  1.00  0.00           H
ATOM    383  CA  ARG    25     -30.304  -4.748 -74.922  1.00  0.00           C
ATOM    384  HA  ARG    25     -29.564  -4.010 -75.235  1.00  0.00           H
ATOM    385  CB  ARG    25     -29.811  -6.138 -75.349  1.00  0.00           C
ATOM    386  HB2 ARG    25     -28.939  -6.398 -74.746  1.00  0.00           H
ATOM    387  HB3 ARG    25     -30.593  -6.874 -75.156  1.00  0.00           H
ATOM    388  CG  ARG    25     -29.406  -6.195 -76.830  1.00  0.00           C
ATOM    389  HG2 ARG    25     -30.260  -5.955 -77.464  1.00  0.00           H
ATOM    390  HG3 ARG    25     -28.609  -5.473 -77.017  1.00  0.00           H
ATOM    391  CD  ARG    25     -28.912  -7.604 -77.171  1.00  0.00           C
ATOM    392  HD2 ARG    25     -28.122  -7.886 -76.474  1.00  0.00           H
ATOM    393  HD3 ARG    25     -29.745  -8.299 -77.055  1.00  0.00           H
ATOM    394  NE  ARG    25     -28.373  -7.681 -78.537  1.00  0.00           N
ATOM    395  HE  ARG    25     -27.897  -6.858 -78.879  1.00  0.00           H
ATOM    396  CZ  ARG    25     -28.400  -8.769 -79.329  1.00  0.00           C
ATOM    397  NH1 ARG    25     -29.028  -9.897 -78.963  1.00  0.00           N
ATOM    398 HH11 ARG    25     -29.504  -9.944 -78.073  1.00  0.00           H
ATOM    399 HH12 ARG    25     -29.032 -10.696 -79.581  1.00  0.00           H
ATOM    400  NH2 ARG    25     -27.781  -8.732 -80.516  1.00  0.00           N
ATOM    401 HH21 ARG    25     -27.301  -7.893 -80.807  1.00  0.00           H
ATOM    402 HH22 ARG    25     -27.793  -9.543 -81.118  1.00  0.00           H
ATOM    403  C   ARG    25     -31.662  -4.404 -75.541  1.00  0.00           C
ATOM    404  O   ARG    25     -32.709  -4.840 -75.060  1.00  0.00           O
ATOM    405  N   ILE    26     -31.613  -3.614 -76.617  1.00  0.00           N
ATOM    406  H   ILE    26     -30.704  -3.328 -76.953  1.00  0.00           H
ATOM    407  CA  ILE    26     -32.757  -3.054 -77.317  1.00  0.00           C
ATOM    408  HA  ILE    26     -33.661  -3.597 -77.037  1.00  0.00           H
ATOM    409  CB  ILE    26     -32.939  -1.565 -76.916  1.00  0.00           C
ATOM    410  HB  ILE    26     -31.974  -1.064 -76.992  1.00  0.00           H
ATOM    411  CG2 ILE    26     -33.911  -0.843 -77.861  1.00  0.00           C
ATOM    412 HG21 ILE    26     -34.901  -1.287 -77.772  1.00  0.00           H
ATOM    413 HG22 ILE    26     -33.962   0.218 -77.617  1.00  0.00           H
ATOM    414 HG23 ILE    26     -33.573  -0.916 -78.893  1.00  0.00           H
ATOM    415  CG1 ILE    26     -33.426  -1.465 -75.448  1.00  0.00           C
ATOM    416 HG12 ILE    26     -34.381  -1.983 -75.346  1.00  0.00           H
ATOM    417 HG13 ILE    26     -32.705  -1.962 -74.800  1.00  0.00           H
ATOM    418  CD1 ILE    26     -33.585  -0.036 -74.916  1.00  0.00           C
ATOM    419 HD11 ILE    26     -34.423   0.463 -75.404  1.00  0.00           H
ATOM    420 HD12 ILE    26     -33.783  -0.071 -73.844  1.00  0.00           H
ATOM    421 HD13 ILE    26     -32.667   0.524 -75.090  1.00  0.00           H
ATOM    422  C   ILE    26     -32.495  -3.289 -78.808  1.00  0.00           C
ATOM    423  O   ILE    26     -31.489  -2.824 -79.347  1.00  0.00           O
ATOM    424  N   SER    27     -33.405  -4.041 -79.443  1.00  0.00           N
ATOM    425  H   SER    27     -34.203  -4.368 -78.917  1.00  0.00           H
ATOM    426  CA  SER    27     -33.311  -4.511 -80.824  1.00  0.00           C
ATOM    427  HA  SER    27     -32.824  -3.751 -81.432  1.00  0.00           H
ATOM    428  CB  SER    27     -32.477  -5.801 -80.904  1.00  0.00           C
ATOM    429  HB2 SER    27     -32.933  -6.567 -80.276  1.00  0.00           H
ATOM    430  HB3 SER    27     -32.467  -6.155 -81.935  1.00  0.00           H
ATOM    431  OG  SER    27     -31.141  -5.600 -80.492  1.00  0.00           O
ATOM    432  HG  SER    27     -30.668  -6.431 -80.576  1.00  0.00           H
ATOM    433  C   SER    27     -34.712  -4.771 -81.394  1.00  0.00           C
ATOM    434  O   SER    27     -35.656  -5.038 -80.648  1.00  0.00           O
ATOM    435  N   ASN    28     -34.814  -4.734 -82.732  1.00  0.00           N
ATOM    436  H   ASN    28     -33.986  -4.501 -83.263  1.00  0.00           H
ATOM    437  CA  ASN    28     -36.006  -5.073 -83.514  1.00  0.00           C
ATOM    438  HA  ASN    28     -35.783  -4.775 -84.539  1.00  0.00           H
ATOM    439  CB  ASN    28     -36.217  -6.598 -83.541  1.00  0.00           C
ATOM    440  HB2 ASN    28     -36.475  -6.946 -82.539  1.00  0.00           H
ATOM    441  HB3 ASN    28     -37.052  -6.833 -84.202  1.00  0.00           H
ATOM    442  CG  ASN    28     -34.976  -7.340 -84.044  1.00  0.00           C
ATOM    443  OD1 ASN    28     -34.629  -7.245 -85.220  1.00  0.00           O
ATOM    444  ND2 ASN    28     -34.298  -8.074 -83.158  1.00  0.00           N
ATOM    445 HD21 ASN    28     -33.470  -8.576 -83.447  1.00  0.00           H
ATOM    446 HD22 ASN    28     -34.610  -8.123 -82.198  1.00  0.00           H
ATOM    447  C   ASN    28     -37.243  -4.257 -83.099  1.00  0.00           C
ATOM    448  O   ASN    28     -38.320  -4.807 -82.865  1.00  0.00           O
ATOM    449  N   CYX    29     -37.052  -2.936 -82.983  1.00  0.00           N
ATOM    450  H   CYX    29     -36.134  -2.571 -83.195  1.00  0.00           H
ATOM    451  CA  CYX    29     -38.036  -1.962 -82.525  1.00  0.00           C
ATOM    452  HA  CYX    29     -39.029  -2.266 -82.859  1.00  0.00           H
ATOM    453  CB  CYX    29     -38.022  -1.955 -80.989  1.00  0.00           C
ATOM    454  HB2 CYX    29     -38.290  -2.954 -80.646  1.00  0.00           H
ATOM    455  HB3 CYX    29     -38.789  -1.272 -80.628  1.00  0.00           H
ATOM    456  SG  CYX    29     -36.433  -1.519 -80.224  1.00  0.00           S
ATOM    457  C   CYX    29     -37.727  -0.580 -83.129  1.00  0.00           C
ATOM    458  O   CYX    29     -36.769  -0.430 -83.887  1.00  0.00           O
ATOM    459  N   VAL    30     -38.549   0.428 -82.800  1.00  0.00           N
ATOM    460  H   VAL    30     -39.319   0.244 -82.173  1.00  0.00           H
ATOM    461  CA  VAL    30     -38.410   1.798 -83.289  1.00  0.00           C
ATOM    462  HA  VAL    30     -37.450   1.899 -83.798  1.00  0.00           H
ATOM    463  CB  VAL    30     -39.508   2.119 -84.329  1.00  0.00           C
ATOM    464  HB  VAL    30     -40.483   1.874 -83.904  1.00  0.00           H
ATOM    465  CG1 VAL    30     -39.518   3.605 -84.730  1.00  0.00           C
ATOM    466 HG11 VAL    30     -38.561   3.885 -85.169  1.00  0.00           H
ATOM    467 HG12 VAL    30     -40.306   3.783 -85.463  1.00  0.00           H
ATOM    468 HG13 VAL    30     -39.712   4.235 -83.864  1.00  0.00           H
ATOM    469  CG2 VAL    30     -39.304   1.288 -85.608  1.00  0.00           C
ATOM    470 HG21 VAL    30     -39.342   0.224 -85.380  1.00  0.00           H
ATOM    471 HG22 VAL    30     -40.090   1.515 -86.329  1.00  0.00           H
ATOM    472 HG23 VAL    30     -38.335   1.518 -86.054  1.00  0.00           H
ATOM    473  C   VAL    30     -38.390   2.748 -82.088  1.00  0.00           C
ATOM    474  O   VAL    30     -39.414   3.009 -81.458  1.00  0.00           O
ATOM    475  N   ALA    31     -37.193   3.274 -81.807  1.00  0.00           N
ATOM    476  H   ALA    31     -36.408   2.995 -82.377  1.00  0.00           H
ATOM    477  CA  ALA    31     -36.920   4.284 -80.797  1.00  0.00           C
ATOM    478  HA  ALA    31     -37.359   3.972 -79.848  1.00  0.00           H
ATOM    479  CB  ALA    31     -35.400   4.375 -80.627  1.00  0.00           C
ATOM    480  HB1 ALA    31     -34.931   4.559 -81.594  1.00  0.00           H
ATOM    481  HB2 ALA    31     -35.149   5.191 -79.953  1.00  0.00           H
ATOM    482  HB3 ALA    31     -35.017   3.441 -80.215  1.00  0.00           H
ATOM    483  C   ALA    31     -37.503   5.647 -81.191  1.00  0.00           C
ATOM    484  O   ALA    31     -37.832   5.880 -82.354  1.00  0.00           O
ATOM    485  N   ASP    32     -37.599   6.552 -80.206  1.00  0.00           N
ATOM    486  H   ASP    32     -37.312   6.289 -79.274  1.00  0.00           H
ATOM    487  CA  ASP    32     -38.036   7.930 -80.393  1.00  0.00           C
ATOM    488  HA  ASP    32     -37.786   8.240 -81.410  1.00  0.00           H
ATOM    489  CB  ASP    32     -39.566   8.017 -80.231  1.00  0.00           C
ATOM    490  HB2 ASP    32     -40.024   7.256 -80.863  1.00  0.00           H
ATOM    491  HB3 ASP    32     -39.836   7.790 -79.199  1.00  0.00           H
ATOM    492  CG  ASP    32     -40.170   9.373 -80.616  1.00  0.00           C
ATOM    493  OD1 ASP    32     -39.404  10.330 -80.866  1.00  0.00           O
ATOM    494  OD2 ASP    32     -41.419   9.426 -80.656  1.00  0.00           O
ATOM    495  C   ASP    32     -37.259   8.811 -79.411  1.00  0.00           C
ATOM    496  O   ASP    32     -37.653   8.990 -78.258  1.00  0.00           O
ATOM    497  N   TYR    33     -36.126   9.336 -79.896  1.00  0.00           N
ATOM    498  H   TYR    33     -35.879   9.145 -80.857  1.00  0.00           H
ATOM    499  CA  TYR    33     -35.173  10.125 -79.122  1.00  0.00           C
ATOM    500  HA  TYR    33     -35.063   9.664 -78.139  1.00  0.00           H
ATOM    501  CB  TYR    33     -33.811  10.079 -79.829  1.00  0.00           C
ATOM    502  HB2 TYR    33     -33.892  10.599 -80.786  1.00  0.00           H
ATOM    503  HB3 TYR    33     -33.083  10.621 -79.224  1.00  0.00           H
ATOM    504  CG  TYR    33     -33.287   8.674 -80.076  1.00  0.00           C
ATOM    505  CD1 TYR    33     -32.577   7.998 -79.066  1.00  0.00           C
ATOM    506  HD1 TYR    33     -32.403   8.474 -78.112  1.00  0.00           H
ATOM    507  CE1 TYR    33     -32.093   6.697 -79.291  1.00  0.00           C
ATOM    508  HE1 TYR    33     -31.557   6.181 -78.509  1.00  0.00           H
ATOM    509  CZ  TYR    33     -32.310   6.067 -80.540  1.00  0.00           C
ATOM    510  OH  TYR    33     -31.840   4.805 -80.764  1.00  0.00           O
ATOM    511  HH  TYR    33     -31.378   4.437 -80.007  1.00  0.00           H
ATOM    512  CE2 TYR    33     -33.030   6.745 -81.551  1.00  0.00           C
ATOM    513  HE2 TYR    33     -33.208   6.270 -82.505  1.00  0.00           H
ATOM    514  CD2 TYR    33     -33.524   8.039 -81.311  1.00  0.00           C
ATOM    515  HD2 TYR    33     -34.085   8.546 -82.082  1.00  0.00           H
ATOM    516  C   TYR    33     -35.627  11.578 -78.924  1.00  0.00           C
ATOM    517  O   TYR    33     -35.126  12.243 -78.016  1.00  0.00           O
ATOM    518  N   SER    34     -36.570  12.064 -79.749  1.00  0.00           N
ATOM    519  H   SER    34     -36.941  11.465 -80.473  1.00  0.00           H
ATOM    520  CA  SER    34     -37.129  13.406 -79.653  1.00  0.00           C
ATOM    521  HA  SER    34     -36.307  14.120 -79.587  1.00  0.00           H
ATOM    522  CB  SER    34     -37.916  13.696 -80.938  1.00  0.00           C
ATOM    523  HB2 SER    34     -37.242  13.637 -81.792  1.00  0.00           H
ATOM    524  HB3 SER    34     -38.707  12.956 -81.057  1.00  0.00           H
ATOM    525  OG  SER    34     -38.497  14.982 -80.902  1.00  0.00           O
ATOM    526  HG  SER    34     -38.992  15.116 -81.714  1.00  0.00           H
ATOM    527  C   SER    34     -38.017  13.562 -78.410  1.00  0.00           C
ATOM    528  O   SER    34     -38.028  14.637 -77.813  1.00  0.00           O
ATOM    529  N   VAL    35     -38.728  12.495 -78.008  1.00  0.00           N
ATOM    530  H   VAL    35     -38.671  11.639 -78.541  1.00  0.00           H
ATOM    531  CA  VAL    35     -39.581  12.485 -76.822  1.00  0.00           C
ATOM    532  HA  VAL    35     -40.195  13.388 -76.836  1.00  0.00           H
ATOM    533  CB  VAL    35     -40.528  11.264 -76.874  1.00  0.00           C
ATOM    534  HB  VAL    35     -39.945  10.371 -77.107  1.00  0.00           H
ATOM    535  CG1 VAL    35     -41.260  11.018 -75.542  1.00  0.00           C
ATOM    536 HG11 VAL    35     -41.797  11.917 -75.237  1.00  0.00           H
ATOM    537 HG12 VAL    35     -41.972  10.199 -75.655  1.00  0.00           H
ATOM    538 HG13 VAL    35     -40.549  10.740 -74.763  1.00  0.00           H
ATOM    539  CG2 VAL    35     -41.586  11.464 -77.973  1.00  0.00           C
ATOM    540 HG21 VAL    35     -41.106  11.630 -78.937  1.00  0.00           H
ATOM    541 HG22 VAL    35     -42.216  10.577 -78.047  1.00  0.00           H
ATOM    542 HG23 VAL    35     -42.211  12.326 -77.738  1.00  0.00           H
ATOM    543  C   VAL    35     -38.733  12.525 -75.544  1.00  0.00           C
ATOM    544  O   VAL    35     -39.118  13.222 -74.607  1.00  0.00           O
ATOM    545  N   LEU    36     -37.580  11.832 -75.517  1.00  0.00           N
ATOM    546  H   LEU    36     -37.316  11.287 -76.325  1.00  0.00           H
ATOM    547  CA  LEU    36     -36.643  11.855 -74.393  1.00  0.00           C
ATOM    548  HA  LEU    36     -37.189  11.629 -73.481  1.00  0.00           H
ATOM    549  CB  LEU    36     -35.549  10.790 -74.592  1.00  0.00           C
ATOM    550  HB2 LEU    36     -35.112  10.926 -75.582  1.00  0.00           H
ATOM    551  HB3 LEU    36     -34.758  10.959 -73.859  1.00  0.00           H
ATOM    552  CG  LEU    36     -36.033   9.331 -74.448  1.00  0.00           C
ATOM    553  HG  LEU    36     -36.877   9.162 -75.118  1.00  0.00           H
ATOM    554  CD1 LEU    36     -34.898   8.381 -74.859  1.00  0.00           C
ATOM    555 HD11 LEU    36     -34.020   8.549 -74.233  1.00  0.00           H
ATOM    556 HD12 LEU    36     -35.222   7.347 -74.742  1.00  0.00           H
ATOM    557 HD13 LEU    36     -34.632   8.548 -75.903  1.00  0.00           H
ATOM    558  CD2 LEU    36     -36.469   9.005 -73.008  1.00  0.00           C
ATOM    559 HD21 LEU    36     -37.349   9.588 -72.736  1.00  0.00           H
ATOM    560 HD22 LEU    36     -36.725   7.948 -72.928  1.00  0.00           H
ATOM    561 HD23 LEU    36     -35.661   9.229 -72.311  1.00  0.00           H
ATOM    562  C   LEU    36     -35.992  13.232 -74.208  1.00  0.00           C
ATOM    563  O   LEU    36     -35.607  13.563 -73.087  1.00  0.00           O
ATOM    564  N   TYR    37     -35.890  14.037 -75.278  1.00  0.00           N
ATOM    565  H   TYR    37     -36.243  13.715 -76.168  1.00  0.00           H
ATOM    566  CA  TYR    37     -35.268  15.358 -75.251  1.00  0.00           C
ATOM    567  HA  TYR    37     -34.342  15.257 -74.684  1.00  0.00           H
ATOM    568  CB  TYR    37     -34.904  15.759 -76.692  1.00  0.00           C
ATOM    569  HB2 TYR    37     -34.649  14.862 -77.257  1.00  0.00           H
ATOM    570  HB3 TYR    37     -35.778  16.203 -77.171  1.00  0.00           H
ATOM    571  CG  TYR    37     -33.715  16.698 -76.810  1.00  0.00           C
ATOM    572  CD1 TYR    37     -32.444  16.259 -76.390  1.00  0.00           C
ATOM    573  HD1 TYR    37     -32.327  15.273 -75.969  1.00  0.00           H
ATOM    574  CE1 TYR    37     -31.321  17.092 -76.521  1.00  0.00           C
ATOM    575  HE1 TYR    37     -30.351  16.746 -76.194  1.00  0.00           H
ATOM    576  CZ  TYR    37     -31.463  18.378 -77.092  1.00  0.00           C
ATOM    577  OH  TYR    37     -30.372  19.185 -77.236  1.00  0.00           O
ATOM    578  HH  TYR    37     -29.564  18.784 -76.908  1.00  0.00           H
ATOM    579  CE2 TYR    37     -32.738  18.819 -77.519  1.00  0.00           C
ATOM    580  HE2 TYR    37     -32.853  19.798 -77.960  1.00  0.00           H
ATOM    581  CD2 TYR    37     -33.859  17.980 -77.375  1.00  0.00           C
ATOM    582  HD2 TYR    37     -34.828  18.322 -77.710  1.00  0.00           H
ATOM    583  C   TYR    37     -36.133  16.422 -74.540  1.00  0.00           C
ATOM    584  O   TYR    37     -35.705  17.571 -74.432  1.00  0.00           O
ATOM    585  N   ASN    38     -37.327  16.042 -74.050  1.00  0.00           N
ATOM    586  H   ASN    38     -37.613  15.082 -74.184  1.00  0.00           H
ATOM    587  CA  ASN    38     -38.252  16.888 -73.295  1.00  0.00           C
ATOM    588  HA  ASN    38     -37.659  17.561 -72.676  1.00  0.00           H
ATOM    589  CB  ASN    38     -39.082  17.751 -74.269  1.00  0.00           C
ATOM    590  HB2 ASN    38     -38.413  18.462 -74.756  1.00  0.00           H
ATOM    591  HB3 ASN    38     -39.814  18.336 -73.711  1.00  0.00           H
ATOM    592  CG  ASN    38     -39.797  16.940 -75.355  1.00  0.00           C
ATOM    593  OD1 ASN    38     -39.360  16.922 -76.503  1.00  0.00           O
ATOM    594  ND2 ASN    38     -40.898  16.269 -75.001  1.00  0.00           N
ATOM    595 HD21 ASN    38     -41.400  15.725 -75.689  1.00  0.00           H
ATOM    596 HD22 ASN    38     -41.228  16.309 -74.048  1.00  0.00           H
ATOM    597  C   ASN    38     -39.139  16.068 -72.331  1.00  0.00           C
ATOM    598  O   ASN    38     -40.154  16.581 -71.857  1.00  0.00           O
ATOM    599  N   SER    39     -38.778  14.803 -72.046  1.00  0.00           N
ATOM    600  H   SER    39     -37.929  14.439 -72.454  1.00  0.00           H
ATOM    601  CA  SER    39     -39.580  13.867 -71.254  1.00  0.00           C
ATOM    602  HA  SER    39     -40.562  13.779 -71.721  1.00  0.00           H
ATOM    603  CB  SER    39     -38.901  12.491 -71.297  1.00  0.00           C
ATOM    604  HB2 SER    39     -38.914  12.116 -72.318  1.00  0.00           H
ATOM    605  HB3 SER    39     -37.866  12.584 -70.964  1.00  0.00           H
ATOM    606  OG  SER    39     -39.562  11.556 -70.471  1.00  0.00           O
ATOM    607  HG  SER    39     -39.095  10.718 -70.524  1.00  0.00           H
ATOM    608  C   SER    39     -39.768  14.333 -69.803  1.00  0.00           C
ATOM    609  O   SER    39     -40.853  14.166 -69.247  1.00  0.00           O
ATOM    610  N   ALA    40     -38.721  14.924 -69.211  1.00  0.00           N
ATOM    611  H   ALA    40     -37.867  15.027 -69.739  1.00  0.00           H
ATOM    612  CA  ALA    40     -38.711  15.453 -67.852  1.00  0.00           C
ATOM    613  HA  ALA    40     -39.679  15.906 -67.631  1.00  0.00           H
ATOM    614  CB  ALA    40     -38.477  14.296 -66.868  1.00  0.00           C
ATOM    615  HB1 ALA    40     -37.483  13.878 -67.017  1.00  0.00           H
ATOM    616  HB2 ALA    40     -38.563  14.653 -65.841  1.00  0.00           H
ATOM    617  HB3 ALA    40     -39.221  13.514 -67.023  1.00  0.00           H
ATOM    618  C   ALA    40     -37.627  16.535 -67.727  1.00  0.00           C
ATOM    619  O   ALA    40     -37.019  16.932 -68.724  1.00  0.00           O
ATOM    620  N   SER    41     -37.393  17.009 -66.494  1.00  0.00           N
ATOM    621  H   SER    41     -37.945  16.652 -65.727  1.00  0.00           H
ATOM    622  CA  SER    41     -36.311  17.923 -66.148  1.00  0.00           C
ATOM    623  HA  SER    41     -36.221  18.666 -66.942  1.00  0.00           H
ATOM    624  CB  SER    41     -36.683  18.666 -64.856  1.00  0.00           C
ATOM    625  HB2 SER    41     -37.630  19.187 -64.999  1.00  0.00           H
ATOM    626  HB3 SER    41     -36.793  17.951 -64.039  1.00  0.00           H
ATOM    627  OG  SER    41     -35.690  19.611 -64.513  1.00  0.00           O
ATOM    628  HG  SER    41     -35.953  20.048 -63.699  1.00  0.00           H
ATOM    629  C   SER    41     -34.984  17.150 -66.056  1.00  0.00           C
ATOM    630  O   SER    41     -34.457  16.919 -64.966  1.00  0.00           O
ATOM    631  N   PHE    42     -34.462  16.732 -67.220  1.00  0.00           N
ATOM    632  H   PHE    42     -34.959  16.932 -68.076  1.00  0.00           H
ATOM    633  CA  PHE    42     -33.167  16.084 -67.349  1.00  0.00           C
ATOM    634  HA  PHE    42     -33.026  15.397 -66.521  1.00  0.00           H
ATOM    635  CB  PHE    42     -33.100  15.272 -68.658  1.00  0.00           C
ATOM    636  HB2 PHE    42     -33.312  15.944 -69.492  1.00  0.00           H
ATOM    637  HB3 PHE    42     -32.074  14.924 -68.776  1.00  0.00           H
ATOM    638  CG  PHE    42     -34.005  14.045 -68.791  1.00  0.00           C
ATOM    639  CD1 PHE    42     -34.662  13.460 -67.685  1.00  0.00           C
ATOM    640  HD1 PHE    42     -34.600  13.900 -66.706  1.00  0.00           H
ATOM    641  CE1 PHE    42     -35.418  12.284 -67.842  1.00  0.00           C
ATOM    642  HE1 PHE    42     -35.907  11.840 -66.987  1.00  0.00           H
ATOM    643  CZ  PHE    42     -35.543  11.687 -69.106  1.00  0.00           C
ATOM    644  HZ  PHE    42     -36.128  10.787 -69.227  1.00  0.00           H
ATOM    645  CE2 PHE    42     -34.906  12.266 -70.214  1.00  0.00           C
ATOM    646  HE2 PHE    42     -34.993  11.804 -71.185  1.00  0.00           H
ATOM    647  CD2 PHE    42     -34.145  13.439 -70.056  1.00  0.00           C
ATOM    648  HD2 PHE    42     -33.654  13.868 -70.915  1.00  0.00           H
ATOM    649  C   PHE    42     -32.081  17.158 -67.257  1.00  0.00           C
ATOM    650  O   PHE    42     -31.912  17.967 -68.171  1.00  0.00           O
ATOM    651  N   SER    43     -31.356  17.148 -66.128  1.00  0.00           N
ATOM    652  H   SER    43     -31.566  16.446 -65.434  1.00  0.00           H
ATOM    653  CA  SER    43     -30.274  18.074 -65.804  1.00  0.00           C
ATOM    654  HA  SER    43     -30.642  19.090 -65.951  1.00  0.00           H
ATOM    655  CB  SER    43     -29.920  17.902 -64.319  1.00  0.00           C
ATOM    656  HB2 SER    43     -30.822  18.013 -63.715  1.00  0.00           H
ATOM    657  HB3 SER    43     -29.210  18.676 -64.028  1.00  0.00           H
ATOM    658  OG  SER    43     -29.344  16.635 -64.065  1.00  0.00           O
ATOM    659  HG  SER    43     -29.137  16.577 -63.130  1.00  0.00           H
ATOM    660  C   SER    43     -29.023  17.880 -66.680  1.00  0.00           C
ATOM    661  O   SER    43     -28.145  18.743 -66.671  1.00  0.00           O
ATOM    662  N   THR    44     -28.945  16.767 -67.427  1.00  0.00           N
ATOM    663  H   THR    44     -29.708  16.107 -67.378  1.00  0.00           H
ATOM    664  CA  THR    44     -27.839  16.407 -68.306  1.00  0.00           C
ATOM    665  HA  THR    44     -27.317  17.312 -68.622  1.00  0.00           H
ATOM    666  CB  THR    44     -26.844  15.495 -67.554  1.00  0.00           C
ATOM    667  HB  THR    44     -27.372  14.596 -67.243  1.00  0.00           H
ATOM    668  CG2 THR    44     -25.645  15.071 -68.412  1.00  0.00           C
ATOM    669 HG21 THR    44     -25.115  15.954 -68.772  1.00  0.00           H
ATOM    670 HG22 THR    44     -24.964  14.463 -67.815  1.00  0.00           H
ATOM    671 HG23 THR    44     -25.979  14.477 -69.261  1.00  0.00           H
ATOM    672  OG1 THR    44     -26.345  16.141 -66.398  1.00  0.00           O
ATOM    673  HG1 THR    44     -25.815  15.512 -65.902  1.00  0.00           H
ATOM    674  C   THR    44     -28.418  15.712 -69.543  1.00  0.00           C
ATOM    675  O   THR    44     -29.301  14.863 -69.420  1.00  0.00           O
ATOM    676  N   PHE    45     -27.896  16.065 -70.728  1.00  0.00           N
ATOM    677  H   PHE    45     -27.187  16.784 -70.747  1.00  0.00           H
ATOM    678  CA  PHE    45     -28.177  15.390 -71.993  1.00  0.00           C
ATOM    679  HA  PHE    45     -28.223  14.320 -71.791  1.00  0.00           H
ATOM    680  CB  PHE    45     -29.547  15.822 -72.562  1.00  0.00           C
ATOM    681  HB2 PHE    45     -30.212  16.044 -71.725  1.00  0.00           H
ATOM    682  HB3 PHE    45     -29.453  16.751 -73.125  1.00  0.00           H
ATOM    683  CG  PHE    45     -30.232  14.770 -73.427  1.00  0.00           C
ATOM    684  CD1 PHE    45     -29.630  14.271 -74.601  1.00  0.00           C
ATOM    685  HD1 PHE    45     -28.672  14.640 -74.930  1.00  0.00           H
ATOM    686  CE1 PHE    45     -30.270  13.277 -75.362  1.00  0.00           C
ATOM    687  HE1 PHE    45     -29.800  12.895 -76.256  1.00  0.00           H
ATOM    688  CZ  PHE    45     -31.520  12.777 -74.961  1.00  0.00           C
ATOM    689  HZ  PHE    45     -32.011  12.012 -75.545  1.00  0.00           H
ATOM    690  CE2 PHE    45     -32.128  13.272 -73.796  1.00  0.00           C
ATOM    691  HE2 PHE    45     -33.082  12.881 -73.480  1.00  0.00           H
ATOM    692  CD2 PHE    45     -31.488  14.265 -73.034  1.00  0.00           C
ATOM    693  HD2 PHE    45     -31.961  14.635 -72.138  1.00  0.00           H
ATOM    694  C   PHE    45     -26.991  15.648 -72.938  1.00  0.00           C
ATOM    695  O   PHE    45     -27.117  16.338 -73.951  1.00  0.00           O
ATOM    696  N   LYS    46     -25.815  15.128 -72.560  1.00  0.00           N
ATOM    697  H   LYS    46     -25.776  14.582 -71.711  1.00  0.00           H
ATOM    698  CA  LYS    46     -24.571  15.277 -73.305  1.00  0.00           C
ATOM    699  HA  LYS    46     -24.623  16.164 -73.938  1.00  0.00           H
ATOM    700  CB  LYS    46     -23.392  15.454 -72.336  1.00  0.00           C
ATOM    701  HB2 LYS    46     -23.351  14.603 -71.653  1.00  0.00           H
ATOM    702  HB3 LYS    46     -22.471  15.476 -72.919  1.00  0.00           H
ATOM    703  CG  LYS    46     -23.489  16.752 -71.523  1.00  0.00           C
ATOM    704  HG2 LYS    46     -23.536  17.603 -72.204  1.00  0.00           H
ATOM    705  HG3 LYS    46     -24.394  16.738 -70.914  1.00  0.00           H
ATOM    706  CD  LYS    46     -22.269  16.901 -70.608  1.00  0.00           C
ATOM    707  HD2 LYS    46     -22.202  16.038 -69.943  1.00  0.00           H
ATOM    708  HD3 LYS    46     -21.365  16.957 -71.216  1.00  0.00           H
ATOM    709  CE  LYS    46     -22.397  18.174 -69.771  1.00  0.00           C
ATOM    710  HE2 LYS    46     -22.508  19.030 -70.436  1.00  0.00           H
ATOM    711  HE3 LYS    46     -23.282  18.098 -69.139  1.00  0.00           H
ATOM    712  NZ  LYS    46     -21.212  18.376 -68.921  1.00  0.00           N
ATOM    713  HZ1 LYS    46     -20.392  18.461 -69.504  1.00  0.00           H
ATOM    714  HZ2 LYS    46     -21.327  19.219 -68.377  1.00  0.00           H
ATOM    715  HZ3 LYS    46     -21.103  17.587 -68.301  1.00  0.00           H
ATOM    716  C   LYS    46     -24.360  14.047 -74.186  1.00  0.00           C
ATOM    717  O   LYS    46     -24.161  12.950 -73.668  1.00  0.00           O
ATOM    718  N   CYX    47     -24.373  14.245 -75.510  1.00  0.00           N
ATOM    719  H   CYX    47     -24.546  15.174 -75.865  1.00  0.00           H
ATOM    720  CA  CYX    47     -24.070  13.208 -76.490  1.00  0.00           C
ATOM    721  HA  CYX    47     -24.153  12.236 -76.016  1.00  0.00           H
ATOM    722  CB  CYX    47     -25.099  13.233 -77.620  1.00  0.00           C
ATOM    723  HB2 CYX    47     -25.082  14.221 -78.080  1.00  0.00           H
ATOM    724  HB3 CYX    47     -24.813  12.501 -78.375  1.00  0.00           H
ATOM    725  SG  CYX    47     -26.799  12.868 -77.102  1.00  0.00           S
ATOM    726  C   CYX    47     -22.631  13.338 -76.997  1.00  0.00           C
ATOM    727  O   CYX    47     -22.041  14.420 -76.966  1.00  0.00           O
ATOM    728  N   TYR    48     -22.080  12.206 -77.453  1.00  0.00           N
ATOM    729  H   TYR    48     -22.645  11.370 -77.463  1.00  0.00           H
ATOM    730  CA  TYR    48     -20.682  12.042 -77.831  1.00  0.00           C
ATOM    731  HA  TYR    48     -20.245  13.020 -78.043  1.00  0.00           H
ATOM    732  CB  TYR    48     -19.894  11.394 -76.680  1.00  0.00           C
ATOM    733  HB2 TYR    48     -20.234  10.364 -76.560  1.00  0.00           H
ATOM    734  HB3 TYR    48     -18.841  11.354 -76.961  1.00  0.00           H
ATOM    735  CG  TYR    48     -20.015  12.098 -75.339  1.00  0.00           C
ATOM    736  CD1 TYR    48     -20.974  11.667 -74.402  1.00  0.00           C
ATOM    737  HD1 TYR    48     -21.640  10.853 -74.645  1.00  0.00           H
ATOM    738  CE1 TYR    48     -21.078  12.297 -73.150  1.00  0.00           C
ATOM    739  HE1 TYR    48     -21.812  11.957 -72.435  1.00  0.00           H
ATOM    740  CZ  TYR    48     -20.227  13.380 -72.832  1.00  0.00           C
ATOM    741  OH  TYR    48     -20.324  13.989 -71.615  1.00  0.00           O
ATOM    742  HH  TYR    48     -20.998  13.598 -71.054  1.00  0.00           H
ATOM    743  CE2 TYR    48     -19.279  13.828 -73.782  1.00  0.00           C
ATOM    744  HE2 TYR    48     -18.628  14.657 -73.548  1.00  0.00           H
ATOM    745  CD2 TYR    48     -19.175  13.185 -75.028  1.00  0.00           C
ATOM    746  HD2 TYR    48     -18.443  13.526 -75.746  1.00  0.00           H
ATOM    747  C   TYR    48     -20.608  11.179 -79.090  1.00  0.00           C
ATOM    748  O   TYR    48     -21.253  10.134 -79.161  1.00  0.00           O
ATOM    749  N   GLY    49     -19.822  11.628 -80.080  1.00  0.00           N
ATOM    750  H   GLY    49     -19.316  12.492 -79.946  1.00  0.00           H
ATOM    751  CA  GLY    49     -19.691  10.980 -81.383  1.00  0.00           C
ATOM    752  HA2 GLY    49     -18.861  11.449 -81.911  1.00  0.00           H
ATOM    753  HA3 GLY    49     -19.450   9.928 -81.226  1.00  0.00           H
ATOM    754  C   GLY    49     -20.947  11.074 -82.266  1.00  0.00           C
ATOM    755  O   GLY    49     -20.925  10.555 -83.382  1.00  0.00           O
ATOM    756  N   VAL    50     -22.027  11.709 -81.778  1.00  0.00           N
ATOM    757  H   VAL    50     -21.967  12.113 -80.854  1.00  0.00           H
ATOM    758  CA  VAL    50     -23.318  11.823 -82.449  1.00  0.00           C
ATOM    759  HA  VAL    50     -23.130  11.998 -83.510  1.00  0.00           H
ATOM    760  CB  VAL    50     -24.098  10.491 -82.306  1.00  0.00           C
ATOM    761  HB  VAL    50     -23.430   9.678 -82.596  1.00  0.00           H
ATOM    762  CG1 VAL    50     -24.573  10.207 -80.868  1.00  0.00           C
ATOM    763 HG11 VAL    50     -25.355  10.909 -80.575  1.00  0.00           H
ATOM    764 HG12 VAL    50     -24.968   9.193 -80.808  1.00  0.00           H
ATOM    765 HG13 VAL    50     -23.741  10.290 -80.171  1.00  0.00           H
ATOM    766  CG2 VAL    50     -25.297  10.439 -83.264  1.00  0.00           C
ATOM    767 HG21 VAL    50     -24.974  10.683 -84.277  1.00  0.00           H
ATOM    768 HG22 VAL    50     -25.714   9.432 -83.269  1.00  0.00           H
ATOM    769 HG23 VAL    50     -26.069  11.142 -82.954  1.00  0.00           H
ATOM    770  C   VAL    50     -24.084  13.032 -81.889  1.00  0.00           C
ATOM    771  O   VAL    50     -23.982  13.339 -80.699  1.00  0.00           O
ATOM    772  N   SER    51     -24.861  13.707 -82.749  1.00  0.00           N
ATOM    773  H   SER    51     -24.896  13.411 -83.714  1.00  0.00           H
ATOM    774  CA  SER    51     -25.745  14.805 -82.359  1.00  0.00           C
ATOM    775  HA  SER    51     -25.246  15.383 -81.582  1.00  0.00           H
ATOM    776  CB  SER    51     -25.992  15.737 -83.551  1.00  0.00           C
ATOM    777  HB2 SER    51     -26.439  15.173 -84.367  1.00  0.00           H
ATOM    778  HB3 SER    51     -26.678  16.530 -83.252  1.00  0.00           H
ATOM    779  OG  SER    51     -24.785  16.319 -83.997  1.00  0.00           O
ATOM    780  HG  SER    51     -24.979  16.888 -84.745  1.00  0.00           H
ATOM    781  C   SER    51     -27.080  14.246 -81.837  1.00  0.00           C
ATOM    782  O   SER    51     -27.591  13.291 -82.422  1.00  0.00           O
ATOM    783  N   PRO    52     -27.683  14.837 -80.785  1.00  0.00           N
ATOM    784  CD  PRO    52     -27.111  15.990 -79.962  1.00  0.00           C
ATOM    785  HD2 PRO    52     -27.055  16.888 -80.578  1.00  0.00           H
ATOM    786  HD3 PRO    52     -26.120  15.730 -79.590  1.00  0.00           H
ATOM    787  CG  PRO    52     -28.098  16.241 -78.725  1.00  0.00           C
ATOM    788  HG2 PRO    52     -28.463  17.268 -78.740  1.00  0.00           H
ATOM    789  HG3 PRO    52     -27.575  16.045 -77.788  1.00  0.00           H
ATOM    790  CB  PRO    52     -29.315  15.217 -78.892  1.00  0.00           C
ATOM    791  HB2 PRO    52     -30.248  15.772 -78.999  1.00  0.00           H
ATOM    792  HB3 PRO    52     -29.377  14.563 -78.023  1.00  0.00           H
ATOM    793  CA  PRO    52     -29.020  14.350 -80.212  1.00  0.00           C
ATOM    794  HA  PRO    52     -28.916  13.302 -79.930  1.00  0.00           H
ATOM    795  C   PRO    52     -30.178  14.494 -81.207  1.00  0.00           C
ATOM    796  O   PRO    52     -31.109  13.688 -81.174  1.00  0.00           O
ATOM    797  N   THR    53     -30.109  15.502 -82.090  1.00  0.00           N
ATOM    798  H   THR    53     -29.312  16.121 -82.058  1.00  0.00           H
ATOM    799  CA  THR    53     -31.104  15.769 -83.128  1.00  0.00           C
ATOM    800  HA  THR    53     -32.096  15.725 -82.676  1.00  0.00           H
ATOM    801  CB  THR    53     -30.896  17.187 -83.701  1.00  0.00           C
ATOM    802  HB  THR    53     -31.655  17.351 -84.467  1.00  0.00           H
ATOM    803  CG2 THR    53     -31.057  18.287 -82.643  1.00  0.00           C
ATOM    804 HG21 THR    53     -30.276  18.208 -81.885  1.00  0.00           H
ATOM    805 HG22 THR    53     -30.989  19.265 -83.122  1.00  0.00           H
ATOM    806 HG23 THR    53     -32.033  18.198 -82.166  1.00  0.00           H
ATOM    807  OG1 THR    53     -29.627  17.313 -84.317  1.00  0.00           O
ATOM    808  HG1 THR    53     -29.586  18.164 -84.760  1.00  0.00           H
ATOM    809  C   THR    53     -31.041  14.729 -84.257  1.00  0.00           C
ATOM    810  O   THR    53     -32.067  14.443 -84.875  1.00  0.00           O
ATOM    811  N   LYS    54     -29.847  14.176 -84.523  1.00  0.00           N
ATOM    812  H   LYS    54     -29.052  14.449 -83.962  1.00  0.00           H
ATOM    813  CA  LYS    54     -29.586  13.265 -85.629  1.00  0.00           C
ATOM    814  HA  LYS    54     -30.178  13.605 -86.479  1.00  0.00           H
ATOM    815  CB  LYS    54     -28.093  13.381 -85.990  1.00  0.00           C
ATOM    816  HB2 LYS    54     -27.817  14.436 -86.006  1.00  0.00           H
ATOM    817  HB3 LYS    54     -27.505  12.892 -85.212  1.00  0.00           H
ATOM    818  CG  LYS    54     -27.700  12.783 -87.349  1.00  0.00           C
ATOM    819  HG2 LYS    54     -27.996  11.740 -87.381  1.00  0.00           H
ATOM    820  HG3 LYS    54     -26.613  12.827 -87.435  1.00  0.00           H
ATOM    821  CD  LYS    54     -28.315  13.521 -88.549  1.00  0.00           C
ATOM    822  HD2 LYS    54     -29.401  13.428 -88.536  1.00  0.00           H
ATOM    823  HD3 LYS    54     -28.052  14.578 -88.487  1.00  0.00           H
ATOM    824  CE  LYS    54     -27.783  12.969 -89.876  1.00  0.00           C
ATOM    825  HE2 LYS    54     -26.693  12.985 -89.858  1.00  0.00           H
ATOM    826  HE3 LYS    54     -28.129  13.610 -90.687  1.00  0.00           H
ATOM    827  NZ  LYS    54     -28.246  11.593 -90.132  1.00  0.00           N
ATOM    828  HZ1 LYS    54     -29.255  11.579 -90.169  1.00  0.00           H
ATOM    829  HZ2 LYS    54     -27.871  11.271 -91.013  1.00  0.00           H
ATOM    830  HZ3 LYS    54     -27.927  10.987 -89.389  1.00  0.00           H
ATOM    831  C   LYS    54     -29.997  11.820 -85.302  1.00  0.00           C
ATOM    832  O   LYS    54     -30.253  11.055 -86.229  1.00  0.00           O
ATOM    833  N   LEU    55     -30.104  11.453 -84.011  1.00  0.00           N
ATOM    834  H   LEU    55     -29.893  12.132 -83.293  1.00  0.00           H
ATOM    835  CA  LEU    55     -30.520  10.121 -83.561  1.00  0.00           C
ATOM    836  HA  LEU    55     -29.844   9.380 -83.984  1.00  0.00           H
ATOM    837  CB  LEU    55     -30.473  10.048 -82.027  1.00  0.00           C
ATOM    838  HB2 LEU    55     -31.091  10.855 -81.627  1.00  0.00           H
ATOM    839  HB3 LEU    55     -30.916   9.104 -81.710  1.00  0.00           H
ATOM    840  CG  LEU    55     -29.067  10.139 -81.418  1.00  0.00           C
ATOM    841  HG  LEU    55     -28.567  11.032 -81.787  1.00  0.00           H
ATOM    842  CD1 LEU    55     -29.189  10.258 -79.895  1.00  0.00           C
ATOM    843 HD11 LEU    55     -29.676   9.374 -79.483  1.00  0.00           H
ATOM    844 HD12 LEU    55     -28.193  10.354 -79.469  1.00  0.00           H
ATOM    845 HD13 LEU    55     -29.772  11.141 -79.632  1.00  0.00           H
ATOM    846  CD2 LEU    55     -28.219   8.912 -81.776  1.00  0.00           C
ATOM    847 HD21 LEU    55     -28.053   8.867 -82.851  1.00  0.00           H
ATOM    848 HD22 LEU    55     -27.252   8.981 -81.284  1.00  0.00           H
ATOM    849 HD23 LEU    55     -28.722   8.001 -81.451  1.00  0.00           H
ATOM    850  C   LEU    55     -31.944   9.769 -83.996  1.00  0.00           C
ATOM    851  O   LEU    55     -32.234   8.594 -84.221  1.00  0.00           O
ATOM    852  N   ASN    56     -32.812  10.784 -84.123  1.00  0.00           N
ATOM    853  H   ASN    56     -32.489  11.721 -83.927  1.00  0.00           H
ATOM    854  CA  ASN    56     -34.206  10.646 -84.520  1.00  0.00           C
ATOM    855  HA  ASN    56     -34.630   9.848 -83.913  1.00  0.00           H
ATOM    856  CB  ASN    56     -34.929  11.961 -84.175  1.00  0.00           C
ATOM    857  HB2 ASN    56     -34.445  12.435 -83.319  1.00  0.00           H
ATOM    858  HB3 ASN    56     -34.850  12.650 -85.019  1.00  0.00           H
ATOM    859  CG  ASN    56     -36.391  11.741 -83.792  1.00  0.00           C
ATOM    860  OD1 ASN    56     -36.693  10.936 -82.911  1.00  0.00           O
ATOM    861  ND2 ASN    56     -37.302  12.470 -84.442  1.00  0.00           N
ATOM    862 HD21 ASN    56     -38.283  12.359 -84.226  1.00  0.00           H
ATOM    863 HD22 ASN    56     -37.012  13.123 -85.155  1.00  0.00           H
ATOM    864  C   ASN    56     -34.370  10.260 -86.007  1.00  0.00           C
ATOM    865  O   ASN    56     -35.501  10.110 -86.470  1.00  0.00           O
ATOM    866  N   ASP    57     -33.251  10.087 -86.734  1.00  0.00           N
ATOM    867  H   ASP    57     -32.365  10.226 -86.269  1.00  0.00           H
ATOM    868  CA  ASP    57     -33.170   9.723 -88.146  1.00  0.00           C
ATOM    869  HA  ASP    57     -34.164   9.453 -88.506  1.00  0.00           H
ATOM    870  CB  ASP    57     -32.664  10.931 -88.958  1.00  0.00           C
ATOM    871  HB2 ASP    57     -31.596  11.057 -88.765  1.00  0.00           H
ATOM    872  HB3 ASP    57     -32.783  10.713 -90.020  1.00  0.00           H
ATOM    873  CG  ASP    57     -33.370  12.256 -88.648  1.00  0.00           C
ATOM    874  OD1 ASP    57     -34.618  12.247 -88.557  1.00  0.00           O
ATOM    875  OD2 ASP    57     -32.644  13.267 -88.524  1.00  0.00           O
ATOM    876  C   ASP    57     -32.227   8.528 -88.367  1.00  0.00           C
ATOM    877  O   ASP    57     -32.440   7.761 -89.306  1.00  0.00           O
ATOM    878  N   LEU    58     -31.195   8.371 -87.518  1.00  0.00           N
ATOM    879  H   LEU    58     -31.085   9.033 -86.763  1.00  0.00           H
ATOM    880  CA  LEU    58     -30.182   7.322 -87.623  1.00  0.00           C
ATOM    881  HA  LEU    58     -29.874   7.247 -88.666  1.00  0.00           H
ATOM    882  CB  LEU    58     -28.953   7.671 -86.763  1.00  0.00           C
ATOM    883  HB2 LEU    58     -29.304   7.972 -85.775  1.00  0.00           H
ATOM    884  HB3 LEU    58     -28.337   6.780 -86.632  1.00  0.00           H
ATOM    885  CG  LEU    58     -28.064   8.781 -87.356  1.00  0.00           C
ATOM    886  HG  LEU    58     -28.693   9.614 -87.661  1.00  0.00           H
ATOM    887  CD1 LEU    58     -27.078   9.273 -86.285  1.00  0.00           C
ATOM    888 HD11 LEU    58     -26.440   8.452 -85.958  1.00  0.00           H
ATOM    889 HD12 LEU    58     -26.447  10.064 -86.692  1.00  0.00           H
ATOM    890 HD13 LEU    58     -27.625   9.668 -85.428  1.00  0.00           H
ATOM    891  CD2 LEU    58     -27.280   8.303 -88.589  1.00  0.00           C
ATOM    892 HD21 LEU    58     -27.964   8.028 -89.391  1.00  0.00           H
ATOM    893 HD22 LEU    58     -26.637   9.106 -88.950  1.00  0.00           H
ATOM    894 HD23 LEU    58     -26.663   7.440 -88.332  1.00  0.00           H
ATOM    895  C   LEU    58     -30.727   5.956 -87.204  1.00  0.00           C
ATOM    896  O   LEU    58     -31.686   5.862 -86.437  1.00  0.00           O
ATOM    897  N   CYX    59     -30.051   4.909 -87.698  1.00  0.00           N
ATOM    898  H   CYX    59     -29.273   5.092 -88.316  1.00  0.00           H
ATOM    899  CA  CYX    59     -30.307   3.512 -87.382  1.00  0.00           C
ATOM    900  HA  CYX    59     -31.056   3.474 -86.600  1.00  0.00           H
ATOM    901  CB  CYX    59     -30.868   2.797 -88.613  1.00  0.00           C
ATOM    902  HB2 CYX    59     -30.140   2.886 -89.420  1.00  0.00           H
ATOM    903  HB3 CYX    59     -30.978   1.741 -88.381  1.00  0.00           H
ATOM    904  SG  CYX    59     -32.469   3.382 -89.233  1.00  0.00           S
ATOM    905  C   CYX    59     -29.029   2.830 -86.869  1.00  0.00           C
ATOM    906  O   CYX    59     -27.918   3.246 -87.202  1.00  0.00           O
ATOM    907  N   PHE    60     -29.206   1.778 -86.053  1.00  0.00           N
ATOM    908  H   PHE    60     -30.151   1.477 -85.867  1.00  0.00           H
ATOM    909  CA  PHE    60     -28.160   1.117 -85.276  1.00  0.00           C
ATOM    910  HA  PHE    60     -27.206   1.223 -85.794  1.00  0.00           H
ATOM    911  CB  PHE    60     -28.048   1.783 -83.894  1.00  0.00           C
ATOM    912  HB2 PHE    60     -28.999   1.664 -83.372  1.00  0.00           H
ATOM    913  HB3 PHE    60     -27.295   1.262 -83.306  1.00  0.00           H
ATOM    914  CG  PHE    60     -27.685   3.256 -83.936  1.00  0.00           C
ATOM    915  CD1 PHE    60     -26.425   3.655 -84.426  1.00  0.00           C
ATOM    916  HD1 PHE    60     -25.712   2.914 -84.756  1.00  0.00           H
ATOM    917  CE1 PHE    60     -26.089   5.019 -84.484  1.00  0.00           C
ATOM    918  HE1 PHE    60     -25.121   5.321 -84.855  1.00  0.00           H
ATOM    919  CZ  PHE    60     -27.010   5.988 -84.047  1.00  0.00           C
ATOM    920  HZ  PHE    60     -26.748   7.034 -84.080  1.00  0.00           H
ATOM    921  CE2 PHE    60     -28.272   5.595 -83.569  1.00  0.00           C
ATOM    922  HE2 PHE    60     -28.984   6.339 -83.246  1.00  0.00           H
ATOM    923  CD2 PHE    60     -28.610   4.231 -83.513  1.00  0.00           C
ATOM    924  HD2 PHE    60     -29.583   3.938 -83.146  1.00  0.00           H
ATOM    925  C   PHE    60     -28.462  -0.377 -85.119  1.00  0.00           C
ATOM    926  O   PHE    60     -29.619  -0.770 -84.962  1.00  0.00           O
ATOM    927  N   THR    61     -27.403  -1.199 -85.140  1.00  0.00           N
ATOM    928  H   THR    61     -26.482  -0.798 -85.248  1.00  0.00           H
ATOM    929  CA  THR    61     -27.480  -2.661 -85.088  1.00  0.00           C
ATOM    930  HA  THR    61     -28.240  -2.993 -85.791  1.00  0.00           H
ATOM    931  CB  THR    61     -26.138  -3.277 -85.525  1.00  0.00           C
ATOM    932  HB  THR    61     -26.255  -4.361 -85.535  1.00  0.00           H
ATOM    933  CG2 THR    61     -25.740  -2.831 -86.936  1.00  0.00           C
ATOM    934 HG21 THR    61     -25.450  -1.780 -86.942  1.00  0.00           H
ATOM    935 HG22 THR    61     -24.903  -3.434 -87.281  1.00  0.00           H
ATOM    936 HG23 THR    61     -26.578  -2.972 -87.617  1.00  0.00           H
ATOM    937  OG1 THR    61     -25.102  -2.953 -84.619  1.00  0.00           O
ATOM    938  HG1 THR    61     -24.314  -3.441 -84.870  1.00  0.00           H
ATOM    939  C   THR    61     -27.895  -3.175 -83.705  1.00  0.00           C
ATOM    940  O   THR    61     -28.657  -4.137 -83.631  1.00  0.00           O
ATOM    941  N   ASN    62     -27.426  -2.515 -82.637  1.00  0.00           N
ATOM    942  H   ASN    62     -26.800  -1.738 -82.795  1.00  0.00           H
ATOM    943  CA  ASN    62     -27.800  -2.766 -81.251  1.00  0.00           C
ATOM    944  HA  ASN    62     -28.825  -3.140 -81.221  1.00  0.00           H
ATOM    945  CB  ASN    62     -26.877  -3.805 -80.588  1.00  0.00           C
ATOM    946  HB2 ASN    62     -25.850  -3.446 -80.635  1.00  0.00           H
ATOM    947  HB3 ASN    62     -27.142  -3.899 -79.534  1.00  0.00           H
ATOM    948  CG  ASN    62     -26.971  -5.193 -81.221  1.00  0.00           C
ATOM    949  OD1 ASN    62     -28.047  -5.785 -81.253  1.00  0.00           O
ATOM    950  ND2 ASN    62     -25.848  -5.717 -81.720  1.00  0.00           N
ATOM    951 HD21 ASN    62     -25.864  -6.633 -82.144  1.00  0.00           H
ATOM    952 HD22 ASN    62     -24.983  -5.199 -81.666  1.00  0.00           H
ATOM    953  C   ASN    62     -27.743  -1.454 -80.473  1.00  0.00           C
ATOM    954  O   ASN    62     -26.977  -0.547 -80.805  1.00  0.00           O
ATOM    955  N   VAL    63     -28.554  -1.392 -79.412  1.00  0.00           N
ATOM    956  H   VAL    63     -29.146  -2.185 -79.209  1.00  0.00           H
ATOM    957  CA  VAL    63     -28.650  -0.258 -78.506  1.00  0.00           C
ATOM    958  HA  VAL    63     -27.762   0.360 -78.625  1.00  0.00           H
ATOM    959  CB  VAL    63     -29.893   0.603 -78.846  1.00  0.00           C
ATOM    960  HB  VAL    63     -30.781  -0.027 -78.799  1.00  0.00           H
ATOM    961  CG1 VAL    63     -30.093   1.762 -77.852  1.00  0.00           C
ATOM    962 HG11 VAL    63     -29.216   2.409 -77.845  1.00  0.00           H
ATOM    963 HG12 VAL    63     -30.965   2.350 -78.140  1.00  0.00           H
ATOM    964 HG13 VAL    63     -30.266   1.375 -76.848  1.00  0.00           H
ATOM    965  CG2 VAL    63     -29.792   1.171 -80.273  1.00  0.00           C
ATOM    966 HG21 VAL    63     -29.923   0.371 -81.002  1.00  0.00           H
ATOM    967 HG22 VAL    63     -30.565   1.921 -80.441  1.00  0.00           H
ATOM    968 HG23 VAL    63     -28.816   1.624 -80.426  1.00  0.00           H
ATOM    969  C   VAL    63     -28.660  -0.801 -77.076  1.00  0.00           C
ATOM    970  O   VAL    63     -29.340  -1.785 -76.793  1.00  0.00           O
ATOM    971  N   TYR    64     -27.916  -0.140 -76.179  1.00  0.00           N
ATOM    972  H   TYR    64     -27.370   0.652 -76.486  1.00  0.00           H
ATOM    973  CA  TYR    64     -27.928  -0.422 -74.748  1.00  0.00           C
ATOM    974  HA  TYR    64     -28.616  -1.244 -74.556  1.00  0.00           H
ATOM    975  CB  TYR    64     -26.547  -0.883 -74.263  1.00  0.00           C
ATOM    976  HB2 TYR    64     -25.844  -0.055 -74.340  1.00  0.00           H
ATOM    977  HB3 TYR    64     -26.620  -1.150 -73.209  1.00  0.00           H
ATOM    978  CG  TYR    64     -26.009  -2.084 -75.019  1.00  0.00           C
ATOM    979  CD1 TYR    64     -26.611  -3.346 -74.848  1.00  0.00           C
ATOM    980  HD1 TYR    64     -27.436  -3.464 -74.161  1.00  0.00           H
ATOM    981  CE1 TYR    64     -26.147  -4.457 -75.575  1.00  0.00           C
ATOM    982  HE1 TYR    64     -26.614  -5.421 -75.440  1.00  0.00           H
ATOM    983  CZ  TYR    64     -25.072  -4.307 -76.482  1.00  0.00           C
ATOM    984  OH  TYR    64     -24.625  -5.378 -77.199  1.00  0.00           O
ATOM    985  HH  TYR    64     -25.106  -6.186 -77.008  1.00  0.00           H
ATOM    986  CE2 TYR    64     -24.462  -3.041 -76.642  1.00  0.00           C
ATOM    987  HE2 TYR    64     -23.634  -2.921 -77.322  1.00  0.00           H
ATOM    988  CD2 TYR    64     -24.933  -1.935 -75.915  1.00  0.00           C
ATOM    989  HD2 TYR    64     -24.467  -0.971 -76.053  1.00  0.00           H
ATOM    990  C   TYR    64     -28.452   0.792 -73.984  1.00  0.00           C
ATOM    991  O   TYR    64     -28.407   1.918 -74.480  1.00  0.00           O
ATOM    992  N   ALA    65     -28.964   0.537 -72.775  1.00  0.00           N
ATOM    993  H   ALA    65     -28.953  -0.414 -72.436  1.00  0.00           H
ATOM    994  CA  ALA    65     -29.619   1.524 -71.931  1.00  0.00           C
ATOM    995  HA  ALA    65     -29.227   2.515 -72.164  1.00  0.00           H
ATOM    996  CB  ALA    65     -31.122   1.526 -72.237  1.00  0.00           C
ATOM    997  HB1 ALA    65     -31.555   0.552 -72.006  1.00  0.00           H
ATOM    998  HB2 ALA    65     -31.616   2.301 -71.653  1.00  0.00           H
ATOM    999  HB3 ALA    65     -31.279   1.741 -73.295  1.00  0.00           H
ATOM   1000  C   ALA    65     -29.267   1.208 -70.475  1.00  0.00           C
ATOM   1001  O   ALA    65     -30.092   0.719 -69.702  1.00  0.00           O
ATOM   1002  N   ASP    66     -27.993   1.454 -70.141  1.00  0.00           N
ATOM   1003  H   ASP    66     -27.383   1.852 -70.841  1.00  0.00           H
ATOM   1004  CA  ASP    66     -27.381   1.127 -68.860  1.00  0.00           C
ATOM   1005  HA  ASP    66     -27.677   0.114 -68.600  1.00  0.00           H
ATOM   1006  CB  ASP    66     -25.846   1.185 -68.988  1.00  0.00           C
ATOM   1007  HB2 ASP    66     -25.549   2.223 -69.142  1.00  0.00           H
ATOM   1008  HB3 ASP    66     -25.405   0.854 -68.049  1.00  0.00           H
ATOM   1009  CG  ASP    66     -25.260   0.349 -70.134  1.00  0.00           C
ATOM   1010  OD1 ASP    66     -25.956  -0.569 -70.619  1.00  0.00           O
ATOM   1011  OD2 ASP    66     -24.099   0.633 -70.499  1.00  0.00           O
ATOM   1012  C   ASP    66     -27.866   2.095 -67.783  1.00  0.00           C
ATOM   1013  O   ASP    66     -27.833   3.301 -68.014  1.00  0.00           O
ATOM   1014  N   SER    67     -28.290   1.584 -66.615  1.00  0.00           N
ATOM   1015  H   SER    67     -28.261   0.584 -66.472  1.00  0.00           H
ATOM   1016  CA  SER    67     -28.938   2.392 -65.582  1.00  0.00           C
ATOM   1017  HA  SER    67     -28.727   3.434 -65.802  1.00  0.00           H
ATOM   1018  CB  SER    67     -30.461   2.229 -65.661  1.00  0.00           C
ATOM   1019  HB2 SER    67     -30.792   2.444 -66.677  1.00  0.00           H
ATOM   1020  HB3 SER    67     -30.930   2.942 -64.984  1.00  0.00           H
ATOM   1021  OG  SER    67     -30.877   0.926 -65.308  1.00  0.00           O
ATOM   1022  HG  SER    67     -31.833   0.881 -65.384  1.00  0.00           H
ATOM   1023  C   SER    67     -28.382   2.119 -64.180  1.00  0.00           C
ATOM   1024  O   SER    67     -28.122   0.973 -63.812  1.00  0.00           O
ATOM   1025  N   PHE    68     -28.196   3.213 -63.421  1.00  0.00           N
ATOM   1026  H   PHE    68     -28.455   4.108 -63.812  1.00  0.00           H
ATOM   1027  CA  PHE    68     -27.556   3.251 -62.105  1.00  0.00           C
ATOM   1028  HA  PHE    68     -27.984   2.465 -61.483  1.00  0.00           H
ATOM   1029  CB  PHE    68     -26.050   2.983 -62.269  1.00  0.00           C
ATOM   1030  HB2 PHE    68     -25.911   1.933 -62.528  1.00  0.00           H
ATOM   1031  HB3 PHE    68     -25.567   3.132 -61.305  1.00  0.00           H
ATOM   1032  CG  PHE    68     -25.337   3.839 -63.305  1.00  0.00           C
ATOM   1033  CD1 PHE    68     -24.886   5.129 -62.967  1.00  0.00           C
ATOM   1034  HD1 PHE    68     -25.064   5.523 -61.978  1.00  0.00           H
ATOM   1035  CE1 PHE    68     -24.192   5.904 -63.911  1.00  0.00           C
ATOM   1036  HE1 PHE    68     -23.843   6.890 -63.644  1.00  0.00           H
ATOM   1037  CZ  PHE    68     -23.959   5.401 -65.202  1.00  0.00           C
ATOM   1038  HZ  PHE    68     -23.428   5.998 -65.928  1.00  0.00           H
ATOM   1039  CE2 PHE    68     -24.424   4.121 -65.551  1.00  0.00           C
ATOM   1040  HE2 PHE    68     -24.253   3.736 -66.545  1.00  0.00           H
ATOM   1041  CD2 PHE    68     -25.107   3.340 -64.603  1.00  0.00           C
ATOM   1042  HD2 PHE    68     -25.456   2.356 -64.878  1.00  0.00           H
ATOM   1043  C   PHE    68     -27.791   4.609 -61.408  1.00  0.00           C
ATOM   1044  O   PHE    68     -28.313   5.543 -62.019  1.00  0.00           O
ATOM   1045  N   VAL    69     -27.382   4.715 -60.129  1.00  0.00           N
ATOM   1046  H   VAL    69     -26.951   3.910 -59.696  1.00  0.00           H
ATOM   1047  CA  VAL    69     -27.539   5.904 -59.282  1.00  0.00           C
ATOM   1048  HA  VAL    69     -27.836   6.736 -59.915  1.00  0.00           H
ATOM   1049  CB  VAL    69     -28.665   5.678 -58.247  1.00  0.00           C
ATOM   1050  HB  VAL    69     -28.516   4.694 -57.808  1.00  0.00           H
ATOM   1051  CG1 VAL    69     -28.688   6.709 -57.102  1.00  0.00           C
ATOM   1052 HG11 VAL    69     -28.769   7.719 -57.506  1.00  0.00           H
ATOM   1053 HG12 VAL    69     -29.540   6.518 -56.448  1.00  0.00           H
ATOM   1054 HG13 VAL    69     -27.781   6.630 -56.504  1.00  0.00           H
ATOM   1055  CG2 VAL    69     -30.041   5.707 -58.924  1.00  0.00           C
ATOM   1056 HG21 VAL    69     -30.057   5.042 -59.784  1.00  0.00           H
ATOM   1057 HG22 VAL    69     -30.803   5.378 -58.219  1.00  0.00           H
ATOM   1058 HG23 VAL    69     -30.270   6.720 -59.253  1.00  0.00           H
ATOM   1059  C   VAL    69     -26.205   6.288 -58.623  1.00  0.00           C
ATOM   1060  O   VAL    69     -25.458   5.425 -58.160  1.00  0.00           O
ATOM   1061  N   ILE    70     -25.949   7.606 -58.569  1.00  0.00           N
ATOM   1062  H   ILE    70     -26.645   8.232 -58.947  1.00  0.00           H
ATOM   1063  CA  ILE    70     -24.709   8.240 -58.114  1.00  0.00           C
ATOM   1064  HA  ILE    70     -24.256   7.619 -57.342  1.00  0.00           H
ATOM   1065  CB  ILE    70     -23.713   8.378 -59.294  1.00  0.00           C
ATOM   1066  HB  ILE    70     -22.862   8.958 -58.934  1.00  0.00           H
ATOM   1067  CG2 ILE    70     -23.151   7.013 -59.712  1.00  0.00           C
ATOM   1068 HG21 ILE    70     -23.907   6.436 -60.240  1.00  0.00           H
ATOM   1069 HG22 ILE    70     -22.287   7.147 -60.359  1.00  0.00           H
ATOM   1070 HG23 ILE    70     -22.831   6.464 -58.831  1.00  0.00           H
ATOM   1071  CG1 ILE    70     -24.325   9.138 -60.495  1.00  0.00           C
ATOM   1072 HG12 ILE    70     -25.142   8.558 -60.925  1.00  0.00           H
ATOM   1073 HG13 ILE    70     -24.728  10.092 -60.153  1.00  0.00           H
ATOM   1074  CD1 ILE    70     -23.309   9.431 -61.599  1.00  0.00           C
ATOM   1075 HD11 ILE    70     -22.974   8.506 -62.065  1.00  0.00           H
ATOM   1076 HD12 ILE    70     -23.774  10.053 -62.361  1.00  0.00           H
ATOM   1077 HD13 ILE    70     -22.456   9.952 -61.174  1.00  0.00           H
ATOM   1078  C   ILE    70     -24.994   9.620 -57.494  1.00  0.00           C
ATOM   1079  O   ILE    70     -26.083  10.166 -57.651  1.00  0.00           O
ATOM   1080  N   ARG    71     -23.987  10.204 -56.825  1.00  0.00           N
ATOM   1081  H   ARG    71     -23.117   9.701 -56.721  1.00  0.00           H
ATOM   1082  CA  ARG    71     -24.007  11.591 -56.355  1.00  0.00           C
ATOM   1083  HA  ARG    71     -24.935  11.760 -55.808  1.00  0.00           H
ATOM   1084  CB  ARG    71     -22.828  11.831 -55.398  1.00  0.00           C
ATOM   1085  HB2 ARG    71     -21.952  11.286 -55.746  1.00  0.00           H
ATOM   1086  HB3 ARG    71     -22.582  12.893 -55.382  1.00  0.00           H
ATOM   1087  CG  ARG    71     -23.182  11.397 -53.971  1.00  0.00           C
ATOM   1088  HG2 ARG    71     -23.977  12.036 -53.592  1.00  0.00           H
ATOM   1089  HG3 ARG    71     -23.547  10.371 -53.988  1.00  0.00           H
ATOM   1090  CD  ARG    71     -21.981  11.469 -53.023  1.00  0.00           C
ATOM   1091  HD2 ARG    71     -21.234  10.747 -53.354  1.00  0.00           H
ATOM   1092  HD3 ARG    71     -22.322  11.186 -52.029  1.00  0.00           H
ATOM   1093  NE  ARG    71     -21.400  12.820 -52.946  1.00  0.00           N
ATOM   1094  HE  ARG    71     -22.056  13.579 -52.828  1.00  0.00           H
ATOM   1095  CZ  ARG    71     -20.093  13.133 -53.020  1.00  0.00           C
ATOM   1096  NH1 ARG    71     -19.142  12.201 -53.185  1.00  0.00           N
ATOM   1097 HH11 ARG    71     -19.398  11.227 -53.255  1.00  0.00           H
ATOM   1098 HH12 ARG    71     -18.171  12.474 -53.235  1.00  0.00           H
ATOM   1099  NH2 ARG    71     -19.729  14.418 -52.928  1.00  0.00           N
ATOM   1100 HH21 ARG    71     -20.431  15.135 -52.812  1.00  0.00           H
ATOM   1101 HH22 ARG    71     -18.753  14.672 -52.984  1.00  0.00           H
ATOM   1102  C   ARG    71     -23.956  12.593 -57.517  1.00  0.00           C
ATOM   1103  O   ARG    71     -23.554  12.251 -58.630  1.00  0.00           O
ATOM   1104  N   GLY    72     -24.346  13.846 -57.230  1.00  0.00           N
ATOM   1105  H   GLY    72     -24.659  14.054 -56.292  1.00  0.00           H
ATOM   1106  CA  GLY    72     -24.333  14.953 -58.181  1.00  0.00           C
ATOM   1107  HA2 GLY    72     -24.862  14.654 -59.085  1.00  0.00           H
ATOM   1108  HA3 GLY    72     -24.867  15.789 -57.728  1.00  0.00           H
ATOM   1109  C   GLY    72     -22.921  15.428 -58.550  1.00  0.00           C
ATOM   1110  O   GLY    72     -22.721  15.889 -59.674  1.00  0.00           O
ATOM   1111  N   ASP    73     -21.945  15.271 -57.640  1.00  0.00           N
ATOM   1112  H   ASP    73     -22.186  14.887 -56.737  1.00  0.00           H
ATOM   1113  CA  ASP    73     -20.523  15.537 -57.879  1.00  0.00           C
ATOM   1114  HA  ASP    73     -20.447  16.451 -58.468  1.00  0.00           H
ATOM   1115  CB  ASP    73     -19.812  15.777 -56.531  1.00  0.00           C
ATOM   1116  HB2 ASP    73     -19.974  14.908 -55.891  1.00  0.00           H
ATOM   1117  HB3 ASP    73     -18.740  15.866 -56.701  1.00  0.00           H
ATOM   1118  CG  ASP    73     -20.261  17.039 -55.783  1.00  0.00           C
ATOM   1119  OD1 ASP    73     -20.884  17.920 -56.417  1.00  0.00           O
ATOM   1120  OD2 ASP    73     -19.939  17.118 -54.578  1.00  0.00           O
ATOM   1121  C   ASP    73     -19.824  14.429 -58.690  1.00  0.00           C
ATOM   1122  O   ASP    73     -18.611  14.503 -58.890  1.00  0.00           O
ATOM   1123  N   GLU    74     -20.572  13.414 -59.155  1.00  0.00           N
ATOM   1124  H   GLU    74     -21.564  13.423 -58.964  1.00  0.00           H
ATOM   1125  CA  GLU    74     -20.056  12.239 -59.852  1.00  0.00           C
ATOM   1126  HA  GLU    74     -18.986  12.364 -60.015  1.00  0.00           H
ATOM   1127  CB  GLU    74     -20.250  10.992 -58.974  1.00  0.00           C
ATOM   1128  HB2 GLU    74     -21.317  10.835 -58.820  1.00  0.00           H
ATOM   1129  HB3 GLU    74     -19.850  10.132 -59.508  1.00  0.00           H
ATOM   1130  CG  GLU    74     -19.545  11.084 -57.607  1.00  0.00           C
ATOM   1131  HG2 GLU    74     -18.482  11.262 -57.772  1.00  0.00           H
ATOM   1132  HG3 GLU    74     -19.948  11.923 -57.040  1.00  0.00           H
ATOM   1133  CD  GLU    74     -19.713   9.820 -56.758  1.00  0.00           C
ATOM   1134  OE1 GLU    74     -20.754   9.143 -56.911  1.00  0.00           O
ATOM   1135  OE2 GLU    74     -18.796   9.556 -55.949  1.00  0.00           O
ATOM   1136  C   GLU    74     -20.703  12.043 -61.234  1.00  0.00           C
ATOM   1137  O   GLU    74     -20.261  11.165 -61.974  1.00  0.00           O
ATOM   1138  N   VAL    75     -21.716  12.850 -61.599  1.00  0.00           N
ATOM   1139  H   VAL    75     -22.045  13.547 -60.947  1.00  0.00           H
ATOM   1140  CA  VAL    75     -22.334  12.840 -62.930  1.00  0.00           C
ATOM   1141  HA  VAL    75     -22.628  11.817 -63.164  1.00  0.00           H
ATOM   1142  CB  VAL    75     -23.610  13.721 -62.921  1.00  0.00           C
ATOM   1143  HB  VAL    75     -23.332  14.733 -62.622  1.00  0.00           H
ATOM   1144  CG1 VAL    75     -24.278  13.801 -64.306  1.00  0.00           C
ATOM   1145 HG11 VAL    75     -24.501  12.799 -64.674  1.00  0.00           H
ATOM   1146 HG12 VAL    75     -25.206  14.370 -64.239  1.00  0.00           H
ATOM   1147 HG13 VAL    75     -23.625  14.311 -65.014  1.00  0.00           H
ATOM   1148  CG2 VAL    75     -24.661  13.200 -61.922  1.00  0.00           C
ATOM   1149 HG21 VAL    75     -24.259  13.215 -60.912  1.00  0.00           H
ATOM   1150 HG22 VAL    75     -25.544  13.839 -61.942  1.00  0.00           H
ATOM   1151 HG23 VAL    75     -24.954  12.181 -62.178  1.00  0.00           H
ATOM   1152  C   VAL    75     -21.321  13.293 -63.999  1.00  0.00           C
ATOM   1153  O   VAL    75     -21.397  12.842 -65.143  1.00  0.00           O
ATOM   1154  N   ARG    76     -20.352  14.137 -63.611  1.00  0.00           N
ATOM   1155  H   ARG    76     -20.353  14.455 -62.652  1.00  0.00           H
ATOM   1156  CA  ARG    76     -19.249  14.603 -64.444  1.00  0.00           C
ATOM   1157  HA  ARG    76     -19.672  15.006 -65.366  1.00  0.00           H
ATOM   1158  CB  ARG    76     -18.538  15.751 -63.705  1.00  0.00           C
ATOM   1159  HB2 ARG    76     -19.285  16.501 -63.441  1.00  0.00           H
ATOM   1160  HB3 ARG    76     -17.825  16.219 -64.385  1.00  0.00           H
ATOM   1161  CG  ARG    76     -17.786  15.304 -62.434  1.00  0.00           C
ATOM   1162  HG2 ARG    76     -18.419  14.662 -61.821  1.00  0.00           H
ATOM   1163  HG3 ARG    76     -16.903  14.735 -62.730  1.00  0.00           H
ATOM   1164  CD  ARG    76     -17.327  16.496 -61.588  1.00  0.00           C
ATOM   1165  HD2 ARG    76     -16.836  17.226 -62.232  1.00  0.00           H
ATOM   1166  HD3 ARG    76     -16.607  16.143 -60.848  1.00  0.00           H
ATOM   1167  NE  ARG    76     -18.454  17.118 -60.875  1.00  0.00           N
ATOM   1168  HE  ARG    76     -19.277  16.547 -60.752  1.00  0.00           H
ATOM   1169  CZ  ARG    76     -18.463  18.358 -60.355  1.00  0.00           C
ATOM   1170  NH1 ARG    76     -17.413  19.184 -60.482  1.00  0.00           N
ATOM   1171 HH11 ARG    76     -16.588  18.878 -60.978  1.00  0.00           H
ATOM   1172 HH12 ARG    76     -17.447  20.110 -60.080  1.00  0.00           H
ATOM   1173  NH2 ARG    76     -19.549  18.779 -59.693  1.00  0.00           N
ATOM   1174 HH21 ARG    76     -20.345  18.167 -59.588  1.00  0.00           H
ATOM   1175 HH22 ARG    76     -19.569  19.707 -59.296  1.00  0.00           H
ATOM   1176  C   ARG    76     -18.263  13.482 -64.816  1.00  0.00           C
ATOM   1177  O   ARG    76     -17.612  13.579 -65.855  1.00  0.00           O
ATOM   1178  N   GLN    77     -18.167  12.427 -63.988  1.00  0.00           N
ATOM   1179  H   GLN    77     -18.737  12.414 -63.154  1.00  0.00           H
ATOM   1180  CA  GLN    77     -17.303  11.269 -64.210  1.00  0.00           C
ATOM   1181  HA  GLN    77     -16.346  11.629 -64.588  1.00  0.00           H
ATOM   1182  CB  GLN    77     -17.044  10.537 -62.882  1.00  0.00           C
ATOM   1183  HB2 GLN    77     -17.971  10.090 -62.523  1.00  0.00           H
ATOM   1184  HB3 GLN    77     -16.339   9.730 -63.076  1.00  0.00           H
ATOM   1185  CG  GLN    77     -16.459  11.442 -61.783  1.00  0.00           C
ATOM   1186  HG2 GLN    77     -15.558  11.929 -62.159  1.00  0.00           H
ATOM   1187  HG3 GLN    77     -17.183  12.219 -61.534  1.00  0.00           H
ATOM   1188  CD  GLN    77     -16.102  10.680 -60.504  1.00  0.00           C
ATOM   1189  OE1 GLN    77     -15.874   9.472 -60.522  1.00  0.00           O
ATOM   1190  NE2 GLN    77     -16.042  11.392 -59.376  1.00  0.00           N
ATOM   1191 HE21 GLN    77     -15.809  10.938 -58.505  1.00  0.00           H
ATOM   1192 HE22 GLN    77     -16.237  12.383 -59.394  1.00  0.00           H
ATOM   1193  C   GLN    77     -17.892  10.293 -65.242  1.00  0.00           C
ATOM   1194  O   GLN    77     -17.167   9.422 -65.721  1.00  0.00           O
ATOM   1195  N   ILE    78     -19.184  10.439 -65.587  1.00  0.00           N
ATOM   1196  H   ILE    78     -19.724  11.167 -65.141  1.00  0.00           H
ATOM   1197  CA  ILE    78     -19.858   9.670 -66.627  1.00  0.00           C
ATOM   1198  HA  ILE    78     -19.358   8.705 -66.723  1.00  0.00           H
ATOM   1199  CB  ILE    78     -21.337   9.394 -66.248  1.00  0.00           C
ATOM   1200  HB  ILE    78     -21.890  10.331 -66.324  1.00  0.00           H
ATOM   1201  CG2 ILE    78     -21.960   8.404 -67.249  1.00  0.00           C
ATOM   1202 HG21 ILE    78     -21.415   7.460 -67.247  1.00  0.00           H
ATOM   1203 HG22 ILE    78     -23.002   8.220 -66.987  1.00  0.00           H
ATOM   1204 HG23 ILE    78     -21.928   8.812 -68.257  1.00  0.00           H
ATOM   1205  CG1 ILE    78     -21.545   8.888 -64.801  1.00  0.00           C
ATOM   1206 HG12 ILE    78     -21.237   9.665 -64.103  1.00  0.00           H
ATOM   1207 HG13 ILE    78     -22.613   8.732 -64.644  1.00  0.00           H
ATOM   1208  CD1 ILE    78     -20.812   7.591 -64.434  1.00  0.00           C
ATOM   1209 HD11 ILE    78     -19.734   7.719 -64.536  1.00  0.00           H
ATOM   1210 HD12 ILE    78     -21.040   7.337 -63.400  1.00  0.00           H
ATOM   1211 HD13 ILE    78     -21.146   6.772 -65.068  1.00  0.00           H
ATOM   1212  C   ILE    78     -19.682  10.429 -67.954  1.00  0.00           C
ATOM   1213  O   ILE    78     -20.597  11.100 -68.432  1.00  0.00           O
ATOM   1214  N   ALA    79     -18.468  10.352 -68.517  1.00  0.00           N
ATOM   1215  H   ALA    79     -17.758   9.809 -68.046  1.00  0.00           H
ATOM   1216  CA  ALA    79     -18.087  10.942 -69.798  1.00  0.00           C
ATOM   1217  HA  ALA    79     -18.897  10.776 -70.510  1.00  0.00           H
ATOM   1218  CB  ALA    79     -17.890  12.459 -69.621  1.00  0.00           C
ATOM   1219  HB1 ALA    79     -17.123  12.661 -68.880  1.00  0.00           H
ATOM   1220  HB2 ALA    79     -17.593  12.921 -70.560  1.00  0.00           H
ATOM   1221  HB3 ALA    79     -18.822  12.920 -69.294  1.00  0.00           H
ATOM   1222  C   ALA    79     -16.806  10.258 -70.322  1.00  0.00           C
ATOM   1223  O   ALA    79     -16.105   9.602 -69.548  1.00  0.00           O
ATOM   1224  N   PRO    80     -16.467  10.403 -71.619  1.00  0.00           N
ATOM   1225  CD  PRO    80     -17.347  11.021 -72.707  1.00  0.00           C
ATOM   1226  HD2 PRO    80     -17.454  12.089 -72.532  1.00  0.00           H
ATOM   1227  HD3 PRO    80     -18.327  10.543 -72.726  1.00  0.00           H
ATOM   1228  CG  PRO    80     -16.606  10.802 -74.111  1.00  0.00           C
ATOM   1229  HG2 PRO    80     -16.538  11.740 -74.664  1.00  0.00           H
ATOM   1230  HG3 PRO    80     -17.154  10.066 -74.697  1.00  0.00           H
ATOM   1231  CB  PRO    80     -15.149  10.237 -73.771  1.00  0.00           C
ATOM   1232  HB2 PRO    80     -14.415  11.022 -73.961  1.00  0.00           H
ATOM   1233  HB3 PRO    80     -14.919   9.372 -74.388  1.00  0.00           H
ATOM   1234  CA  PRO    80     -15.156   9.865 -72.206  1.00  0.00           C
ATOM   1235  HA  PRO    80     -15.160   8.778 -72.105  1.00  0.00           H
ATOM   1236  C   PRO    80     -13.922  10.443 -71.499  1.00  0.00           C
ATOM   1237  O   PRO    80     -13.883  11.636 -71.193  1.00  0.00           O
ATOM   1238  N   GLY    81     -12.910   9.589 -71.278  1.00  0.00           N
ATOM   1239  H   GLY    81     -13.024   8.624 -71.552  1.00  0.00           H
ATOM   1240  CA  GLY    81     -11.594   9.972 -70.767  1.00  0.00           C
ATOM   1241  HA2 GLY    81     -10.918   9.133 -70.926  1.00  0.00           H
ATOM   1242  HA3 GLY    81     -11.229  10.816 -71.354  1.00  0.00           H
ATOM   1243  C   GLY    81     -11.538  10.350 -69.279  1.00  0.00           C
ATOM   1244  O   GLY    81     -10.491  10.817 -68.830  1.00  0.00           O
ATOM   1245  N   GLN    82     -12.634  10.177 -68.523  1.00  0.00           N
ATOM   1246  H   GLN    82     -13.463   9.788 -68.949  1.00  0.00           H
ATOM   1247  CA  GLN    82     -12.741  10.590 -67.124  1.00  0.00           C
ATOM   1248  HA  GLN    82     -12.323  11.594 -67.033  1.00  0.00           H
ATOM   1249  CB  GLN    82     -14.220  10.644 -66.708  1.00  0.00           C
ATOM   1250  HB2 GLN    82     -14.696   9.697 -66.965  1.00  0.00           H
ATOM   1251  HB3 GLN    82     -14.293  10.772 -65.627  1.00  0.00           H
ATOM   1252  CG  GLN    82     -14.979  11.791 -67.386  1.00  0.00           C
ATOM   1253  HG2 GLN    82     -14.900  11.685 -68.467  1.00  0.00           H
ATOM   1254  HG3 GLN    82     -16.032  11.710 -67.118  1.00  0.00           H
ATOM   1255  CD  GLN    82     -14.482  13.180 -66.975  1.00  0.00           C
ATOM   1256  OE1 GLN    82     -14.262  13.448 -65.795  1.00  0.00           O
ATOM   1257  NE2 GLN    82     -14.312  14.073 -67.954  1.00  0.00           N
ATOM   1258 HE21 GLN    82     -13.984  15.003 -67.738  1.00  0.00           H
ATOM   1259 HE22 GLN    82     -14.500  13.813 -68.912  1.00  0.00           H
ATOM   1260  C   GLN    82     -11.964   9.678 -66.170  1.00  0.00           C
ATOM   1261  O   GLN    82     -11.699   8.513 -66.470  1.00  0.00           O
ATOM   1262  N   THR    83     -11.652  10.235 -64.991  1.00  0.00           N
ATOM   1263  H   THR    83     -11.908  11.200 -64.841  1.00  0.00           H
ATOM   1264  CA  THR    83     -11.067   9.544 -63.846  1.00  0.00           C
ATOM   1265  HA  THR    83     -11.232   8.472 -63.963  1.00  0.00           H
ATOM   1266  CB  THR    83      -9.545   9.776 -63.752  1.00  0.00           C
ATOM   1267  HB  THR    83      -9.189   9.267 -62.855  1.00  0.00           H
ATOM   1268  CG2 THR    83      -8.773   9.197 -64.943  1.00  0.00           C
ATOM   1269 HG21 THR    83      -9.034   9.725 -65.861  1.00  0.00           H
ATOM   1270 HG22 THR    83      -7.702   9.299 -64.766  1.00  0.00           H
ATOM   1271 HG23 THR    83      -9.010   8.138 -65.055  1.00  0.00           H
ATOM   1272  OG1 THR    83      -9.247  11.152 -63.615  1.00  0.00           O
ATOM   1273  HG1 THR    83      -8.307  11.244 -63.441  1.00  0.00           H
ATOM   1274  C   THR    83     -11.781   9.989 -62.563  1.00  0.00           C
ATOM   1275  O   THR    83     -12.294  11.106 -62.469  1.00  0.00           O
ATOM   1276  N   GLY    84     -11.793   9.089 -61.573  1.00  0.00           N
ATOM   1277  H   GLY    84     -11.339   8.200 -61.728  1.00  0.00           H
ATOM   1278  CA  GLY    84     -12.454   9.263 -60.287  1.00  0.00           C
ATOM   1279  HA2 GLY    84     -11.743   9.677 -59.571  1.00  0.00           H
ATOM   1280  HA3 GLY    84     -13.290   9.954 -60.383  1.00  0.00           H
ATOM   1281  C   GLY    84     -12.964   7.922 -59.765  1.00  0.00           C
ATOM   1282  O   GLY    84     -12.780   6.890 -60.407  1.00  0.00           O
ATOM   1283  N   LYS    85     -13.604   7.930 -58.590  1.00  0.00           N
ATOM   1284  H   LYS    85     -13.742   8.807 -58.107  1.00  0.00           H
ATOM   1285  CA  LYS    85     -14.020   6.708 -57.900  1.00  0.00           C
ATOM   1286  HA  LYS    85     -13.140   6.080 -57.754  1.00  0.00           H
ATOM   1287  CB  LYS    85     -14.599   7.061 -56.523  1.00  0.00           C
ATOM   1288  HB2 LYS    85     -15.465   7.712 -56.650  1.00  0.00           H
ATOM   1289  HB3 LYS    85     -14.925   6.141 -56.034  1.00  0.00           H
ATOM   1290  CG  LYS    85     -13.563   7.756 -55.629  1.00  0.00           C
ATOM   1291  HG2 LYS    85     -12.694   7.108 -55.510  1.00  0.00           H
ATOM   1292  HG3 LYS    85     -13.244   8.689 -56.094  1.00  0.00           H
ATOM   1293  CD  LYS    85     -14.157   8.078 -54.258  1.00  0.00           C
ATOM   1294  HD2 LYS    85     -15.029   8.721 -54.386  1.00  0.00           H
ATOM   1295  HD3 LYS    85     -14.455   7.158 -53.752  1.00  0.00           H
ATOM   1296  CE  LYS    85     -13.108   8.806 -53.422  1.00  0.00           C
ATOM   1297  HE2 LYS    85     -12.301   8.116 -53.176  1.00  0.00           H
ATOM   1298  HE3 LYS    85     -12.701   9.635 -54.001  1.00  0.00           H
ATOM   1299  NZ  LYS    85     -13.693   9.337 -52.184  1.00  0.00           N
ATOM   1300  HZ1 LYS    85     -14.073   8.578 -51.637  1.00  0.00           H
ATOM   1301  HZ2 LYS    85     -12.978   9.812 -51.652  1.00  0.00           H
ATOM   1302  HZ3 LYS    85     -14.429   9.990 -52.414  1.00  0.00           H
ATOM   1303  C   LYS    85     -15.053   5.909 -58.705  1.00  0.00           C
ATOM   1304  O   LYS    85     -15.033   4.681 -58.653  1.00  0.00           O
ATOM   1305  N   ILE    86     -15.926   6.598 -59.456  1.00  0.00           N
ATOM   1306  H   ILE    86     -15.879   7.607 -59.458  1.00  0.00           H
ATOM   1307  CA  ILE    86     -16.960   5.981 -60.277  1.00  0.00           C
ATOM   1308  HA  ILE    86     -17.273   5.058 -59.792  1.00  0.00           H
ATOM   1309  CB  ILE    86     -18.197   6.904 -60.365  1.00  0.00           C
ATOM   1310  HB  ILE    86     -17.912   7.805 -60.910  1.00  0.00           H
ATOM   1311  CG2 ILE    86     -19.326   6.239 -61.171  1.00  0.00           C
ATOM   1312 HG21 ILE    86     -19.628   5.302 -60.705  1.00  0.00           H
ATOM   1313 HG22 ILE    86     -20.182   6.910 -61.218  1.00  0.00           H
ATOM   1314 HG23 ILE    86     -19.001   6.043 -62.193  1.00  0.00           H
ATOM   1315  CG1 ILE    86     -18.722   7.355 -58.981  1.00  0.00           C
ATOM   1316 HG12 ILE    86     -18.030   8.087 -58.562  1.00  0.00           H
ATOM   1317 HG13 ILE    86     -19.678   7.859 -59.122  1.00  0.00           H
ATOM   1318  CD1 ILE    86     -18.923   6.241 -57.944  1.00  0.00           C
ATOM   1319 HD11 ILE    86     -17.963   5.821 -57.647  1.00  0.00           H
ATOM   1320 HD12 ILE    86     -19.400   6.655 -57.056  1.00  0.00           H
ATOM   1321 HD13 ILE    86     -19.552   5.453 -58.351  1.00  0.00           H
ATOM   1322  C   ILE    86     -16.408   5.610 -61.657  1.00  0.00           C
ATOM   1323  O   ILE    86     -16.721   4.528 -62.148  1.00  0.00           O
ATOM   1324  N   ALA    87     -15.573   6.468 -62.267  1.00  0.00           N
ATOM   1325  H   ALA    87     -15.337   7.339 -61.813  1.00  0.00           H
ATOM   1326  CA  ALA    87     -14.982   6.209 -63.579  1.00  0.00           C
ATOM   1327  HA  ALA    87     -15.785   6.020 -64.289  1.00  0.00           H
ATOM   1328  CB  ALA    87     -14.225   7.454 -64.049  1.00  0.00           C
ATOM   1329  HB1 ALA    87     -13.432   7.690 -63.343  1.00  0.00           H
ATOM   1330  HB2 ALA    87     -13.788   7.265 -65.030  1.00  0.00           H
ATOM   1331  HB3 ALA    87     -14.907   8.299 -64.128  1.00  0.00           H
ATOM   1332  C   ALA    87     -14.037   4.999 -63.561  1.00  0.00           C
ATOM   1333  O   ALA    87     -13.947   4.290 -64.562  1.00  0.00           O
ATOM   1334  N   ASP    88     -13.348   4.766 -62.433  1.00  0.00           N
ATOM   1335  H   ASP    88     -13.492   5.379 -61.644  1.00  0.00           H
ATOM   1336  CA  ASP    88     -12.325   3.740 -62.285  1.00  0.00           C
ATOM   1337  HA  ASP    88     -11.861   3.564 -63.257  1.00  0.00           H
ATOM   1338  CB  ASP    88     -11.228   4.229 -61.323  1.00  0.00           C
ATOM   1339  HB2 ASP    88     -11.675   4.408 -60.343  1.00  0.00           H
ATOM   1340  HB3 ASP    88     -10.498   3.431 -61.202  1.00  0.00           H
ATOM   1341  CG  ASP    88     -10.484   5.498 -61.763  1.00  0.00           C
ATOM   1342  OD1 ASP    88     -10.566   5.865 -62.957  1.00  0.00           O
ATOM   1343  OD2 ASP    88      -9.824   6.084 -60.878  1.00  0.00           O
ATOM   1344  C   ASP    88     -12.882   2.408 -61.780  1.00  0.00           C
ATOM   1345  O   ASP    88     -12.389   1.375 -62.219  1.00  0.00           O
ATOM   1346  N   TYR    89     -13.854   2.403 -60.853  1.00  0.00           N
ATOM   1347  H   TYR    89     -14.246   3.282 -60.546  1.00  0.00           H
ATOM   1348  CA  TYR    89     -14.180   1.209 -60.065  1.00  0.00           C
ATOM   1349  HA  TYR    89     -13.578   0.373 -60.420  1.00  0.00           H
ATOM   1350  CB  TYR    89     -13.797   1.441 -58.592  1.00  0.00           C
ATOM   1351  HB2 TYR    89     -14.485   2.174 -58.174  1.00  0.00           H
ATOM   1352  HB3 TYR    89     -13.950   0.511 -58.046  1.00  0.00           H
ATOM   1353  CG  TYR    89     -12.369   1.890 -58.318  1.00  0.00           C
ATOM   1354  CD1 TYR    89     -11.288   1.357 -59.051  1.00  0.00           C
ATOM   1355  HD1 TYR    89     -11.459   0.636 -59.835  1.00  0.00           H
ATOM   1356  CE1 TYR    89      -9.967   1.724 -58.748  1.00  0.00           C
ATOM   1357  HE1 TYR    89      -9.146   1.298 -59.306  1.00  0.00           H
ATOM   1358  CZ  TYR    89      -9.717   2.632 -57.696  1.00  0.00           C
ATOM   1359  OH  TYR    89      -8.438   2.962 -57.370  1.00  0.00           O
ATOM   1360  HH  TYR    89      -7.787   2.524 -57.922  1.00  0.00           H
ATOM   1361  CE2 TYR    89     -10.797   3.182 -56.970  1.00  0.00           C
ATOM   1362  HE2 TYR    89     -10.606   3.877 -56.168  1.00  0.00           H
ATOM   1363  CD2 TYR    89     -12.116   2.809 -57.279  1.00  0.00           C
ATOM   1364  HD2 TYR    89     -12.934   3.220 -56.705  1.00  0.00           H
ATOM   1365  C   TYR    89     -15.635   0.747 -60.195  1.00  0.00           C
ATOM   1366  O   TYR    89     -15.977  -0.286 -59.619  1.00  0.00           O
ATOM   1367  N   ASN    90     -16.480   1.463 -60.952  1.00  0.00           N
ATOM   1368  H   ASN    90     -16.144   2.289 -61.426  1.00  0.00           H
ATOM   1369  CA  ASN    90     -17.907   1.171 -61.045  1.00  0.00           C
ATOM   1370  HA  ASN    90     -18.110   0.190 -60.614  1.00  0.00           H
ATOM   1371  CB  ASN    90     -18.671   2.206 -60.217  1.00  0.00           C
ATOM   1372  HB2 ASN    90     -18.423   3.214 -60.548  1.00  0.00           H
ATOM   1373  HB3 ASN    90     -19.731   2.047 -60.369  1.00  0.00           H
ATOM   1374  CG  ASN    90     -18.389   2.042 -58.732  1.00  0.00           C
ATOM   1375  OD1 ASN    90     -18.830   1.058 -58.155  1.00  0.00           O
ATOM   1376  ND2 ASN    90     -17.660   2.974 -58.116  1.00  0.00           N
ATOM   1377 HD21 ASN    90     -17.453   2.883 -57.131  1.00  0.00           H
ATOM   1378 HD22 ASN    90     -17.309   3.766 -58.634  1.00  0.00           H
ATOM   1379  C   ASN    90     -18.421   1.132 -62.481  1.00  0.00           C
ATOM   1380  O   ASN    90     -19.126   0.189 -62.835  1.00  0.00           O
ATOM   1381  N   TYR    91     -18.078   2.138 -63.296  1.00  0.00           N
ATOM   1382  H   TYR    91     -17.480   2.870 -62.944  1.00  0.00           H
ATOM   1383  CA  TYR    91     -18.591   2.296 -64.647  1.00  0.00           C
ATOM   1384  HA  TYR    91     -18.663   1.314 -65.118  1.00  0.00           H
ATOM   1385  CB  TYR    91     -19.997   2.917 -64.585  1.00  0.00           C
ATOM   1386  HB2 TYR    91     -20.622   2.318 -63.921  1.00  0.00           H
ATOM   1387  HB3 TYR    91     -19.936   3.917 -64.150  1.00  0.00           H
ATOM   1388  CG  TYR    91     -20.688   2.997 -65.930  1.00  0.00           C
ATOM   1389  CD1 TYR    91     -21.372   1.870 -66.422  1.00  0.00           C
ATOM   1390  HD1 TYR    91     -21.397   0.964 -65.839  1.00  0.00           H
ATOM   1391  CE1 TYR    91     -22.017   1.918 -67.668  1.00  0.00           C
ATOM   1392  HE1 TYR    91     -22.538   1.049 -68.040  1.00  0.00           H
ATOM   1393  CZ  TYR    91     -21.983   3.107 -68.429  1.00  0.00           C
ATOM   1394  OH  TYR    91     -22.612   3.156 -69.636  1.00  0.00           O
ATOM   1395  HH  TYR    91     -23.045   2.330 -69.867  1.00  0.00           H
ATOM   1396  CE2 TYR    91     -21.297   4.242 -67.935  1.00  0.00           C
ATOM   1397  HE2 TYR    91     -21.271   5.155 -68.510  1.00  0.00           H
ATOM   1398  CD2 TYR    91     -20.646   4.181 -66.691  1.00  0.00           C
ATOM   1399  HD2 TYR    91     -20.113   5.046 -66.324  1.00  0.00           H
ATOM   1400  C   TYR    91     -17.628   3.171 -65.451  1.00  0.00           C
ATOM   1401  O   TYR    91     -17.450   4.348 -65.138  1.00  0.00           O
ATOM   1402  N   LYS    92     -17.032   2.583 -66.498  1.00  0.00           N
ATOM   1403  H   LYS    92     -17.239   1.614 -66.690  1.00  0.00           H
ATOM   1404  CA  LYS    92     -16.094   3.242 -67.402  1.00  0.00           C
ATOM   1405  HA  LYS    92     -15.847   4.226 -67.002  1.00  0.00           H
ATOM   1406  CB  LYS    92     -14.797   2.413 -67.470  1.00  0.00           C
ATOM   1407  HB2 LYS    92     -14.381   2.327 -66.465  1.00  0.00           H
ATOM   1408  HB3 LYS    92     -15.047   1.407 -67.807  1.00  0.00           H
ATOM   1409  CG  LYS    92     -13.706   2.974 -68.402  1.00  0.00           C
ATOM   1410  HG2 LYS    92     -14.086   3.019 -69.422  1.00  0.00           H
ATOM   1411  HG3 LYS    92     -12.865   2.281 -68.396  1.00  0.00           H
ATOM   1412  CD  LYS    92     -13.199   4.363 -67.989  1.00  0.00           C
ATOM   1413  HD2 LYS    92     -14.016   5.084 -68.020  1.00  0.00           H
ATOM   1414  HD3 LYS    92     -12.796   4.319 -66.977  1.00  0.00           H
ATOM   1415  CE  LYS    92     -12.097   4.824 -68.945  1.00  0.00           C
ATOM   1416  HE2 LYS    92     -11.247   4.147 -68.863  1.00  0.00           H
ATOM   1417  HE3 LYS    92     -12.474   4.795 -69.967  1.00  0.00           H
ATOM   1418  NZ  LYS    92     -11.656   6.195 -68.637  1.00  0.00           N
ATOM   1419  HZ1 LYS    92     -11.301   6.231 -67.693  1.00  0.00           H
ATOM   1420  HZ2 LYS    92     -10.929   6.469 -69.282  1.00  0.00           H
ATOM   1421  HZ3 LYS    92     -12.439   6.828 -68.725  1.00  0.00           H
ATOM   1422  C   LYS    92     -16.742   3.419 -68.779  1.00  0.00           C
ATOM   1423  O   LYS    92     -17.421   2.514 -69.269  1.00  0.00           O
ATOM   1424  N   LEU    93     -16.483   4.576 -69.407  1.00  0.00           N
ATOM   1425  H   LEU    93     -15.927   5.271 -68.929  1.00  0.00           H
ATOM   1426  CA  LEU    93     -16.815   4.850 -70.801  1.00  0.00           C
ATOM   1427  HA  LEU    93     -17.433   4.037 -71.163  1.00  0.00           H
ATOM   1428  CB  LEU    93     -17.605   6.164 -70.937  1.00  0.00           C
ATOM   1429  HB2 LEU    93     -17.073   6.950 -70.399  1.00  0.00           H
ATOM   1430  HB3 LEU    93     -17.633   6.446 -71.991  1.00  0.00           H
ATOM   1431  CG  LEU    93     -19.053   6.078 -70.420  1.00  0.00           C
ATOM   1432  HG  LEU    93     -19.042   5.795 -69.366  1.00  0.00           H
ATOM   1433  CD1 LEU    93     -19.723   7.454 -70.538  1.00  0.00           C
ATOM   1434 HD11 LEU    93     -19.736   7.781 -71.578  1.00  0.00           H
ATOM   1435 HD12 LEU    93     -20.745   7.406 -70.163  1.00  0.00           H
ATOM   1436 HD13 LEU    93     -19.168   8.177 -69.945  1.00  0.00           H
ATOM   1437  CD2 LEU    93     -19.874   5.043 -71.205  1.00  0.00           C
ATOM   1438 HD21 LEU    93     -19.537   4.034 -70.974  1.00  0.00           H
ATOM   1439 HD22 LEU    93     -20.918   5.111 -70.920  1.00  0.00           H
ATOM   1440 HD23 LEU    93     -19.785   5.223 -72.276  1.00  0.00           H
ATOM   1441  C   LEU    93     -15.544   4.907 -71.656  1.00  0.00           C
ATOM   1442  O   LEU    93     -14.524   5.420 -71.193  1.00  0.00           O
ATOM   1443  N   PRO    94     -15.604   4.434 -72.916  1.00  0.00           N
ATOM   1444  CD  PRO    94     -16.782   3.674 -73.530  1.00  0.00           C
ATOM   1445  HD2 PRO    94     -17.640   4.338 -73.637  1.00  0.00           H
ATOM   1446  HD3 PRO    94     -17.053   2.825 -72.902  1.00  0.00           H
ATOM   1447  CG  PRO    94     -16.320   3.140 -74.967  1.00  0.00           C
ATOM   1448  HG2 PRO    94     -16.998   3.502 -75.740  1.00  0.00           H
ATOM   1449  HG3 PRO    94     -16.303   2.050 -74.966  1.00  0.00           H
ATOM   1450  CB  PRO    94     -14.842   3.699 -75.211  1.00  0.00           C
ATOM   1451  HB2 PRO    94     -14.847   4.360 -76.077  1.00  0.00           H
ATOM   1452  HB3 PRO    94     -14.149   2.874 -75.376  1.00  0.00           H
ATOM   1453  CA  PRO    94     -14.427   4.513 -73.890  1.00  0.00           C
ATOM   1454  HA  PRO    94     -13.557   4.036 -73.437  1.00  0.00           H
ATOM   1455  C   PRO    94     -14.090   5.964 -74.237  1.00  0.00           C
ATOM   1456  O   PRO    94     -14.927   6.854 -74.089  1.00  0.00           O
ATOM   1457  N   ASP    95     -12.867   6.186 -74.735  1.00  0.00           N
ATOM   1458  H   ASP    95     -12.225   5.411 -74.825  1.00  0.00           H
ATOM   1459  CA  ASP    95     -12.433   7.479 -75.261  1.00  0.00           C
ATOM   1460  HA  ASP    95     -12.769   8.260 -74.578  1.00  0.00           H
ATOM   1461  CB  ASP    95     -10.896   7.527 -75.314  1.00  0.00           C
ATOM   1462  HB2 ASP    95     -10.550   6.788 -76.040  1.00  0.00           H
ATOM   1463  HB3 ASP    95     -10.592   8.512 -75.670  1.00  0.00           H
ATOM   1464  CG  ASP    95     -10.190   7.263 -73.975  1.00  0.00           C
ATOM   1465  OD1 ASP    95     -10.852   7.345 -72.916  1.00  0.00           O
ATOM   1466  OD2 ASP    95      -8.970   6.998 -74.035  1.00  0.00           O
ATOM   1467  C   ASP    95     -13.037   7.759 -76.648  1.00  0.00           C
ATOM   1468  O   ASP    95     -13.176   8.925 -77.016  1.00  0.00           O
ATOM   1469  N   ASP    96     -13.416   6.702 -77.389  1.00  0.00           N
ATOM   1470  H   ASP    96     -13.264   5.778 -77.010  1.00  0.00           H
ATOM   1471  CA  ASP    96     -14.094   6.759 -78.685  1.00  0.00           C
ATOM   1472  HA  ASP    96     -14.061   7.789 -79.040  1.00  0.00           H
ATOM   1473  CB  ASP    96     -13.328   5.908 -79.721  1.00  0.00           C
ATOM   1474  HB2 ASP    96     -12.334   6.341 -79.837  1.00  0.00           H
ATOM   1475  HB3 ASP    96     -13.828   5.995 -80.687  1.00  0.00           H
ATOM   1476  CG  ASP    96     -13.157   4.415 -79.395  1.00  0.00           C
ATOM   1477  OD1 ASP    96     -13.789   3.921 -78.436  1.00  0.00           O
ATOM   1478  OD2 ASP    96     -12.384   3.775 -80.142  1.00  0.00           O
ATOM   1479  C   ASP    96     -15.587   6.393 -78.553  1.00  0.00           C
ATOM   1480  O   ASP    96     -16.173   5.829 -79.478  1.00  0.00           O
ATOM   1481  N   PHE    97     -16.192   6.702 -77.393  1.00  0.00           N
ATOM   1482  H   PHE    97     -15.649   7.162 -76.677  1.00  0.00           H
ATOM   1483  CA  PHE    97     -17.578   6.395 -77.060  1.00  0.00           C
ATOM   1484  HA  PHE    97     -17.715   5.315 -77.128  1.00  0.00           H
ATOM   1485  CB  PHE    97     -17.839   6.822 -75.607  1.00  0.00           C
ATOM   1486  HB2 PHE    97     -17.268   6.168 -74.952  1.00  0.00           H
ATOM   1487  HB3 PHE    97     -17.453   7.833 -75.473  1.00  0.00           H
ATOM   1488  CG  PHE    97     -19.286   6.794 -75.145  1.00  0.00           C
ATOM   1489  CD1 PHE    97     -20.047   5.613 -75.246  1.00  0.00           C
ATOM   1490  HD1 PHE    97     -19.613   4.721 -75.672  1.00  0.00           H
ATOM   1491  CE1 PHE    97     -21.376   5.589 -74.787  1.00  0.00           C
ATOM   1492  HE1 PHE    97     -21.960   4.685 -74.870  1.00  0.00           H
ATOM   1493  CZ  PHE    97     -21.944   6.739 -74.214  1.00  0.00           C
ATOM   1494  HZ  PHE    97     -22.960   6.721 -73.852  1.00  0.00           H
ATOM   1495  CE2 PHE    97     -21.192   7.919 -74.118  1.00  0.00           C
ATOM   1496  HE2 PHE    97     -21.631   8.800 -73.680  1.00  0.00           H
ATOM   1497  CD2 PHE    97     -19.867   7.949 -74.583  1.00  0.00           C
ATOM   1498  HD2 PHE    97     -19.296   8.861 -74.496  1.00  0.00           H
ATOM   1499  C   PHE    97     -18.553   7.078 -78.024  1.00  0.00           C
ATOM   1500  O   PHE    97     -18.480   8.290 -78.236  1.00  0.00           O
ATOM   1501  N   THR    98     -19.484   6.277 -78.562  1.00  0.00           N
ATOM   1502  H   THR    98     -19.460   5.293 -78.337  1.00  0.00           H
ATOM   1503  CA  THR    98     -20.611   6.732 -79.366  1.00  0.00           C
ATOM   1504  HA  THR    98     -20.558   7.812 -79.475  1.00  0.00           H
ATOM   1505  CB  THR    98     -20.560   6.127 -80.781  1.00  0.00           C
ATOM   1506  HB  THR    98     -20.625   5.040 -80.711  1.00  0.00           H
ATOM   1507  CG2 THR    98     -21.714   6.641 -81.654  1.00  0.00           C
ATOM   1508 HG21 THR    98     -21.670   7.728 -81.729  1.00  0.00           H
ATOM   1509 HG22 THR    98     -21.641   6.207 -82.652  1.00  0.00           H
ATOM   1510 HG23 THR    98     -22.671   6.353 -81.220  1.00  0.00           H
ATOM   1511  OG1 THR    98     -19.341   6.470 -81.411  1.00  0.00           O
ATOM   1512  HG1 THR    98     -19.298   6.019 -82.258  1.00  0.00           H
ATOM   1513  C   THR    98     -21.887   6.375 -78.602  1.00  0.00           C
ATOM   1514  O   THR    98     -22.181   5.199 -78.382  1.00  0.00           O
ATOM   1515  N   GLY    99     -22.620   7.411 -78.181  1.00  0.00           N
ATOM   1516  H   GLY    99     -22.321   8.347 -78.416  1.00  0.00           H
ATOM   1517  CA  GLY    99     -23.751   7.291 -77.278  1.00  0.00           C
ATOM   1518  HA2 GLY    99     -24.578   6.791 -77.772  1.00  0.00           H
ATOM   1519  HA3 GLY    99     -23.456   6.675 -76.431  1.00  0.00           H
ATOM   1520  C   GLY    99     -24.207   8.655 -76.764  1.00  0.00           C
ATOM   1521  O   GLY    99     -23.855   9.695 -77.321  1.00  0.00           O
ATOM   1522  N   CYX   100     -24.977   8.623 -75.671  1.00  0.00           N
ATOM   1523  H   CYX   100     -25.232   7.723 -75.291  1.00  0.00           H
ATOM   1524  CA  CYX   100     -25.371   9.790 -74.890  1.00  0.00           C
ATOM   1525  HA  CYX   100     -24.630  10.571 -75.028  1.00  0.00           H
ATOM   1526  CB  CYX   100     -26.748  10.314 -75.327  1.00  0.00           C
ATOM   1527  HB2 CYX   100     -27.477   9.525 -75.141  1.00  0.00           H
ATOM   1528  HB3 CYX   100     -27.017  11.160 -74.694  1.00  0.00           H
ATOM   1529  SG  CYX   100     -26.932  10.828 -77.057  1.00  0.00           S
ATOM   1530  C   CYX   100     -25.394   9.430 -73.405  1.00  0.00           C
ATOM   1531  O   CYX   100     -25.551   8.269 -73.037  1.00  0.00           O
ATOM   1532  N   VAL   101     -25.266  10.458 -72.562  1.00  0.00           N
ATOM   1533  H   VAL   101     -25.148  11.381 -72.951  1.00  0.00           H
ATOM   1534  CA  VAL   101     -25.370  10.380 -71.113  1.00  0.00           C
ATOM   1535  HA  VAL   101     -25.632   9.364 -70.815  1.00  0.00           H
ATOM   1536  CB  VAL   101     -24.027  10.749 -70.445  1.00  0.00           C
ATOM   1537  HB  VAL   101     -23.723  11.738 -70.792  1.00  0.00           H
ATOM   1538  CG1 VAL   101     -24.170  10.805 -68.913  1.00  0.00           C
ATOM   1539 HG11 VAL   101     -24.523   9.846 -68.533  1.00  0.00           H
ATOM   1540 HG12 VAL   101     -23.210  11.040 -68.459  1.00  0.00           H
ATOM   1541 HG13 VAL   101     -24.875  11.585 -68.624  1.00  0.00           H
ATOM   1542  CG2 VAL   101     -22.926   9.745 -70.827  1.00  0.00           C
ATOM   1543 HG21 VAL   101     -22.801   9.714 -71.908  1.00  0.00           H
ATOM   1544 HG22 VAL   101     -21.977  10.049 -70.390  1.00  0.00           H
ATOM   1545 HG23 VAL   101     -23.183   8.749 -70.470  1.00  0.00           H
ATOM   1546  C   VAL   101     -26.503  11.317 -70.709  1.00  0.00           C
ATOM   1547  O   VAL   101     -26.496  12.494 -71.071  1.00  0.00           O
ATOM   1548  N   ILE   102     -27.470  10.775 -69.960  1.00  0.00           N
ATOM   1549  H   ILE   102     -27.394   9.803 -69.697  1.00  0.00           H
ATOM   1550  CA  ILE   102     -28.683  11.472 -69.556  1.00  0.00           C
ATOM   1551  HA  ILE   102     -28.563  12.537 -69.744  1.00  0.00           H
ATOM   1552  CB  ILE   102     -29.909  10.969 -70.362  1.00  0.00           C
ATOM   1553  HB  ILE   102     -30.063   9.918 -70.114  1.00  0.00           H
ATOM   1554  CG2 ILE   102     -31.170  11.742 -69.932  1.00  0.00           C
ATOM   1555 HG21 ILE   102     -31.035  12.808 -70.115  1.00  0.00           H
ATOM   1556 HG22 ILE   102     -32.037  11.398 -70.491  1.00  0.00           H
ATOM   1557 HG23 ILE   102     -31.374  11.583 -68.873  1.00  0.00           H
ATOM   1558  CG1 ILE   102     -29.707  11.074 -71.895  1.00  0.00           C
ATOM   1559 HG12 ILE   102     -29.772  12.117 -72.203  1.00  0.00           H
ATOM   1560 HG13 ILE   102     -28.721  10.709 -72.173  1.00  0.00           H
ATOM   1561  CD1 ILE   102     -30.704  10.231 -72.700  1.00  0.00           C
ATOM   1562 HD11 ILE   102     -31.724  10.580 -72.547  1.00  0.00           H
ATOM   1563 HD12 ILE   102     -30.463  10.306 -73.761  1.00  0.00           H
ATOM   1564 HD13 ILE   102     -30.624   9.187 -72.399  1.00  0.00           H
ATOM   1565  C   ILE   102     -28.839  11.252 -68.052  1.00  0.00           C
ATOM   1566  O   ILE   102     -28.754  10.115 -67.596  1.00  0.00           O
ATOM   1567  N   ALA   103     -29.076  12.330 -67.291  1.00  0.00           N
ATOM   1568  H   ALA   103     -29.144  13.238 -67.728  1.00  0.00           H
ATOM   1569  CA  ALA   103     -29.217  12.270 -65.840  1.00  0.00           C
ATOM   1570  HA  ALA   103     -29.594  11.284 -65.576  1.00  0.00           H
ATOM   1571  CB  ALA   103     -27.853  12.452 -65.163  1.00  0.00           C
ATOM   1572  HB1 ALA   103     -27.483  13.464 -65.326  1.00  0.00           H
ATOM   1573  HB2 ALA   103     -27.951  12.284 -64.090  1.00  0.00           H
ATOM   1574  HB3 ALA   103     -27.137  11.737 -65.569  1.00  0.00           H
ATOM   1575  C   ALA   103     -30.223  13.303 -65.335  1.00  0.00           C
ATOM   1576  O   ALA   103     -30.470  14.315 -65.989  1.00  0.00           O
ATOM   1577  N   TRP   104     -30.792  13.023 -64.154  1.00  0.00           N
ATOM   1578  H   TRP   104     -30.530  12.166 -63.688  1.00  0.00           H
ATOM   1579  CA  TRP   104     -31.763  13.863 -63.465  1.00  0.00           C
ATOM   1580  HA  TRP   104     -31.484  14.909 -63.605  1.00  0.00           H
ATOM   1581  CB  TRP   104     -33.165  13.653 -64.050  1.00  0.00           C
ATOM   1582  HB2 TRP   104     -33.111  13.851 -65.114  1.00  0.00           H
ATOM   1583  HB3 TRP   104     -33.836  14.393 -63.613  1.00  0.00           H
ATOM   1584  CG  TRP   104     -33.782  12.297 -63.883  1.00  0.00           C
ATOM   1585  CD1 TRP   104     -34.762  11.963 -62.892  1.00  0.00           C
ATOM   1586  HD1 TRP   104     -35.162  12.650 -62.164  1.00  0.00           H
ATOM   1587  NE1 TRP   104     -35.162  10.547 -63.020  1.00  0.00           N
ATOM   1588  HE1 TRP   104     -35.844  10.100 -62.425  1.00  0.00           H
ATOM   1589  CE2 TRP   104     -34.428   9.931 -64.144  1.00  0.00           C
ATOM   1590  CZ2 TRP   104     -34.450   8.645 -64.697  1.00  0.00           C
ATOM   1591  HZ2 TRP   104     -35.095   7.886 -64.282  1.00  0.00           H
ATOM   1592  CH2 TRP   104     -33.630   8.357 -65.799  1.00  0.00           C
ATOM   1593  HH2 TRP   104     -33.665   7.373 -66.235  1.00  0.00           H
ATOM   1594  CZ3 TRP   104     -32.778   9.335 -66.348  1.00  0.00           C
ATOM   1595  HZ3 TRP   104     -32.159   9.084 -67.197  1.00  0.00           H
ATOM   1596  CE3 TRP   104     -32.732  10.639 -65.821  1.00  0.00           C
ATOM   1597  HE3 TRP   104     -32.086  11.373 -66.277  1.00  0.00           H
ATOM   1598  CD2 TRP   104     -33.532  11.003 -64.717  1.00  0.00           C
ATOM   1599  C   TRP   104     -31.762  13.548 -61.969  1.00  0.00           C
ATOM   1600  O   TRP   104     -31.505  12.412 -61.569  1.00  0.00           O
ATOM   1601  N   ASN   105     -32.080  14.563 -61.153  1.00  0.00           N
ATOM   1602  H   ASN   105     -32.291  15.467 -61.551  1.00  0.00           H
ATOM   1603  CA  ASN   105     -32.146  14.443 -59.702  1.00  0.00           C
ATOM   1604  HA  ASN   105     -31.204  14.012 -59.359  1.00  0.00           H
ATOM   1605  CB  ASN   105     -32.292  15.836 -59.075  1.00  0.00           C
ATOM   1606  HB2 ASN   105     -31.515  16.491 -59.473  1.00  0.00           H
ATOM   1607  HB3 ASN   105     -33.262  16.257 -59.343  1.00  0.00           H
ATOM   1608  CG  ASN   105     -32.158  15.787 -57.553  1.00  0.00           C
ATOM   1609  OD1 ASN   105     -33.154  15.852 -56.836  1.00  0.00           O
ATOM   1610  ND2 ASN   105     -30.924  15.657 -57.058  1.00  0.00           N
ATOM   1611 HD21 ASN   105     -30.783  15.619 -56.059  1.00  0.00           H
ATOM   1612 HD22 ASN   105     -30.133  15.602 -57.683  1.00  0.00           H
ATOM   1613  C   ASN   105     -33.295  13.516 -59.292  1.00  0.00           C
ATOM   1614  O   ASN   105     -34.371  13.543 -59.890  1.00  0.00           O
ATOM   1615  N   SER   106     -33.046  12.705 -58.257  1.00  0.00           N
ATOM   1616  H   SER   106     -32.145  12.767 -57.806  1.00  0.00           H
ATOM   1617  CA  SER   106     -33.927  11.635 -57.798  1.00  0.00           C
ATOM   1618  HA  SER   106     -34.942  11.856 -58.129  1.00  0.00           H
ATOM   1619  CB  SER   106     -33.498  10.317 -58.458  1.00  0.00           C
ATOM   1620  HB2 SER   106     -33.526  10.429 -59.542  1.00  0.00           H
ATOM   1621  HB3 SER   106     -34.188   9.523 -58.171  1.00  0.00           H
ATOM   1622  OG  SER   106     -32.190   9.961 -58.065  1.00  0.00           O
ATOM   1623  HG  SER   106     -31.966   9.122 -58.475  1.00  0.00           H
ATOM   1624  C   SER   106     -33.966  11.572 -56.262  1.00  0.00           C
ATOM   1625  O   SER   106     -34.107  10.494 -55.686  1.00  0.00           O
ATOM   1626  N   ASN   107     -33.845  12.737 -55.605  1.00  0.00           N
ATOM   1627  H   ASN   107     -33.728  13.580 -56.150  1.00  0.00           H
ATOM   1628  CA  ASN   107     -33.890  12.910 -54.154  1.00  0.00           C
ATOM   1629  HA  ASN   107     -33.238  12.159 -53.713  1.00  0.00           H
ATOM   1630  CB  ASN   107     -33.312  14.300 -53.837  1.00  0.00           C
ATOM   1631  HB2 ASN   107     -32.399  14.447 -54.415  1.00  0.00           H
ATOM   1632  HB3 ASN   107     -34.029  15.059 -54.153  1.00  0.00           H
ATOM   1633  CG  ASN   107     -32.960  14.498 -52.362  1.00  0.00           C
ATOM   1634  OD1 ASN   107     -32.373  13.621 -51.730  1.00  0.00           O
ATOM   1635  ND2 ASN   107     -33.317  15.660 -51.810  1.00  0.00           N
ATOM   1636 HD21 ASN   107     -33.113  15.841 -50.838  1.00  0.00           H
ATOM   1637 HD22 ASN   107     -33.798  16.354 -52.364  1.00  0.00           H
ATOM   1638  C   ASN   107     -35.299  12.717 -53.553  1.00  0.00           C
ATOM   1639  O   ASN   107     -35.467  12.866 -52.344  1.00  0.00           O
ATOM   1640  N   ASN   108     -36.303  12.379 -54.379  1.00  0.00           N
ATOM   1641  H   ASN   108     -36.103  12.286 -55.364  1.00  0.00           H
ATOM   1642  CA  ASN   108     -37.666  12.053 -53.961  1.00  0.00           C
ATOM   1643  HA  ASN   108     -37.793  12.331 -52.914  1.00  0.00           H
ATOM   1644  CB  ASN   108     -38.663  12.887 -54.787  1.00  0.00           C
ATOM   1645  HB2 ASN   108     -38.590  12.577 -55.832  1.00  0.00           H
ATOM   1646  HB3 ASN   108     -39.679  12.677 -54.450  1.00  0.00           H
ATOM   1647  CG  ASN   108     -38.431  14.400 -54.692  1.00  0.00           C
ATOM   1648  OD1 ASN   108     -38.015  14.916 -53.656  1.00  0.00           O
ATOM   1649  ND2 ASN   108     -38.706  15.120 -55.783  1.00  0.00           N
ATOM   1650 HD21 ASN   108     -38.576  16.121 -55.772  1.00  0.00           H
ATOM   1651 HD22 ASN   108     -39.052  14.664 -56.615  1.00  0.00           H
ATOM   1652  C   ASN   108     -37.972  10.548 -54.070  1.00  0.00           C
ATOM   1653  O   ASN   108     -39.091  10.145 -53.751  1.00  0.00           O
ATOM   1654  N   LEU   109     -37.005   9.726 -54.518  1.00  0.00           N
ATOM   1655  H   LEU   109     -36.102  10.123 -54.738  1.00  0.00           H
ATOM   1656  CA  LEU   109     -37.191   8.312 -54.849  1.00  0.00           C
ATOM   1657  HA  LEU   109     -38.137   7.958 -54.440  1.00  0.00           H
ATOM   1658  CB  LEU   109     -37.211   8.142 -56.383  1.00  0.00           C
ATOM   1659  HB2 LEU   109     -36.242   8.466 -56.767  1.00  0.00           H
ATOM   1660  HB3 LEU   109     -37.314   7.080 -56.612  1.00  0.00           H
ATOM   1661  CG  LEU   109     -38.315   8.913 -57.137  1.00  0.00           C
ATOM   1662  HG  LEU   109     -38.255   9.973 -56.888  1.00  0.00           H
ATOM   1663  CD1 LEU   109     -38.089   8.779 -58.650  1.00  0.00           C
ATOM   1664 HD11 LEU   109     -38.186   7.735 -58.949  1.00  0.00           H
ATOM   1665 HD12 LEU   109     -38.828   9.373 -59.189  1.00  0.00           H
ATOM   1666 HD13 LEU   109     -37.093   9.138 -58.913  1.00  0.00           H
ATOM   1667  CD2 LEU   109     -39.722   8.401 -56.789  1.00  0.00           C
ATOM   1668 HD21 LEU   109     -39.929   8.547 -55.730  1.00  0.00           H
ATOM   1669 HD22 LEU   109     -40.468   8.953 -57.362  1.00  0.00           H
ATOM   1670 HD23 LEU   109     -39.804   7.340 -57.024  1.00  0.00           H
ATOM   1671  C   LEU   109     -36.075   7.426 -54.277  1.00  0.00           C
ATOM   1672  O   LEU   109     -36.324   6.250 -54.010  1.00  0.00           O
ATOM   1673  N   ASP   110     -34.860   7.975 -54.119  1.00  0.00           N
ATOM   1674  H   ASP   110     -34.752   8.956 -54.330  1.00  0.00           H
ATOM   1675  CA  ASP   110     -33.623   7.235 -53.858  1.00  0.00           C
ATOM   1676  HA  ASP   110     -33.877   6.189 -53.686  1.00  0.00           H
ATOM   1677  CB  ASP   110     -32.713   7.290 -55.102  1.00  0.00           C
ATOM   1678  HB2 ASP   110     -32.448   8.331 -55.278  1.00  0.00           H
ATOM   1679  HB3 ASP   110     -31.792   6.744 -54.898  1.00  0.00           H
ATOM   1680  CG  ASP   110     -33.312   6.724 -56.395  1.00  0.00           C
ATOM   1681  OD1 ASP   110     -34.321   5.988 -56.334  1.00  0.00           O
ATOM   1682  OD2 ASP   110     -32.713   7.021 -57.448  1.00  0.00           O
ATOM   1683  C   ASP   110     -32.905   7.717 -52.586  1.00  0.00           C
ATOM   1684  O   ASP   110     -31.717   7.442 -52.416  1.00  0.00           O
ATOM   1685  N   SER   111     -33.625   8.411 -51.690  1.00  0.00           N
ATOM   1686  H   SER   111     -34.593   8.610 -51.899  1.00  0.00           H
ATOM   1687  CA  SER   111     -33.141   8.845 -50.384  1.00  0.00           C
ATOM   1688  HA  SER   111     -32.197   8.343 -50.172  1.00  0.00           H
ATOM   1689  CB  SER   111     -32.865  10.355 -50.390  1.00  0.00           C
ATOM   1690  HB2 SER   111     -32.242  10.613 -51.246  1.00  0.00           H
ATOM   1691  HB3 SER   111     -32.333  10.616 -49.479  1.00  0.00           H
ATOM   1692  OG  SER   111     -34.060  11.103 -50.437  1.00  0.00           O
ATOM   1693  HG  SER   111     -33.836  12.037 -50.421  1.00  0.00           H
ATOM   1694  C   SER   111     -34.131   8.446 -49.284  1.00  0.00           C
ATOM   1695  O   SER   111     -35.313   8.212 -49.545  1.00  0.00           O
ATOM   1696  N   LYS   112     -33.623   8.390 -48.046  1.00  0.00           N
ATOM   1697  H   LYS   112     -32.645   8.606 -47.919  1.00  0.00           H
ATOM   1698  CA  LYS   112     -34.367   8.024 -46.847  1.00  0.00           C
ATOM   1699  HA  LYS   112     -35.432   8.199 -47.009  1.00  0.00           H
ATOM   1700  CB  LYS   112     -34.159   6.539 -46.496  1.00  0.00           C
ATOM   1701  HB2 LYS   112     -33.091   6.343 -46.398  1.00  0.00           H
ATOM   1702  HB3 LYS   112     -34.625   6.348 -45.528  1.00  0.00           H
ATOM   1703  CG  LYS   112     -34.761   5.562 -47.516  1.00  0.00           C
ATOM   1704  HG2 LYS   112     -35.824   5.774 -47.637  1.00  0.00           H
ATOM   1705  HG3 LYS   112     -34.264   5.681 -48.478  1.00  0.00           H
ATOM   1706  CD  LYS   112     -34.585   4.118 -47.032  1.00  0.00           C
ATOM   1707  HD2 LYS   112     -33.526   3.914 -46.870  1.00  0.00           H
ATOM   1708  HD3 LYS   112     -35.119   3.982 -46.090  1.00  0.00           H
ATOM   1709  CE  LYS   112     -35.134   3.134 -48.066  1.00  0.00           C
ATOM   1710  HE2 LYS   112     -36.198   3.319 -48.207  1.00  0.00           H
ATOM   1711  HE3 LYS   112     -34.618   3.287 -49.015  1.00  0.00           H
ATOM   1712  NZ  LYS   112     -34.938   1.740 -47.633  1.00  0.00           N
ATOM   1713  HZ1 LYS   112     -35.417   1.590 -46.756  1.00  0.00           H
ATOM   1714  HZ2 LYS   112     -35.311   1.114 -48.332  1.00  0.00           H
ATOM   1715  HZ3 LYS   112     -33.952   1.560 -47.513  1.00  0.00           H
ATOM   1716  C   LYS   112     -33.909   8.890 -45.674  1.00  0.00           C
ATOM   1717  O   LYS   112     -32.748   9.294 -45.602  1.00  0.00           O
ATOM   1718  N   VAL   113     -34.828   9.123 -44.729  1.00  0.00           N
ATOM   1719  H   VAL   113     -35.764   8.763 -44.857  1.00  0.00           H
ATOM   1720  CA  VAL   113     -34.532   9.756 -43.451  1.00  0.00           C
ATOM   1721  HA  VAL   113     -33.989  10.684 -43.640  1.00  0.00           H
ATOM   1722  CB  VAL   113     -35.849  10.104 -42.720  1.00  0.00           C
ATOM   1723  HB  VAL   113     -36.441   9.194 -42.608  1.00  0.00           H
ATOM   1724  CG1 VAL   113     -35.590  10.676 -41.316  1.00  0.00           C
ATOM   1725 HG11 VAL   113     -34.962  11.566 -41.384  1.00  0.00           H
ATOM   1726 HG12 VAL   113     -36.537  10.943 -40.845  1.00  0.00           H
ATOM   1727 HG13 VAL   113     -35.097   9.933 -40.689  1.00  0.00           H
ATOM   1728  CG2 VAL   113     -36.679  11.123 -43.524  1.00  0.00           C
ATOM   1729 HG21 VAL   113     -36.954  10.709 -44.494  1.00  0.00           H
ATOM   1730 HG22 VAL   113     -37.597  11.361 -42.985  1.00  0.00           H
ATOM   1731 HG23 VAL   113     -36.106  12.038 -43.675  1.00  0.00           H
ATOM   1732  C   VAL   113     -33.632   8.804 -42.649  1.00  0.00           C
ATOM   1733  O   VAL   113     -33.958   7.627 -42.490  1.00  0.00           O
ATOM   1734  N   GLY   114     -32.494   9.323 -42.163  1.00  0.00           N
ATOM   1735  H   GLY   114     -32.296  10.300 -42.324  1.00  0.00           H
ATOM   1736  CA  GLY   114     -31.463   8.539 -41.490  1.00  0.00           C
ATOM   1737  HA2 GLY   114     -30.873   9.220 -40.877  1.00  0.00           H
ATOM   1738  HA3 GLY   114     -31.937   7.809 -40.832  1.00  0.00           H
ATOM   1739  C   GLY   114     -30.510   7.807 -42.450  1.00  0.00           C
ATOM   1740  O   GLY   114     -29.787   6.915 -42.007  1.00  0.00           O
ATOM   1741  N   GLY   115     -30.509   8.169 -43.744  1.00  0.00           N
ATOM   1742  H   GLY   115     -31.142   8.899 -44.037  1.00  0.00           H
ATOM   1743  CA  GLY   115     -29.637   7.616 -44.775  1.00  0.00           C
ATOM   1744  HA2 GLY   115     -29.474   8.384 -45.528  1.00  0.00           H
ATOM   1745  HA3 GLY   115     -28.666   7.364 -44.346  1.00  0.00           H
ATOM   1746  C   GLY   115     -30.228   6.369 -45.438  1.00  0.00           C
ATOM   1747  O   GLY   115     -30.841   5.538 -44.767  1.00  0.00           O
ATOM   1748  N   ASN   116     -30.022   6.250 -46.760  1.00  0.00           N
ATOM   1749  H   ASN   116     -29.513   6.978 -47.239  1.00  0.00           H
ATOM   1750  CA  ASN   116     -30.465   5.118 -47.567  1.00  0.00           C
ATOM   1751  HA  ASN   116     -31.235   4.580 -47.011  1.00  0.00           H
ATOM   1752  CB  ASN   116     -31.097   5.612 -48.879  1.00  0.00           C
ATOM   1753  HB2 ASN   116     -31.796   6.416 -48.654  1.00  0.00           H
ATOM   1754  HB3 ASN   116     -30.319   6.023 -49.524  1.00  0.00           H
ATOM   1755  CG  ASN   116     -31.862   4.523 -49.643  1.00  0.00           C
ATOM   1756  OD1 ASN   116     -32.041   3.405 -49.165  1.00  0.00           O
ATOM   1757  ND2 ASN   116     -32.334   4.852 -50.846  1.00  0.00           N
ATOM   1758 HD21 ASN   116     -32.843   4.172 -51.392  1.00  0.00           H
ATOM   1759 HD22 ASN   116     -32.175   5.779 -51.214  1.00  0.00           H
ATOM   1760  C   ASN   116     -29.289   4.174 -47.830  1.00  0.00           C
ATOM   1761  O   ASN   116     -28.248   4.595 -48.337  1.00  0.00           O
ATOM   1762  N   TYR   117     -29.489   2.894 -47.495  1.00  0.00           N
ATOM   1763  H   TYR   117     -30.381   2.637 -47.096  1.00  0.00           H
ATOM   1764  CA  TYR   117     -28.503   1.825 -47.620  1.00  0.00           C
ATOM   1765  HA  TYR   117     -27.508   2.263 -47.567  1.00  0.00           H
ATOM   1766  CB  TYR   117     -28.658   0.879 -46.419  1.00  0.00           C
ATOM   1767  HB2 TYR   117     -29.630   0.385 -46.481  1.00  0.00           H
ATOM   1768  HB3 TYR   117     -27.893   0.104 -46.479  1.00  0.00           H
ATOM   1769  CG  TYR   117     -28.541   1.571 -45.070  1.00  0.00           C
ATOM   1770  CD1 TYR   117     -27.272   1.781 -44.495  1.00  0.00           C
ATOM   1771  HD1 TYR   117     -26.383   1.438 -45.004  1.00  0.00           H
ATOM   1772  CE1 TYR   117     -27.155   2.441 -43.259  1.00  0.00           C
ATOM   1773  HE1 TYR   117     -26.179   2.597 -42.823  1.00  0.00           H
ATOM   1774  CZ  TYR   117     -28.314   2.903 -42.591  1.00  0.00           C
ATOM   1775  OH  TYR   117     -28.205   3.546 -41.393  1.00  0.00           O
ATOM   1776  HH  TYR   117     -27.299   3.606 -41.080  1.00  0.00           H
ATOM   1777  CE2 TYR   117     -29.587   2.694 -43.170  1.00  0.00           C
ATOM   1778  HE2 TYR   117     -30.477   3.045 -42.668  1.00  0.00           H
ATOM   1779  CD2 TYR   117     -29.696   2.028 -44.403  1.00  0.00           C
ATOM   1780  HD2 TYR   117     -30.672   1.877 -44.842  1.00  0.00           H
ATOM   1781  C   TYR   117     -28.612   1.056 -48.948  1.00  0.00           C
ATOM   1782  O   TYR   117     -27.736   0.242 -49.241  1.00  0.00           O
ATOM   1783  N   ASN   118     -29.672   1.298 -49.740  1.00  0.00           N
ATOM   1784  H   ASN   118     -30.347   1.990 -49.448  1.00  0.00           H
ATOM   1785  CA  ASN   118     -29.984   0.551 -50.960  1.00  0.00           C
ATOM   1786  HA  ASN   118     -29.927  -0.514 -50.730  1.00  0.00           H
ATOM   1787  CB  ASN   118     -31.421   0.870 -51.412  1.00  0.00           C
ATOM   1788  HB2 ASN   118     -31.484   1.934 -51.648  1.00  0.00           H
ATOM   1789  HB3 ASN   118     -31.632   0.320 -52.330  1.00  0.00           H
ATOM   1790  CG  ASN   118     -32.517   0.525 -50.396  1.00  0.00           C
ATOM   1791  OD1 ASN   118     -32.287  -0.159 -49.399  1.00  0.00           O
ATOM   1792  ND2 ASN   118     -33.734   1.005 -50.659  1.00  0.00           N
ATOM   1793 HD21 ASN   118     -34.500   0.810 -50.031  1.00  0.00           H
ATOM   1794 HD22 ASN   118     -33.889   1.560 -51.489  1.00  0.00           H
ATOM   1795  C   ASN   118     -29.016   0.838 -52.118  1.00  0.00           C
ATOM   1796  O   ASN   118     -28.955   0.035 -53.049  1.00  0.00           O
ATOM   1797  N   TYR   119     -28.274   1.957 -52.066  1.00  0.00           N
ATOM   1798  H   TYR   119     -28.370   2.567 -51.267  1.00  0.00           H
ATOM   1799  CA  TYR   119     -27.362   2.390 -53.118  1.00  0.00           C
ATOM   1800  HA  TYR   119     -27.409   1.684 -53.946  1.00  0.00           H
ATOM   1801  CB  TYR   119     -27.806   3.748 -53.669  1.00  0.00           C
ATOM   1802  HB2 TYR   119     -27.875   4.465 -52.849  1.00  0.00           H
ATOM   1803  HB3 TYR   119     -27.047   4.107 -54.366  1.00  0.00           H
ATOM   1804  CG  TYR   119     -29.130   3.675 -54.403  1.00  0.00           C
ATOM   1805  CD1 TYR   119     -29.161   3.164 -55.713  1.00  0.00           C
ATOM   1806  HD1 TYR   119     -28.245   2.852 -56.194  1.00  0.00           H
ATOM   1807  CE1 TYR   119     -30.377   3.063 -56.406  1.00  0.00           C
ATOM   1808  HE1 TYR   119     -30.384   2.698 -57.421  1.00  0.00           H
ATOM   1809  CZ  TYR   119     -31.584   3.446 -55.778  1.00  0.00           C
ATOM   1810  OH  TYR   119     -32.767   3.324 -56.446  1.00  0.00           O
ATOM   1811  HH  TYR   119     -32.660   2.980 -57.336  1.00  0.00           H
ATOM   1812  CE2 TYR   119     -31.555   3.948 -54.454  1.00  0.00           C
ATOM   1813  HE2 TYR   119     -32.472   4.241 -53.965  1.00  0.00           H
ATOM   1814  CD2 TYR   119     -30.328   4.070 -53.776  1.00  0.00           C
ATOM   1815  HD2 TYR   119     -30.309   4.454 -52.767  1.00  0.00           H
ATOM   1816  C   TYR   119     -25.926   2.410 -52.602  1.00  0.00           C
ATOM   1817  O   TYR   119     -25.642   2.984 -51.550  1.00  0.00           O
ATOM   1818  N   LEU   120     -25.040   1.776 -53.383  1.00  0.00           N
ATOM   1819  H   LEU   120     -25.377   1.366 -54.242  1.00  0.00           H
ATOM   1820  CA  LEU   120     -23.645   1.506 -53.054  1.00  0.00           C
ATOM   1821  HA  LEU   120     -23.366   2.082 -52.173  1.00  0.00           H
ATOM   1822  CB  LEU   120     -23.445   0.006 -52.748  1.00  0.00           C
ATOM   1823  HB2 LEU   120     -23.601  -0.541 -53.678  1.00  0.00           H
ATOM   1824  HB3 LEU   120     -22.406  -0.146 -52.452  1.00  0.00           H
ATOM   1825  CG  LEU   120     -24.353  -0.626 -51.669  1.00  0.00           C
ATOM   1826  HG  LEU   120     -25.397  -0.511 -51.962  1.00  0.00           H
ATOM   1827  CD1 LEU   120     -24.054  -2.130 -51.570  1.00  0.00           C
ATOM   1828 HD11 LEU   120     -23.024  -2.287 -51.250  1.00  0.00           H
ATOM   1829 HD12 LEU   120     -24.726  -2.594 -50.847  1.00  0.00           H
ATOM   1830 HD13 LEU   120     -24.206  -2.606 -52.538  1.00  0.00           H
ATOM   1831  CD2 LEU   120     -24.157   0.008 -50.285  1.00  0.00           C
ATOM   1832 HD21 LEU   120     -24.504   1.036 -50.298  1.00  0.00           H
ATOM   1833 HD22 LEU   120     -24.741  -0.535 -49.541  1.00  0.00           H
ATOM   1834 HD23 LEU   120     -23.103  -0.017 -50.003  1.00  0.00           H
ATOM   1835  C   LEU   120     -22.732   1.919 -54.218  1.00  0.00           C
ATOM   1836  O   LEU   120     -23.188   2.114 -55.346  1.00  0.00           O
ATOM   1837  N   TYR   121     -21.426   2.008 -53.932  1.00  0.00           N
ATOM   1838  H   TYR   121     -21.130   1.838 -52.981  1.00  0.00           H
ATOM   1839  CA  TYR   121     -20.370   2.247 -54.907  1.00  0.00           C
ATOM   1840  HA  TYR   121     -20.645   1.756 -55.842  1.00  0.00           H
ATOM   1841  CB  TYR   121     -20.210   3.751 -55.182  1.00  0.00           C
ATOM   1842  HB2 TYR   121     -21.185   4.157 -55.442  1.00  0.00           H
ATOM   1843  HB3 TYR   121     -19.571   3.869 -56.057  1.00  0.00           H
ATOM   1844  CG  TYR   121     -19.619   4.562 -54.038  1.00  0.00           C
ATOM   1845  CD1 TYR   121     -20.442   5.012 -52.987  1.00  0.00           C
ATOM   1846  HD1 TYR   121     -21.501   4.800 -52.998  1.00  0.00           H
ATOM   1847  CE1 TYR   121     -19.892   5.724 -51.906  1.00  0.00           C
ATOM   1848  HE1 TYR   121     -20.531   6.058 -51.102  1.00  0.00           H
ATOM   1849  CZ  TYR   121     -18.502   5.988 -51.870  1.00  0.00           C
ATOM   1850  OH  TYR   121     -17.961   6.666 -50.816  1.00  0.00           O
ATOM   1851  HH  TYR   121     -18.613   6.922 -50.160  1.00  0.00           H
ATOM   1852  CE2 TYR   121     -17.676   5.542 -52.929  1.00  0.00           C
ATOM   1853  HE2 TYR   121     -16.614   5.738 -52.909  1.00  0.00           H
ATOM   1854  CD2 TYR   121     -18.237   4.836 -54.008  1.00  0.00           C
ATOM   1855  HD2 TYR   121     -17.597   4.489 -54.807  1.00  0.00           H
ATOM   1856  C   TYR   121     -19.060   1.641 -54.400  1.00  0.00           C
ATOM   1857  O   TYR   121     -18.754   1.710 -53.210  1.00  0.00           O
ATOM   1858  N   ARG   122     -18.280   1.076 -55.326  1.00  0.00           N
ATOM   1859  H   ARG   122     -18.599   1.063 -56.282  1.00  0.00           H
ATOM   1860  CA  ARG   122     -16.989   0.470 -55.059  1.00  0.00           C
ATOM   1861  HA  ARG   122     -17.093  -0.162 -54.179  1.00  0.00           H
ATOM   1862  CB  ARG   122     -16.589  -0.427 -56.236  1.00  0.00           C
ATOM   1863  HB2 ARG   122     -17.431  -1.080 -56.468  1.00  0.00           H
ATOM   1864  HB3 ARG   122     -16.376   0.191 -57.106  1.00  0.00           H
ATOM   1865  CG  ARG   122     -15.357  -1.285 -55.900  1.00  0.00           C
ATOM   1866  HG2 ARG   122     -14.505  -0.630 -55.722  1.00  0.00           H
ATOM   1867  HG3 ARG   122     -15.551  -1.855 -54.991  1.00  0.00           H
ATOM   1868  CD  ARG   122     -14.992  -2.260 -57.028  1.00  0.00           C
ATOM   1869  HD2 ARG   122     -14.733  -1.693 -57.919  1.00  0.00           H
ATOM   1870  HD3 ARG   122     -14.116  -2.838 -56.733  1.00  0.00           H
ATOM   1871  NE  ARG   122     -16.100  -3.170 -57.351  1.00  0.00           N
ATOM   1872  HE  ARG   122     -16.745  -2.852 -58.060  1.00  0.00           H
ATOM   1873  CZ  ARG   122     -16.370  -4.331 -56.732  1.00  0.00           C
ATOM   1874  NH1 ARG   122     -15.557  -4.848 -55.800  1.00  0.00           N
ATOM   1875 HH11 ARG   122     -14.711  -4.361 -55.542  1.00  0.00           H
ATOM   1876 HH12 ARG   122     -15.793  -5.723 -55.354  1.00  0.00           H
ATOM   1877  NH2 ARG   122     -17.486  -4.989 -57.058  1.00  0.00           N
ATOM   1878 HH21 ARG   122     -18.106  -4.614 -57.761  1.00  0.00           H
ATOM   1879 HH22 ARG   122     -17.708  -5.863 -56.603  1.00  0.00           H
ATOM   1880  C   ARG   122     -15.955   1.558 -54.773  1.00  0.00           C
ATOM   1881  O   ARG   122     -15.596   2.349 -55.646  1.00  0.00           O
ATOM   1882  N   LEU   123     -15.486   1.557 -53.524  1.00  0.00           N
ATOM   1883  H   LEU   123     -15.859   0.877 -52.878  1.00  0.00           H
ATOM   1884  CA  LEU   123     -14.433   2.412 -53.010  1.00  0.00           C
ATOM   1885  HA  LEU   123     -14.489   3.378 -53.514  1.00  0.00           H
ATOM   1886  CB  LEU   123     -14.723   2.614 -51.513  1.00  0.00           C
ATOM   1887  HB2 LEU   123     -15.713   3.066 -51.417  1.00  0.00           H
ATOM   1888  HB3 LEU   123     -14.763   1.630 -51.041  1.00  0.00           H
ATOM   1889  CG  LEU   123     -13.713   3.479 -50.733  1.00  0.00           C
ATOM   1890  HG  LEU   123     -12.728   3.015 -50.776  1.00  0.00           H
ATOM   1891  CD1 LEU   123     -13.616   4.915 -51.273  1.00  0.00           C
ATOM   1892 HD11 LEU   123     -14.589   5.406 -51.217  1.00  0.00           H
ATOM   1893 HD12 LEU   123     -12.895   5.483 -50.684  1.00  0.00           H
ATOM   1894 HD13 LEU   123     -13.284   4.907 -52.308  1.00  0.00           H
ATOM   1895  CD2 LEU   123     -14.161   3.524 -49.269  1.00  0.00           C
ATOM   1896 HD21 LEU   123     -14.299   2.516 -48.878  1.00  0.00           H
ATOM   1897 HD22 LEU   123     -13.418   4.035 -48.665  1.00  0.00           H
ATOM   1898 HD23 LEU   123     -15.099   4.068 -49.200  1.00  0.00           H
ATOM   1899  C   LEU   123     -13.042   1.804 -53.258  1.00  0.00           C
ATOM   1900  O   LEU   123     -12.080   2.561 -53.351  1.00  0.00           O
ATOM   1901  N   PHE   124     -12.921   0.470 -53.383  1.00  0.00           N
ATOM   1902  H   PHE   124     -13.748  -0.106 -53.326  1.00  0.00           H
ATOM   1903  CA  PHE   124     -11.634  -0.219 -53.460  1.00  0.00           C
ATOM   1904  HA  PHE   124     -10.847   0.508 -53.665  1.00  0.00           H
ATOM   1905  CB  PHE   124     -11.306  -0.883 -52.118  1.00  0.00           C
ATOM   1906  HB2 PHE   124     -12.055  -1.646 -51.906  1.00  0.00           H
ATOM   1907  HB3 PHE   124     -10.353  -1.389 -52.239  1.00  0.00           H
ATOM   1908  CG  PHE   124     -11.185   0.045 -50.922  1.00  0.00           C
ATOM   1909  CD1 PHE   124     -10.099   0.937 -50.834  1.00  0.00           C
ATOM   1910  HD1 PHE   124      -9.368   0.983 -51.628  1.00  0.00           H
ATOM   1911  CE1 PHE   124      -9.954   1.765 -49.707  1.00  0.00           C
ATOM   1912  HE1 PHE   124      -9.120   2.448 -49.641  1.00  0.00           H
ATOM   1913  CZ  PHE   124     -10.890   1.698 -48.661  1.00  0.00           C
ATOM   1914  HZ  PHE   124     -10.772   2.328 -47.793  1.00  0.00           H
ATOM   1915  CE2 PHE   124     -11.975   0.807 -48.745  1.00  0.00           C
ATOM   1916  HE2 PHE   124     -12.693   0.755 -47.940  1.00  0.00           H
ATOM   1917  CD2 PHE   124     -12.126  -0.015 -49.875  1.00  0.00           C
ATOM   1918  HD2 PHE   124     -12.960  -0.700 -49.929  1.00  0.00           H
ATOM   1919  C   PHE   124     -11.604  -1.265 -54.576  1.00  0.00           C
ATOM   1920  O   PHE   124     -12.470  -2.138 -54.646  1.00  0.00           O
ATOM   1921  N   ARG   125     -10.553  -1.185 -55.405  1.00  0.00           N
ATOM   1922  H   ARG   125      -9.894  -0.433 -55.263  1.00  0.00           H
ATOM   1923  CA  ARG   125     -10.222  -2.134 -56.465  1.00  0.00           C
ATOM   1924  HA  ARG   125     -10.391  -3.146 -56.092  1.00  0.00           H
ATOM   1925  CB  ARG   125     -11.121  -1.880 -57.688  1.00  0.00           C
ATOM   1926  HB2 ARG   125     -12.129  -1.631 -57.353  1.00  0.00           H
ATOM   1927  HB3 ARG   125     -10.726  -1.032 -58.239  1.00  0.00           H
ATOM   1928  CG  ARG   125     -11.216  -3.081 -58.635  1.00  0.00           C
ATOM   1929  HG2 ARG   125     -10.230  -3.312 -59.041  1.00  0.00           H
ATOM   1930  HG3 ARG   125     -11.587  -3.944 -58.080  1.00  0.00           H
ATOM   1931  CD  ARG   125     -12.182  -2.770 -59.786  1.00  0.00           C
ATOM   1932  HD2 ARG   125     -13.142  -2.464 -59.372  1.00  0.00           H
ATOM   1933  HD3 ARG   125     -11.792  -1.945 -60.383  1.00  0.00           H
ATOM   1934  NE  ARG   125     -12.406  -3.952 -60.629  1.00  0.00           N
ATOM   1935  HE  ARG   125     -13.128  -4.585 -60.316  1.00  0.00           H
ATOM   1936  CZ  ARG   125     -11.740  -4.276 -61.751  1.00  0.00           C
ATOM   1937  NH1 ARG   125     -10.775  -3.495 -62.257  1.00  0.00           N
ATOM   1938 HH11 ARG   125     -10.526  -2.634 -61.790  1.00  0.00           H
ATOM   1939 HH12 ARG   125     -10.294  -3.768 -63.102  1.00  0.00           H
ATOM   1940  NH2 ARG   125     -12.057  -5.413 -62.383  1.00  0.00           N
ATOM   1941 HH21 ARG   125     -12.785  -6.008 -62.014  1.00  0.00           H
ATOM   1942 HH22 ARG   125     -11.573  -5.673 -63.230  1.00  0.00           H
ATOM   1943  C   ARG   125      -8.741  -1.956 -56.831  1.00  0.00           C
ATOM   1944  O   ARG   125      -8.246  -0.829 -56.855  1.00  0.00           O
ATOM   1945  N   LYS   126      -8.041  -3.060 -57.136  1.00  0.00           N
ATOM   1946  H   LYS   126      -8.508  -3.956 -57.119  1.00  0.00           H
ATOM   1947  CA  LYS   126      -6.603  -3.064 -57.424  1.00  0.00           C
ATOM   1948  HA  LYS   126      -6.086  -2.569 -56.602  1.00  0.00           H
ATOM   1949  CB  LYS   126      -6.105  -4.517 -57.535  1.00  0.00           C
ATOM   1950  HB2 LYS   126      -6.746  -5.055 -58.236  1.00  0.00           H
ATOM   1951  HB3 LYS   126      -5.098  -4.515 -57.954  1.00  0.00           H
ATOM   1952  CG  LYS   126      -6.057  -5.300 -56.213  1.00  0.00           C
ATOM   1953  HG2 LYS   126      -7.050  -5.319 -55.763  1.00  0.00           H
ATOM   1954  HG3 LYS   126      -5.772  -6.327 -56.446  1.00  0.00           H
ATOM   1955  CD  LYS   126      -5.038  -4.727 -55.212  1.00  0.00           C
ATOM   1956  HD2 LYS   126      -4.091  -4.556 -55.723  1.00  0.00           H
ATOM   1957  HD3 LYS   126      -5.394  -3.777 -54.815  1.00  0.00           H
ATOM   1958  CE  LYS   126      -4.779  -5.693 -54.051  1.00  0.00           C
ATOM   1959  HE2 LYS   126      -4.409  -6.637 -54.451  1.00  0.00           H
ATOM   1960  HE3 LYS   126      -4.016  -5.267 -53.400  1.00  0.00           H
ATOM   1961  NZ  LYS   126      -5.991  -5.950 -53.256  1.00  0.00           N
ATOM   1962  HZ1 LYS   126      -6.704  -6.351 -53.849  1.00  0.00           H
ATOM   1963  HZ2 LYS   126      -5.772  -6.593 -52.509  1.00  0.00           H
ATOM   1964  HZ3 LYS   126      -6.327  -5.082 -52.864  1.00  0.00           H
ATOM   1965  C   LYS   126      -6.237  -2.317 -58.718  1.00  0.00           C
ATOM   1966  O   LYS   126      -5.076  -1.939 -58.878  1.00  0.00           O
ATOM   1967  N   SER   127      -7.200  -2.112 -59.629  1.00  0.00           N
ATOM   1968  H   SER   127      -8.135  -2.437 -59.427  1.00  0.00           H
ATOM   1969  CA  SER   127      -6.984  -1.513 -60.941  1.00  0.00           C
ATOM   1970  HA  SER   127      -6.189  -0.772 -60.868  1.00  0.00           H
ATOM   1971  CB  SER   127      -6.525  -2.598 -61.929  1.00  0.00           C
ATOM   1972  HB2 SER   127      -5.629  -3.084 -61.543  1.00  0.00           H
ATOM   1973  HB3 SER   127      -6.281  -2.132 -62.885  1.00  0.00           H
ATOM   1974  OG  SER   127      -7.527  -3.572 -62.140  1.00  0.00           O
ATOM   1975  HG  SER   127      -7.191  -4.225 -62.759  1.00  0.00           H
ATOM   1976  C   SER   127      -8.251  -0.809 -61.438  1.00  0.00           C
ATOM   1977  O   SER   127      -9.345  -1.026 -60.914  1.00  0.00           O
ATOM   1978  N   ASN   128      -8.088   0.017 -62.481  1.00  0.00           N
ATOM   1979  H   ASN   128      -7.160   0.161 -62.854  1.00  0.00           H
ATOM   1980  CA  ASN   128      -9.198   0.619 -63.211  1.00  0.00           C
ATOM   1981  HA  ASN   128      -9.905   1.018 -62.485  1.00  0.00           H
ATOM   1982  CB  ASN   128      -8.712   1.786 -64.090  1.00  0.00           C
ATOM   1983  HB2 ASN   128      -8.005   1.398 -64.825  1.00  0.00           H
ATOM   1984  HB3 ASN   128      -9.564   2.192 -64.636  1.00  0.00           H
ATOM   1985  CG  ASN   128      -8.046   2.938 -63.326  1.00  0.00           C
ATOM   1986  OD1 ASN   128      -8.132   3.040 -62.105  1.00  0.00           O
ATOM   1987  ND2 ASN   128      -7.374   3.828 -64.061  1.00  0.00           N
ATOM   1988 HD21 ASN   128      -6.919   4.611 -63.613  1.00  0.00           H
ATOM   1989 HD22 ASN   128      -7.323   3.720 -65.064  1.00  0.00           H
ATOM   1990  C   ASN   128      -9.909  -0.438 -64.069  1.00  0.00           C
ATOM   1991  O   ASN   128      -9.289  -1.388 -64.550  1.00  0.00           O
ATOM   1992  N   LEU   129     -11.215  -0.233 -64.280  1.00  0.00           N
ATOM   1993  H   LEU   129     -11.647   0.574 -63.855  1.00  0.00           H
ATOM   1994  CA  LEU   129     -12.056  -1.022 -65.166  1.00  0.00           C
ATOM   1995  HA  LEU   129     -11.875  -2.081 -64.983  1.00  0.00           H
ATOM   1996  CB  LEU   129     -13.543  -0.703 -64.914  1.00  0.00           C
ATOM   1997  HB2 LEU   129     -13.660   0.382 -64.934  1.00  0.00           H
ATOM   1998  HB3 LEU   129     -14.137  -1.105 -65.735  1.00  0.00           H
ATOM   1999  CG  LEU   129     -14.128  -1.247 -63.595  1.00  0.00           C
ATOM   2000  HG  LEU   129     -13.471  -0.983 -62.766  1.00  0.00           H
ATOM   2001  CD1 LEU   129     -15.498  -0.598 -63.364  1.00  0.00           C
ATOM   2002 HD11 LEU   129     -16.167  -0.816 -64.196  1.00  0.00           H
ATOM   2003 HD12 LEU   129     -15.940  -0.985 -62.446  1.00  0.00           H
ATOM   2004 HD13 LEU   129     -15.382   0.483 -63.281  1.00  0.00           H
ATOM   2005  CD2 LEU   129     -14.306  -2.772 -63.614  1.00  0.00           C
ATOM   2006 HD21 LEU   129     -13.363  -3.261 -63.846  1.00  0.00           H
ATOM   2007 HD22 LEU   129     -14.649  -3.113 -62.637  1.00  0.00           H
ATOM   2008 HD23 LEU   129     -15.046  -3.050 -64.364  1.00  0.00           H
ATOM   2009  C   LEU   129     -11.724  -0.707 -66.625  1.00  0.00           C
ATOM   2010  O   LEU   129     -11.420   0.434 -66.978  1.00  0.00           O
ATOM   2011  N   LYS   130     -11.865  -1.731 -67.473  1.00  0.00           N
ATOM   2012  H   LYS   130     -12.094  -2.638 -67.092  1.00  0.00           H
ATOM   2013  CA  LYS   130     -11.966  -1.594 -68.920  1.00  0.00           C
ATOM   2014  HA  LYS   130     -11.170  -0.934 -69.266  1.00  0.00           H
ATOM   2015  CB  LYS   130     -11.789  -2.976 -69.575  1.00  0.00           C
ATOM   2016  HB2 LYS   130     -12.554  -3.653 -69.195  1.00  0.00           H
ATOM   2017  HB3 LYS   130     -11.927  -2.882 -70.652  1.00  0.00           H
ATOM   2018  CG  LYS   130     -10.401  -3.581 -69.309  1.00  0.00           C
ATOM   2019  HG2 LYS   130      -9.636  -2.917 -69.713  1.00  0.00           H
ATOM   2020  HG3 LYS   130     -10.243  -3.688 -68.234  1.00  0.00           H
ATOM   2021  CD  LYS   130     -10.272  -4.962 -69.960  1.00  0.00           C
ATOM   2022  HD2 LYS   130     -11.041  -5.626 -69.561  1.00  0.00           H
ATOM   2023  HD3 LYS   130     -10.398  -4.871 -71.039  1.00  0.00           H
ATOM   2024  CE  LYS   130      -8.892  -5.551 -69.657  1.00  0.00           C
ATOM   2025  HE2 LYS   130      -8.125  -4.888 -70.056  1.00  0.00           H
ATOM   2026  HE3 LYS   130      -8.767  -5.629 -68.577  1.00  0.00           H
ATOM   2027  NZ  LYS   130      -8.733  -6.887 -70.256  1.00  0.00           N
ATOM   2028  HZ1 LYS   130      -8.841  -6.821 -71.258  1.00  0.00           H
ATOM   2029  HZ2 LYS   130      -7.815  -7.246 -70.038  1.00  0.00           H
ATOM   2030  HZ3 LYS   130      -9.436  -7.509 -69.882  1.00  0.00           H
ATOM   2031  C   LYS   130     -13.338  -0.987 -69.269  1.00  0.00           C
ATOM   2032  O   LYS   130     -14.270  -1.094 -68.470  1.00  0.00           O
ATOM   2033  N   PRO   131     -13.504  -0.366 -70.451  1.00  0.00           N
ATOM   2034  CD  PRO   131     -12.409  -0.064 -71.471  1.00  0.00           C
ATOM   2035  HD2 PRO   131     -12.048  -0.992 -71.913  1.00  0.00           H
ATOM   2036  HD3 PRO   131     -11.585   0.470 -70.996  1.00  0.00           H
ATOM   2037  CG  PRO   131     -13.058   0.854 -72.616  1.00  0.00           C
ATOM   2038  HG2 PRO   131     -12.886   0.419 -73.600  1.00  0.00           H
ATOM   2039  HG3 PRO   131     -12.623   1.853 -72.568  1.00  0.00           H
ATOM   2040  CB  PRO   131     -14.624   0.938 -72.300  1.00  0.00           C
ATOM   2041  HB2 PRO   131     -15.186   0.420 -73.078  1.00  0.00           H
ATOM   2042  HB3 PRO   131     -14.936   1.975 -72.238  1.00  0.00           H
ATOM   2043  CA  PRO   131     -14.847   0.229 -70.879  1.00  0.00           C
ATOM   2044  HA  PRO   131     -15.123   0.998 -70.157  1.00  0.00           H
ATOM   2045  C   PRO   131     -15.947  -0.835 -70.927  1.00  0.00           C
ATOM   2046  O   PRO   131     -15.747  -1.914 -71.486  1.00  0.00           O
ATOM   2047  N   PHE   132     -17.099  -0.505 -70.324  1.00  0.00           N
ATOM   2048  H   PHE   132     -17.166   0.412 -69.905  1.00  0.00           H
ATOM   2049  CA  PHE   132     -18.265  -1.372 -70.149  1.00  0.00           C
ATOM   2050  HA  PHE   132     -18.940  -0.813 -69.499  1.00  0.00           H
ATOM   2051  CB  PHE   132     -19.013  -1.571 -71.480  1.00  0.00           C
ATOM   2052  HB2 PHE   132     -18.405  -2.196 -72.135  1.00  0.00           H
ATOM   2053  HB3 PHE   132     -19.937  -2.116 -71.284  1.00  0.00           H
ATOM   2054  CG  PHE   132     -19.386  -0.293 -72.212  1.00  0.00           C
ATOM   2055  CD1 PHE   132     -20.351   0.577 -71.667  1.00  0.00           C
ATOM   2056  HD1 PHE   132     -20.811   0.353 -70.715  1.00  0.00           H
ATOM   2057  CE1 PHE   132     -20.736   1.732 -72.371  1.00  0.00           C
ATOM   2058  HE1 PHE   132     -21.484   2.392 -71.961  1.00  0.00           H
ATOM   2059  CZ  PHE   132     -20.154   2.023 -73.616  1.00  0.00           C
ATOM   2060  HZ  PHE   132     -20.454   2.906 -74.158  1.00  0.00           H
ATOM   2061  CE2 PHE   132     -19.188   1.161 -74.160  1.00  0.00           C
ATOM   2062  HE2 PHE   132     -18.748   1.382 -75.121  1.00  0.00           H
ATOM   2063  CD2 PHE   132     -18.800   0.007 -73.458  1.00  0.00           C
ATOM   2064  HD2 PHE   132     -18.061  -0.655 -73.886  1.00  0.00           H
ATOM   2065  C   PHE   132     -17.979  -2.691 -69.401  1.00  0.00           C
ATOM   2066  O   PHE   132     -18.731  -3.654 -69.563  1.00  0.00           O
ATOM   2067  N   GLU   133     -16.920  -2.744 -68.573  1.00  0.00           N
ATOM   2068  H   GLU   133     -16.320  -1.936 -68.494  1.00  0.00           H
ATOM   2069  CA  GLU   133     -16.684  -3.842 -67.638  1.00  0.00           C
ATOM   2070  HA  GLU   133     -17.000  -4.772 -68.113  1.00  0.00           H
ATOM   2071  CB  GLU   133     -15.184  -3.980 -67.320  1.00  0.00           C
ATOM   2072  HB2 GLU   133     -14.640  -4.081 -68.259  1.00  0.00           H
ATOM   2073  HB3 GLU   133     -14.844  -3.080 -66.811  1.00  0.00           H
ATOM   2074  CG  GLU   133     -14.876  -5.205 -66.436  1.00  0.00           C
ATOM   2075  HG2 GLU   133     -15.427  -5.124 -65.499  1.00  0.00           H
ATOM   2076  HG3 GLU   133     -15.219  -6.102 -66.952  1.00  0.00           H
ATOM   2077  CD  GLU   133     -13.396  -5.385 -66.080  1.00  0.00           C
ATOM   2078  OE1 GLU   133     -12.563  -4.564 -66.520  1.00  0.00           O
ATOM   2079  OE2 GLU   133     -13.119  -6.362 -65.350  1.00  0.00           O
ATOM   2080  C   GLU   133     -17.521  -3.628 -66.371  1.00  0.00           C
ATOM   2081  O   GLU   133     -17.626  -2.507 -65.870  1.00  0.00           O
ATOM   2082  N   ARG   134     -18.083  -4.728 -65.856  1.00  0.00           N
ATOM   2083  H   ARG   134     -17.938  -5.607 -66.331  1.00  0.00           H
ATOM   2084  CA  ARG   134     -18.871  -4.780 -64.631  1.00  0.00           C
ATOM   2085  HA  ARG   134     -18.954  -3.776 -64.213  1.00  0.00           H
ATOM   2086  CB  ARG   134     -20.284  -5.271 -64.980  1.00  0.00           C
ATOM   2087  HB2 ARG   134     -20.677  -4.640 -65.777  1.00  0.00           H
ATOM   2088  HB3 ARG   134     -20.228  -6.292 -65.360  1.00  0.00           H
ATOM   2089  CG  ARG   134     -21.265  -5.231 -63.799  1.00  0.00           C
ATOM   2090  HG2 ARG   134     -21.005  -6.012 -63.085  1.00  0.00           H
ATOM   2091  HG3 ARG   134     -21.218  -4.261 -63.305  1.00  0.00           H
ATOM   2092  CD  ARG   134     -22.686  -5.463 -64.323  1.00  0.00           C
ATOM   2093  HD2 ARG   134     -22.956  -4.635 -64.979  1.00  0.00           H
ATOM   2094  HD3 ARG   134     -22.710  -6.381 -64.911  1.00  0.00           H
ATOM   2095  NE  ARG   134     -23.673  -5.536 -63.236  1.00  0.00           N
ATOM   2096  HE  ARG   134     -24.033  -4.653 -62.901  1.00  0.00           H
ATOM   2097  CZ  ARG   134     -24.191  -6.663 -62.715  1.00  0.00           C
ATOM   2098  NH1 ARG   134     -23.760  -7.879 -63.085  1.00  0.00           N
ATOM   2099 HH11 ARG   134     -23.025  -7.965 -63.773  1.00  0.00           H
ATOM   2100 HH12 ARG   134     -24.168  -8.706 -62.675  1.00  0.00           H
ATOM   2101  NH2 ARG   134     -25.165  -6.571 -61.801  1.00  0.00           N
ATOM   2102 HH21 ARG   134     -25.500  -5.663 -61.511  1.00  0.00           H
ATOM   2103 HH22 ARG   134     -25.563  -7.408 -61.402  1.00  0.00           H
ATOM   2104  C   ARG   134     -18.164  -5.672 -63.607  1.00  0.00           C
ATOM   2105  O   ARG   134     -17.578  -6.695 -63.965  1.00  0.00           O
ATOM   2106  N   ASP   135     -18.251  -5.278 -62.330  1.00  0.00           N
ATOM   2107  H   ASP   135     -18.752  -4.427 -62.119  1.00  0.00           H
ATOM   2108  CA  ASP   135     -17.682  -6.000 -61.199  1.00  0.00           C
ATOM   2109  HA  ASP   135     -17.537  -7.043 -61.483  1.00  0.00           H
ATOM   2110  CB  ASP   135     -16.311  -5.398 -60.830  1.00  0.00           C
ATOM   2111  HB2 ASP   135     -15.681  -5.396 -61.720  1.00  0.00           H
ATOM   2112  HB3 ASP   135     -16.451  -4.362 -60.517  1.00  0.00           H
ATOM   2113  CG  ASP   135     -15.558  -6.153 -59.726  1.00  0.00           C
ATOM   2114  OD1 ASP   135     -15.890  -7.330 -59.468  1.00  0.00           O
ATOM   2115  OD2 ASP   135     -14.632  -5.533 -59.159  1.00  0.00           O
ATOM   2116  C   ASP   135     -18.675  -5.939 -60.038  1.00  0.00           C
ATOM   2117  O   ASP   135     -19.141  -4.859 -59.676  1.00  0.00           O
ATOM   2118  N   ILE   136     -18.978  -7.110 -59.461  1.00  0.00           N
ATOM   2119  H   ILE   136     -18.533  -7.945 -59.815  1.00  0.00           H
ATOM   2120  CA  ILE   136     -19.953  -7.301 -58.384  1.00  0.00           C
ATOM   2121  HA  ILE   136     -20.187  -6.322 -57.975  1.00  0.00           H
ATOM   2122  CB  ILE   136     -21.276  -7.885 -58.935  1.00  0.00           C
ATOM   2123  HB  ILE   136     -21.958  -7.992 -58.090  1.00  0.00           H
ATOM   2124  CG2 ILE   136     -21.936  -6.889 -59.904  1.00  0.00           C
ATOM   2125 HG21 ILE   136     -21.398  -6.863 -60.852  1.00  0.00           H
ATOM   2126 HG22 ILE   136     -22.969  -7.179 -60.085  1.00  0.00           H
ATOM   2127 HG23 ILE   136     -21.932  -5.893 -59.463  1.00  0.00           H
ATOM   2128  CG1 ILE   136     -21.083  -9.281 -59.569  1.00  0.00           C
ATOM   2129 HG12 ILE   136     -20.479  -9.195 -60.474  1.00  0.00           H
ATOM   2130 HG13 ILE   136     -20.549  -9.923 -58.868  1.00  0.00           H
ATOM   2131  CD1 ILE   136     -22.401  -9.978 -59.925  1.00  0.00           C
ATOM   2132 HD11 ILE   136     -22.921  -9.430 -60.710  1.00  0.00           H
ATOM   2133 HD12 ILE   136     -22.190 -10.985 -60.286  1.00  0.00           H
ATOM   2134 HD13 ILE   136     -23.038 -10.044 -59.042  1.00  0.00           H
ATOM   2135  C   ILE   136     -19.357  -8.095 -57.208  1.00  0.00           C
ATOM   2136  O   ILE   136     -20.099  -8.653 -56.398  1.00  0.00           O
ATOM   2137  N   SER   137     -18.019  -8.127 -57.105  1.00  0.00           N
ATOM   2138  H   SER   137     -17.472  -7.649 -57.808  1.00  0.00           H
ATOM   2139  CA  SER   137     -17.276  -8.756 -56.024  1.00  0.00           C
ATOM   2140  HA  SER   137     -17.571  -9.805 -55.977  1.00  0.00           H
ATOM   2141  CB  SER   137     -15.780  -8.695 -56.362  1.00  0.00           C
ATOM   2142  HB2 SER   137     -15.601  -9.223 -57.299  1.00  0.00           H
ATOM   2143  HB3 SER   137     -15.478  -7.654 -56.482  1.00  0.00           H
ATOM   2144  OG  SER   137     -14.994  -9.285 -55.348  1.00  0.00           O
ATOM   2145  HG  SER   137     -14.072  -9.238 -55.612  1.00  0.00           H
ATOM   2146  C   SER   137     -17.580  -8.091 -54.674  1.00  0.00           C
ATOM   2147  O   SER   137     -17.768  -6.876 -54.590  1.00  0.00           O
ATOM   2148  N   THR   138     -17.592  -8.916 -53.620  1.00  0.00           N
ATOM   2149  H   THR   138     -17.434  -9.899 -53.784  1.00  0.00           H
ATOM   2150  CA  THR   138     -17.739  -8.512 -52.220  1.00  0.00           C
ATOM   2151  HA  THR   138     -17.656  -7.429 -52.165  1.00  0.00           H
ATOM   2152  CB  THR   138     -19.137  -8.885 -51.686  1.00  0.00           C
ATOM   2153  HB  THR   138     -19.197  -8.562 -50.648  1.00  0.00           H
ATOM   2154  CG2 THR   138     -20.268  -8.183 -52.451  1.00  0.00           C
ATOM   2155 HG21 THR   138     -20.311  -8.536 -53.482  1.00  0.00           H
ATOM   2156 HG22 THR   138     -21.221  -8.393 -51.964  1.00  0.00           H
ATOM   2157 HG23 THR   138     -20.101  -7.106 -52.446  1.00  0.00           H
ATOM   2158  OG1 THR   138     -19.328 -10.286 -51.715  1.00  0.00           O
ATOM   2159  HG1 THR   138     -20.164 -10.488 -51.288  1.00  0.00           H
ATOM   2160  C   THR   138     -16.594  -9.082 -51.359  1.00  0.00           C
ATOM   2161  O   THR   138     -16.650  -8.985 -50.132  1.00  0.00           O
ATOM   2162  N   GLU   139     -15.558  -9.653 -52.000  1.00  0.00           N
ATOM   2163  H   GLU   139     -15.586  -9.697 -53.008  1.00  0.00           H
ATOM   2164  CA  GLU   139     -14.351 -10.169 -51.368  1.00  0.00           C
ATOM   2165  HA  GLU   139     -14.639 -10.923 -50.633  1.00  0.00           H
ATOM   2166  CB  GLU   139     -13.479 -10.842 -52.442  1.00  0.00           C
ATOM   2167  HB2 GLU   139     -14.048 -11.655 -52.896  1.00  0.00           H
ATOM   2168  HB3 GLU   139     -13.246 -10.109 -53.217  1.00  0.00           H
ATOM   2169  CG  GLU   139     -12.163 -11.411 -51.885  1.00  0.00           C
ATOM   2170  HG2 GLU   139     -11.542 -10.596 -51.511  1.00  0.00           H
ATOM   2171  HG3 GLU   139     -12.394 -12.078 -51.053  1.00  0.00           H
ATOM   2172  CD  GLU   139     -11.354 -12.182 -52.934  1.00  0.00           C
ATOM   2173  OE1 GLU   139     -11.357 -11.756 -54.110  1.00  0.00           O
ATOM   2174  OE2 GLU   139     -10.724 -13.186 -52.533  1.00  0.00           O
ATOM   2175  C   GLU   139     -13.602  -9.034 -50.666  1.00  0.00           C
ATOM   2176  O   GLU   139     -13.412  -7.963 -51.245  1.00  0.00           O
ATOM   2177  N   ILE   140     -13.175  -9.286 -49.421  1.00  0.00           N
ATOM   2178  H   ILE   140     -13.349 -10.195 -49.017  1.00  0.00           H
ATOM   2179  CA  ILE   140     -12.562  -8.282 -48.563  1.00  0.00           C
ATOM   2180  HA  ILE   140     -13.203  -7.398 -48.578  1.00  0.00           H
ATOM   2181  CB  ILE   140     -12.496  -8.792 -47.106  1.00  0.00           C
ATOM   2182  HB  ILE   140     -11.882  -9.694 -47.087  1.00  0.00           H
ATOM   2183  CG2 ILE   140     -11.821  -7.763 -46.187  1.00  0.00           C
ATOM   2184 HG21 ILE   140     -12.362  -6.820 -46.209  1.00  0.00           H
ATOM   2185 HG22 ILE   140     -11.807  -8.140 -45.165  1.00  0.00           H
ATOM   2186 HG23 ILE   140     -10.793  -7.590 -46.504  1.00  0.00           H
ATOM   2187  CG1 ILE   140     -13.888  -9.167 -46.546  1.00  0.00           C
ATOM   2188 HG12 ILE   140     -14.242 -10.068 -47.045  1.00  0.00           H
ATOM   2189 HG13 ILE   140     -13.783  -9.402 -45.487  1.00  0.00           H
ATOM   2190  CD1 ILE   140     -14.981  -8.101 -46.694  1.00  0.00           C
ATOM   2191 HD11 ILE   140     -15.244  -7.972 -47.744  1.00  0.00           H
ATOM   2192 HD12 ILE   140     -15.869  -8.430 -46.154  1.00  0.00           H
ATOM   2193 HD13 ILE   140     -14.651  -7.148 -46.287  1.00  0.00           H
ATOM   2194  C   ILE   140     -11.200  -7.880 -49.138  1.00  0.00           C
ATOM   2195  O   ILE   140     -10.306  -8.711 -49.300  1.00  0.00           O
ATOM   2196  N   TYR   141     -11.090  -6.585 -49.458  1.00  0.00           N
ATOM   2197  H   TYR   141     -11.878  -5.983 -49.268  1.00  0.00           H
ATOM   2198  CA  TYR   141      -9.986  -5.978 -50.179  1.00  0.00           C
ATOM   2199  HA  TYR   141      -9.788  -6.574 -51.072  1.00  0.00           H
ATOM   2200  CB  TYR   141     -10.416  -4.574 -50.623  1.00  0.00           C
ATOM   2201  HB2 TYR   141     -11.288  -4.664 -51.274  1.00  0.00           H
ATOM   2202  HB3 TYR   141     -10.725  -4.003 -49.746  1.00  0.00           H
ATOM   2203  CG  TYR   141      -9.347  -3.792 -51.358  1.00  0.00           C
ATOM   2204  CD1 TYR   141      -9.100  -4.056 -52.718  1.00  0.00           C
ATOM   2205  HD1 TYR   141      -9.649  -4.833 -53.229  1.00  0.00           H
ATOM   2206  CE1 TYR   141      -8.149  -3.299 -53.421  1.00  0.00           C
ATOM   2207  HE1 TYR   141      -7.968  -3.505 -54.463  1.00  0.00           H
ATOM   2208  CZ  TYR   141      -7.441  -2.265 -52.768  1.00  0.00           C
ATOM   2209  OH  TYR   141      -6.538  -1.516 -53.463  1.00  0.00           O
ATOM   2210  HH  TYR   141      -6.456  -1.783 -54.381  1.00  0.00           H
ATOM   2211  CE2 TYR   141      -7.684  -2.008 -51.397  1.00  0.00           C
ATOM   2212  HE2 TYR   141      -7.158  -1.214 -50.888  1.00  0.00           H
ATOM   2213  CD2 TYR   141      -8.627  -2.778 -50.695  1.00  0.00           C
ATOM   2214  HD2 TYR   141      -8.815  -2.570 -49.652  1.00  0.00           H
ATOM   2215  C   TYR   141      -8.724  -5.924 -49.318  1.00  0.00           C
ATOM   2216  O   TYR   141      -8.736  -5.358 -48.225  1.00  0.00           O
ATOM   2217  N   GLN   142      -7.633  -6.486 -49.854  1.00  0.00           N
ATOM   2218  H   GLN   142      -7.711  -6.932 -50.757  1.00  0.00           H
ATOM   2219  CA  GLN   142      -6.305  -6.438 -49.260  1.00  0.00           C
ATOM   2220  HA  GLN   142      -6.405  -6.582 -48.183  1.00  0.00           H
ATOM   2221  CB  GLN   142      -5.474  -7.610 -49.809  1.00  0.00           C
ATOM   2222  HB2 GLN   142      -5.994  -8.533 -49.547  1.00  0.00           H
ATOM   2223  HB3 GLN   142      -5.423  -7.542 -50.897  1.00  0.00           H
ATOM   2224  CG  GLN   142      -4.044  -7.676 -49.249  1.00  0.00           C
ATOM   2225  HG2 GLN   142      -3.467  -6.833 -49.632  1.00  0.00           H
ATOM   2226  HG3 GLN   142      -4.085  -7.589 -48.163  1.00  0.00           H
ATOM   2227  CD  GLN   142      -3.311  -8.977 -49.607  1.00  0.00           C
ATOM   2228  OE1 GLN   142      -3.845  -9.854 -50.285  1.00  0.00           O
ATOM   2229  NE2 GLN   142      -2.065  -9.109 -49.147  1.00  0.00           N
ATOM   2230 HE21 GLN   142      -1.538  -9.946 -49.351  1.00  0.00           H
ATOM   2231 HE22 GLN   142      -1.652  -8.375 -48.590  1.00  0.00           H
ATOM   2232  C   GLN   142      -5.668  -5.066 -49.516  1.00  0.00           C
ATOM   2233  O   GLN   142      -5.792  -4.503 -50.604  1.00  0.00           O
ATOM   2234  N   ALA   143      -4.979  -4.543 -48.496  1.00  0.00           N
ATOM   2235  H   ALA   143      -4.917  -5.075 -47.639  1.00  0.00           H
ATOM   2236  CA  ALA   143      -4.358  -3.221 -48.482  1.00  0.00           C
ATOM   2237  HA  ALA   143      -4.099  -2.949 -49.506  1.00  0.00           H
ATOM   2238  CB  ALA   143      -5.381  -2.204 -47.962  1.00  0.00           C
ATOM   2239  HB1 ALA   143      -5.696  -2.475 -46.957  1.00  0.00           H
ATOM   2240  HB2 ALA   143      -4.938  -1.214 -47.938  1.00  0.00           H
ATOM   2241  HB3 ALA   143      -6.253  -2.186 -48.616  1.00  0.00           H
ATOM   2242  C   ALA   143      -3.049  -3.233 -47.671  1.00  0.00           C
ATOM   2243  O   ALA   143      -2.617  -2.201 -47.156  1.00  0.00           O
ATOM   2244  N   GLY   144      -2.432  -4.417 -47.553  1.00  0.00           N
ATOM   2245  H   GLY   144      -2.854  -5.217 -48.002  1.00  0.00           H
ATOM   2246  CA  GLY   144      -1.192  -4.670 -46.840  1.00  0.00           C
ATOM   2247  HA2 GLY   144      -0.516  -3.822 -46.946  1.00  0.00           H
ATOM   2248  HA3 GLY   144      -1.411  -4.816 -45.782  1.00  0.00           H
ATOM   2249  C   GLY   144      -0.510  -5.921 -47.397  1.00  0.00           C
ATOM   2250  O   GLY   144      -0.818  -6.365 -48.505  1.00  0.00           O
ATOM   2251  N   SER   145       0.434  -6.475 -46.627  1.00  0.00           N
ATOM   2252  H   SER   145       0.644  -6.061 -45.730  1.00  0.00           H
ATOM   2253  CA  SER   145       1.199  -7.659 -47.012  1.00  0.00           C
ATOM   2254  HA  SER   145       1.405  -7.599 -48.082  1.00  0.00           H
ATOM   2255  CB  SER   145       2.550  -7.639 -46.283  1.00  0.00           C
ATOM   2256  HB2 SER   145       3.064  -6.702 -46.502  1.00  0.00           H
ATOM   2257  HB3 SER   145       3.163  -8.464 -46.648  1.00  0.00           H
ATOM   2258  OG  SER   145       2.396  -7.769 -44.884  1.00  0.00           O
ATOM   2259  HG  SER   145       3.268  -7.765 -44.482  1.00  0.00           H
ATOM   2260  C   SER   145       0.451  -8.978 -46.748  1.00  0.00           C
ATOM   2261  O   SER   145       0.818  -9.991 -47.342  1.00  0.00           O
ATOM   2262  N   THR   146      -0.574  -8.974 -45.876  1.00  0.00           N
ATOM   2263  H   THR   146      -0.835  -8.104 -45.434  1.00  0.00           H
ATOM   2264  CA  THR   146      -1.286 -10.175 -45.437  1.00  0.00           C
ATOM   2265  HA  THR   146      -0.686 -11.038 -45.718  1.00  0.00           H
ATOM   2266  CB  THR   146      -1.405 -10.213 -43.900  1.00  0.00           C
ATOM   2267  HB  THR   146      -1.944 -11.122 -43.632  1.00  0.00           H
ATOM   2268  CG2 THR   146      -0.036 -10.261 -43.209  1.00  0.00           C
ATOM   2269 HG21 THR   146       0.513  -9.336 -43.384  1.00  0.00           H
ATOM   2270 HG22 THR   146      -0.174 -10.394 -42.136  1.00  0.00           H
ATOM   2271 HG23 THR   146       0.542 -11.102 -43.595  1.00  0.00           H
ATOM   2272  OG1 THR   146      -2.141  -9.110 -43.407  1.00  0.00           O
ATOM   2273  HG1 THR   146      -2.281  -9.233 -42.466  1.00  0.00           H
ATOM   2274  C   THR   146      -2.671 -10.272 -46.106  1.00  0.00           C
ATOM   2275  O   THR   146      -3.397  -9.276 -46.133  1.00  0.00           O
ATOM   2276  N   PRO   147      -3.073 -11.457 -46.608  1.00  0.00           N
ATOM   2277  CD  PRO   147      -2.205 -12.708 -46.757  1.00  0.00           C
ATOM   2278  HD2 PRO   147      -1.891 -13.070 -45.777  1.00  0.00           H
ATOM   2279  HD3 PRO   147      -1.332 -12.475 -47.367  1.00  0.00           H
ATOM   2280  CG  PRO   147      -3.087 -13.826 -47.496  1.00  0.00           C
ATOM   2281  HG2 PRO   147      -3.317 -14.624 -46.789  1.00  0.00           H
ATOM   2282  HG3 PRO   147      -2.559 -14.231 -48.359  1.00  0.00           H
ATOM   2283  CB  PRO   147      -4.445 -13.106 -47.942  1.00  0.00           C
ATOM   2284  HB2 PRO   147      -5.313 -13.717 -47.699  1.00  0.00           H
ATOM   2285  HB3 PRO   147      -4.413 -12.924 -49.017  1.00  0.00           H
ATOM   2286  CA  PRO   147      -4.477 -11.695 -47.177  1.00  0.00           C
ATOM   2287  HA  PRO   147      -4.726 -10.906 -47.888  1.00  0.00           H
ATOM   2288  C   PRO   147      -5.519 -11.713 -46.053  1.00  0.00           C
ATOM   2289  O   PRO   147      -5.207 -12.058 -44.912  1.00  0.00           O
ATOM   2290  N   CYX   148      -6.759 -11.343 -46.397  1.00  0.00           N
ATOM   2291  H   CYX   148      -6.945 -11.097 -47.359  1.00  0.00           H
ATOM   2292  CA  CYX   148      -7.848 -11.150 -45.444  1.00  0.00           C
ATOM   2293  HA  CYX   148      -7.427 -10.828 -44.490  1.00  0.00           H
ATOM   2294  CB  CYX   148      -8.742 -10.020 -45.964  1.00  0.00           C
ATOM   2295  HB2 CYX   148      -9.147 -10.310 -46.934  1.00  0.00           H
ATOM   2296  HB3 CYX   148      -9.576  -9.875 -45.278  1.00  0.00           H
ATOM   2297  SG  CYX   148      -7.864  -8.446 -46.154  1.00  0.00           S
ATOM   2298  C   CYX   148      -8.666 -12.423 -45.194  1.00  0.00           C
ATOM   2299  O   CYX   148      -9.169 -12.591 -44.084  1.00  0.00           O
ATOM   2300  N   ASN   149      -8.787 -13.308 -46.199  1.00  0.00           N
ATOM   2301  H   ASN   149      -8.326 -13.103 -47.073  1.00  0.00           H
ATOM   2302  CA  ASN   149      -9.587 -14.538 -46.163  1.00  0.00           C
ATOM   2303  HA  ASN   149      -9.617 -14.903 -47.190  1.00  0.00           H
ATOM   2304  CB  ASN   149      -8.901 -15.642 -45.325  1.00  0.00           C
ATOM   2305  HB2 ASN   149      -8.771 -15.295 -44.299  1.00  0.00           H
ATOM   2306  HB3 ASN   149      -9.559 -16.511 -45.293  1.00  0.00           H
ATOM   2307  CG  ASN   149      -7.547 -16.123 -45.865  1.00  0.00           C
ATOM   2308  OD1 ASN   149      -6.976 -15.556 -46.795  1.00  0.00           O
ATOM   2309  ND2 ASN   149      -7.033 -17.208 -45.279  1.00  0.00           N
ATOM   2310 HD21 ASN   149      -6.152 -17.584 -45.599  1.00  0.00           H
ATOM   2311 HD22 ASN   149      -7.533 -17.660 -44.527  1.00  0.00           H
ATOM   2312  C   ASN   149     -11.059 -14.286 -45.774  1.00  0.00           C
ATOM   2313  O   ASN   149     -11.672 -15.097 -45.078  1.00  0.00           O
ATOM   2314  N   GLY   150     -11.621 -13.148 -46.215  1.00  0.00           N
ATOM   2315  H   GLY   150     -11.064 -12.515 -46.771  1.00  0.00           H
ATOM   2316  CA  GLY   150     -13.005 -12.760 -45.965  1.00  0.00           C
ATOM   2317  HA2 GLY   150     -13.290 -12.040 -46.729  1.00  0.00           H
ATOM   2318  HA3 GLY   150     -13.642 -13.638 -46.075  1.00  0.00           H
ATOM   2319  C   GLY   150     -13.256 -12.142 -44.582  1.00  0.00           C
ATOM   2320  O   GLY   150     -14.389 -11.746 -44.310  1.00  0.00           O
ATOM   2321  N   VAL   151     -12.230 -12.057 -43.719  1.00  0.00           N
ATOM   2322  H   VAL   151     -11.327 -12.408 -44.005  1.00  0.00           H
ATOM   2323  CA  VAL   151     -12.309 -11.458 -42.390  1.00  0.00           C
ATOM   2324  HA  VAL   151     -13.335 -11.537 -42.025  1.00  0.00           H
ATOM   2325  CB  VAL   151     -11.396 -12.215 -41.397  1.00  0.00           C
ATOM   2326  HB  VAL   151     -10.366 -12.159 -41.749  1.00  0.00           H
ATOM   2327  CG1 VAL   151     -11.446 -11.583 -39.995  1.00  0.00           C
ATOM   2328 HG11 VAL   151     -12.473 -11.564 -39.628  1.00  0.00           H
ATOM   2329 HG12 VAL   151     -10.830 -12.161 -39.305  1.00  0.00           H
ATOM   2330 HG13 VAL   151     -11.055 -10.566 -40.025  1.00  0.00           H
ATOM   2331  CG2 VAL   151     -11.784 -13.701 -41.288  1.00  0.00           C
ATOM   2332 HG21 VAL   151     -11.652 -14.199 -42.248  1.00  0.00           H
ATOM   2333 HG22 VAL   151     -11.143 -14.198 -40.558  1.00  0.00           H
ATOM   2334 HG23 VAL   151     -12.824 -13.794 -40.973  1.00  0.00           H
ATOM   2335  C   VAL   151     -11.936  -9.976 -42.496  1.00  0.00           C
ATOM   2336  O   VAL   151     -10.849  -9.648 -42.974  1.00  0.00           O
ATOM   2337  N   GLU   152     -12.829  -9.097 -42.019  1.00  0.00           N
ATOM   2338  H   GLU   152     -13.699  -9.440 -41.639  1.00  0.00           H
ATOM   2339  CA  GLU   152     -12.605  -7.655 -41.968  1.00  0.00           C
ATOM   2340  HA  GLU   152     -12.048  -7.368 -42.861  1.00  0.00           H
ATOM   2341  CB  GLU   152     -13.939  -6.893 -41.990  1.00  0.00           C
ATOM   2342  HB2 GLU   152     -14.596  -7.273 -41.206  1.00  0.00           H
ATOM   2343  HB3 GLU   152     -13.740  -5.838 -41.797  1.00  0.00           H
ATOM   2344  CG  GLU   152     -14.632  -7.020 -43.356  1.00  0.00           C
ATOM   2345  HG2 GLU   152     -13.950  -6.656 -44.123  1.00  0.00           H
ATOM   2346  HG3 GLU   152     -14.848  -8.071 -43.554  1.00  0.00           H
ATOM   2347  CD  GLU   152     -15.931  -6.215 -43.454  1.00  0.00           C
ATOM   2348  OE1 GLU   152     -15.926  -5.041 -43.021  1.00  0.00           O
ATOM   2349  OE2 GLU   152     -16.910  -6.784 -43.986  1.00  0.00           O
ATOM   2350  C   GLU   152     -11.766  -7.262 -40.747  1.00  0.00           C
ATOM   2351  O   GLU   152     -11.815  -7.908 -39.700  1.00  0.00           O
ATOM   2352  N   GLY   153     -11.009  -6.170 -40.907  1.00  0.00           N
ATOM   2353  H   GLY   153     -11.041  -5.694 -41.797  1.00  0.00           H
ATOM   2354  CA  GLY   153     -10.106  -5.615 -39.913  1.00  0.00           C
ATOM   2355  HA2 GLY   153     -10.680  -5.217 -39.076  1.00  0.00           H
ATOM   2356  HA3 GLY   153      -9.451  -6.406 -39.546  1.00  0.00           H
ATOM   2357  C   GLY   153      -9.262  -4.496 -40.525  1.00  0.00           C
ATOM   2358  O   GLY   153      -9.691  -3.819 -41.461  1.00  0.00           O
ATOM   2359  N   PHE   154      -8.047  -4.316 -39.990  1.00  0.00           N
ATOM   2360  H   PHE   154      -7.760  -4.896 -39.214  1.00  0.00           H
ATOM   2361  CA  PHE   154      -7.059  -3.391 -40.531  1.00  0.00           C
ATOM   2362  HA  PHE   154      -7.562  -2.450 -40.761  1.00  0.00           H
ATOM   2363  CB  PHE   154      -5.992  -3.107 -39.466  1.00  0.00           C
ATOM   2364  HB2 PHE   154      -6.491  -2.917 -38.514  1.00  0.00           H
ATOM   2365  HB3 PHE   154      -5.370  -3.994 -39.334  1.00  0.00           H
ATOM   2366  CG  PHE   154      -5.109  -1.913 -39.774  1.00  0.00           C
ATOM   2367  CD1 PHE   154      -5.506  -0.623 -39.369  1.00  0.00           C
ATOM   2368  HD1 PHE   154      -6.441  -0.481 -38.847  1.00  0.00           H
ATOM   2369  CE1 PHE   154      -4.683   0.485 -39.633  1.00  0.00           C
ATOM   2370  HE1 PHE   154      -4.986   1.472 -39.317  1.00  0.00           H
ATOM   2371  CZ  PHE   154      -3.465   0.308 -40.311  1.00  0.00           C
ATOM   2372  HZ  PHE   154      -2.836   1.161 -40.517  1.00  0.00           H
ATOM   2373  CE2 PHE   154      -3.077  -0.974 -40.737  1.00  0.00           C
ATOM   2374  HE2 PHE   154      -2.149  -1.108 -41.274  1.00  0.00           H
ATOM   2375  CD2 PHE   154      -3.891  -2.085 -40.457  1.00  0.00           C
ATOM   2376  HD2 PHE   154      -3.581  -3.072 -40.767  1.00  0.00           H
ATOM   2377  C   PHE   154      -6.464  -3.973 -41.822  1.00  0.00           C
ATOM   2378  O   PHE   154      -6.190  -5.173 -41.891  1.00  0.00           O
ATOM   2379  N   ASN   155      -6.289  -3.116 -42.840  1.00  0.00           N
ATOM   2380  H   ASN   155      -6.513  -2.144 -42.682  1.00  0.00           H
ATOM   2381  CA  ASN   155      -5.961  -3.480 -44.224  1.00  0.00           C
ATOM   2382  HA  ASN   155      -6.014  -2.547 -44.783  1.00  0.00           H
ATOM   2383  CB  ASN   155      -4.516  -4.000 -44.357  1.00  0.00           C
ATOM   2384  HB2 ASN   155      -4.440  -4.962 -43.849  1.00  0.00           H
ATOM   2385  HB3 ASN   155      -4.293  -4.178 -45.406  1.00  0.00           H
ATOM   2386  CG  ASN   155      -3.449  -3.054 -43.810  1.00  0.00           C
ATOM   2387  OD1 ASN   155      -3.543  -1.836 -43.951  1.00  0.00           O
ATOM   2388  ND2 ASN   155      -2.418  -3.628 -43.189  1.00  0.00           N
ATOM   2389 HD21 ASN   155      -1.681  -3.055 -42.805  1.00  0.00           H
ATOM   2390 HD22 ASN   155      -2.378  -4.633 -43.100  1.00  0.00           H
ATOM   2391  C   ASN   155      -6.973  -4.433 -44.891  1.00  0.00           C
ATOM   2392  O   ASN   155      -6.655  -5.026 -45.923  1.00  0.00           O
ATOM   2393  N   CYX   156      -8.172  -4.599 -44.312  1.00  0.00           N
ATOM   2394  H   CYX   156      -8.383  -4.075 -43.475  1.00  0.00           H
ATOM   2395  CA  CYX   156      -9.165  -5.576 -44.739  1.00  0.00           C
ATOM   2396  HA  CYX   156      -8.975  -5.861 -45.772  1.00  0.00           H
ATOM   2397  CB  CYX   156      -9.048  -6.842 -43.882  1.00  0.00           C
ATOM   2398  HB2 CYX   156      -9.042  -6.562 -42.828  1.00  0.00           H
ATOM   2399  HB3 CYX   156      -9.916  -7.471 -44.063  1.00  0.00           H
ATOM   2400  SG  CYX   156      -7.565  -7.819 -44.234  1.00  0.00           S
ATOM   2401  C   CYX   156     -10.546  -4.931 -44.698  1.00  0.00           C
ATOM   2402  O   CYX   156     -11.270  -5.021 -43.708  1.00  0.00           O
ATOM   2403  N   TYR   157     -10.879  -4.255 -45.802  1.00  0.00           N
ATOM   2404  H   TYR   157     -10.232  -4.247 -46.578  1.00  0.00           H
ATOM   2405  CA  TYR   157     -12.059  -3.413 -45.930  1.00  0.00           C
ATOM   2406  HA  TYR   157     -12.522  -3.285 -44.951  1.00  0.00           H
ATOM   2407  CB  TYR   157     -11.634  -2.025 -46.439  1.00  0.00           C
ATOM   2408  HB2 TYR   157     -11.423  -2.101 -47.507  1.00  0.00           H
ATOM   2409  HB3 TYR   157     -12.470  -1.336 -46.318  1.00  0.00           H
ATOM   2410  CG  TYR   157     -10.411  -1.442 -45.743  1.00  0.00           C
ATOM   2411  CD1 TYR   157     -10.375  -1.344 -44.337  1.00  0.00           C
ATOM   2412  HD1 TYR   157     -11.228  -1.651 -43.750  1.00  0.00           H
ATOM   2413  CE1 TYR   157      -9.223  -0.871 -43.687  1.00  0.00           C
ATOM   2414  HE1 TYR   157      -9.200  -0.812 -42.608  1.00  0.00           H
ATOM   2415  CZ  TYR   157      -8.096  -0.477 -44.445  1.00  0.00           C
ATOM   2416  OH  TYR   157      -6.977  -0.018 -43.814  1.00  0.00           O
ATOM   2417  HH  TYR   157      -7.071   0.013 -42.859  1.00  0.00           H
ATOM   2418  CE2 TYR   157      -8.133  -0.565 -45.856  1.00  0.00           C
ATOM   2419  HE2 TYR   157      -7.276  -0.266 -46.442  1.00  0.00           H
ATOM   2420  CD2 TYR   157      -9.286  -1.049 -46.499  1.00  0.00           C
ATOM   2421  HD2 TYR   157      -9.301  -1.125 -47.576  1.00  0.00           H
ATOM   2422  C   TYR   157     -13.069  -4.069 -46.869  1.00  0.00           C
ATOM   2423  O   TYR   157     -12.678  -4.649 -47.882  1.00  0.00           O
ATOM   2424  N   PHE   158     -14.367  -3.930 -46.565  1.00  0.00           N
ATOM   2425  H   PHE   158     -14.635  -3.450 -45.718  1.00  0.00           H
ATOM   2426  CA  PHE   158     -15.425  -4.299 -47.500  1.00  0.00           C
ATOM   2427  HA  PHE   158     -15.270  -5.340 -47.781  1.00  0.00           H
ATOM   2428  CB  PHE   158     -16.795  -4.181 -46.819  1.00  0.00           C
ATOM   2429  HB2 PHE   158     -16.746  -4.679 -45.850  1.00  0.00           H
ATOM   2430  HB3 PHE   158     -17.016  -3.129 -46.634  1.00  0.00           H
ATOM   2431  CG  PHE   158     -17.930  -4.811 -47.606  1.00  0.00           C
ATOM   2432  CD1 PHE   158     -18.090  -6.210 -47.596  1.00  0.00           C
ATOM   2433  HD1 PHE   158     -17.414  -6.827 -47.026  1.00  0.00           H
ATOM   2434  CE1 PHE   158     -19.127  -6.812 -48.327  1.00  0.00           C
ATOM   2435  HE1 PHE   158     -19.240  -7.886 -48.319  1.00  0.00           H
ATOM   2436  CZ  PHE   158     -20.023  -6.015 -49.058  1.00  0.00           C
ATOM   2437  HZ  PHE   158     -20.828  -6.475 -49.613  1.00  0.00           H
ATOM   2438  CE2 PHE   158     -19.880  -4.617 -49.055  1.00  0.00           C
ATOM   2439  HE2 PHE   158     -20.586  -4.008 -49.595  1.00  0.00           H
ATOM   2440  CD2 PHE   158     -18.829  -4.014 -48.340  1.00  0.00           C
ATOM   2441  HD2 PHE   158     -18.723  -2.939 -48.349  1.00  0.00           H
ATOM   2442  C   PHE   158     -15.300  -3.386 -48.730  1.00  0.00           C
ATOM   2443  O   PHE   158     -15.129  -2.176 -48.556  1.00  0.00           O
ATOM   2444  N   PRO   159     -15.331  -3.925 -49.964  1.00  0.00           N
ATOM   2445  CD  PRO   159     -15.681  -5.368 -50.333  1.00  0.00           C
ATOM   2446  HD2 PRO   159     -16.669  -5.638 -49.965  1.00  0.00           H
ATOM   2447  HD3 PRO   159     -14.929  -6.039 -49.916  1.00  0.00           H
ATOM   2448  CG  PRO   159     -15.650  -5.463 -51.936  1.00  0.00           C
ATOM   2449  HG2 PRO   159     -16.674  -5.414 -52.306  1.00  0.00           H
ATOM   2450  HG3 PRO   159     -15.170  -6.374 -52.288  1.00  0.00           H
ATOM   2451  CB  PRO   159     -14.878  -4.154 -52.437  1.00  0.00           C
ATOM   2452  HB2 PRO   159     -15.352  -3.733 -53.323  1.00  0.00           H
ATOM   2453  HB3 PRO   159     -13.842  -4.413 -52.655  1.00  0.00           H
ATOM   2454  CA  PRO   159     -14.909  -3.126 -51.204  1.00  0.00           C
ATOM   2455  HA  PRO   159     -13.908  -2.723 -51.047  1.00  0.00           H
ATOM   2456  C   PRO   159     -15.867  -1.976 -51.519  1.00  0.00           C
ATOM   2457  O   PRO   159     -15.459  -1.041 -52.200  1.00  0.00           O
ATOM   2458  N   LEU   160     -17.117  -2.051 -51.036  1.00  0.00           N
ATOM   2459  H   LEU   160     -17.370  -2.850 -50.473  1.00  0.00           H
ATOM   2460  CA  LEU   160     -18.175  -1.085 -51.310  1.00  0.00           C
ATOM   2461  HA  LEU   160     -17.894  -0.500 -52.184  1.00  0.00           H
ATOM   2462  CB  LEU   160     -19.490  -1.816 -51.649  1.00  0.00           C
ATOM   2463  HB2 LEU   160     -19.919  -2.179 -50.716  1.00  0.00           H
ATOM   2464  HB3 LEU   160     -20.186  -1.086 -52.063  1.00  0.00           H
ATOM   2465  CG  LEU   160     -19.381  -3.007 -52.630  1.00  0.00           C
ATOM   2466  HG  LEU   160     -18.736  -3.773 -52.197  1.00  0.00           H
ATOM   2467  CD1 LEU   160     -20.765  -3.637 -52.831  1.00  0.00           C
ATOM   2468 HD11 LEU   160     -21.443  -2.912 -53.280  1.00  0.00           H
ATOM   2469 HD12 LEU   160     -20.681  -4.509 -53.480  1.00  0.00           H
ATOM   2470 HD13 LEU   160     -21.172  -3.961 -51.874  1.00  0.00           H
ATOM   2471  CD2 LEU   160     -18.805  -2.603 -53.996  1.00  0.00           C
ATOM   2472 HD21 LEU   160     -17.770  -2.288 -53.882  1.00  0.00           H
ATOM   2473 HD22 LEU   160     -18.824  -3.457 -54.675  1.00  0.00           H
ATOM   2474 HD23 LEU   160     -19.390  -1.789 -54.427  1.00  0.00           H
ATOM   2475  C   LEU   160     -18.365  -0.116 -50.131  1.00  0.00           C
ATOM   2476  O   LEU   160     -17.866  -0.346 -49.028  1.00  0.00           O
ATOM   2477  N   GLN   161     -19.130   0.954 -50.383  1.00  0.00           N
ATOM   2478  H   GLN   161     -19.495   1.063 -51.318  1.00  0.00           H
ATOM   2479  CA  GLN   161     -19.568   1.948 -49.409  1.00  0.00           C
ATOM   2480  HA  GLN   161     -19.656   1.472 -48.431  1.00  0.00           H
ATOM   2481  CB  GLN   161     -18.582   3.133 -49.329  1.00  0.00           C
ATOM   2482  HB2 GLN   161     -17.985   3.180 -50.241  1.00  0.00           H
ATOM   2483  HB3 GLN   161     -19.139   4.069 -49.266  1.00  0.00           H
ATOM   2484  CG  GLN   161     -17.644   3.070 -48.114  1.00  0.00           C
ATOM   2485  HG2 GLN   161     -17.031   2.170 -48.182  1.00  0.00           H
ATOM   2486  HG3 GLN   161     -16.984   3.934 -48.151  1.00  0.00           H
ATOM   2487  CD  GLN   161     -18.354   3.112 -46.757  1.00  0.00           C
ATOM   2488  OE1 GLN   161     -19.499   3.547 -46.641  1.00  0.00           O
ATOM   2489  NE2 GLN   161     -17.654   2.669 -45.710  1.00  0.00           N
ATOM   2490 HE21 GLN   161     -18.066   2.677 -44.788  1.00  0.00           H
ATOM   2491 HE22 GLN   161     -16.714   2.324 -45.841  1.00  0.00           H
ATOM   2492  C   GLN   161     -20.947   2.465 -49.815  1.00  0.00           C
ATOM   2493  O   GLN   161     -21.199   2.712 -50.993  1.00  0.00           O
ATOM   2494  N   SER   162     -21.814   2.675 -48.817  1.00  0.00           N
ATOM   2495  H   SER   162     -21.537   2.451 -47.872  1.00  0.00           H
ATOM   2496  CA  SER   162     -23.104   3.324 -48.992  1.00  0.00           C
ATOM   2497  HA  SER   162     -23.548   2.965 -49.919  1.00  0.00           H
ATOM   2498  CB  SER   162     -24.029   2.928 -47.834  1.00  0.00           C
ATOM   2499  HB2 SER   162     -24.150   1.845 -47.820  1.00  0.00           H
ATOM   2500  HB3 SER   162     -23.587   3.249 -46.890  1.00  0.00           H
ATOM   2501  OG  SER   162     -25.297   3.529 -47.973  1.00  0.00           O
ATOM   2502  HG  SER   162     -25.845   3.259 -47.233  1.00  0.00           H
ATOM   2503  C   SER   162     -22.933   4.842 -49.094  1.00  0.00           C
ATOM   2504  O   SER   162     -22.100   5.428 -48.398  1.00  0.00           O
ATOM   2505  N   TYR   163     -23.760   5.471 -49.939  1.00  0.00           N
ATOM   2506  H   TYR   163     -24.412   4.925 -50.484  1.00  0.00           H
ATOM   2507  CA  TYR   163     -23.874   6.922 -50.029  1.00  0.00           C
ATOM   2508  HA  TYR   163     -22.875   7.356 -50.102  1.00  0.00           H
ATOM   2509  CB  TYR   163     -24.664   7.287 -51.289  1.00  0.00           C
ATOM   2510  HB2 TYR   163     -25.619   6.759 -51.274  1.00  0.00           H
ATOM   2511  HB3 TYR   163     -24.885   8.355 -51.258  1.00  0.00           H
ATOM   2512  CG  TYR   163     -23.947   7.005 -52.594  1.00  0.00           C
ATOM   2513  CD1 TYR   163     -22.877   7.832 -52.982  1.00  0.00           C
ATOM   2514  HD1 TYR   163     -22.545   8.627 -52.331  1.00  0.00           H
ATOM   2515  CE1 TYR   163     -22.249   7.644 -54.223  1.00  0.00           C
ATOM   2516  HE1 TYR   163     -21.433   8.288 -54.512  1.00  0.00           H
ATOM   2517  CZ  TYR   163     -22.694   6.617 -55.088  1.00  0.00           C
ATOM   2518  OH  TYR   163     -22.097   6.444 -56.300  1.00  0.00           O
ATOM   2519  HH  TYR   163     -21.399   7.083 -56.468  1.00  0.00           H
ATOM   2520  CE2 TYR   163     -23.754   5.769 -54.689  1.00  0.00           C
ATOM   2521  HE2 TYR   163     -24.093   4.978 -55.342  1.00  0.00           H
ATOM   2522  CD2 TYR   163     -24.373   5.963 -53.442  1.00  0.00           C
ATOM   2523  HD2 TYR   163     -25.192   5.324 -53.147  1.00  0.00           H
ATOM   2524  C   TYR   163     -24.579   7.513 -48.802  1.00  0.00           C
ATOM   2525  O   TYR   163     -24.228   8.617 -48.385  1.00  0.00           O
ATOM   2526  N   GLY   164     -25.559   6.789 -48.234  1.00  0.00           N
ATOM   2527  H   GLY   164     -25.789   5.886 -48.622  1.00  0.00           H
ATOM   2528  CA  GLY   164     -26.359   7.250 -47.108  1.00  0.00           C
ATOM   2529  HA2 GLY   164     -27.015   6.439 -46.793  1.00  0.00           H
ATOM   2530  HA3 GLY   164     -25.699   7.508 -46.279  1.00  0.00           H
ATOM   2531  C   GLY   164     -27.212   8.461 -47.487  1.00  0.00           C
ATOM   2532  O   GLY   164     -27.191   9.454 -46.761  1.00  0.00           O
ATOM   2533  N   PHE   165     -27.906   8.399 -48.637  1.00  0.00           N
ATOM   2534  H   PHE   165     -27.866   7.551 -49.185  1.00  0.00           H
ATOM   2535  CA  PHE   165     -28.677   9.509 -49.192  1.00  0.00           C
ATOM   2536  HA  PHE   165     -28.004  10.355 -49.339  1.00  0.00           H
ATOM   2537  CB  PHE   165     -29.275   9.115 -50.550  1.00  0.00           C
ATOM   2538  HB2 PHE   165     -29.878   8.217 -50.417  1.00  0.00           H
ATOM   2539  HB3 PHE   165     -29.949   9.913 -50.860  1.00  0.00           H
ATOM   2540  CG  PHE   165     -28.293   8.892 -51.688  1.00  0.00           C
ATOM   2541  CD1 PHE   165     -27.477   9.953 -52.122  1.00  0.00           C
ATOM   2542  HD1 PHE   165     -27.517  10.902 -51.610  1.00  0.00           H
ATOM   2543  CE1 PHE   165     -26.637   9.794 -53.237  1.00  0.00           C
ATOM   2544  HE1 PHE   165     -26.026  10.618 -53.575  1.00  0.00           H
ATOM   2545  CZ  PHE   165     -26.612   8.573 -53.930  1.00  0.00           C
ATOM   2546  HZ  PHE   165     -25.974   8.453 -54.793  1.00  0.00           H
ATOM   2547  CE2 PHE   165     -27.422   7.508 -53.498  1.00  0.00           C
ATOM   2548  HE2 PHE   165     -27.407   6.573 -54.036  1.00  0.00           H
ATOM   2549  CD2 PHE   165     -28.260   7.664 -52.379  1.00  0.00           C
ATOM   2550  HD2 PHE   165     -28.892   6.845 -52.068  1.00  0.00           H
ATOM   2551  C   PHE   165     -29.807   9.936 -48.249  1.00  0.00           C
ATOM   2552  O   PHE   165     -30.537   9.092 -47.732  1.00  0.00           O
ATOM   2553  N   GLN   166     -29.966  11.258 -48.082  1.00  0.00           N
ATOM   2554  H   GLN   166     -29.328  11.883 -48.554  1.00  0.00           H
ATOM   2555  CA  GLN   166     -31.013  11.881 -47.276  1.00  0.00           C
ATOM   2556  HA  GLN   166     -31.730  11.113 -46.999  1.00  0.00           H
ATOM   2557  CB  GLN   166     -30.453  12.501 -45.982  1.00  0.00           C
ATOM   2558  HB2 GLN   166     -29.858  13.376 -46.236  1.00  0.00           H
ATOM   2559  HB3 GLN   166     -31.292  12.844 -45.376  1.00  0.00           H
ATOM   2560  CG  GLN   166     -29.595  11.553 -45.135  1.00  0.00           C
ATOM   2561  HG2 GLN   166     -30.178  10.667 -44.888  1.00  0.00           H
ATOM   2562  HG3 GLN   166     -28.725  11.246 -45.714  1.00  0.00           H
ATOM   2563  CD  GLN   166     -29.123  12.214 -43.838  1.00  0.00           C
ATOM   2564  OE1 GLN   166     -29.933  12.701 -43.051  1.00  0.00           O
ATOM   2565  NE2 GLN   166     -27.807  12.227 -43.606  1.00  0.00           N
ATOM   2566 HE21 GLN   166     -27.447  12.650 -42.762  1.00  0.00           H
ATOM   2567 HE22 GLN   166     -27.172  11.818 -44.277  1.00  0.00           H
ATOM   2568  C   GLN   166     -31.726  12.966 -48.092  1.00  0.00           C
ATOM   2569  O   GLN   166     -31.090  13.613 -48.928  1.00  0.00           O
ATOM   2570  N   PRO   167     -33.022  13.219 -47.827  1.00  0.00           N
ATOM   2571  CD  PRO   167     -33.915  12.408 -46.886  1.00  0.00           C
ATOM   2572  HD2 PRO   167     -33.512  12.409 -45.873  1.00  0.00           H
ATOM   2573  HD3 PRO   167     -33.992  11.385 -47.255  1.00  0.00           H
ATOM   2574  CG  PRO   167     -35.366  13.085 -46.895  1.00  0.00           C
ATOM   2575  HG2 PRO   167     -35.545  13.557 -45.928  1.00  0.00           H
ATOM   2576  HG3 PRO   167     -36.139  12.343 -47.098  1.00  0.00           H
ATOM   2577  CB  PRO   167     -35.335  14.208 -48.035  1.00  0.00           C
ATOM   2578  HB2 PRO   167     -35.744  15.147 -47.661  1.00  0.00           H
ATOM   2579  HB3 PRO   167     -35.920  13.865 -48.889  1.00  0.00           H
ATOM   2580  CA  PRO   167     -33.799  14.365 -48.484  1.00  0.00           C
ATOM   2581  HA  PRO   167     -33.739  14.256 -49.565  1.00  0.00           H
ATOM   2582  C   PRO   167     -33.262  15.750 -48.084  1.00  0.00           C
ATOM   2583  O   PRO   167     -33.559  16.730 -48.767  1.00  0.00           O
ATOM   2584  N   THR   168     -32.490  15.831 -46.987  1.00  0.00           N
ATOM   2585  H   THR   168     -32.276  14.980 -46.487  1.00  0.00           H
ATOM   2586  CA  THR   168     -31.994  17.074 -46.393  1.00  0.00           C
ATOM   2587  HA  THR   168     -32.672  17.881 -46.674  1.00  0.00           H
ATOM   2588  CB  THR   168     -32.024  16.960 -44.856  1.00  0.00           C
ATOM   2589  HB  THR   168     -31.679  17.908 -44.443  1.00  0.00           H
ATOM   2590  CG2 THR   168     -33.437  16.705 -44.313  1.00  0.00           C
ATOM   2591 HG21 THR   168     -33.799  15.724 -44.624  1.00  0.00           H
ATOM   2592 HG22 THR   168     -33.421  16.749 -43.223  1.00  0.00           H
ATOM   2593 HG23 THR   168     -34.116  17.473 -44.684  1.00  0.00           H
ATOM   2594  OG1 THR   168     -31.145  15.944 -44.408  1.00  0.00           O
ATOM   2595  HG1 THR   168     -31.110  15.974 -43.449  1.00  0.00           H
ATOM   2596  C   THR   168     -30.588  17.471 -46.879  1.00  0.00           C
ATOM   2597  O   THR   168     -30.150  18.580 -46.574  1.00  0.00           O
ATOM   2598  N   ASN   169     -29.883  16.597 -47.618  1.00  0.00           N
ATOM   2599  H   ASN   169     -30.292  15.701 -47.843  1.00  0.00           H
ATOM   2600  CA  ASN   169     -28.535  16.860 -48.120  1.00  0.00           C
ATOM   2601  HA  ASN   169     -27.927  17.232 -47.294  1.00  0.00           H
ATOM   2602  CB  ASN   169     -27.899  15.559 -48.642  1.00  0.00           C
ATOM   2603  HB2 ASN   169     -28.517  15.159 -49.448  1.00  0.00           H
ATOM   2604  HB3 ASN   169     -26.923  15.806 -49.055  1.00  0.00           H
ATOM   2605  CG  ASN   169     -27.677  14.469 -47.587  1.00  0.00           C
ATOM   2606  OD1 ASN   169     -27.661  13.288 -47.927  1.00  0.00           O
ATOM   2607  ND2 ASN   169     -27.494  14.838 -46.315  1.00  0.00           N
ATOM   2608 HD21 ASN   169     -27.342  14.138 -45.603  1.00  0.00           H
ATOM   2609 HD22 ASN   169     -27.509  15.817 -46.066  1.00  0.00           H
ATOM   2610  C   ASN   169     -28.530  17.930 -49.220  1.00  0.00           C
ATOM   2611  O   ASN   169     -29.541  18.159 -49.883  1.00  0.00           O
ATOM   2612  N   GLY   170     -27.361  18.556 -49.418  1.00  0.00           N
ATOM   2613  H   GLY   170     -26.579  18.312 -48.828  1.00  0.00           H
ATOM   2614  CA  GLY   170     -27.087  19.492 -50.500  1.00  0.00           C
ATOM   2615  HA2 GLY   170     -27.903  20.213 -50.572  1.00  0.00           H
ATOM   2616  HA3 GLY   170     -26.170  20.034 -50.275  1.00  0.00           H
ATOM   2617  C   GLY   170     -26.927  18.766 -51.837  1.00  0.00           C
ATOM   2618  O   GLY   170     -26.715  17.556 -51.862  1.00  0.00           O
ATOM   2619  N   VAL   171     -27.049  19.515 -52.942  1.00  0.00           N
ATOM   2620  H   VAL   171     -27.179  20.510 -52.831  1.00  0.00           H
ATOM   2621  CA  VAL   171     -27.240  18.986 -54.296  1.00  0.00           C
ATOM   2622  HA  VAL   171     -28.129  18.355 -54.279  1.00  0.00           H
ATOM   2623  CB  VAL   171     -27.520  20.166 -55.261  1.00  0.00           C
ATOM   2624  HB  VAL   171     -26.670  20.850 -55.235  1.00  0.00           H
ATOM   2625  CG1 VAL   171     -27.708  19.695 -56.713  1.00  0.00           C
ATOM   2626 HG11 VAL   171     -28.511  18.959 -56.759  1.00  0.00           H
ATOM   2627 HG12 VAL   171     -27.964  20.543 -57.350  1.00  0.00           H
ATOM   2628 HG13 VAL   171     -26.788  19.255 -57.096  1.00  0.00           H
ATOM   2629  CG2 VAL   171     -28.783  20.946 -54.851  1.00  0.00           C
ATOM   2630 HG21 VAL   171     -28.662  21.381 -53.859  1.00  0.00           H
ATOM   2631 HG22 VAL   171     -28.961  21.760 -55.555  1.00  0.00           H
ATOM   2632 HG23 VAL   171     -29.649  20.283 -54.849  1.00  0.00           H
ATOM   2633  C   VAL   171     -26.066  18.114 -54.779  1.00  0.00           C
ATOM   2634  O   VAL   171     -26.302  17.136 -55.489  1.00  0.00           O
ATOM   2635  N   GLY   172     -24.825  18.427 -54.372  1.00  0.00           N
ATOM   2636  H   GLY   172     -24.692  19.234 -53.781  1.00  0.00           H
ATOM   2637  CA  GLY   172     -23.636  17.647 -54.714  1.00  0.00           C
ATOM   2638  HA2 GLY   172     -23.609  17.498 -55.794  1.00  0.00           H
ATOM   2639  HA3 GLY   172     -22.761  18.227 -54.421  1.00  0.00           H
ATOM   2640  C   GLY   172     -23.563  16.279 -54.020  1.00  0.00           C
ATOM   2641  O   GLY   172     -22.720  15.462 -54.388  1.00  0.00           O
ATOM   2642  N   TYR   173     -24.451  16.030 -53.046  1.00  0.00           N
ATOM   2643  H   TYR   173     -25.111  16.757 -52.814  1.00  0.00           H
ATOM   2644  CA  TYR   173     -24.564  14.798 -52.274  1.00  0.00           C
ATOM   2645  HA  TYR   173     -23.781  14.109 -52.585  1.00  0.00           H
ATOM   2646  CB  TYR   173     -24.356  15.111 -50.788  1.00  0.00           C
ATOM   2647  HB2 TYR   173     -25.180  15.736 -50.450  1.00  0.00           H
ATOM   2648  HB3 TYR   173     -24.409  14.175 -50.231  1.00  0.00           H
ATOM   2649  CG  TYR   173     -23.055  15.803 -50.429  1.00  0.00           C
ATOM   2650  CD1 TYR   173     -23.025  17.203 -50.264  1.00  0.00           C
ATOM   2651  HD1 TYR   173     -23.915  17.791 -50.438  1.00  0.00           H
ATOM   2652  CE1 TYR   173     -21.845  17.839 -49.845  1.00  0.00           C
ATOM   2653  HE1 TYR   173     -21.833  18.910 -49.706  1.00  0.00           H
ATOM   2654  CZ  TYR   173     -20.684  17.073 -49.584  1.00  0.00           C
ATOM   2655  OH  TYR   173     -19.550  17.682 -49.134  1.00  0.00           O
ATOM   2656  HH  TYR   173     -19.644  18.634 -49.047  1.00  0.00           H
ATOM   2657  CE2 TYR   173     -20.711  15.671 -49.771  1.00  0.00           C
ATOM   2658  HE2 TYR   173     -19.831  15.078 -49.575  1.00  0.00           H
ATOM   2659  CD2 TYR   173     -21.895  15.042 -50.192  1.00  0.00           C
ATOM   2660  HD2 TYR   173     -21.917  13.968 -50.307  1.00  0.00           H
ATOM   2661  C   TYR   173     -25.919  14.100 -52.473  1.00  0.00           C
ATOM   2662  O   TYR   173     -26.064  12.963 -52.028  1.00  0.00           O
ATOM   2663  N   GLN   174     -26.899  14.749 -53.128  1.00  0.00           N
ATOM   2664  H   GLN   174     -26.726  15.687 -53.461  1.00  0.00           H
ATOM   2665  CA  GLN   174     -28.194  14.157 -53.459  1.00  0.00           C
ATOM   2666  HA  GLN   174     -28.604  13.715 -52.551  1.00  0.00           H
ATOM   2667  CB  GLN   174     -29.172  15.233 -53.964  1.00  0.00           C
ATOM   2668  HB2 GLN   174     -28.671  15.858 -54.705  1.00  0.00           H
ATOM   2669  HB3 GLN   174     -30.011  14.741 -54.453  1.00  0.00           H
ATOM   2670  CG  GLN   174     -29.731  16.115 -52.838  1.00  0.00           C
ATOM   2671  HG2 GLN   174     -30.304  15.499 -52.146  1.00  0.00           H
ATOM   2672  HG3 GLN   174     -28.908  16.544 -52.277  1.00  0.00           H
ATOM   2673  CD  GLN   174     -30.626  17.244 -53.362  1.00  0.00           C
ATOM   2674  OE1 GLN   174     -31.356  17.077 -54.337  1.00  0.00           O
ATOM   2675  NE2 GLN   174     -30.580  18.408 -52.711  1.00  0.00           N
ATOM   2676 HE21 GLN   174     -31.153  19.180 -53.018  1.00  0.00           H
ATOM   2677 HE22 GLN   174     -29.970  18.516 -51.914  1.00  0.00           H
ATOM   2678  C   GLN   174     -28.032  13.067 -54.532  1.00  0.00           C
ATOM   2679  O   GLN   174     -27.102  13.141 -55.336  1.00  0.00           O
ATOM   2680  N   PRO   175     -28.940  12.074 -54.585  1.00  0.00           N
ATOM   2681  CD  PRO   175     -30.070  11.833 -53.582  1.00  0.00           C
ATOM   2682  HD2 PRO   175     -30.802  12.636 -53.651  1.00  0.00           H
ATOM   2683  HD3 PRO   175     -29.671  11.778 -52.570  1.00  0.00           H
ATOM   2684  CG  PRO   175     -30.762  10.438 -53.964  1.00  0.00           C
ATOM   2685  HG2 PRO   175     -31.793  10.606 -54.265  1.00  0.00           H
ATOM   2686  HG3 PRO   175     -30.730   9.756 -53.118  1.00  0.00           H
ATOM   2687  CB  PRO   175     -29.938   9.838 -55.196  1.00  0.00           C
ATOM   2688  HB2 PRO   175     -30.602   9.548 -56.006  1.00  0.00           H
ATOM   2689  HB3 PRO   175     -29.377   8.967 -54.863  1.00  0.00           H
ATOM   2690  CA  PRO   175     -28.915  10.986 -55.658  1.00  0.00           C
ATOM   2691  HA  PRO   175     -27.912  10.564 -55.729  1.00  0.00           H
ATOM   2692  C   PRO   175     -29.331  11.551 -57.019  1.00  0.00           C
ATOM   2693  O   PRO   175     -30.078  12.527 -57.102  1.00  0.00           O
ATOM   2694  N   TYR   176     -28.860  10.883 -58.076  1.00  0.00           N
ATOM   2695  H   TYR   176     -28.259  10.089 -57.904  1.00  0.00           H
ATOM   2696  CA  TYR   176     -29.148  11.170 -59.472  1.00  0.00           C
ATOM   2697  HA  TYR   176     -30.094  11.707 -59.548  1.00  0.00           H
ATOM   2698  CB  TYR   176     -28.033  12.018 -60.114  1.00  0.00           C
ATOM   2699  HB2 TYR   176     -27.058  11.662 -59.776  1.00  0.00           H
ATOM   2700  HB3 TYR   176     -28.066  11.864 -61.194  1.00  0.00           H
ATOM   2701  CG  TYR   176     -28.136  13.507 -59.858  1.00  0.00           C
ATOM   2702  CD1 TYR   176     -27.706  14.051 -58.633  1.00  0.00           C
ATOM   2703  HD1 TYR   176     -27.277  13.409 -57.881  1.00  0.00           H
ATOM   2704  CE1 TYR   176     -27.843  15.426 -58.382  1.00  0.00           C
ATOM   2705  HE1 TYR   176     -27.528  15.833 -57.433  1.00  0.00           H
ATOM   2706  CZ  TYR   176     -28.400  16.271 -59.371  1.00  0.00           C
ATOM   2707  OH  TYR   176     -28.550  17.605 -59.133  1.00  0.00           O
ATOM   2708  HH  TYR   176     -28.253  17.866 -58.259  1.00  0.00           H
ATOM   2709  CE2 TYR   176     -28.806  15.728 -60.610  1.00  0.00           C
ATOM   2710  HE2 TYR   176     -29.233  16.368 -61.368  1.00  0.00           H
ATOM   2711  CD2 TYR   176     -28.668  14.352 -60.851  1.00  0.00           C
ATOM   2712  HD2 TYR   176     -28.981  13.944 -61.801  1.00  0.00           H
ATOM   2713  C   TYR   176     -29.267   9.837 -60.200  1.00  0.00           C
ATOM   2714  O   TYR   176     -28.293   9.090 -60.287  1.00  0.00           O
ATOM   2715  N   ARG   177     -30.454   9.581 -60.761  1.00  0.00           N
ATOM   2716  H   ARG   177     -31.207  10.240 -60.624  1.00  0.00           H
ATOM   2717  CA  ARG   177     -30.679   8.519 -61.729  1.00  0.00           C
ATOM   2718  HA  ARG   177     -30.233   7.594 -61.361  1.00  0.00           H
ATOM   2719  CB  ARG   177     -32.183   8.300 -61.930  1.00  0.00           C
ATOM   2720  HB2 ARG   177     -32.683   9.265 -62.014  1.00  0.00           H
ATOM   2721  HB3 ARG   177     -32.346   7.738 -62.849  1.00  0.00           H
ATOM   2722  CG  ARG   177     -32.774   7.505 -60.762  1.00  0.00           C
ATOM   2723  HG2 ARG   177     -32.337   6.507 -60.755  1.00  0.00           H
ATOM   2724  HG3 ARG   177     -32.525   7.999 -59.828  1.00  0.00           H
ATOM   2725  CD  ARG   177     -34.294   7.389 -60.871  1.00  0.00           C
ATOM   2726  HD2 ARG   177     -34.740   8.380 -60.783  1.00  0.00           H
ATOM   2727  HD3 ARG   177     -34.549   6.971 -61.844  1.00  0.00           H
ATOM   2728  NE  ARG   177     -34.821   6.524 -59.807  1.00  0.00           N
ATOM   2729  HE  ARG   177     -34.218   6.373 -59.010  1.00  0.00           H
ATOM   2730  CZ  ARG   177     -36.010   5.899 -59.824  1.00  0.00           C
ATOM   2731  NH1 ARG   177     -36.872   6.059 -60.840  1.00  0.00           N
ATOM   2732 HH11 ARG   177     -36.631   6.659 -61.616  1.00  0.00           H
ATOM   2733 HH12 ARG   177     -37.757   5.574 -60.832  1.00  0.00           H
ATOM   2734  NH2 ARG   177     -36.340   5.098 -58.803  1.00  0.00           N
ATOM   2735 HH21 ARG   177     -35.699   4.975 -58.032  1.00  0.00           H
ATOM   2736 HH22 ARG   177     -37.228   4.618 -58.803  1.00  0.00           H
ATOM   2737  C   ARG   177     -30.004   8.893 -63.044  1.00  0.00           C
ATOM   2738  O   ARG   177     -30.013  10.057 -63.447  1.00  0.00           O
ATOM   2739  N   VAL   178     -29.430   7.881 -63.701  1.00  0.00           N
ATOM   2740  H   VAL   178     -29.483   6.955 -63.300  1.00  0.00           H
ATOM   2741  CA  VAL   178     -28.669   8.011 -64.934  1.00  0.00           C
ATOM   2742  HA  VAL   178     -28.900   8.971 -65.393  1.00  0.00           H
ATOM   2743  CB  VAL   178     -27.145   7.950 -64.658  1.00  0.00           C
ATOM   2744  HB  VAL   178     -26.907   6.953 -64.283  1.00  0.00           H
ATOM   2745  CG1 VAL   178     -26.329   8.177 -65.943  1.00  0.00           C
ATOM   2746 HG11 VAL   178     -26.542   9.164 -66.355  1.00  0.00           H
ATOM   2747 HG12 VAL   178     -25.263   8.111 -65.724  1.00  0.00           H
ATOM   2748 HG13 VAL   178     -26.571   7.418 -66.684  1.00  0.00           H
ATOM   2749  CG2 VAL   178     -26.676   8.966 -63.603  1.00  0.00           C
ATOM   2750 HG21 VAL   178     -27.107   8.725 -62.633  1.00  0.00           H
ATOM   2751 HG22 VAL   178     -25.592   8.925 -63.509  1.00  0.00           H
ATOM   2752 HG23 VAL   178     -26.973   9.973 -63.891  1.00  0.00           H
ATOM   2753  C   VAL   178     -29.111   6.890 -65.874  1.00  0.00           C
ATOM   2754  O   VAL   178     -29.245   5.747 -65.439  1.00  0.00           O
ATOM   2755  N   VAL   179     -29.284   7.216 -67.163  1.00  0.00           N
ATOM   2756  H   VAL   179     -29.173   8.181 -67.437  1.00  0.00           H
ATOM   2757  CA  VAL   179     -29.430   6.245 -68.237  1.00  0.00           C
ATOM   2758  HA  VAL   179     -29.124   5.275 -67.859  1.00  0.00           H
ATOM   2759  CB  VAL   179     -30.892   6.101 -68.711  1.00  0.00           C
ATOM   2760  HB  VAL   179     -31.254   7.069 -69.058  1.00  0.00           H
ATOM   2761  CG1 VAL   179     -30.975   5.093 -69.873  1.00  0.00           C
ATOM   2762 HG11 VAL   179     -30.501   4.152 -69.588  1.00  0.00           H
ATOM   2763 HG12 VAL   179     -32.015   4.896 -70.126  1.00  0.00           H
ATOM   2764 HG13 VAL   179     -30.476   5.491 -70.757  1.00  0.00           H
ATOM   2765  CG2 VAL   179     -31.805   5.618 -67.575  1.00  0.00           C
ATOM   2766 HG21 VAL   179     -31.776   6.324 -66.749  1.00  0.00           H
ATOM   2767 HG22 VAL   179     -32.833   5.544 -67.931  1.00  0.00           H
ATOM   2768 HG23 VAL   179     -31.473   4.644 -67.216  1.00  0.00           H
ATOM   2769  C   VAL   179     -28.475   6.645 -69.360  1.00  0.00           C
ATOM   2770  O   VAL   179     -28.707   7.629 -70.065  1.00  0.00           O
ATOM   2771  N   VAL   180     -27.405   5.856 -69.514  1.00  0.00           N
ATOM   2772  H   VAL   180     -27.281   5.076 -68.885  1.00  0.00           H
ATOM   2773  CA  VAL   180     -26.433   5.997 -70.582  1.00  0.00           C
ATOM   2774  HA  VAL   180     -26.382   7.047 -70.874  1.00  0.00           H
ATOM   2775  CB  VAL   180     -25.030   5.570 -70.105  1.00  0.00           C
ATOM   2776  HB  VAL   180     -25.053   4.515 -69.828  1.00  0.00           H
ATOM   2777  CG1 VAL   180     -24.009   5.749 -71.238  1.00  0.00           C
ATOM   2778 HG11 VAL   180     -24.005   6.781 -71.583  1.00  0.00           H
ATOM   2779 HG12 VAL   180     -23.017   5.505 -70.874  1.00  0.00           H
ATOM   2780 HG13 VAL   180     -24.240   5.086 -72.072  1.00  0.00           H
ATOM   2781  CG2 VAL   180     -24.570   6.370 -68.876  1.00  0.00           C
ATOM   2782 HG21 VAL   180     -25.185   6.113 -68.016  1.00  0.00           H
ATOM   2783 HG22 VAL   180     -23.536   6.123 -68.636  1.00  0.00           H
ATOM   2784 HG23 VAL   180     -24.649   7.439 -69.072  1.00  0.00           H
ATOM   2785  C   VAL   180     -26.908   5.164 -71.773  1.00  0.00           C
ATOM   2786  O   VAL   180     -26.931   3.933 -71.705  1.00  0.00           O
ATOM   2787  N   LEU   181     -27.247   5.849 -72.870  1.00  0.00           N
ATOM   2788  H   LEU   181     -27.217   6.858 -72.844  1.00  0.00           H
ATOM   2789  CA  LEU   181     -27.485   5.230 -74.164  1.00  0.00           C
ATOM   2790  HA  LEU   181     -28.003   4.288 -74.004  1.00  0.00           H
ATOM   2791  CB  LEU   181     -28.380   6.123 -75.040  1.00  0.00           C
ATOM   2792  HB2 LEU   181     -27.841   7.046 -75.261  1.00  0.00           H
ATOM   2793  HB3 LEU   181     -28.556   5.604 -75.984  1.00  0.00           H
ATOM   2794  CG  LEU   181     -29.744   6.481 -74.408  1.00  0.00           C
ATOM   2795  HG  LEU   181     -29.576   7.069 -73.504  1.00  0.00           H
ATOM   2796  CD1 LEU   181     -30.551   7.346 -75.388  1.00  0.00           C
ATOM   2797 HD11 LEU   181     -30.765   6.782 -76.296  1.00  0.00           H
ATOM   2798 HD12 LEU   181     -31.491   7.649 -74.926  1.00  0.00           H
ATOM   2799 HD13 LEU   181     -29.984   8.241 -75.646  1.00  0.00           H
ATOM   2800  CD2 LEU   181     -30.565   5.236 -74.031  1.00  0.00           C
ATOM   2801 HD21 LEU   181     -30.074   4.689 -73.226  1.00  0.00           H
ATOM   2802 HD22 LEU   181     -31.554   5.535 -73.682  1.00  0.00           H
ATOM   2803 HD23 LEU   181     -30.671   4.583 -74.897  1.00  0.00           H
ATOM   2804  C   LEU   181     -26.147   4.931 -74.848  1.00  0.00           C
ATOM   2805  O   LEU   181     -25.173   5.663 -74.675  1.00  0.00           O
ATOM   2806  N   SER   182     -26.121   3.857 -75.645  1.00  0.00           N
ATOM   2807  H   SER   182     -26.961   3.303 -75.735  1.00  0.00           H
ATOM   2808  CA  SER   182     -24.967   3.422 -76.427  1.00  0.00           C
ATOM   2809  HA  SER   182     -24.290   4.264 -76.580  1.00  0.00           H
ATOM   2810  CB  SER   182     -24.200   2.305 -75.705  1.00  0.00           C
ATOM   2811  HB2 SER   182     -24.842   1.430 -75.621  1.00  0.00           H
ATOM   2812  HB3 SER   182     -23.322   2.037 -76.293  1.00  0.00           H
ATOM   2813  OG  SER   182     -23.783   2.696 -74.412  1.00  0.00           O
ATOM   2814  HG  SER   182     -23.314   1.961 -74.009  1.00  0.00           H
ATOM   2815  C   SER   182     -25.457   2.937 -77.789  1.00  0.00           C
ATOM   2816  O   SER   182     -26.556   2.393 -77.891  1.00  0.00           O
ATOM   2817  N   PHE   183     -24.635   3.132 -78.830  1.00  0.00           N
ATOM   2818  H   PHE   183     -23.734   3.561 -78.670  1.00  0.00           H
ATOM   2819  CA  PHE   183     -25.022   2.899 -80.216  1.00  0.00           C
ATOM   2820  HA  PHE   183     -25.924   2.288 -80.245  1.00  0.00           H
ATOM   2821  CB  PHE   183     -25.347   4.242 -80.896  1.00  0.00           C
ATOM   2822  HB2 PHE   183     -24.428   4.822 -80.984  1.00  0.00           H
ATOM   2823  HB3 PHE   183     -25.698   4.032 -81.901  1.00  0.00           H
ATOM   2824  CG  PHE   183     -26.393   5.101 -80.201  1.00  0.00           C
ATOM   2825  CD1 PHE   183     -27.675   4.585 -79.935  1.00  0.00           C
ATOM   2826  HD1 PHE   183     -27.930   3.590 -80.257  1.00  0.00           H
ATOM   2827  CE1 PHE   183     -28.618   5.351 -79.230  1.00  0.00           C
ATOM   2828  HE1 PHE   183     -29.590   4.937 -79.011  1.00  0.00           H
ATOM   2829  CZ  PHE   183     -28.290   6.649 -78.801  1.00  0.00           C
ATOM   2830  HZ  PHE   183     -29.012   7.237 -78.255  1.00  0.00           H
ATOM   2831  CE2 PHE   183     -27.022   7.180 -79.089  1.00  0.00           C
ATOM   2832  HE2 PHE   183     -26.769   8.180 -78.767  1.00  0.00           H
ATOM   2833  CD2 PHE   183     -26.081   6.413 -79.798  1.00  0.00           C
ATOM   2834  HD2 PHE   183     -25.107   6.829 -80.013  1.00  0.00           H
ATOM   2835  C   PHE   183     -23.916   2.131 -80.943  1.00  0.00           C
ATOM   2836  O   PHE   183     -22.946   2.723 -81.420  1.00  0.00           O
ATOM   2837  N   GLU   184     -24.090   0.804 -81.040  1.00  0.00           N
ATOM   2838  H   GLU   184     -24.897   0.383 -80.601  1.00  0.00           H
ATOM   2839  CA  GLU   184     -23.288  -0.054 -81.906  1.00  0.00           C
ATOM   2840  HA  GLU   184     -22.240   0.240 -81.820  1.00  0.00           H
ATOM   2841  CB  GLU   184     -23.404  -1.530 -81.498  1.00  0.00           C
ATOM   2842  HB2 GLU   184     -24.448  -1.841 -81.537  1.00  0.00           H
ATOM   2843  HB3 GLU   184     -22.843  -2.122 -82.223  1.00  0.00           H
ATOM   2844  CG  GLU   184     -22.829  -1.810 -80.100  1.00  0.00           C
ATOM   2845  HG2 GLU   184     -21.891  -1.262 -79.991  1.00  0.00           H
ATOM   2846  HG3 GLU   184     -23.526  -1.448 -79.344  1.00  0.00           H
ATOM   2847  CD  GLU   184     -22.544  -3.297 -79.854  1.00  0.00           C
ATOM   2848  OE1 GLU   184     -23.291  -4.142 -80.400  1.00  0.00           O
ATOM   2849  OE2 GLU   184     -21.581  -3.570 -79.106  1.00  0.00           O
ATOM   2850  C   GLU   184     -23.729   0.121 -83.360  1.00  0.00           C
ATOM   2851  O   GLU   184     -24.912   0.318 -83.639  1.00  0.00           O
ATOM   2852  N   LEU   185     -22.762   0.017 -84.280  1.00  0.00           N
ATOM   2853  H   LEU   185     -21.817  -0.163 -83.975  1.00  0.00           H
ATOM   2854  CA  LEU   185     -22.973   0.188 -85.710  1.00  0.00           C
ATOM   2855  HA  LEU   185     -24.005  -0.082 -85.930  1.00  0.00           H
ATOM   2856  CB  LEU   185     -22.767   1.672 -86.075  1.00  0.00           C
ATOM   2857  HB2 LEU   185     -23.374   2.279 -85.400  1.00  0.00           H
ATOM   2858  HB3 LEU   185     -21.722   1.931 -85.896  1.00  0.00           H
ATOM   2859  CG  LEU   185     -23.138   2.051 -87.525  1.00  0.00           C
ATOM   2860  HG  LEU   185     -22.517   1.484 -88.218  1.00  0.00           H
ATOM   2861  CD1 LEU   185     -24.614   1.767 -87.851  1.00  0.00           C
ATOM   2862 HD11 LEU   185     -25.260   2.265 -87.128  1.00  0.00           H
ATOM   2863 HD12 LEU   185     -24.848   2.133 -88.850  1.00  0.00           H
ATOM   2864 HD13 LEU   185     -24.807   0.695 -87.829  1.00  0.00           H
ATOM   2865  CD2 LEU   185     -22.846   3.544 -87.739  1.00  0.00           C
ATOM   2866 HD21 LEU   185     -21.794   3.749 -87.536  1.00  0.00           H
ATOM   2867 HD22 LEU   185     -23.060   3.819 -88.772  1.00  0.00           H
ATOM   2868 HD23 LEU   185     -23.463   4.148 -87.072  1.00  0.00           H
ATOM   2869  C   LEU   185     -22.070  -0.805 -86.451  1.00  0.00           C
ATOM   2870  O   LEU   185     -21.109  -0.433 -87.125  1.00  0.00           O
ATOM   2871  N   LEU   186     -22.391  -2.092 -86.269  1.00  0.00           N
ATOM   2872  H   LEU   186     -23.190  -2.305 -85.689  1.00  0.00           H
ATOM   2873  CA  LEU   186     -21.691  -3.236 -86.840  1.00  0.00           C
ATOM   2874  HA  LEU   186     -20.618  -3.098 -86.701  1.00  0.00           H
ATOM   2875  CB  LEU   186     -22.123  -4.519 -86.096  1.00  0.00           C
ATOM   2876  HB2 LEU   186     -23.171  -4.708 -86.329  1.00  0.00           H
ATOM   2877  HB3 LEU   186     -21.546  -5.360 -86.483  1.00  0.00           H
ATOM   2878  CG  LEU   186     -21.968  -4.483 -84.558  1.00  0.00           C
ATOM   2879  HG  LEU   186     -22.524  -3.638 -84.156  1.00  0.00           H
ATOM   2880  CD1 LEU   186     -22.573  -5.758 -83.950  1.00  0.00           C
ATOM   2881 HD11 LEU   186     -22.041  -6.638 -84.315  1.00  0.00           H
ATOM   2882 HD12 LEU   186     -22.499  -5.720 -82.862  1.00  0.00           H
ATOM   2883 HD13 LEU   186     -23.626  -5.835 -84.224  1.00  0.00           H
ATOM   2884  CD2 LEU   186     -20.503  -4.339 -84.122  1.00  0.00           C
ATOM   2885 HD21 LEU   186     -20.099  -3.389 -84.473  1.00  0.00           H
ATOM   2886 HD22 LEU   186     -20.440  -4.355 -83.033  1.00  0.00           H
ATOM   2887 HD23 LEU   186     -19.907  -5.157 -84.528  1.00  0.00           H
ATOM   2888  C   LEU   186     -21.972  -3.362 -88.346  1.00  0.00           C
ATOM   2889  O   LEU   186     -22.852  -2.691 -88.889  1.00  0.00           O
ATOM   2890  N   HIE   187     -21.234  -4.263 -89.011  1.00  0.00           N
ATOM   2891  H   HIE   187     -20.521  -4.773 -88.510  1.00  0.00           H
ATOM   2892  CA  HIE   187     -21.476  -4.658 -90.401  1.00  0.00           C
ATOM   2893  HA  HIE   187     -21.589  -3.753 -90.998  1.00  0.00           H
ATOM   2894  CB  HIE   187     -20.255  -5.429 -90.926  1.00  0.00           C
ATOM   2895  HB2 HIE   187     -20.115  -6.326 -90.321  1.00  0.00           H
ATOM   2896  HB3 HIE   187     -20.457  -5.747 -91.950  1.00  0.00           H
ATOM   2897  CG  HIE   187     -18.958  -4.650 -90.939  1.00  0.00           C
ATOM   2898  ND1 HIE   187     -17.586  -5.253 -91.153  1.00  0.00           N
ATOM   2899  CE1 HIE   187     -16.652  -4.148 -91.146  1.00  0.00           C
ATOM   2900  HE1 HIE   187     -15.584  -4.244 -91.276  1.00  0.00           H
ATOM   2901  NE2 HIE   187     -17.351  -2.893 -90.948  1.00  0.00           N
ATOM   2902  HE2 HIE   187     -16.931  -1.975 -90.913  1.00  0.00           H
ATOM   2903  CD2 HIE   187     -18.804  -3.202 -90.822  1.00  0.00           C
ATOM   2904  HD2 HIE   187     -19.596  -2.480 -90.687  1.00  0.00           H
ATOM   2905  C   HIE   187     -22.766  -5.487 -90.563  1.00  0.00           C
ATOM   2906  O   HIE   187     -23.194  -5.720 -91.694  1.00  0.00           O
ATOM   2907  N   ALA   188     -23.398  -5.896 -89.450  1.00  0.00           N
ATOM   2908  H   ALA   188     -22.979  -5.680 -88.557  1.00  0.00           H
ATOM   2909  CA  ALA   188     -24.725  -6.500 -89.406  1.00  0.00           C
ATOM   2910  HA  ALA   188     -24.733  -7.361 -90.076  1.00  0.00           H
ATOM   2911  CB  ALA   188     -24.978  -6.988 -87.974  1.00  0.00           C
ATOM   2912  HB1 ALA   188     -24.969  -6.142 -87.286  1.00  0.00           H
ATOM   2913  HB2 ALA   188     -25.945  -7.484 -87.907  1.00  0.00           H
ATOM   2914  HB3 ALA   188     -24.201  -7.696 -87.682  1.00  0.00           H
ATOM   2915  C   ALA   188     -25.809  -5.492 -89.836  1.00  0.00           C
ATOM   2916  O   ALA   188     -25.578  -4.283 -89.768  1.00  0.00           O
ATOM   2917  N   PRO   189     -27.005  -5.954 -90.250  1.00  0.00           N
ATOM   2918  CD  PRO   189     -27.352  -7.415 -90.534  1.00  0.00           C
ATOM   2919  HD2 PRO   189     -27.289  -8.006 -89.621  1.00  0.00           H
ATOM   2920  HD3 PRO   189     -26.672  -7.816 -91.285  1.00  0.00           H
ATOM   2921  CG  PRO   189     -28.854  -7.456 -91.093  1.00  0.00           C
ATOM   2922  HG2 PRO   189     -29.487  -8.015 -90.403  1.00  0.00           H
ATOM   2923  HG3 PRO   189     -28.878  -7.920 -92.080  1.00  0.00           H
ATOM   2924  CB  PRO   189     -29.357  -5.938 -91.180  1.00  0.00           C
ATOM   2925  HB2 PRO   189     -30.288  -5.816 -90.625  1.00  0.00           H
ATOM   2926  HB3 PRO   189     -29.512  -5.664 -92.223  1.00  0.00           H
ATOM   2927  CA  PRO   189     -28.187  -5.030 -90.557  1.00  0.00           C
ATOM   2928  HA  PRO   189     -27.880  -4.292 -91.299  1.00  0.00           H
ATOM   2929  C   PRO   189     -28.667  -4.314 -89.290  1.00  0.00           C
ATOM   2930  O   PRO   189     -28.621  -4.881 -88.197  1.00  0.00           O
ATOM   2931  N   ALA   190     -29.150  -3.074 -89.457  1.00  0.00           N
ATOM   2932  H   ALA   190     -29.158  -2.672 -90.384  1.00  0.00           H
ATOM   2933  CA  ALA   190     -29.714  -2.269 -88.379  1.00  0.00           C
ATOM   2934  HA  ALA   190     -29.046  -2.332 -87.526  1.00  0.00           H
ATOM   2935  CB  ALA   190     -29.772  -0.801 -88.797  1.00  0.00           C
ATOM   2936  HB1 ALA   190     -30.446  -0.676 -89.646  1.00  0.00           H
ATOM   2937  HB2 ALA   190     -30.132  -0.212 -87.956  1.00  0.00           H
ATOM   2938  HB3 ALA   190     -28.774  -0.453 -89.069  1.00  0.00           H
ATOM   2939  C   ALA   190     -31.097  -2.786 -87.963  1.00  0.00           C
ATOM   2940  O   ALA   190     -31.820  -3.359 -88.780  1.00  0.00           O
ATOM   2941  N   THR   191     -31.457  -2.566 -86.688  1.00  0.00           N
ATOM   2942  H   THR   191     -30.816  -2.075 -86.082  1.00  0.00           H
ATOM   2943  CA  THR   191     -32.689  -3.069 -86.073  1.00  0.00           C
ATOM   2944  HA  THR   191     -33.397  -3.300 -86.869  1.00  0.00           H
ATOM   2945  CB  THR   191     -32.421  -4.378 -85.297  1.00  0.00           C
ATOM   2946  HB  THR   191     -33.385  -4.770 -84.982  1.00  0.00           H
ATOM   2947  CG2 THR   191     -31.739  -5.476 -86.123  1.00  0.00           C
ATOM   2948 HG21 THR   191     -30.717  -5.190 -86.372  1.00  0.00           H
ATOM   2949 HG22 THR   191     -31.715  -6.401 -85.547  1.00  0.00           H
ATOM   2950 HG23 THR   191     -32.303  -5.650 -87.040  1.00  0.00           H
ATOM   2951  OG1 THR   191     -31.658  -4.125 -84.133  1.00  0.00           O
ATOM   2952  HG1 THR   191     -31.590  -4.940 -83.631  1.00  0.00           H
ATOM   2953  C   THR   191     -33.375  -2.031 -85.166  1.00  0.00           C
ATOM   2954  O   THR   191     -34.478  -2.303 -84.693  1.00  0.00           O
ATOM   2955  N   VAL   192     -32.757  -0.862 -84.928  1.00  0.00           N
ATOM   2956  H   VAL   192     -31.854  -0.696 -85.348  1.00  0.00           H
ATOM   2957  CA  VAL   192     -33.301   0.212 -84.096  1.00  0.00           C
ATOM   2958  HA  VAL   192     -34.365   0.049 -83.946  1.00  0.00           H
ATOM   2959  CB  VAL   192     -32.623   0.253 -82.708  1.00  0.00           C
ATOM   2960  HB  VAL   192     -31.553   0.422 -82.841  1.00  0.00           H
ATOM   2961  CG1 VAL   192     -33.189   1.409 -81.862  1.00  0.00           C
ATOM   2962 HG11 VAL   192     -34.277   1.369 -81.861  1.00  0.00           H
ATOM   2963 HG12 VAL   192     -32.830   1.340 -80.835  1.00  0.00           H
ATOM   2964 HG13 VAL   192     -32.870   2.367 -82.272  1.00  0.00           H
ATOM   2965  CG2 VAL   192     -32.798  -1.064 -81.944  1.00  0.00           C
ATOM   2966 HG21 VAL   192     -32.275  -1.864 -82.467  1.00  0.00           H
ATOM   2967 HG22 VAL   192     -32.361  -0.968 -80.952  1.00  0.00           H
ATOM   2968 HG23 VAL   192     -33.855  -1.314 -81.854  1.00  0.00           H
ATOM   2969  C   VAL   192     -33.117   1.532 -84.835  1.00  0.00           C
ATOM   2970  O   VAL   192     -31.988   1.888 -85.150  1.00  0.00           O
ATOM   2971  N   CYX   193     -34.217   2.263 -85.065  1.00  0.00           N
ATOM   2972  H   CYX   193     -35.110   1.904 -84.758  1.00  0.00           H
ATOM   2973  CA  CYX   193     -34.231   3.537 -85.778  1.00  0.00           C
ATOM   2974  HA  CYX   193     -33.218   3.930 -85.849  1.00  0.00           H
ATOM   2975  CB  CYX   193     -34.776   3.334 -87.197  1.00  0.00           C
ATOM   2976  HB2 CYX   193     -35.790   2.943 -87.108  1.00  0.00           H
ATOM   2977  HB3 CYX   193     -34.844   4.305 -87.689  1.00  0.00           H
ATOM   2978  SG  CYX   193     -33.857   2.216 -88.292  1.00  0.00           S
ATOM   2979  C   CYX   193     -35.100   4.555 -85.035  1.00  0.00           C
ATOM   2980  O   CYX   193     -36.052   4.180 -84.353  1.00  0.00           O
ATOM   2981  N   GLY   194     -34.797   5.849 -85.212  1.00  0.00           N
ATOM   2982  H   GLY   194     -34.005   6.093 -85.789  1.00  0.00           H
ATOM   2983  CA  GLY   194     -35.600   6.948 -84.687  1.00  0.00           C
ATOM   2984  HA2 GLY   194     -35.810   6.773 -83.633  1.00  0.00           H
ATOM   2985  HA3 GLY   194     -35.019   7.863 -84.762  1.00  0.00           H
ATOM   2986  C   GLY   194     -36.917   7.135 -85.455  1.00  0.00           C
ATOM   2987  O   GLY   194     -37.119   6.534 -86.512  1.00  0.00           O
ATOM   2988  N   LYS   195     -37.801   7.994 -84.923  1.00  0.00           N
ATOM   2989  H   LYS   195     -37.580   8.442 -84.046  1.00  0.00           H
ATOM   2990  CA  LYS   195     -39.024   8.432 -85.599  1.00  0.00           C
ATOM   2991  HA  LYS   195     -38.824   8.420 -86.672  1.00  0.00           H
ATOM   2992  CB  LYS   195     -40.205   7.466 -85.359  1.00  0.00           C
ATOM   2993  HB2 LYS   195     -39.906   6.464 -85.669  1.00  0.00           H
ATOM   2994  HB3 LYS   195     -41.023   7.780 -86.009  1.00  0.00           H
ATOM   2995  CG  LYS   195     -40.733   7.402 -83.916  1.00  0.00           C
ATOM   2996  HG2 LYS   195     -39.956   7.014 -83.262  1.00  0.00           H
ATOM   2997  HG3 LYS   195     -41.013   8.399 -83.579  1.00  0.00           H
ATOM   2998  CD  LYS   195     -41.980   6.517 -83.811  1.00  0.00           C
ATOM   2999  HD2 LYS   195     -42.757   6.913 -84.465  1.00  0.00           H
ATOM   3000  HD3 LYS   195     -41.744   5.497 -84.113  1.00  0.00           H
ATOM   3001  CE  LYS   195     -42.490   6.517 -82.369  1.00  0.00           C
ATOM   3002  HE2 LYS   195     -41.750   6.041 -81.725  1.00  0.00           H
ATOM   3003  HE3 LYS   195     -42.634   7.547 -82.043  1.00  0.00           H
ATOM   3004  NZ  LYS   195     -43.769   5.800 -82.252  1.00  0.00           N
ATOM   3005  HZ1 LYS   195     -43.646   4.840 -82.539  1.00  0.00           H
ATOM   3006  HZ2 LYS   195     -44.083   5.826 -81.292  1.00  0.00           H
ATOM   3007  HZ3 LYS   195     -44.458   6.243 -82.843  1.00  0.00           H
ATOM   3008  C   LYS   195     -39.363   9.880 -85.228  1.00  0.00           C
ATOM   3009  O   LYS   195     -39.634  10.653 -86.173  1.00  0.00           O
ATOM   3010  OXT LYS   195     -39.348  10.201 -84.019  1.00  0.00           O
TER    3011      LYS   195
ATOM   3012  N   GLU   196       5.339  -3.217 -37.030  1.00  0.00           N
ATOM   3013  H1  GLU   196       6.178  -3.080 -37.576  1.00  0.00           H
ATOM   3014  H2  GLU   196       4.735  -3.875 -37.501  1.00  0.00           H
ATOM   3015  H3  GLU   196       5.585  -3.577 -36.119  1.00  0.00           H
ATOM   3016  CA  GLU   196       4.637  -1.929 -36.877  1.00  0.00           C
ATOM   3017  HA  GLU   196       3.743  -2.119 -36.283  1.00  0.00           H
ATOM   3018  CB  GLU   196       5.489  -0.905 -36.105  1.00  0.00           C
ATOM   3019  HB2 GLU   196       5.779  -1.344 -35.149  1.00  0.00           H
ATOM   3020  HB3 GLU   196       4.868  -0.032 -35.898  1.00  0.00           H
ATOM   3021  CG  GLU   196       6.758  -0.448 -36.850  1.00  0.00           C
ATOM   3022  HG2 GLU   196       7.352  -1.324 -37.115  1.00  0.00           H
ATOM   3023  HG3 GLU   196       6.476   0.065 -37.770  1.00  0.00           H
ATOM   3024  CD  GLU   196       7.621   0.508 -36.022  1.00  0.00           C
ATOM   3025  OE1 GLU   196       7.045   1.439 -35.417  1.00  0.00           O
ATOM   3026  OE2 GLU   196       8.855   0.302 -36.023  1.00  0.00           O
ATOM   3027  C   GLU   196       4.183  -1.372 -38.228  1.00  0.00           C
ATOM   3028  O   GLU   196       4.859  -1.545 -39.245  1.00  0.00           O
ATOM   3029  N   VAL   197       3.040  -0.674 -38.207  1.00  0.00           N
ATOM   3030  H   VAL   197       2.534  -0.592 -37.337  1.00  0.00           H
ATOM   3031  CA  VAL   197       2.562   0.132 -39.324  1.00  0.00           C
ATOM   3032  HA  VAL   197       2.948  -0.290 -40.250  1.00  0.00           H
ATOM   3033  CB  VAL   197       1.018   0.130 -39.401  1.00  0.00           C
ATOM   3034  HB  VAL   197       0.624   0.699 -38.557  1.00  0.00           H
ATOM   3035  CG1 VAL   197       0.566   0.817 -40.700  1.00  0.00           C
ATOM   3036 HG11 VAL   197       0.937   0.266 -41.565  1.00  0.00           H
ATOM   3037 HG12 VAL   197      -0.521   0.850 -40.743  1.00  0.00           H
ATOM   3038 HG13 VAL   197       0.946   1.837 -40.741  1.00  0.00           H
ATOM   3039  CG2 VAL   197       0.407  -1.281 -39.335  1.00  0.00           C
ATOM   3040 HG21 VAL   197       0.669  -1.769 -38.396  1.00  0.00           H
ATOM   3041 HG22 VAL   197      -0.678  -1.210 -39.377  1.00  0.00           H
ATOM   3042 HG23 VAL   197       0.758  -1.890 -40.166  1.00  0.00           H
ATOM   3043  C   VAL   197       3.124   1.545 -39.136  1.00  0.00           C
ATOM   3044  O   VAL   197       2.881   2.167 -38.100  1.00  0.00           O
ATOM   3045  N   GLN   198       3.877   2.042 -40.129  1.00  0.00           N
ATOM   3046  H   GLN   198       4.033   1.486 -40.957  1.00  0.00           H
ATOM   3047  CA  GLN   198       4.573   3.321 -40.039  1.00  0.00           C
ATOM   3048  HA  GLN   198       3.936   4.026 -39.503  1.00  0.00           H
ATOM   3049  CB  GLN   198       5.874   3.127 -39.237  1.00  0.00           C
ATOM   3050  HB2 GLN   198       5.643   2.622 -38.298  1.00  0.00           H
ATOM   3051  HB3 GLN   198       6.554   2.492 -39.807  1.00  0.00           H
ATOM   3052  CG  GLN   198       6.578   4.451 -38.902  1.00  0.00           C
ATOM   3053  HG2 GLN   198       6.860   4.964 -39.820  1.00  0.00           H
ATOM   3054  HG3 GLN   198       5.877   5.090 -38.362  1.00  0.00           H
ATOM   3055  CD  GLN   198       7.835   4.260 -38.047  1.00  0.00           C
ATOM   3056  OE1 GLN   198       8.420   3.179 -37.997  1.00  0.00           O
ATOM   3057  NE2 GLN   198       8.263   5.329 -37.369  1.00  0.00           N
ATOM   3058 HE21 GLN   198       9.086   5.260 -36.787  1.00  0.00           H
ATOM   3059 HE22 GLN   198       7.758   6.201 -37.431  1.00  0.00           H
ATOM   3060  C   GLN   198       4.860   3.887 -41.434  1.00  0.00           C
ATOM   3061  O   GLN   198       5.305   3.161 -42.323  1.00  0.00           O
ATOM   3062  N   LEU   199       4.651   5.201 -41.590  1.00  0.00           N
ATOM   3063  H   LEU   199       4.273   5.723 -40.813  1.00  0.00           H
ATOM   3064  CA  LEU   199       5.104   5.982 -42.737  1.00  0.00           C
ATOM   3065  HA  LEU   199       5.412   5.314 -43.542  1.00  0.00           H
ATOM   3066  CB  LEU   199       3.966   6.878 -43.262  1.00  0.00           C
ATOM   3067  HB2 LEU   199       3.703   7.583 -42.476  1.00  0.00           H
ATOM   3068  HB3 LEU   199       4.346   7.448 -44.109  1.00  0.00           H
ATOM   3069  CG  LEU   199       2.675   6.143 -43.688  1.00  0.00           C
ATOM   3070  HG  LEU   199       2.272   5.602 -42.830  1.00  0.00           H
ATOM   3071  CD1 LEU   199       1.613   7.162 -44.131  1.00  0.00           C
ATOM   3072 HD11 LEU   199       1.955   7.708 -45.010  1.00  0.00           H
ATOM   3073 HD12 LEU   199       0.683   6.646 -44.373  1.00  0.00           H
ATOM   3074 HD13 LEU   199       1.417   7.868 -43.324  1.00  0.00           H
ATOM   3075  CD2 LEU   199       2.924   5.137 -44.820  1.00  0.00           C
ATOM   3076 HD21 LEU   199       3.529   4.311 -44.450  1.00  0.00           H
ATOM   3077 HD22 LEU   199       1.976   4.731 -45.171  1.00  0.00           H
ATOM   3078 HD23 LEU   199       3.434   5.622 -45.652  1.00  0.00           H
ATOM   3079  C   LEU   199       6.320   6.806 -42.296  1.00  0.00           C
ATOM   3080  O   LEU   199       6.267   7.484 -41.268  1.00  0.00           O
ATOM   3081  N   VAL   200       7.411   6.736 -43.075  1.00  0.00           N
ATOM   3082  H   VAL   200       7.372   6.175 -43.913  1.00  0.00           H
ATOM   3083  CA  VAL   200       8.709   7.320 -42.736  1.00  0.00           C
ATOM   3084  HA  VAL   200       8.626   7.874 -41.801  1.00  0.00           H
ATOM   3085  CB  VAL   200       9.768   6.211 -42.526  1.00  0.00           C
ATOM   3086  HB  VAL   200       9.857   5.627 -43.443  1.00  0.00           H
ATOM   3087  CG1 VAL   200      11.147   6.819 -42.212  1.00  0.00           C
ATOM   3088 HG11 VAL   200      11.085   7.448 -41.323  1.00  0.00           H
ATOM   3089 HG12 VAL   200      11.872   6.023 -42.037  1.00  0.00           H
ATOM   3090 HG13 VAL   200      11.500   7.419 -43.051  1.00  0.00           H
ATOM   3091  CG2 VAL   200       9.376   5.256 -41.386  1.00  0.00           C
ATOM   3092 HG21 VAL   200       8.460   4.721 -41.641  1.00  0.00           H
ATOM   3093 HG22 VAL   200      10.164   4.519 -41.231  1.00  0.00           H
ATOM   3094 HG23 VAL   200       9.224   5.817 -40.463  1.00  0.00           H
ATOM   3095  C   VAL   200       9.102   8.301 -43.841  1.00  0.00           C
ATOM   3096  O   VAL   200       9.350   7.890 -44.974  1.00  0.00           O
ATOM   3097  N   GLU   201       9.155   9.595 -43.494  1.00  0.00           N
ATOM   3098  H   GLU   201       8.963   9.851 -42.536  1.00  0.00           H
ATOM   3099  CA  GLU   201       9.311  10.685 -44.451  1.00  0.00           C
ATOM   3100  HA  GLU   201       9.082  10.290 -45.438  1.00  0.00           H
ATOM   3101  CB  GLU   201       8.292  11.800 -44.177  1.00  0.00           C
ATOM   3102  HB2 GLU   201       8.478  12.251 -43.202  1.00  0.00           H
ATOM   3103  HB3 GLU   201       8.416  12.567 -44.942  1.00  0.00           H
ATOM   3104  CG  GLU   201       6.853  11.262 -44.224  1.00  0.00           C
ATOM   3105  HG2 GLU   201       6.734  10.660 -45.126  1.00  0.00           H
ATOM   3106  HG3 GLU   201       6.674  10.622 -43.358  1.00  0.00           H
ATOM   3107  CD  GLU   201       5.807  12.373 -44.256  1.00  0.00           C
ATOM   3108  OE1 GLU   201       5.907  13.236 -45.154  1.00  0.00           O
ATOM   3109  OE2 GLU   201       4.904  12.323 -43.393  1.00  0.00           O
ATOM   3110  C   GLU   201      10.743  11.221 -44.491  1.00  0.00           C
ATOM   3111  O   GLU   201      11.441  11.252 -43.477  1.00  0.00           O
ATOM   3112  N   SER   202      11.154  11.654 -45.689  1.00  0.00           N
ATOM   3113  H   SER   202      10.510  11.596 -46.465  1.00  0.00           H
ATOM   3114  CA  SER   202      12.473  12.205 -45.986  1.00  0.00           C
ATOM   3115  HA  SER   202      12.770  12.871 -45.175  1.00  0.00           H
ATOM   3116  CB  SER   202      13.496  11.056 -46.070  1.00  0.00           C
ATOM   3117  HB2 SER   202      13.481  10.486 -45.141  1.00  0.00           H
ATOM   3118  HB3 SER   202      14.496  11.472 -46.197  1.00  0.00           H
ATOM   3119  OG  SER   202      13.226  10.185 -47.148  1.00  0.00           O
ATOM   3120  HG  SER   202      13.892   9.493 -47.155  1.00  0.00           H
ATOM   3121  C   SER   202      12.425  13.022 -47.288  1.00  0.00           C
ATOM   3122  O   SER   202      11.368  13.184 -47.899  1.00  0.00           O
ATOM   3123  N   GLY   203      13.589  13.540 -47.707  1.00  0.00           N
ATOM   3124  H   GLY   203      14.419  13.378 -47.154  1.00  0.00           H
ATOM   3125  CA  GLY   203      13.761  14.291 -48.945  1.00  0.00           C
ATOM   3126  HA2 GLY   203      14.809  14.225 -49.238  1.00  0.00           H
ATOM   3127  HA3 GLY   203      13.158  13.828 -49.727  1.00  0.00           H
ATOM   3128  C   GLY   203      13.379  15.772 -48.840  1.00  0.00           C
ATOM   3129  O   GLY   203      13.629  16.510 -49.791  1.00  0.00           O
ATOM   3130  N   GLY   204      12.807  16.214 -47.708  1.00  0.00           N
ATOM   3131  H   GLY   204      12.621  15.555 -46.965  1.00  0.00           H
ATOM   3132  CA  GLY   204      12.521  17.615 -47.435  1.00  0.00           C
ATOM   3133  HA2 GLY   204      12.162  18.092 -48.345  1.00  0.00           H
ATOM   3134  HA3 GLY   204      11.732  17.687 -46.687  1.00  0.00           H
ATOM   3135  C   GLY   204      13.765  18.345 -46.924  1.00  0.00           C
ATOM   3136  O   GLY   204      14.581  17.763 -46.208  1.00  0.00           O
ATOM   3137  N   GLY   205      13.892  19.627 -47.290  1.00  0.00           N
ATOM   3138  H   GLY   205      13.184  20.044 -47.877  1.00  0.00           H
ATOM   3139  CA  GLY   205      14.988  20.484 -46.860  1.00  0.00           C
ATOM   3140  HA2 GLY   205      14.899  20.672 -45.789  1.00  0.00           H
ATOM   3141  HA3 GLY   205      15.933  19.969 -47.040  1.00  0.00           H
ATOM   3142  C   GLY   205      15.008  21.822 -47.598  1.00  0.00           C
ATOM   3143  O   GLY   205      14.050  22.190 -48.282  1.00  0.00           O
ATOM   3144  N   LEU   206      16.131  22.541 -47.449  1.00  0.00           N
ATOM   3145  H   LEU   206      16.871  22.175 -46.868  1.00  0.00           H
ATOM   3146  CA  LEU   206      16.384  23.808 -48.121  1.00  0.00           C
ATOM   3147  HA  LEU   206      15.516  24.446 -47.958  1.00  0.00           H
ATOM   3148  CB  LEU   206      17.611  24.493 -47.490  1.00  0.00           C
ATOM   3149  HB2 LEU   206      17.427  24.624 -46.422  1.00  0.00           H
ATOM   3150  HB3 LEU   206      18.467  23.825 -47.601  1.00  0.00           H
ATOM   3151  CG  LEU   206      17.978  25.863 -48.104  1.00  0.00           C
ATOM   3152  HG  LEU   206      18.145  25.746 -49.175  1.00  0.00           H
ATOM   3153  CD1 LEU   206      16.874  26.913 -47.894  1.00  0.00           C
ATOM   3154 HD11 LEU   206      16.665  27.029 -46.830  1.00  0.00           H
ATOM   3155 HD12 LEU   206      17.194  27.872 -48.301  1.00  0.00           H
ATOM   3156 HD13 LEU   206      15.962  26.614 -48.409  1.00  0.00           H
ATOM   3157  CD2 LEU   206      19.290  26.370 -47.487  1.00  0.00           C
ATOM   3158 HD21 LEU   206      20.089  25.651 -47.672  1.00  0.00           H
ATOM   3159 HD22 LEU   206      19.570  27.322 -47.940  1.00  0.00           H
ATOM   3160 HD23 LEU   206      19.174  26.507 -46.411  1.00  0.00           H
ATOM   3161  C   LEU   206      16.567  23.582 -49.627  1.00  0.00           C
ATOM   3162  O   LEU   206      17.265  22.659 -50.049  1.00  0.00           O
ATOM   3163  N   ILE   207      15.940  24.459 -50.417  1.00  0.00           N
ATOM   3164  H   ILE   207      15.390  25.184 -49.979  1.00  0.00           H
ATOM   3165  CA  ILE   207      15.988  24.483 -51.874  1.00  0.00           C
ATOM   3166  HA  ILE   207      17.001  24.222 -52.179  1.00  0.00           H
ATOM   3167  CB  ILE   207      15.003  23.436 -52.464  1.00  0.00           C
ATOM   3168  HB  ILE   207      15.292  22.456 -52.082  1.00  0.00           H
ATOM   3169  CG2 ILE   207      13.545  23.673 -52.029  1.00  0.00           C
ATOM   3170 HG21 ILE   207      13.165  24.599 -52.461  1.00  0.00           H
ATOM   3171 HG22 ILE   207      12.930  22.842 -52.368  1.00  0.00           H
ATOM   3172 HG23 ILE   207      13.468  23.717 -50.944  1.00  0.00           H
ATOM   3173  CG1 ILE   207      15.034  23.361 -54.007  1.00  0.00           C
ATOM   3174 HG12 ILE   207      14.833  24.341 -54.437  1.00  0.00           H
ATOM   3175 HG13 ILE   207      14.246  22.687 -54.345  1.00  0.00           H
ATOM   3176  CD1 ILE   207      16.360  22.828 -54.558  1.00  0.00           C
ATOM   3177 HD11 ILE   207      16.554  21.833 -54.156  1.00  0.00           H
ATOM   3178 HD12 ILE   207      16.300  22.766 -55.644  1.00  0.00           H
ATOM   3179 HD13 ILE   207      17.179  23.493 -54.289  1.00  0.00           H
ATOM   3180  C   ILE   207      15.702  25.921 -52.327  1.00  0.00           C
ATOM   3181  O   ILE   207      14.848  26.594 -51.751  1.00  0.00           O
ATOM   3182  N   GLN   208      16.417  26.395 -53.357  1.00  0.00           N
ATOM   3183  H   GLN   208      17.105  25.802 -53.799  1.00  0.00           H
ATOM   3184  CA  GLN   208      16.253  27.748 -53.883  1.00  0.00           C
ATOM   3185  HA  GLN   208      16.285  28.419 -53.025  1.00  0.00           H
ATOM   3186  CB  GLN   208      17.437  28.131 -54.795  1.00  0.00           C
ATOM   3187  HB2 GLN   208      18.373  27.973 -54.256  1.00  0.00           H
ATOM   3188  HB3 GLN   208      17.365  29.202 -54.986  1.00  0.00           H
ATOM   3189  CG  GLN   208      17.508  27.433 -56.168  1.00  0.00           C
ATOM   3190  HG2 GLN   208      16.543  27.511 -56.671  1.00  0.00           H
ATOM   3191  HG3 GLN   208      18.227  27.973 -56.785  1.00  0.00           H
ATOM   3192  CD  GLN   208      17.953  25.967 -56.127  1.00  0.00           C
ATOM   3193  OE1 GLN   208      18.696  25.548 -55.240  1.00  0.00           O
ATOM   3194  NE2 GLN   208      17.517  25.182 -57.115  1.00  0.00           N
ATOM   3195 HE21 GLN   208      17.787  24.209 -57.143  1.00  0.00           H
ATOM   3196 HE22 GLN   208      16.917  25.562 -57.833  1.00  0.00           H
ATOM   3197  C   GLN   208      14.892  27.902 -54.590  1.00  0.00           C
ATOM   3198  O   GLN   208      14.371  26.921 -55.121  1.00  0.00           O
ATOM   3199  N   PRO   209      14.317  29.120 -54.637  1.00  0.00           N
ATOM   3200  CD  PRO   209      14.761  30.351 -53.849  1.00  0.00           C
ATOM   3201  HD2 PRO   209      15.717  30.707 -54.232  1.00  0.00           H
ATOM   3202  HD3 PRO   209      14.849  30.112 -52.789  1.00  0.00           H
ATOM   3203  CG  PRO   209      13.646  31.485 -54.055  1.00  0.00           C
ATOM   3204  HG2 PRO   209      14.103  32.408 -54.410  1.00  0.00           H
ATOM   3205  HG3 PRO   209      13.130  31.662 -53.111  1.00  0.00           H
ATOM   3206  CB  PRO   209      12.608  30.918 -55.135  1.00  0.00           C
ATOM   3207  HB2 PRO   209      12.657  31.524 -56.041  1.00  0.00           H
ATOM   3208  HB3 PRO   209      11.595  30.936 -54.733  1.00  0.00           H
ATOM   3209  CA  PRO   209      13.053  29.408 -55.451  1.00  0.00           C
ATOM   3210  HA  PRO   209      12.263  28.733 -55.117  1.00  0.00           H
ATOM   3211  C   PRO   209      13.308  29.193 -56.946  1.00  0.00           C
ATOM   3212  O   PRO   209      14.407  29.449 -57.441  1.00  0.00           O
ATOM   3213  N   GLY   210      12.279  28.700 -57.649  1.00  0.00           N
ATOM   3214  H   GLY   210      11.406  28.537 -57.170  1.00  0.00           H
ATOM   3215  CA  GLY   210      12.365  28.215 -59.022  1.00  0.00           C
ATOM   3216  HA2 GLY   210      11.358  28.185 -59.438  1.00  0.00           H
ATOM   3217  HA3 GLY   210      12.963  28.912 -59.610  1.00  0.00           H
ATOM   3218  C   GLY   210      12.987  26.814 -59.130  1.00  0.00           C
ATOM   3219  O   GLY   210      12.969  26.232 -60.214  1.00  0.00           O
ATOM   3220  N   GLY   211      13.517  26.272 -58.020  1.00  0.00           N
ATOM   3221  H   GLY   211      13.492  26.810 -57.166  1.00  0.00           H
ATOM   3222  CA  GLY   211      14.143  24.962 -57.937  1.00  0.00           C
ATOM   3223  HA2 GLY   211      14.794  24.810 -58.798  1.00  0.00           H
ATOM   3224  HA3 GLY   211      14.760  24.933 -57.039  1.00  0.00           H
ATOM   3225  C   GLY   211      13.128  23.822 -57.865  1.00  0.00           C
ATOM   3226  O   GLY   211      11.923  24.022 -58.027  1.00  0.00           O
ATOM   3227  N   SER   212      13.650  22.616 -57.613  1.00  0.00           N
ATOM   3228  H   SER   212      14.649  22.537 -57.481  1.00  0.00           H
ATOM   3229  CA  SER   212      12.886  21.376 -57.571  1.00  0.00           C
ATOM   3230  HA  SER   212      11.846  21.618 -57.354  1.00  0.00           H
ATOM   3231  CB  SER   212      12.938  20.684 -58.941  1.00  0.00           C
ATOM   3232  HB2 SER   212      12.538  21.356 -59.701  1.00  0.00           H
ATOM   3233  HB3 SER   212      12.323  19.786 -58.910  1.00  0.00           H
ATOM   3234  OG  SER   212      14.254  20.312 -59.296  1.00  0.00           O
ATOM   3235  HG  SER   212      14.227  19.875 -60.150  1.00  0.00           H
ATOM   3236  C   SER   212      13.401  20.465 -56.455  1.00  0.00           C
ATOM   3237  O   SER   212      14.591  20.465 -56.136  1.00  0.00           O
ATOM   3238  N   LEU   213      12.480  19.685 -55.870  1.00  0.00           N
ATOM   3239  H   LEU   213      11.526  19.726 -56.198  1.00  0.00           H
ATOM   3240  CA  LEU   213      12.747  18.834 -54.720  1.00  0.00           C
ATOM   3241  HA  LEU   213      13.757  18.433 -54.813  1.00  0.00           H
ATOM   3242  CB  LEU   213      12.649  19.692 -53.443  1.00  0.00           C
ATOM   3243  HB2 LEU   213      13.250  20.593 -53.571  1.00  0.00           H
ATOM   3244  HB3 LEU   213      11.611  20.007 -53.324  1.00  0.00           H
ATOM   3245  CG  LEU   213      13.108  18.987 -52.152  1.00  0.00           C
ATOM   3246  HG  LEU   213      12.596  18.028 -52.059  1.00  0.00           H
ATOM   3247  CD1 LEU   213      14.627  18.748 -52.157  1.00  0.00           C
ATOM   3248 HD11 LEU   213      15.155  19.686 -52.333  1.00  0.00           H
ATOM   3249 HD12 LEU   213      14.946  18.343 -51.197  1.00  0.00           H
ATOM   3250 HD13 LEU   213      14.894  18.034 -52.936  1.00  0.00           H
ATOM   3251  CD2 LEU   213      12.728  19.849 -50.940  1.00  0.00           C
ATOM   3252 HD21 LEU   213      11.647  19.991 -50.910  1.00  0.00           H
ATOM   3253 HD22 LEU   213      13.041  19.352 -50.023  1.00  0.00           H
ATOM   3254 HD23 LEU   213      13.218  20.821 -50.998  1.00  0.00           H
ATOM   3255  C   LEU   213      11.747  17.675 -54.699  1.00  0.00           C
ATOM   3256  O   LEU   213      10.537  17.903 -54.725  1.00  0.00           O
ATOM   3257  N   ARG   214      12.261  16.438 -54.625  1.00  0.00           N
ATOM   3258  H   ARG   214      13.265  16.322 -54.611  1.00  0.00           H
ATOM   3259  CA  ARG   214      11.450  15.238 -54.452  1.00  0.00           C
ATOM   3260  HA  ARG   214      10.441  15.450 -54.806  1.00  0.00           H
ATOM   3261  CB  ARG   214      12.003  14.076 -55.294  1.00  0.00           C
ATOM   3262  HB2 ARG   214      12.311  14.450 -56.270  1.00  0.00           H
ATOM   3263  HB3 ARG   214      12.878  13.653 -54.798  1.00  0.00           H
ATOM   3264  CG  ARG   214      10.929  12.993 -55.499  1.00  0.00           C
ATOM   3265  HG2 ARG   214      10.546  12.663 -54.536  1.00  0.00           H
ATOM   3266  HG3 ARG   214      10.102  13.422 -56.065  1.00  0.00           H
ATOM   3267  CD  ARG   214      11.443  11.765 -56.255  1.00  0.00           C
ATOM   3268  HD2 ARG   214      11.922  12.082 -57.182  1.00  0.00           H
ATOM   3269  HD3 ARG   214      10.590  11.132 -56.500  1.00  0.00           H
ATOM   3270  NE  ARG   214      12.397  10.990 -55.447  1.00  0.00           N
ATOM   3271  HE  ARG   214      12.790  11.459 -54.643  1.00  0.00           H
ATOM   3272  CZ  ARG   214      12.782   9.725 -55.692  1.00  0.00           C
ATOM   3273  NH1 ARG   214      12.304   9.032 -56.737  1.00  0.00           N
ATOM   3274 HH11 ARG   214      11.637   9.459 -57.363  1.00  0.00           H
ATOM   3275 HH12 ARG   214      12.613   8.084 -56.899  1.00  0.00           H
ATOM   3276  NH2 ARG   214      13.666   9.142 -54.872  1.00  0.00           N
ATOM   3277 HH21 ARG   214      14.035   9.652 -54.083  1.00  0.00           H
ATOM   3278 HH22 ARG   214      13.967   8.194 -55.047  1.00  0.00           H
ATOM   3279  C   ARG   214      11.390  14.869 -52.968  1.00  0.00           C
ATOM   3280  O   ARG   214      12.413  14.865 -52.281  1.00  0.00           O
ATOM   3281  N   LEU   215      10.184  14.520 -52.504  1.00  0.00           N
ATOM   3282  H   LEU   215       9.398  14.558 -53.136  1.00  0.00           H
ATOM   3283  CA  LEU   215       9.926  13.967 -51.181  1.00  0.00           C
ATOM   3284  HA  LEU   215      10.785  14.151 -50.534  1.00  0.00           H
ATOM   3285  CB  LEU   215       8.696  14.637 -50.546  1.00  0.00           C
ATOM   3286  HB2 LEU   215       7.810  14.321 -51.098  1.00  0.00           H
ATOM   3287  HB3 LEU   215       8.602  14.272 -49.522  1.00  0.00           H
ATOM   3288  CG  LEU   215       8.731  16.179 -50.523  1.00  0.00           C
ATOM   3289  HG  LEU   215       8.716  16.551 -51.547  1.00  0.00           H
ATOM   3290  CD1 LEU   215       7.475  16.694 -49.813  1.00  0.00           C
ATOM   3291 HD11 LEU   215       7.467  16.345 -48.780  1.00  0.00           H
ATOM   3292 HD12 LEU   215       7.464  17.784 -49.828  1.00  0.00           H
ATOM   3293 HD13 LEU   215       6.583  16.326 -50.320  1.00  0.00           H
ATOM   3294  CD2 LEU   215       9.977  16.731 -49.815  1.00  0.00           C
ATOM   3295 HD21 LEU   215      10.876  16.455 -50.365  1.00  0.00           H
ATOM   3296 HD22 LEU   215       9.928  17.818 -49.778  1.00  0.00           H
ATOM   3297 HD23 LEU   215      10.037  16.337 -48.800  1.00  0.00           H
ATOM   3298  C   LEU   215       9.721  12.455 -51.282  1.00  0.00           C
ATOM   3299  O   LEU   215       9.386  11.935 -52.346  1.00  0.00           O
ATOM   3300  N   SER   216       9.892  11.765 -50.149  1.00  0.00           N
ATOM   3301  H   SER   216      10.157  12.266 -49.314  1.00  0.00           H
ATOM   3302  CA  SER   216       9.699  10.327 -50.012  1.00  0.00           C
ATOM   3303  HA  SER   216       9.132   9.958 -50.867  1.00  0.00           H
ATOM   3304  CB  SER   216      11.049   9.599 -49.994  1.00  0.00           C
ATOM   3305  HB2 SER   216      11.624   9.933 -49.132  1.00  0.00           H
ATOM   3306  HB3 SER   216      10.878   8.526 -49.911  1.00  0.00           H
ATOM   3307  OG  SER   216      11.793   9.853 -51.168  1.00  0.00           O
ATOM   3308  HG  SER   216      12.623   9.373 -51.111  1.00  0.00           H
ATOM   3309  C   SER   216       8.892  10.028 -48.747  1.00  0.00           C
ATOM   3310  O   SER   216       8.883  10.811 -47.797  1.00  0.00           O
ATOM   3311  N   CYX   217       8.210   8.879 -48.766  1.00  0.00           N
ATOM   3312  H   CYX   217       8.291   8.295 -49.586  1.00  0.00           H
ATOM   3313  CA  CYX   217       7.286   8.414 -47.743  1.00  0.00           C
ATOM   3314  HA  CYX   217       7.648   8.709 -46.759  1.00  0.00           H
ATOM   3315  CB  CYX   217       5.917   9.075 -47.978  1.00  0.00           C
ATOM   3316  HB2 CYX   217       6.011  10.136 -47.750  1.00  0.00           H
ATOM   3317  HB3 CYX   217       5.673   8.999 -49.036  1.00  0.00           H
ATOM   3318  SG  CYX   217       4.516   8.418 -47.028  1.00  0.00           S
ATOM   3319  C   CYX   217       7.280   6.882 -47.828  1.00  0.00           C
ATOM   3320  O   CYX   217       6.355   6.272 -48.368  1.00  0.00           O
ATOM   3321  N   ALA   218       8.367   6.274 -47.330  1.00  0.00           N
ATOM   3322  H   ALA   218       9.094   6.841 -46.917  1.00  0.00           H
ATOM   3323  CA  ALA   218       8.583   4.835 -47.332  1.00  0.00           C
ATOM   3324  HA  ALA   218       8.350   4.447 -48.323  1.00  0.00           H
ATOM   3325  CB  ALA   218      10.058   4.537 -47.044  1.00  0.00           C
ATOM   3326  HB1 ALA   218      10.343   4.942 -46.072  1.00  0.00           H
ATOM   3327  HB2 ALA   218      10.219   3.458 -47.046  1.00  0.00           H
ATOM   3328  HB3 ALA   218      10.681   4.989 -47.817  1.00  0.00           H
ATOM   3329  C   ALA   218       7.659   4.174 -46.309  1.00  0.00           C
ATOM   3330  O   ALA   218       7.811   4.372 -45.102  1.00  0.00           O
ATOM   3331  N   ALA   219       6.696   3.398 -46.818  1.00  0.00           N
ATOM   3332  H   ALA   219       6.643   3.281 -47.820  1.00  0.00           H
ATOM   3333  CA  ALA   219       5.674   2.737 -46.024  1.00  0.00           C
ATOM   3334  HA  ALA   219       5.426   3.383 -45.181  1.00  0.00           H
ATOM   3335  CB  ALA   219       4.409   2.556 -46.866  1.00  0.00           C
ATOM   3336  HB1 ALA   219       4.608   1.853 -47.673  1.00  0.00           H
ATOM   3337  HB2 ALA   219       3.604   2.162 -46.244  1.00  0.00           H
ATOM   3338  HB3 ALA   219       4.098   3.515 -47.282  1.00  0.00           H
ATOM   3339  C   ALA   219       6.149   1.389 -45.480  1.00  0.00           C
ATOM   3340  O   ALA   219       7.040   0.745 -46.037  1.00  0.00           O
ATOM   3341  N   SER   220       5.483   0.965 -44.402  1.00  0.00           N
ATOM   3342  H   SER   220       4.784   1.580 -44.009  1.00  0.00           H
ATOM   3343  CA  SER   220       5.563  -0.361 -43.811  1.00  0.00           C
ATOM   3344  HA  SER   220       5.735  -1.087 -44.607  1.00  0.00           H
ATOM   3345  CB  SER   220       6.729  -0.453 -42.815  1.00  0.00           C
ATOM   3346  HB2 SER   220       7.656  -0.169 -43.315  1.00  0.00           H
ATOM   3347  HB3 SER   220       6.822  -1.484 -42.473  1.00  0.00           H
ATOM   3348  OG  SER   220       6.535   0.379 -41.689  1.00  0.00           O
ATOM   3349  HG  SER   220       7.294   0.286 -41.108  1.00  0.00           H
ATOM   3350  C   SER   220       4.218  -0.670 -43.148  1.00  0.00           C
ATOM   3351  O   SER   220       3.530   0.234 -42.669  1.00  0.00           O
ATOM   3352  N   GLY   221       3.845  -1.956 -43.137  1.00  0.00           N
ATOM   3353  H   GLY   221       4.456  -2.648 -43.545  1.00  0.00           H
ATOM   3354  CA  GLY   221       2.576  -2.425 -42.595  1.00  0.00           C
ATOM   3355  HA2 GLY   221       2.618  -3.512 -42.532  1.00  0.00           H
ATOM   3356  HA3 GLY   221       2.463  -2.029 -41.587  1.00  0.00           H
ATOM   3357  C   GLY   221       1.346  -2.035 -43.431  1.00  0.00           C
ATOM   3358  O   GLY   221       0.232  -2.329 -43.006  1.00  0.00           O
ATOM   3359  N   LEU   222       1.535  -1.394 -44.597  1.00  0.00           N
ATOM   3360  H   LEU   222       2.480  -1.157 -44.861  1.00  0.00           H
ATOM   3361  CA  LEU   222       0.505  -1.139 -45.604  1.00  0.00           C
ATOM   3362  HA  LEU   222      -0.164  -2.000 -45.616  1.00  0.00           H
ATOM   3363  CB  LEU   222      -0.348   0.098 -45.250  1.00  0.00           C
ATOM   3364  HB2 LEU   222      -0.758  -0.074 -44.254  1.00  0.00           H
ATOM   3365  HB3 LEU   222      -1.201   0.137 -45.929  1.00  0.00           H
ATOM   3366  CG  LEU   222       0.366   1.473 -45.266  1.00  0.00           C
ATOM   3367  HG  LEU   222       1.397   1.352 -44.931  1.00  0.00           H
ATOM   3368  CD1 LEU   222       0.364   2.137 -46.657  1.00  0.00           C
ATOM   3369 HD11 LEU   222      -0.655   2.235 -47.028  1.00  0.00           H
ATOM   3370 HD12 LEU   222       0.813   3.128 -46.594  1.00  0.00           H
ATOM   3371 HD13 LEU   222       0.942   1.556 -47.370  1.00  0.00           H
ATOM   3372  CD2 LEU   222      -0.337   2.422 -44.282  1.00  0.00           C
ATOM   3373 HD21 LEU   222      -0.305   2.005 -43.275  1.00  0.00           H
ATOM   3374 HD22 LEU   222       0.164   3.390 -44.269  1.00  0.00           H
ATOM   3375 HD23 LEU   222      -1.378   2.563 -44.575  1.00  0.00           H
ATOM   3376  C   LEU   222       1.163  -1.037 -46.984  1.00  0.00           C
ATOM   3377  O   LEU   222       2.328  -0.647 -47.097  1.00  0.00           O
ATOM   3378  N   THR   223       0.402  -1.386 -48.031  1.00  0.00           N
ATOM   3379  H   THR   223      -0.547  -1.689 -47.865  1.00  0.00           H
ATOM   3380  CA  THR   223       0.872  -1.408 -49.412  1.00  0.00           C
ATOM   3381  HA  THR   223       1.959  -1.463 -49.410  1.00  0.00           H
ATOM   3382  CB  THR   223       0.362  -2.683 -50.108  1.00  0.00           C
ATOM   3383  HB  THR   223      -0.724  -2.723 -50.032  1.00  0.00           H
ATOM   3384  CG2 THR   223       0.763  -2.740 -51.586  1.00  0.00           C
ATOM   3385 HG21 THR   223       1.844  -2.634 -51.687  1.00  0.00           H
ATOM   3386 HG22 THR   223       0.451  -3.693 -52.016  1.00  0.00           H
ATOM   3387 HG23 THR   223       0.272  -1.939 -52.133  1.00  0.00           H
ATOM   3388  OG1 THR   223       0.902  -3.821 -49.467  1.00  0.00           O
ATOM   3389  HG1 THR   223       0.522  -4.606 -49.868  1.00  0.00           H
ATOM   3390  C   THR   223       0.454  -0.115 -50.125  1.00  0.00           C
ATOM   3391  O   THR   223      -0.734   0.187 -50.219  1.00  0.00           O
ATOM   3392  N   VAL   224       1.445   0.624 -50.645  1.00  0.00           N
ATOM   3393  H   VAL   224       2.394   0.296 -50.538  1.00  0.00           H
ATOM   3394  CA  VAL   224       1.275   1.911 -51.323  1.00  0.00           C
ATOM   3395  HA  VAL   224       0.707   2.572 -50.667  1.00  0.00           H
ATOM   3396  CB  VAL   224       2.673   2.539 -51.563  1.00  0.00           C
ATOM   3397  HB  VAL   224       3.290   1.816 -52.101  1.00  0.00           H
ATOM   3398  CG1 VAL   224       2.640   3.831 -52.396  1.00  0.00           C
ATOM   3399 HG11 VAL   224       2.079   4.605 -51.874  1.00  0.00           H
ATOM   3400 HG12 VAL   224       3.657   4.187 -52.562  1.00  0.00           H
ATOM   3401 HG13 VAL   224       2.185   3.649 -53.366  1.00  0.00           H
ATOM   3402  CG2 VAL   224       3.366   2.864 -50.229  1.00  0.00           C
ATOM   3403 HG21 VAL   224       3.513   1.951 -49.656  1.00  0.00           H
ATOM   3404 HG22 VAL   224       4.341   3.315 -50.412  1.00  0.00           H
ATOM   3405 HG23 VAL   224       2.756   3.556 -49.648  1.00  0.00           H
ATOM   3406  C   VAL   224       0.487   1.742 -52.633  1.00  0.00           C
ATOM   3407  O   VAL   224      -0.343   2.593 -52.955  1.00  0.00           O
ATOM   3408  N   SER   225       0.728   0.640 -53.363  1.00  0.00           N
ATOM   3409  H   SER   225       1.413  -0.021 -53.026  1.00  0.00           H
ATOM   3410  CA  SER   225       0.081   0.323 -54.634  1.00  0.00           C
ATOM   3411  HA  SER   225       0.032   1.241 -55.214  1.00  0.00           H
ATOM   3412  CB  SER   225       0.970  -0.659 -55.406  1.00  0.00           C
ATOM   3413  HB2 SER   225       1.989  -0.277 -55.414  1.00  0.00           H
ATOM   3414  HB3 SER   225       0.613  -0.735 -56.433  1.00  0.00           H
ATOM   3415  OG  SER   225       0.973  -1.946 -54.825  1.00  0.00           O
ATOM   3416  HG  SER   225       1.552  -2.511 -55.341  1.00  0.00           H
ATOM   3417  C   SER   225      -1.354  -0.217 -54.485  1.00  0.00           C
ATOM   3418  O   SER   225      -2.041  -0.368 -55.495  1.00  0.00           O
ATOM   3419  N   SER   226      -1.795  -0.501 -53.249  1.00  0.00           N
ATOM   3420  H   SER   226      -1.171  -0.339 -52.472  1.00  0.00           H
ATOM   3421  CA  SER   226      -3.106  -1.057 -52.916  1.00  0.00           C
ATOM   3422  HA  SER   226      -3.700  -1.120 -53.827  1.00  0.00           H
ATOM   3423  CB  SER   226      -2.957  -2.486 -52.370  1.00  0.00           C
ATOM   3424  HB2 SER   226      -2.399  -2.460 -51.435  1.00  0.00           H
ATOM   3425  HB3 SER   226      -3.944  -2.906 -52.180  1.00  0.00           H
ATOM   3426  OG  SER   226      -2.283  -3.319 -53.291  1.00  0.00           O
ATOM   3427  HG  SER   226      -2.195  -4.193 -52.904  1.00  0.00           H
ATOM   3428  C   SER   226      -3.866  -0.130 -51.954  1.00  0.00           C
ATOM   3429  O   SER   226      -4.639  -0.604 -51.122  1.00  0.00           O
ATOM   3430  N   ASN   227      -3.634   1.189 -52.066  1.00  0.00           N
ATOM   3431  H   ASN   227      -2.975   1.502 -52.764  1.00  0.00           H
ATOM   3432  CA  ASN   227      -4.298   2.230 -51.290  1.00  0.00           C
ATOM   3433  HA  ASN   227      -5.327   1.927 -51.090  1.00  0.00           H
ATOM   3434  CB  ASN   227      -3.564   2.439 -49.954  1.00  0.00           C
ATOM   3435  HB2 ASN   227      -2.485   2.441 -50.125  1.00  0.00           H
ATOM   3436  HB3 ASN   227      -3.828   3.413 -49.553  1.00  0.00           H
ATOM   3437  CG  ASN   227      -3.938   1.409 -48.893  1.00  0.00           C
ATOM   3438  OD1 ASN   227      -5.116   1.248 -48.577  1.00  0.00           O
ATOM   3439  ND2 ASN   227      -2.943   0.724 -48.327  1.00  0.00           N
ATOM   3440 HD21 ASN   227      -3.144   0.034 -47.618  1.00  0.00           H
ATOM   3441 HD22 ASN   227      -1.988   0.893 -48.611  1.00  0.00           H
ATOM   3442  C   ASN   227      -4.343   3.560 -52.050  1.00  0.00           C
ATOM   3443  O   ASN   227      -3.515   3.829 -52.924  1.00  0.00           O
ATOM   3444  N   TYR   228      -5.285   4.418 -51.629  1.00  0.00           N
ATOM   3445  H   TYR   228      -5.951   4.093 -50.943  1.00  0.00           H
ATOM   3446  CA  TYR   228      -5.199   5.863 -51.798  1.00  0.00           C
ATOM   3447  HA  TYR   228      -4.995   6.099 -52.842  1.00  0.00           H
ATOM   3448  CB  TYR   228      -6.507   6.541 -51.377  1.00  0.00           C
ATOM   3449  HB2 TYR   228      -6.694   6.326 -50.323  1.00  0.00           H
ATOM   3450  HB3 TYR   228      -6.370   7.620 -51.462  1.00  0.00           H
ATOM   3451  CG  TYR   228      -7.739   6.152 -52.166  1.00  0.00           C
ATOM   3452  CD1 TYR   228      -8.251   7.029 -53.140  1.00  0.00           C
ATOM   3453  HD1 TYR   228      -7.737   7.952 -53.366  1.00  0.00           H
ATOM   3454  CE1 TYR   228      -9.457   6.728 -53.794  1.00  0.00           C
ATOM   3455  HE1 TYR   228      -9.865   7.414 -54.517  1.00  0.00           H
ATOM   3456  CZ  TYR   228     -10.156   5.543 -53.478  1.00  0.00           C
ATOM   3457  OH  TYR   228     -11.342   5.282 -54.096  1.00  0.00           O
ATOM   3458  HH  TYR   228     -11.585   5.951 -54.740  1.00  0.00           H
ATOM   3459  CE2 TYR   228      -9.631   4.654 -52.512  1.00  0.00           C
ATOM   3460  HE2 TYR   228     -10.159   3.750 -52.250  1.00  0.00           H
ATOM   3461  CD2 TYR   228      -8.426   4.960 -51.862  1.00  0.00           C
ATOM   3462  HD2 TYR   228      -8.047   4.293 -51.102  1.00  0.00           H
ATOM   3463  C   TYR   228      -4.070   6.375 -50.903  1.00  0.00           C
ATOM   3464  O   TYR   228      -3.998   6.001 -49.732  1.00  0.00           O
ATOM   3465  N   MET   229      -3.205   7.236 -51.447  1.00  0.00           N
ATOM   3466  H   MET   229      -3.336   7.524 -52.407  1.00  0.00           H
ATOM   3467  CA  MET   229      -1.997   7.692 -50.775  1.00  0.00           C
ATOM   3468  HA  MET   229      -2.101   7.570 -49.696  1.00  0.00           H
ATOM   3469  CB  MET   229      -0.796   6.851 -51.240  1.00  0.00           C
ATOM   3470  HB2 MET   229      -0.728   6.903 -52.327  1.00  0.00           H
ATOM   3471  HB3 MET   229       0.108   7.288 -50.830  1.00  0.00           H
ATOM   3472  CG  MET   229      -0.847   5.370 -50.838  1.00  0.00           C
ATOM   3473  HG2 MET   229      -1.731   4.915 -51.282  1.00  0.00           H
ATOM   3474  HG3 MET   229       0.016   4.877 -51.279  1.00  0.00           H
ATOM   3475  SD  MET   229      -0.849   4.984 -49.063  1.00  0.00           S
ATOM   3476  CE  MET   229       0.658   5.815 -48.498  1.00  0.00           C
ATOM   3477  HE1 MET   229       0.519   6.895 -48.547  1.00  0.00           H
ATOM   3478  HE2 MET   229       0.860   5.533 -47.464  1.00  0.00           H
ATOM   3479  HE3 MET   229       1.499   5.523 -49.126  1.00  0.00           H
ATOM   3480  C   MET   229      -1.812   9.180 -51.066  1.00  0.00           C
ATOM   3481  O   MET   229      -1.366   9.562 -52.147  1.00  0.00           O
ATOM   3482  N   SER   230      -2.190  10.009 -50.085  1.00  0.00           N
ATOM   3483  H   SER   230      -2.541   9.611 -49.226  1.00  0.00           H
ATOM   3484  CA  SER   230      -2.215  11.461 -50.187  1.00  0.00           C
ATOM   3485  HA  SER   230      -2.268  11.728 -51.239  1.00  0.00           H
ATOM   3486  CB  SER   230      -3.476  12.004 -49.499  1.00  0.00           C
ATOM   3487  HB2 SER   230      -3.535  11.616 -48.482  1.00  0.00           H
ATOM   3488  HB3 SER   230      -3.438  13.092 -49.458  1.00  0.00           H
ATOM   3489  OG  SER   230      -4.633  11.639 -50.213  1.00  0.00           O
ATOM   3490  HG  SER   230      -5.399  11.993 -49.755  1.00  0.00           H
ATOM   3491  C   SER   230      -0.970  12.129 -49.599  1.00  0.00           C
ATOM   3492  O   SER   230      -0.162  11.505 -48.910  1.00  0.00           O
ATOM   3493  N   TRP   231      -0.884  13.439 -49.861  1.00  0.00           N
ATOM   3494  H   TRP   231      -1.585  13.837 -50.469  1.00  0.00           H
ATOM   3495  CA  TRP   231      -0.032  14.402 -49.184  1.00  0.00           C
ATOM   3496  HA  TRP   231       0.428  13.924 -48.321  1.00  0.00           H
ATOM   3497  CB  TRP   231       1.080  14.894 -50.119  1.00  0.00           C
ATOM   3498  HB2 TRP   231       0.630  15.301 -51.026  1.00  0.00           H
ATOM   3499  HB3 TRP   231       1.614  15.706 -49.623  1.00  0.00           H
ATOM   3500  CG  TRP   231       2.086  13.860 -50.511  1.00  0.00           C
ATOM   3501  CD1 TRP   231       1.894  12.898 -51.552  1.00  0.00           C
ATOM   3502  HD1 TRP   231       1.008  12.833 -52.161  1.00  0.00           H
ATOM   3503  NE1 TRP   231       3.066  12.004 -51.651  1.00  0.00           N
ATOM   3504  HE1 TRP   231       3.144  11.253 -52.322  1.00  0.00           H
ATOM   3505  CE2 TRP   231       4.068  12.396 -50.638  1.00  0.00           C
ATOM   3506  CZ2 TRP   231       5.342  11.907 -50.320  1.00  0.00           C
ATOM   3507  HZ2 TRP   231       5.757  11.069 -50.860  1.00  0.00           H
ATOM   3508  CH2 TRP   231       6.081  12.528 -49.299  1.00  0.00           C
ATOM   3509  HH2 TRP   231       7.067  12.165 -49.062  1.00  0.00           H
ATOM   3510  CZ3 TRP   231       5.558  13.623 -48.585  1.00  0.00           C
ATOM   3511  HZ3 TRP   231       6.151  14.082 -47.808  1.00  0.00           H
ATOM   3512  CE3 TRP   231       4.280  14.137 -48.872  1.00  0.00           C
ATOM   3513  HE3 TRP   231       3.907  14.982 -48.316  1.00  0.00           H
ATOM   3514  CD2 TRP   231       3.486  13.572 -49.889  1.00  0.00           C
ATOM   3515  C   TRP   231      -0.904  15.561 -48.699  1.00  0.00           C
ATOM   3516  O   TRP   231      -1.849  15.969 -49.376  1.00  0.00           O
ATOM   3517  N   VAL   232      -0.558  16.088 -47.519  1.00  0.00           N
ATOM   3518  H   VAL   232       0.232  15.690 -47.032  1.00  0.00           H
ATOM   3519  CA  VAL   232      -1.214  17.212 -46.869  1.00  0.00           C
ATOM   3520  HA  VAL   232      -1.722  17.820 -47.617  1.00  0.00           H
ATOM   3521  CB  VAL   232      -2.251  16.719 -45.828  1.00  0.00           C
ATOM   3522  HB  VAL   232      -1.732  16.079 -45.116  1.00  0.00           H
ATOM   3523  CG1 VAL   232      -2.868  17.895 -45.047  1.00  0.00           C
ATOM   3524 HG11 VAL   232      -3.426  18.540 -45.723  1.00  0.00           H
ATOM   3525 HG12 VAL   232      -3.547  17.518 -44.284  1.00  0.00           H
ATOM   3526 HG13 VAL   232      -2.096  18.480 -44.548  1.00  0.00           H
ATOM   3527  CG2 VAL   232      -3.391  15.888 -46.442  1.00  0.00           C
ATOM   3528 HG21 VAL   232      -2.997  14.986 -46.910  1.00  0.00           H
ATOM   3529 HG22 VAL   232      -4.089  15.583 -45.662  1.00  0.00           H
ATOM   3530 HG23 VAL   232      -3.928  16.475 -47.186  1.00  0.00           H
ATOM   3531  C   VAL   232      -0.098  18.038 -46.225  1.00  0.00           C
ATOM   3532  O   VAL   232       0.483  17.620 -45.225  1.00  0.00           O
ATOM   3533  N   ARG   233       0.196  19.209 -46.803  1.00  0.00           N
ATOM   3534  H   ARG   233      -0.316  19.491 -47.626  1.00  0.00           H
ATOM   3535  CA  ARG   233       1.174  20.150 -46.274  1.00  0.00           C
ATOM   3536  HA  ARG   233       1.973  19.575 -45.814  1.00  0.00           H
ATOM   3537  CB  ARG   233       1.807  20.950 -47.422  1.00  0.00           C
ATOM   3538  HB2 ARG   233       2.094  20.249 -48.203  1.00  0.00           H
ATOM   3539  HB3 ARG   233       2.721  21.415 -47.056  1.00  0.00           H
ATOM   3540  CG  ARG   233       0.904  22.038 -48.024  1.00  0.00           C
ATOM   3541  HG2 ARG   233      -0.046  21.603 -48.333  1.00  0.00           H
ATOM   3542  HG3 ARG   233       0.714  22.816 -47.285  1.00  0.00           H
ATOM   3543  CD  ARG   233       1.600  22.657 -49.238  1.00  0.00           C
ATOM   3544  HD2 ARG   233       2.528  23.133 -48.918  1.00  0.00           H
ATOM   3545  HD3 ARG   233       1.836  21.869 -49.954  1.00  0.00           H
ATOM   3546  NE  ARG   233       0.750  23.656 -49.898  1.00  0.00           N
ATOM   3547  HE  ARG   233      -0.116  23.896 -49.437  1.00  0.00           H
ATOM   3548  CZ  ARG   233       1.044  24.258 -51.064  1.00  0.00           C
ATOM   3549  NH1 ARG   233       2.180  23.984 -51.721  1.00  0.00           N
ATOM   3550 HH11 ARG   233       2.834  23.315 -51.342  1.00  0.00           H
ATOM   3551 HH12 ARG   233       2.382  24.448 -52.595  1.00  0.00           H
ATOM   3552  NH2 ARG   233       0.187  25.149 -51.580  1.00  0.00           N
ATOM   3553 HH21 ARG   233      -0.673  25.362 -51.094  1.00  0.00           H
ATOM   3554 HH22 ARG   233       0.399  25.604 -52.456  1.00  0.00           H
ATOM   3555  C   ARG   233       0.570  21.046 -45.189  1.00  0.00           C
ATOM   3556  O   ARG   233      -0.649  21.107 -45.019  1.00  0.00           O
ATOM   3557  N   GLN   234       1.449  21.755 -44.472  1.00  0.00           N
ATOM   3558  H   GLN   234       2.435  21.650 -44.666  1.00  0.00           H
ATOM   3559  CA  GLN   234       1.078  22.711 -43.445  1.00  0.00           C
ATOM   3560  HA  GLN   234       0.120  23.161 -43.708  1.00  0.00           H
ATOM   3561  CB  GLN   234       0.923  21.981 -42.101  1.00  0.00           C
ATOM   3562  HB2 GLN   234       0.242  21.140 -42.228  1.00  0.00           H
ATOM   3563  HB3 GLN   234       1.891  21.590 -41.784  1.00  0.00           H
ATOM   3564  CG  GLN   234       0.360  22.922 -41.027  1.00  0.00           C
ATOM   3565  HG2 GLN   234       1.016  23.785 -40.907  1.00  0.00           H
ATOM   3566  HG3 GLN   234      -0.613  23.279 -41.362  1.00  0.00           H
ATOM   3567  CD  GLN   234       0.204  22.250 -39.664  1.00  0.00           C
ATOM   3568  OE1 GLN   234       1.009  21.405 -39.281  1.00  0.00           O
ATOM   3569  NE2 GLN   234      -0.832  22.641 -38.917  1.00  0.00           N
ATOM   3570 HE21 GLN   234      -0.982  22.227 -38.008  1.00  0.00           H
ATOM   3571 HE22 GLN   234      -1.468  23.344 -39.265  1.00  0.00           H
ATOM   3572  C   GLN   234       2.141  23.807 -43.387  1.00  0.00           C
ATOM   3573  O   GLN   234       3.227  23.597 -42.844  1.00  0.00           O
ATOM   3574  N   ALA   235       1.809  24.983 -43.935  1.00  0.00           N
ATOM   3575  H   ALA   235       0.903  25.087 -44.369  1.00  0.00           H
ATOM   3576  CA  ALA   235       2.662  26.163 -43.878  1.00  0.00           C
ATOM   3577  HA  ALA   235       3.637  25.885 -44.273  1.00  0.00           H
ATOM   3578  CB  ALA   235       2.082  27.254 -44.780  1.00  0.00           C
ATOM   3579  HB1 ALA   235       1.066  27.487 -44.463  1.00  0.00           H
ATOM   3580  HB2 ALA   235       2.697  28.152 -44.719  1.00  0.00           H
ATOM   3581  HB3 ALA   235       2.064  26.906 -45.813  1.00  0.00           H
ATOM   3582  C   ALA   235       2.802  26.645 -42.424  1.00  0.00           C
ATOM   3583  O   ALA   235       1.851  26.505 -41.651  1.00  0.00           O
ATOM   3584  N   PRO   236       3.960  27.211 -42.029  1.00  0.00           N
ATOM   3585  CD  PRO   236       5.201  27.409 -42.900  1.00  0.00           C
ATOM   3586  HD2 PRO   236       4.986  28.121 -43.697  1.00  0.00           H
ATOM   3587  HD3 PRO   236       5.518  26.456 -43.323  1.00  0.00           H
ATOM   3588  CG  PRO   236       6.368  27.980 -41.962  1.00  0.00           C
ATOM   3589  HG2 PRO   236       6.713  28.943 -42.338  1.00  0.00           H
ATOM   3590  HG3 PRO   236       7.197  27.272 -41.934  1.00  0.00           H
ATOM   3591  CB  PRO   236       5.743  28.147 -40.498  1.00  0.00           C
ATOM   3592  HB2 PRO   236       5.771  29.197 -40.204  1.00  0.00           H
ATOM   3593  HB3 PRO   236       6.304  27.549 -39.779  1.00  0.00           H
ATOM   3594  CA  PRO   236       4.225  27.625 -40.580  1.00  0.00           C
ATOM   3595  HA  PRO   236       4.132  26.738 -39.951  1.00  0.00           H
ATOM   3596  C   PRO   236       3.233  28.691 -40.108  1.00  0.00           C
ATOM   3597  O   PRO   236       2.956  29.649 -40.831  1.00  0.00           O
ATOM   3598  N   GLY   237       2.710  28.504 -38.888  1.00  0.00           N
ATOM   3599  H   GLY   237       2.992  27.691 -38.359  1.00  0.00           H
ATOM   3600  CA  GLY   237       1.735  29.391 -38.261  1.00  0.00           C
ATOM   3601  HA2 GLY   237       1.662  29.116 -37.209  1.00  0.00           H
ATOM   3602  HA3 GLY   237       2.100  30.416 -38.325  1.00  0.00           H
ATOM   3603  C   GLY   237       0.329  29.323 -38.876  1.00  0.00           C
ATOM   3604  O   GLY   237      -0.487  30.191 -38.571  1.00  0.00           O
ATOM   3605  N   LYS   238       0.052  28.330 -39.740  1.00  0.00           N
ATOM   3606  H   LYS   238       0.772  27.649 -39.936  1.00  0.00           H
ATOM   3607  CA  LYS   238      -1.197  28.189 -40.490  1.00  0.00           C
ATOM   3608  HA  LYS   238      -1.977  28.767 -39.992  1.00  0.00           H
ATOM   3609  CB  LYS   238      -1.035  28.748 -41.917  1.00  0.00           C
ATOM   3610  HB2 LYS   238      -0.234  28.210 -42.424  1.00  0.00           H
ATOM   3611  HB3 LYS   238      -1.963  28.576 -42.464  1.00  0.00           H
ATOM   3612  CG  LYS   238      -0.736  30.258 -41.932  1.00  0.00           C
ATOM   3613  HG2 LYS   238      -1.453  30.766 -41.284  1.00  0.00           H
ATOM   3614  HG3 LYS   238       0.266  30.437 -41.542  1.00  0.00           H
ATOM   3615  CD  LYS   238      -0.838  30.884 -43.329  1.00  0.00           C
ATOM   3616  HD2 LYS   238      -1.849  30.745 -43.714  1.00  0.00           H
ATOM   3617  HD3 LYS   238      -0.643  31.954 -43.245  1.00  0.00           H
ATOM   3618  CE  LYS   238       0.165  30.273 -44.309  1.00  0.00           C
ATOM   3619  HE2 LYS   238       1.172  30.381 -43.907  1.00  0.00           H
ATOM   3620  HE3 LYS   238      -0.060  29.214 -44.430  1.00  0.00           H
ATOM   3621  NZ  LYS   238       0.098  30.924 -45.627  1.00  0.00           N
ATOM   3622  HZ1 LYS   238       0.311  31.907 -45.528  1.00  0.00           H
ATOM   3623  HZ2 LYS   238       0.768  30.496 -46.250  1.00  0.00           H
ATOM   3624  HZ3 LYS   238      -0.832  30.818 -46.008  1.00  0.00           H
ATOM   3625  C   LYS   238      -1.664  26.726 -40.512  1.00  0.00           C
ATOM   3626  O   LYS   238      -0.896  25.809 -40.219  1.00  0.00           O
ATOM   3627  N   GLY   239      -2.947  26.528 -40.852  1.00  0.00           N
ATOM   3628  H   GLY   239      -3.509  27.331 -41.095  1.00  0.00           H
ATOM   3629  CA  GLY   239      -3.635  25.243 -40.806  1.00  0.00           C
ATOM   3630  HA2 GLY   239      -3.397  24.750 -39.864  1.00  0.00           H
ATOM   3631  HA3 GLY   239      -4.709  25.428 -40.821  1.00  0.00           H
ATOM   3632  C   GLY   239      -3.287  24.295 -41.957  1.00  0.00           C
ATOM   3633  O   GLY   239      -2.480  24.611 -42.834  1.00  0.00           O
ATOM   3634  N   LEU   240      -3.923  23.115 -41.922  1.00  0.00           N
ATOM   3635  H   LEU   240      -4.572  22.944 -41.167  1.00  0.00           H
ATOM   3636  CA  LEU   240      -3.738  22.025 -42.876  1.00  0.00           C
ATOM   3637  HA  LEU   240      -2.669  21.838 -42.978  1.00  0.00           H
ATOM   3638  CB  LEU   240      -4.415  20.747 -42.341  1.00  0.00           C
ATOM   3639  HB2 LEU   240      -5.480  20.956 -42.227  1.00  0.00           H
ATOM   3640  HB3 LEU   240      -4.309  19.954 -43.084  1.00  0.00           H
ATOM   3641  CG  LEU   240      -3.869  20.238 -40.989  1.00  0.00           C
ATOM   3642  HG  LEU   240      -3.935  21.036 -40.250  1.00  0.00           H
ATOM   3643  CD1 LEU   240      -4.726  19.068 -40.484  1.00  0.00           C
ATOM   3644 HD11 LEU   240      -4.650  18.222 -41.169  1.00  0.00           H
ATOM   3645 HD12 LEU   240      -4.385  18.761 -39.495  1.00  0.00           H
ATOM   3646 HD13 LEU   240      -5.768  19.378 -40.407  1.00  0.00           H
ATOM   3647  CD2 LEU   240      -2.402  19.796 -41.097  1.00  0.00           C
ATOM   3648 HD21 LEU   240      -1.779  20.648 -41.355  1.00  0.00           H
ATOM   3649 HD22 LEU   240      -2.057  19.408 -40.140  1.00  0.00           H
ATOM   3650 HD23 LEU   240      -2.293  19.022 -41.858  1.00  0.00           H
ATOM   3651  C   LEU   240      -4.286  22.383 -44.264  1.00  0.00           C
ATOM   3652  O   LEU   240      -5.225  23.170 -44.394  1.00  0.00           O
ATOM   3653  N   GLU   241      -3.687  21.772 -45.296  1.00  0.00           N
ATOM   3654  H   GLU   241      -2.933  21.130 -45.100  1.00  0.00           H
ATOM   3655  CA  GLU   241      -3.998  21.990 -46.705  1.00  0.00           C
ATOM   3656  HA  GLU   241      -5.067  22.174 -46.818  1.00  0.00           H
ATOM   3657  CB  GLU   241      -3.221  23.224 -47.210  1.00  0.00           C
ATOM   3658  HB2 GLU   241      -3.613  24.111 -46.710  1.00  0.00           H
ATOM   3659  HB3 GLU   241      -2.169  23.114 -46.941  1.00  0.00           H
ATOM   3660  CG  GLU   241      -3.319  23.426 -48.735  1.00  0.00           C
ATOM   3661  HG2 GLU   241      -2.852  22.582 -49.242  1.00  0.00           H
ATOM   3662  HG3 GLU   241      -4.373  23.457 -49.016  1.00  0.00           H
ATOM   3663  CD  GLU   241      -2.634  24.701 -49.239  1.00  0.00           C
ATOM   3664  OE1 GLU   241      -1.758  25.233 -48.521  1.00  0.00           O
ATOM   3665  OE2 GLU   241      -2.989  25.117 -50.364  1.00  0.00           O
ATOM   3666  C   GLU   241      -3.618  20.733 -47.488  1.00  0.00           C
ATOM   3667  O   GLU   241      -2.449  20.352 -47.503  1.00  0.00           O
ATOM   3668  N   TRP   242      -4.596  20.119 -48.168  1.00  0.00           N
ATOM   3669  H   TRP   242      -5.536  20.485 -48.116  1.00  0.00           H
ATOM   3670  CA  TRP   242      -4.374  18.976 -49.049  1.00  0.00           C
ATOM   3671  HA  TRP   242      -3.725  18.271 -48.529  1.00  0.00           H
ATOM   3672  CB  TRP   242      -5.703  18.259 -49.312  1.00  0.00           C
ATOM   3673  HB2 TRP   242      -6.061  17.822 -48.380  1.00  0.00           H
ATOM   3674  HB3 TRP   242      -6.440  18.995 -49.638  1.00  0.00           H
ATOM   3675  CG  TRP   242      -5.645  17.185 -50.352  1.00  0.00           C
ATOM   3676  CD1 TRP   242      -5.125  15.864 -50.156  1.00  0.00           C
ATOM   3677  HD1 TRP   242      -4.739  15.482 -49.223  1.00  0.00           H
ATOM   3678  NE1 TRP   242      -5.180  15.100 -51.420  1.00  0.00           N
ATOM   3679  HE1 TRP   242      -4.862  14.146 -51.514  1.00  0.00           H
ATOM   3680  CE2 TRP   242      -5.741  15.956 -52.486  1.00  0.00           C
ATOM   3681  CZ2 TRP   242      -6.004  15.740 -53.846  1.00  0.00           C
ATOM   3682  HZ2 TRP   242      -5.769  14.792 -54.298  1.00  0.00           H
ATOM   3683  CH2 TRP   242      -6.582  16.764 -54.613  1.00  0.00           C
ATOM   3684  HH2 TRP   242      -6.795  16.593 -55.657  1.00  0.00           H
ATOM   3685  CZ3 TRP   242      -6.893  18.010 -54.036  1.00  0.00           C
ATOM   3686  HZ3 TRP   242      -7.342  18.779 -54.646  1.00  0.00           H
ATOM   3687  CE3 TRP   242      -6.625  18.274 -52.680  1.00  0.00           C
ATOM   3688  HE3 TRP   242      -6.874  19.240 -52.265  1.00  0.00           H
ATOM   3689  CD2 TRP   242      -6.053  17.289 -51.851  1.00  0.00           C
ATOM   3690  C   TRP   242      -3.658  19.399 -50.342  1.00  0.00           C
ATOM   3691  O   TRP   242      -3.814  20.530 -50.806  1.00  0.00           O
ATOM   3692  N   VAL   243      -2.866  18.472 -50.903  1.00  0.00           N
ATOM   3693  H   VAL   243      -2.827  17.557 -50.477  1.00  0.00           H
ATOM   3694  CA  VAL   243      -1.905  18.728 -51.973  1.00  0.00           C
ATOM   3695  HA  VAL   243      -1.998  19.764 -52.303  1.00  0.00           H
ATOM   3696  CB  VAL   243      -0.468  18.532 -51.430  1.00  0.00           C
ATOM   3697  HB  VAL   243      -0.377  17.519 -51.040  1.00  0.00           H
ATOM   3698  CG1 VAL   243       0.611  18.714 -52.507  1.00  0.00           C
ATOM   3699 HG11 VAL   243       0.587  19.734 -52.887  1.00  0.00           H
ATOM   3700 HG12 VAL   243       1.593  18.526 -52.074  1.00  0.00           H
ATOM   3701 HG13 VAL   243       0.463  18.012 -53.328  1.00  0.00           H
ATOM   3702  CG2 VAL   243      -0.159  19.510 -50.288  1.00  0.00           C
ATOM   3703 HG21 VAL   243      -0.827  19.331 -49.447  1.00  0.00           H
ATOM   3704 HG22 VAL   243       0.864  19.360 -49.947  1.00  0.00           H
ATOM   3705 HG23 VAL   243      -0.280  20.538 -50.632  1.00  0.00           H
ATOM   3706  C   VAL   243      -2.188  17.828 -53.181  1.00  0.00           C
ATOM   3707  O   VAL   243      -2.336  18.344 -54.288  1.00  0.00           O
ATOM   3708  N   SER   244      -2.234  16.500 -52.978  1.00  0.00           N
ATOM   3709  H   SER   244      -2.118  16.145 -52.040  1.00  0.00           H
ATOM   3710  CA  SER   244      -2.326  15.515 -54.055  1.00  0.00           C
ATOM   3711  HA  SER   244      -3.087  15.847 -54.760  1.00  0.00           H
ATOM   3712  CB  SER   244      -0.966  15.454 -54.771  1.00  0.00           C
ATOM   3713  HB2 SER   244      -0.668  16.455 -55.084  1.00  0.00           H
ATOM   3714  HB3 SER   244      -0.212  15.062 -54.088  1.00  0.00           H
ATOM   3715  OG  SER   244      -1.027  14.635 -55.915  1.00  0.00           O
ATOM   3716  HG  SER   244      -0.162  14.628 -56.331  1.00  0.00           H
ATOM   3717  C   SER   244      -2.720  14.128 -53.517  1.00  0.00           C
ATOM   3718  O   SER   244      -2.565  13.868 -52.327  1.00  0.00           O
ATOM   3719  N   VAL   245      -3.190  13.233 -54.404  1.00  0.00           N
ATOM   3720  H   VAL   245      -3.295  13.523 -55.366  1.00  0.00           H
ATOM   3721  CA  VAL   245      -3.477  11.824 -54.115  1.00  0.00           C
ATOM   3722  HA  VAL   245      -2.817  11.511 -53.307  1.00  0.00           H
ATOM   3723  CB  VAL   245      -4.938  11.645 -53.632  1.00  0.00           C
ATOM   3724  HB  VAL   245      -5.124  12.377 -52.845  1.00  0.00           H
ATOM   3725  CG1 VAL   245      -5.964  11.878 -54.754  1.00  0.00           C
ATOM   3726 HG11 VAL   245      -5.920  11.071 -55.485  1.00  0.00           H
ATOM   3727 HG12 VAL   245      -6.967  11.920 -54.330  1.00  0.00           H
ATOM   3728 HG13 VAL   245      -5.755  12.816 -55.260  1.00  0.00           H
ATOM   3729  CG2 VAL   245      -5.194  10.245 -53.042  1.00  0.00           C
ATOM   3730 HG21 VAL   245      -4.423   9.998 -52.314  1.00  0.00           H
ATOM   3731 HG22 VAL   245      -6.165  10.228 -52.546  1.00  0.00           H
ATOM   3732 HG23 VAL   245      -5.191   9.486 -53.825  1.00  0.00           H
ATOM   3733  C   VAL   245      -3.153  10.952 -55.336  1.00  0.00           C
ATOM   3734  O   VAL   245      -3.265  11.406 -56.476  1.00  0.00           O
ATOM   3735  N   ILE   246      -2.787   9.687 -55.074  1.00  0.00           N
ATOM   3736  H   ILE   246      -2.702   9.402 -54.109  1.00  0.00           H
ATOM   3737  CA  ILE   246      -2.647   8.637 -56.075  1.00  0.00           C
ATOM   3738  HA  ILE   246      -3.085   9.008 -57.002  1.00  0.00           H
ATOM   3739  CB  ILE   246      -1.165   8.313 -56.387  1.00  0.00           C
ATOM   3740  HB  ILE   246      -0.705   9.242 -56.720  1.00  0.00           H
ATOM   3741  CG2 ILE   246      -0.355   7.805 -55.178  1.00  0.00           C
ATOM   3742 HG21 ILE   246      -0.671   6.801 -54.896  1.00  0.00           H
ATOM   3743 HG22 ILE   246       0.706   7.782 -55.423  1.00  0.00           H
ATOM   3744 HG23 ILE   246      -0.485   8.475 -54.332  1.00  0.00           H
ATOM   3745  CG1 ILE   246      -1.085   7.299 -57.550  1.00  0.00           C
ATOM   3746 HG12 ILE   246      -1.378   6.310 -57.199  1.00  0.00           H
ATOM   3747 HG13 ILE   246      -1.785   7.595 -58.332  1.00  0.00           H
ATOM   3748  CD1 ILE   246       0.308   7.206 -58.185  1.00  0.00           C
ATOM   3749 HD11 ILE   246       1.027   6.809 -57.470  1.00  0.00           H
ATOM   3750 HD12 ILE   246       0.267   6.536 -59.045  1.00  0.00           H
ATOM   3751 HD13 ILE   246       0.633   8.192 -58.518  1.00  0.00           H
ATOM   3752  C   ILE   246      -3.478   7.436 -55.624  1.00  0.00           C
ATOM   3753  O   ILE   246      -3.252   6.861 -54.560  1.00  0.00           O
ATOM   3754  N   TYR   247      -4.451   7.078 -56.468  1.00  0.00           N
ATOM   3755  H   TYR   247      -4.570   7.613 -57.315  1.00  0.00           H
ATOM   3756  CA  TYR   247      -5.347   5.948 -56.287  1.00  0.00           C
ATOM   3757  HA  TYR   247      -5.751   5.957 -55.274  1.00  0.00           H
ATOM   3758  CB  TYR   247      -6.509   6.048 -57.293  1.00  0.00           C
ATOM   3759  HB2 TYR   247      -6.095   6.200 -58.291  1.00  0.00           H
ATOM   3760  HB3 TYR   247      -7.001   5.079 -57.308  1.00  0.00           H
ATOM   3761  CG  TYR   247      -7.599   7.093 -57.065  1.00  0.00           C
ATOM   3762  CD1 TYR   247      -7.391   8.273 -56.315  1.00  0.00           C
ATOM   3763  HD1 TYR   247      -6.441   8.483 -55.853  1.00  0.00           H
ATOM   3764  CE1 TYR   247      -8.431   9.203 -56.146  1.00  0.00           C
ATOM   3765  HE1 TYR   247      -8.260  10.099 -55.568  1.00  0.00           H
ATOM   3766  CZ  TYR   247      -9.698   8.966 -56.725  1.00  0.00           C
ATOM   3767  OH  TYR   247     -10.709   9.867 -56.556  1.00  0.00           O
ATOM   3768  HH  TYR   247     -10.453  10.619 -56.017  1.00  0.00           H
ATOM   3769  CE2 TYR   247      -9.911   7.787 -57.475  1.00  0.00           C
ATOM   3770  HE2 TYR   247     -10.874   7.590 -57.918  1.00  0.00           H
ATOM   3771  CD2 TYR   247      -8.865   6.863 -57.641  1.00  0.00           C
ATOM   3772  HD2 TYR   247      -9.041   5.966 -58.216  1.00  0.00           H
ATOM   3773  C   TYR   247      -4.570   4.647 -56.511  1.00  0.00           C
ATOM   3774  O   TYR   247      -3.562   4.637 -57.218  1.00  0.00           O
ATOM   3775  N   SER   248      -5.075   3.542 -55.945  1.00  0.00           N
ATOM   3776  H   SER   248      -5.909   3.619 -55.380  1.00  0.00           H
ATOM   3777  CA  SER   248      -4.541   2.198 -56.162  1.00  0.00           C
ATOM   3778  HA  SER   248      -3.481   2.209 -55.910  1.00  0.00           H
ATOM   3779  CB  SER   248      -5.241   1.231 -55.200  1.00  0.00           C
ATOM   3780  HB2 SER   248      -5.082   1.568 -54.178  1.00  0.00           H
ATOM   3781  HB3 SER   248      -4.812   0.236 -55.315  1.00  0.00           H
ATOM   3782  OG  SER   248      -6.629   1.163 -55.437  1.00  0.00           O
ATOM   3783  HG  SER   248      -7.015   0.541 -54.815  1.00  0.00           H
ATOM   3784  C   SER   248      -4.686   1.728 -57.622  1.00  0.00           C
ATOM   3785  O   SER   248      -3.966   0.817 -58.030  1.00  0.00           O
ATOM   3786  N   GLY   249      -5.579   2.358 -58.404  1.00  0.00           N
ATOM   3787  H   GLY   249      -6.137   3.094 -57.993  1.00  0.00           H
ATOM   3788  CA  GLY   249      -5.760   2.134 -59.833  1.00  0.00           C
ATOM   3789  HA2 GLY   249      -5.549   1.090 -60.058  1.00  0.00           H
ATOM   3790  HA3 GLY   249      -6.803   2.334 -60.071  1.00  0.00           H
ATOM   3791  C   GLY   249      -4.867   3.017 -60.720  1.00  0.00           C
ATOM   3792  O   GLY   249      -4.886   2.846 -61.938  1.00  0.00           O
ATOM   3793  N   GLY   250      -4.080   3.928 -60.123  1.00  0.00           N
ATOM   3794  H   GLY   250      -4.134   4.019 -59.119  1.00  0.00           H
ATOM   3795  CA  GLY   250      -3.063   4.736 -60.790  1.00  0.00           C
ATOM   3796  HA2 GLY   250      -2.221   4.838 -60.106  1.00  0.00           H
ATOM   3797  HA3 GLY   250      -2.713   4.208 -61.678  1.00  0.00           H
ATOM   3798  C   GLY   250      -3.514   6.143 -61.205  1.00  0.00           C
ATOM   3799  O   GLY   250      -2.674   6.905 -61.684  1.00  0.00           O
ATOM   3800  N   SER   251      -4.794   6.506 -61.017  1.00  0.00           N
ATOM   3801  H   SER   251      -5.441   5.838 -60.623  1.00  0.00           H
ATOM   3802  CA  SER   251      -5.308   7.848 -61.297  1.00  0.00           C
ATOM   3803  HA  SER   251      -4.965   8.153 -62.287  1.00  0.00           H
ATOM   3804  CB  SER   251      -6.841   7.836 -61.311  1.00  0.00           C
ATOM   3805  HB2 SER   251      -7.215   7.471 -60.354  1.00  0.00           H
ATOM   3806  HB3 SER   251      -7.210   8.849 -61.472  1.00  0.00           H
ATOM   3807  OG  SER   251      -7.320   7.006 -62.349  1.00  0.00           O
ATOM   3808  HG  SER   251      -8.280   7.004 -62.319  1.00  0.00           H
ATOM   3809  C   SER   251      -4.783   8.857 -60.268  1.00  0.00           C
ATOM   3810  O   SER   251      -4.596   8.508 -59.103  1.00  0.00           O
ATOM   3811  N   THR   252      -4.561  10.109 -60.702  1.00  0.00           N
ATOM   3812  H   THR   252      -4.753  10.331 -61.668  1.00  0.00           H
ATOM   3813  CA  THR   252      -3.979  11.175 -59.881  1.00  0.00           C
ATOM   3814  HA  THR   252      -3.994  10.852 -58.841  1.00  0.00           H
ATOM   3815  CB  THR   252      -2.507  11.448 -60.252  1.00  0.00           C
ATOM   3816  HB  THR   252      -2.145  12.247 -59.603  1.00  0.00           H
ATOM   3817  CG2 THR   252      -1.599  10.233 -60.033  1.00  0.00           C
ATOM   3818 HG21 THR   252      -1.882   9.417 -60.698  1.00  0.00           H
ATOM   3819 HG22 THR   252      -0.563  10.511 -60.230  1.00  0.00           H
ATOM   3820 HG23 THR   252      -1.684   9.904 -58.999  1.00  0.00           H
ATOM   3821  OG1 THR   252      -2.393  11.897 -61.588  1.00  0.00           O
ATOM   3822  HG1 THR   252      -1.481  12.150 -61.748  1.00  0.00           H
ATOM   3823  C   THR   252      -4.811  12.458 -59.962  1.00  0.00           C
ATOM   3824  O   THR   252      -5.450  12.742 -60.977  1.00  0.00           O
ATOM   3825  N   PHE   253      -4.771  13.226 -58.865  1.00  0.00           N
ATOM   3826  H   PHE   253      -4.208  12.914 -58.086  1.00  0.00           H
ATOM   3827  CA  PHE   253      -5.512  14.470 -58.663  1.00  0.00           C
ATOM   3828  HA  PHE   253      -5.680  14.942 -59.632  1.00  0.00           H
ATOM   3829  CB  PHE   253      -6.879  14.194 -58.012  1.00  0.00           C
ATOM   3830  HB2 PHE   253      -6.724  13.852 -56.990  1.00  0.00           H
ATOM   3831  HB3 PHE   253      -7.433  15.132 -57.955  1.00  0.00           H
ATOM   3832  CG  PHE   253      -7.727  13.168 -58.742  1.00  0.00           C
ATOM   3833  CD1 PHE   253      -8.615  13.578 -59.755  1.00  0.00           C
ATOM   3834  HD1 PHE   253      -8.731  14.627 -59.986  1.00  0.00           H
ATOM   3835  CE1 PHE   253      -9.339  12.620 -60.486  1.00  0.00           C
ATOM   3836  HE1 PHE   253     -10.016  12.934 -61.267  1.00  0.00           H
ATOM   3837  CZ  PHE   253      -9.162  11.252 -60.215  1.00  0.00           C
ATOM   3838  HZ  PHE   253      -9.694  10.515 -60.789  1.00  0.00           H
ATOM   3839  CE2 PHE   253      -8.281  10.839 -59.204  1.00  0.00           C
ATOM   3840  HE2 PHE   253      -8.138   9.787 -59.011  1.00  0.00           H
ATOM   3841  CD2 PHE   253      -7.577  11.796 -58.457  1.00  0.00           C
ATOM   3842  HD2 PHE   253      -6.888  11.472 -57.691  1.00  0.00           H
ATOM   3843  C   PHE   253      -4.680  15.419 -57.798  1.00  0.00           C
ATOM   3844  O   PHE   253      -3.828  14.975 -57.027  1.00  0.00           O
ATOM   3845  N   TYR   254      -4.934  16.728 -57.935  1.00  0.00           N
ATOM   3846  H   TYR   254      -5.664  17.017 -58.570  1.00  0.00           H
ATOM   3847  CA  TYR   254      -4.141  17.787 -57.317  1.00  0.00           C
ATOM   3848  HA  TYR   254      -3.647  17.395 -56.428  1.00  0.00           H
ATOM   3849  CB  TYR   254      -3.061  18.289 -58.294  1.00  0.00           C
ATOM   3850  HB2 TYR   254      -3.557  18.800 -59.119  1.00  0.00           H
ATOM   3851  HB3 TYR   254      -2.447  19.031 -57.781  1.00  0.00           H
ATOM   3852  CG  TYR   254      -2.151  17.222 -58.877  1.00  0.00           C
ATOM   3853  CD1 TYR   254      -2.530  16.543 -60.053  1.00  0.00           C
ATOM   3854  HD1 TYR   254      -3.461  16.788 -60.544  1.00  0.00           H
ATOM   3855  CE1 TYR   254      -1.714  15.531 -60.585  1.00  0.00           C
ATOM   3856  HE1 TYR   254      -2.019  15.008 -61.479  1.00  0.00           H
ATOM   3857  CZ  TYR   254      -0.496  15.200 -59.947  1.00  0.00           C
ATOM   3858  OH  TYR   254       0.294  14.216 -60.466  1.00  0.00           O
ATOM   3859  HH  TYR   254      -0.070  13.825 -61.264  1.00  0.00           H
ATOM   3860  CE2 TYR   254      -0.105  15.895 -58.777  1.00  0.00           C
ATOM   3861  HE2 TYR   254       0.825  15.651 -58.284  1.00  0.00           H
ATOM   3862  CD2 TYR   254      -0.932  16.901 -58.247  1.00  0.00           C
ATOM   3863  HD2 TYR   254      -0.632  17.422 -57.350  1.00  0.00           H
ATOM   3864  C   TYR   254      -5.037  18.956 -56.903  1.00  0.00           C
ATOM   3865  O   TYR   254      -6.020  19.266 -57.579  1.00  0.00           O
ATOM   3866  N   ALA   255      -4.641  19.641 -55.821  1.00  0.00           N
ATOM   3867  H   ALA   255      -3.836  19.316 -55.307  1.00  0.00           H
ATOM   3868  CA  ALA   255      -5.149  20.962 -55.478  1.00  0.00           C
ATOM   3869  HA  ALA   255      -6.240  20.939 -55.487  1.00  0.00           H
ATOM   3870  CB  ALA   255      -4.682  21.352 -54.072  1.00  0.00           C
ATOM   3871  HB1 ALA   255      -3.593  21.370 -54.026  1.00  0.00           H
ATOM   3872  HB2 ALA   255      -5.067  22.341 -53.819  1.00  0.00           H
ATOM   3873  HB3 ALA   255      -5.056  20.630 -53.347  1.00  0.00           H
ATOM   3874  C   ALA   255      -4.652  21.964 -56.522  1.00  0.00           C
ATOM   3875  O   ALA   255      -3.526  21.844 -57.003  1.00  0.00           O
ATOM   3876  N   ASP   256      -5.490  22.949 -56.869  1.00  0.00           N
ATOM   3877  H   ASP   256      -6.397  23.000 -56.428  1.00  0.00           H
ATOM   3878  CA  ASP   256      -5.206  23.918 -57.929  1.00  0.00           C
ATOM   3879  HA  ASP   256      -4.909  23.360 -58.818  1.00  0.00           H
ATOM   3880  CB  ASP   256      -6.491  24.694 -58.271  1.00  0.00           C
ATOM   3881  HB2 ASP   256      -6.775  25.295 -57.405  1.00  0.00           H
ATOM   3882  HB3 ASP   256      -6.279  25.374 -59.097  1.00  0.00           H
ATOM   3883  CG  ASP   256      -7.685  23.815 -58.673  1.00  0.00           C
ATOM   3884  OD1 ASP   256      -7.463  22.658 -59.098  1.00  0.00           O
ATOM   3885  OD2 ASP   256      -8.818  24.334 -58.569  1.00  0.00           O
ATOM   3886  C   ASP   256      -4.056  24.880 -57.582  1.00  0.00           C
ATOM   3887  O   ASP   256      -3.514  25.518 -58.484  1.00  0.00           O
ATOM   3888  N   SER   257      -3.664  24.958 -56.299  1.00  0.00           N
ATOM   3889  H   SER   257      -4.155  24.404 -55.613  1.00  0.00           H
ATOM   3890  CA  SER   257      -2.523  25.731 -55.812  1.00  0.00           C
ATOM   3891  HA  SER   257      -2.558  26.717 -56.277  1.00  0.00           H
ATOM   3892  CB  SER   257      -2.674  25.917 -54.295  1.00  0.00           C
ATOM   3893  HB2 SER   257      -3.631  26.394 -54.083  1.00  0.00           H
ATOM   3894  HB3 SER   257      -1.876  26.565 -53.932  1.00  0.00           H
ATOM   3895  OG  SER   257      -2.609  24.683 -53.607  1.00  0.00           O
ATOM   3896  HG  SER   257      -2.713  24.852 -52.668  1.00  0.00           H
ATOM   3897  C   SER   257      -1.162  25.091 -56.150  1.00  0.00           C
ATOM   3898  O   SER   257      -0.135  25.734 -55.932  1.00  0.00           O
ATOM   3899  N   VAL   258      -1.146  23.849 -56.666  1.00  0.00           N
ATOM   3900  H   VAL   258      -2.030  23.386 -56.823  1.00  0.00           H
ATOM   3901  CA  VAL   258       0.058  23.074 -56.980  1.00  0.00           C
ATOM   3902  HA  VAL   258       0.890  23.768 -57.101  1.00  0.00           H
ATOM   3903  CB  VAL   258       0.408  22.106 -55.824  1.00  0.00           C
ATOM   3904  HB  VAL   258       1.345  21.624 -56.095  1.00  0.00           H
ATOM   3905  CG1 VAL   258       0.650  22.825 -54.488  1.00  0.00           C
ATOM   3906 HG11 VAL   258      -0.269  23.287 -54.127  1.00  0.00           H
ATOM   3907 HG12 VAL   258       0.988  22.109 -53.741  1.00  0.00           H
ATOM   3908 HG13 VAL   258       1.415  23.591 -54.613  1.00  0.00           H
ATOM   3909  CG2 VAL   258      -0.635  20.992 -55.629  1.00  0.00           C
ATOM   3910 HG21 VAL   258      -0.808  20.456 -56.561  1.00  0.00           H
ATOM   3911 HG22 VAL   258      -0.273  20.276 -54.895  1.00  0.00           H
ATOM   3912 HG23 VAL   258      -1.573  21.415 -55.273  1.00  0.00           H
ATOM   3913  C   VAL   258      -0.070  22.304 -58.307  1.00  0.00           C
ATOM   3914  O   VAL   258       0.904  21.682 -58.732  1.00  0.00           O
ATOM   3915  N   LYS   259      -1.251  22.321 -58.946  1.00  0.00           N
ATOM   3916  H   LYS   259      -2.013  22.850 -58.548  1.00  0.00           H
ATOM   3917  CA  LYS   259      -1.535  21.574 -60.165  1.00  0.00           C
ATOM   3918  HA  LYS   259      -1.235  20.537 -60.002  1.00  0.00           H
ATOM   3919  CB  LYS   259      -3.050  21.599 -60.425  1.00  0.00           C
ATOM   3920  HB2 LYS   259      -3.560  21.287 -59.515  1.00  0.00           H
ATOM   3921  HB3 LYS   259      -3.363  22.617 -60.663  1.00  0.00           H
ATOM   3922  CG  LYS   259      -3.482  20.653 -61.554  1.00  0.00           C
ATOM   3923  HG2 LYS   259      -3.089  21.013 -62.506  1.00  0.00           H
ATOM   3924  HG3 LYS   259      -3.088  19.654 -61.362  1.00  0.00           H
ATOM   3925  CD  LYS   259      -5.013  20.585 -61.628  1.00  0.00           C
ATOM   3926  HD2 LYS   259      -5.410  20.251 -60.668  1.00  0.00           H
ATOM   3927  HD3 LYS   259      -5.411  21.576 -61.853  1.00  0.00           H
ATOM   3928  CE  LYS   259      -5.451  19.603 -62.716  1.00  0.00           C
ATOM   3929  HE2 LYS   259      -5.051  19.930 -63.676  1.00  0.00           H
ATOM   3930  HE3 LYS   259      -5.055  18.614 -62.484  1.00  0.00           H
ATOM   3931  NZ  LYS   259      -6.918  19.524 -62.806  1.00  0.00           N
ATOM   3932  HZ1 LYS   259      -7.291  20.435 -63.032  1.00  0.00           H
ATOM   3933  HZ2 LYS   259      -7.177  18.866 -63.527  1.00  0.00           H
ATOM   3934  HZ3 LYS   259      -7.294  19.218 -61.920  1.00  0.00           H
ATOM   3935  C   LYS   259      -0.729  22.155 -61.332  1.00  0.00           C
ATOM   3936  O   LYS   259      -0.649  23.374 -61.491  1.00  0.00           O
ATOM   3937  N   GLY   260      -0.133  21.266 -62.138  1.00  0.00           N
ATOM   3938  H   GLY   260      -0.250  20.280 -61.951  1.00  0.00           H
ATOM   3939  CA  GLY   260       0.746  21.633 -63.242  1.00  0.00           C
ATOM   3940  HA2 GLY   260       0.805  20.781 -63.920  1.00  0.00           H
ATOM   3941  HA3 GLY   260       0.311  22.473 -63.784  1.00  0.00           H
ATOM   3942  C   GLY   260       2.172  22.000 -62.805  1.00  0.00           C
ATOM   3943  O   GLY   260       2.904  22.573 -63.610  1.00  0.00           O
ATOM   3944  N   ARG   261       2.564  21.681 -61.558  1.00  0.00           N
ATOM   3945  H   ARG   261       1.905  21.224 -60.945  1.00  0.00           H
ATOM   3946  CA  ARG   261       3.912  21.896 -61.029  1.00  0.00           C
ATOM   3947  HA  ARG   261       4.602  22.078 -61.854  1.00  0.00           H
ATOM   3948  CB  ARG   261       3.952  23.111 -60.088  1.00  0.00           C
ATOM   3949  HB2 ARG   261       3.289  22.931 -59.241  1.00  0.00           H
ATOM   3950  HB3 ARG   261       4.968  23.201 -59.707  1.00  0.00           H
ATOM   3951  CG  ARG   261       3.565  24.438 -60.759  1.00  0.00           C
ATOM   3952  HG2 ARG   261       4.118  24.540 -61.694  1.00  0.00           H
ATOM   3953  HG3 ARG   261       2.497  24.436 -60.983  1.00  0.00           H
ATOM   3954  CD  ARG   261       3.892  25.647 -59.872  1.00  0.00           C
ATOM   3955  HD2 ARG   261       4.972  25.704 -59.736  1.00  0.00           H
ATOM   3956  HD3 ARG   261       3.574  26.552 -60.389  1.00  0.00           H
ATOM   3957  NE  ARG   261       3.208  25.589 -58.568  1.00  0.00           N
ATOM   3958  HE  ARG   261       2.206  25.717 -58.584  1.00  0.00           H
ATOM   3959  CZ  ARG   261       3.793  25.371 -57.374  1.00  0.00           C
ATOM   3960  NH1 ARG   261       5.116  25.192 -57.253  1.00  0.00           N
ATOM   3961 HH11 ARG   261       5.708  25.218 -58.071  1.00  0.00           H
ATOM   3962 HH12 ARG   261       5.522  25.035 -56.341  1.00  0.00           H
ATOM   3963  NH2 ARG   261       3.034  25.331 -56.273  1.00  0.00           N
ATOM   3964 HH21 ARG   261       2.035  25.462 -56.342  1.00  0.00           H
ATOM   3965 HH22 ARG   261       3.461  25.173 -55.371  1.00  0.00           H
ATOM   3966  C   ARG   261       4.396  20.656 -60.275  1.00  0.00           C
ATOM   3967  O   ARG   261       5.535  20.235 -60.473  1.00  0.00           O
ATOM   3968  N   PHE   262       3.539  20.079 -59.419  1.00  0.00           N
ATOM   3969  H   PHE   262       2.619  20.480 -59.303  1.00  0.00           H
ATOM   3970  CA  PHE   262       3.842  18.882 -58.644  1.00  0.00           C
ATOM   3971  HA  PHE   262       4.921  18.802 -58.512  1.00  0.00           H
ATOM   3972  CB  PHE   262       3.199  18.953 -57.248  1.00  0.00           C
ATOM   3973  HB2 PHE   262       2.122  19.076 -57.375  1.00  0.00           H
ATOM   3974  HB3 PHE   262       3.355  17.986 -56.771  1.00  0.00           H
ATOM   3975  CG  PHE   262       3.678  20.016 -56.262  1.00  0.00           C
ATOM   3976  CD1 PHE   262       4.577  21.051 -56.607  1.00  0.00           C
ATOM   3977  HD1 PHE   262       5.006  21.117 -57.592  1.00  0.00           H
ATOM   3978  CE1 PHE   262       4.939  22.024 -55.660  1.00  0.00           C
ATOM   3979  HE1 PHE   262       5.626  22.810 -55.933  1.00  0.00           H
ATOM   3980  CZ  PHE   262       4.423  21.969 -54.356  1.00  0.00           C
ATOM   3981  HZ  PHE   262       4.703  22.720 -53.632  1.00  0.00           H
ATOM   3982  CE2 PHE   262       3.551  20.929 -53.996  1.00  0.00           C
ATOM   3983  HE2 PHE   262       3.151  20.884 -52.995  1.00  0.00           H
ATOM   3984  CD2 PHE   262       3.182  19.960 -54.944  1.00  0.00           C
ATOM   3985  HD2 PHE   262       2.499  19.173 -54.661  1.00  0.00           H
ATOM   3986  C   PHE   262       3.351  17.644 -59.401  1.00  0.00           C
ATOM   3987  O   PHE   262       2.371  17.710 -60.146  1.00  0.00           O
ATOM   3988  N   THR   263       4.027  16.510 -59.169  1.00  0.00           N
ATOM   3989  H   THR   263       4.816  16.534 -58.540  1.00  0.00           H
ATOM   3990  CA  THR   263       3.686  15.215 -59.742  1.00  0.00           C
ATOM   3991  HA  THR   263       2.637  15.222 -60.037  1.00  0.00           H
ATOM   3992  CB  THR   263       4.531  14.939 -61.003  1.00  0.00           C
ATOM   3993  HB  THR   263       5.588  15.004 -60.745  1.00  0.00           H
ATOM   3994  CG2 THR   263       4.256  13.546 -61.589  1.00  0.00           C
ATOM   3995 HG21 THR   263       3.189  13.425 -61.779  1.00  0.00           H
ATOM   3996 HG22 THR   263       4.805  13.426 -62.523  1.00  0.00           H
ATOM   3997 HG23 THR   263       4.586  12.773 -60.895  1.00  0.00           H
ATOM   3998  OG1 THR   263       4.255  15.903 -62.000  1.00  0.00           O
ATOM   3999  HG1 THR   263       4.847  15.752 -62.741  1.00  0.00           H
ATOM   4000  C   THR   263       3.877  14.145 -58.668  1.00  0.00           C
ATOM   4001  O   THR   263       5.002  13.863 -58.258  1.00  0.00           O
ATOM   4002  N   ILE   264       2.764  13.537 -58.240  1.00  0.00           N
ATOM   4003  H   ILE   264       1.873  13.826 -58.619  1.00  0.00           H
ATOM   4004  CA  ILE   264       2.758  12.406 -57.324  1.00  0.00           C
ATOM   4005  HA  ILE   264       3.557  12.565 -56.597  1.00  0.00           H
ATOM   4006  CB  ILE   264       1.425  12.374 -56.545  1.00  0.00           C
ATOM   4007  HB  ILE   264       1.249  13.385 -56.178  1.00  0.00           H
ATOM   4008  CG2 ILE   264       0.235  11.979 -57.442  1.00  0.00           C
ATOM   4009 HG21 ILE   264       0.340  10.948 -57.775  1.00  0.00           H
ATOM   4010 HG22 ILE   264      -0.702  12.083 -56.899  1.00  0.00           H
ATOM   4011 HG23 ILE   264       0.189  12.629 -58.312  1.00  0.00           H
ATOM   4012  CG1 ILE   264       1.551  11.464 -55.307  1.00  0.00           C
ATOM   4013 HG12 ILE   264       1.741  10.435 -55.611  1.00  0.00           H
ATOM   4014 HG13 ILE   264       2.392  11.814 -54.712  1.00  0.00           H
ATOM   4015  CD1 ILE   264       0.318  11.490 -54.404  1.00  0.00           C
ATOM   4016 HD11 ILE   264      -0.501  10.979 -54.895  1.00  0.00           H
ATOM   4017 HD12 ILE   264       0.540  10.971 -53.473  1.00  0.00           H
ATOM   4018 HD13 ILE   264       0.029  12.517 -54.186  1.00  0.00           H
ATOM   4019  C   ILE   264       3.061  11.116 -58.101  1.00  0.00           C
ATOM   4020  O   ILE   264       2.626  10.951 -59.243  1.00  0.00           O
ATOM   4021  N   SER   265       3.812  10.209 -57.467  1.00  0.00           N
ATOM   4022  H   SER   265       4.130  10.412 -56.530  1.00  0.00           H
ATOM   4023  CA  SER   265       4.222   8.928 -58.036  1.00  0.00           C
ATOM   4024  HA  SER   265       3.394   8.518 -58.617  1.00  0.00           H
ATOM   4025  CB  SER   265       5.414   9.145 -58.984  1.00  0.00           C
ATOM   4026  HB2 SER   265       5.140   9.869 -59.752  1.00  0.00           H
ATOM   4027  HB3 SER   265       5.659   8.203 -59.474  1.00  0.00           H
ATOM   4028  OG  SER   265       6.556   9.613 -58.298  1.00  0.00           O
ATOM   4029  HG  SER   265       7.264   9.735 -58.934  1.00  0.00           H
ATOM   4030  C   SER   265       4.560   7.929 -56.921  1.00  0.00           C
ATOM   4031  O   SER   265       4.560   8.277 -55.741  1.00  0.00           O
ATOM   4032  N   ARG   266       4.848   6.681 -57.311  1.00  0.00           N
ATOM   4033  H   ARG   266       4.826   6.464 -58.298  1.00  0.00           H
ATOM   4034  CA  ARG   266       5.222   5.595 -56.409  1.00  0.00           C
ATOM   4035  HA  ARG   266       5.791   6.014 -55.579  1.00  0.00           H
ATOM   4036  CB  ARG   266       3.965   4.931 -55.816  1.00  0.00           C
ATOM   4037  HB2 ARG   266       3.391   5.687 -55.276  1.00  0.00           H
ATOM   4038  HB3 ARG   266       4.276   4.175 -55.094  1.00  0.00           H
ATOM   4039  CG  ARG   266       3.056   4.269 -56.865  1.00  0.00           C
ATOM   4040  HG2 ARG   266       2.722   5.018 -57.584  1.00  0.00           H
ATOM   4041  HG3 ARG   266       3.603   3.489 -57.395  1.00  0.00           H
ATOM   4042  CD  ARG   266       1.833   3.649 -56.188  1.00  0.00           C
ATOM   4043  HD2 ARG   266       2.154   2.824 -55.551  1.00  0.00           H
ATOM   4044  HD3 ARG   266       1.356   4.410 -55.569  1.00  0.00           H
ATOM   4045  NE  ARG   266       0.876   3.140 -57.179  1.00  0.00           N
ATOM   4046  HE  ARG   266       1.268   2.758 -58.028  1.00  0.00           H
ATOM   4047  CZ  ARG   266      -0.463   3.141 -57.044  1.00  0.00           C
ATOM   4048  NH1 ARG   266      -1.059   3.621 -55.942  1.00  0.00           N
ATOM   4049 HH11 ARG   266      -0.501   3.994 -55.188  1.00  0.00           H
ATOM   4050 HH12 ARG   266      -2.066   3.613 -55.869  1.00  0.00           H
ATOM   4051  NH2 ARG   266      -1.217   2.645 -58.034  1.00  0.00           N
ATOM   4052 HH21 ARG   266      -0.779   2.276 -58.866  1.00  0.00           H
ATOM   4053 HH22 ARG   266      -2.223   2.638 -57.947  1.00  0.00           H
ATOM   4054  C   ARG   266       6.117   4.571 -57.120  1.00  0.00           C
ATOM   4055  O   ARG   266       6.194   4.538 -58.350  1.00  0.00           O
ATOM   4056  N   ASP   267       6.752   3.707 -56.318  1.00  0.00           N
ATOM   4057  H   ASP   267       6.649   3.817 -55.319  1.00  0.00           H
ATOM   4058  CA  ASP   267       7.440   2.505 -56.766  1.00  0.00           C
ATOM   4059  HA  ASP   267       7.141   2.288 -57.793  1.00  0.00           H
ATOM   4060  CB  ASP   267       8.965   2.715 -56.745  1.00  0.00           C
ATOM   4061  HB2 ASP   267       9.200   3.598 -57.341  1.00  0.00           H
ATOM   4062  HB3 ASP   267       9.284   2.907 -55.720  1.00  0.00           H
ATOM   4063  CG  ASP   267       9.780   1.542 -57.306  1.00  0.00           C
ATOM   4064  OD1 ASP   267       9.177   0.582 -57.835  1.00  0.00           O
ATOM   4065  OD2 ASP   267      11.023   1.637 -57.212  1.00  0.00           O
ATOM   4066  C   ASP   267       6.979   1.359 -55.867  1.00  0.00           C
ATOM   4067  O   ASP   267       7.155   1.408 -54.649  1.00  0.00           O
ATOM   4068  N   ASN   268       6.363   0.347 -56.490  1.00  0.00           N
ATOM   4069  H   ASN   268       6.276   0.379 -57.496  1.00  0.00           H
ATOM   4070  CA  ASN   268       5.670  -0.738 -55.805  1.00  0.00           C
ATOM   4071  HA  ASN   268       5.057  -0.308 -55.012  1.00  0.00           H
ATOM   4072  CB  ASN   268       4.737  -1.457 -56.798  1.00  0.00           C
ATOM   4073  HB2 ASN   268       5.350  -1.957 -57.550  1.00  0.00           H
ATOM   4074  HB3 ASN   268       4.184  -2.229 -56.262  1.00  0.00           H
ATOM   4075  CG  ASN   268       3.725  -0.556 -57.525  1.00  0.00           C
ATOM   4076  OD1 ASN   268       3.552   0.622 -57.211  1.00  0.00           O
ATOM   4077  ND2 ASN   268       3.033  -1.129 -58.513  1.00  0.00           N
ATOM   4078 HD21 ASN   268       2.349  -0.592 -59.027  1.00  0.00           H
ATOM   4079 HD22 ASN   268       3.193  -2.098 -58.745  1.00  0.00           H
ATOM   4080  C   ASN   268       6.649  -1.740 -55.177  1.00  0.00           C
ATOM   4081  O   ASN   268       6.323  -2.329 -54.147  1.00  0.00           O
ATOM   4082  N   SER   269       7.838  -1.920 -55.779  1.00  0.00           N
ATOM   4083  H   SER   269       8.046  -1.396 -56.618  1.00  0.00           H
ATOM   4084  CA  SER   269       8.871  -2.832 -55.295  1.00  0.00           C
ATOM   4085  HA  SER   269       8.391  -3.771 -55.016  1.00  0.00           H
ATOM   4086  CB  SER   269       9.859  -3.134 -56.431  1.00  0.00           C
ATOM   4087  HB2 SER   269       9.312  -3.516 -57.294  1.00  0.00           H
ATOM   4088  HB3 SER   269      10.557  -3.902 -56.097  1.00  0.00           H
ATOM   4089  OG  SER   269      10.596  -1.992 -56.819  1.00  0.00           O
ATOM   4090  HG  SER   269      11.191  -2.240 -57.530  1.00  0.00           H
ATOM   4091  C   SER   269       9.596  -2.275 -54.062  1.00  0.00           C
ATOM   4092  O   SER   269       9.979  -3.054 -53.190  1.00  0.00           O
ATOM   4093  N   LYS   270       9.753  -0.943 -53.975  1.00  0.00           N
ATOM   4094  H   LYS   270       9.420  -0.364 -54.732  1.00  0.00           H
ATOM   4095  CA  LYS   270      10.292  -0.256 -52.804  1.00  0.00           C
ATOM   4096  HA  LYS   270      11.079  -0.869 -52.364  1.00  0.00           H
ATOM   4097  CB  LYS   270      10.909   1.085 -53.233  1.00  0.00           C
ATOM   4098  HB2 LYS   270      10.179   1.658 -53.808  1.00  0.00           H
ATOM   4099  HB3 LYS   270      11.167   1.656 -52.339  1.00  0.00           H
ATOM   4100  CG  LYS   270      12.187   0.883 -54.059  1.00  0.00           C
ATOM   4101  HG2 LYS   270      12.897   0.289 -53.481  1.00  0.00           H
ATOM   4102  HG3 LYS   270      11.951   0.346 -54.979  1.00  0.00           H
ATOM   4103  CD  LYS   270      12.831   2.228 -54.409  1.00  0.00           C
ATOM   4104  HD2 LYS   270      12.133   2.824 -54.997  1.00  0.00           H
ATOM   4105  HD3 LYS   270      13.078   2.764 -53.491  1.00  0.00           H
ATOM   4106  CE  LYS   270      14.107   1.999 -55.220  1.00  0.00           C
ATOM   4107  HE2 LYS   270      14.793   1.382 -54.640  1.00  0.00           H
ATOM   4108  HE3 LYS   270      13.855   1.477 -56.143  1.00  0.00           H
ATOM   4109  NZ  LYS   270      14.769   3.272 -55.551  1.00  0.00           N
ATOM   4110  HZ1 LYS   270      15.012   3.756 -54.698  1.00  0.00           H
ATOM   4111  HZ2 LYS   270      15.607   3.087 -56.083  1.00  0.00           H
ATOM   4112  HZ3 LYS   270      14.142   3.846 -56.096  1.00  0.00           H
ATOM   4113  C   LYS   270       9.219  -0.026 -51.730  1.00  0.00           C
ATOM   4114  O   LYS   270       9.578   0.260 -50.587  1.00  0.00           O
ATOM   4115  N   ASN   271       7.929  -0.152 -52.088  1.00  0.00           N
ATOM   4116  H   ASN   271       7.722  -0.410 -53.043  1.00  0.00           H
ATOM   4117  CA  ASN   271       6.779   0.150 -51.242  1.00  0.00           C
ATOM   4118  HA  ASN   271       5.908   0.114 -51.897  1.00  0.00           H
ATOM   4119  CB  ASN   271       6.606  -0.954 -50.179  1.00  0.00           C
ATOM   4120  HB2 ASN   271       6.661  -1.930 -50.663  1.00  0.00           H
ATOM   4121  HB3 ASN   271       7.425  -0.895 -49.460  1.00  0.00           H
ATOM   4122  CG  ASN   271       5.269  -0.869 -49.441  1.00  0.00           C
ATOM   4123  OD1 ASN   271       4.231  -0.642 -50.057  1.00  0.00           O
ATOM   4124  ND2 ASN   271       5.292  -1.050 -48.118  1.00  0.00           N
ATOM   4125 HD21 ASN   271       4.434  -1.001 -47.588  1.00  0.00           H
ATOM   4126 HD22 ASN   271       6.167  -1.231 -47.648  1.00  0.00           H
ATOM   4127  C   ASN   271       6.865   1.583 -50.688  1.00  0.00           C
ATOM   4128  O   ASN   271       6.761   1.797 -49.480  1.00  0.00           O
ATOM   4129  N   THR   272       7.116   2.553 -51.584  1.00  0.00           N
ATOM   4130  H   THR   272       7.184   2.303 -52.560  1.00  0.00           H
ATOM   4131  CA  THR   272       7.439   3.934 -51.240  1.00  0.00           C
ATOM   4132  HA  THR   272       7.146   4.122 -50.206  1.00  0.00           H
ATOM   4133  CB  THR   272       8.961   4.161 -51.350  1.00  0.00           C
ATOM   4134  HB  THR   272       9.286   3.887 -52.355  1.00  0.00           H
ATOM   4135  CG2 THR   272       9.365   5.619 -51.093  1.00  0.00           C
ATOM   4136 HG21 THR   272       8.971   5.959 -50.137  1.00  0.00           H
ATOM   4137 HG22 THR   272      10.452   5.707 -51.087  1.00  0.00           H
ATOM   4138 HG23 THR   272       8.974   6.255 -51.885  1.00  0.00           H
ATOM   4139  OG1 THR   272       9.648   3.347 -50.422  1.00  0.00           O
ATOM   4140  HG1 THR   272      10.591   3.438 -50.576  1.00  0.00           H
ATOM   4141  C   THR   272       6.651   4.895 -52.133  1.00  0.00           C
ATOM   4142  O   THR   272       6.714   4.817 -53.360  1.00  0.00           O
ATOM   4143  N   LEU   273       5.948   5.826 -51.479  1.00  0.00           N
ATOM   4144  H   LEU   273       5.952   5.797 -50.469  1.00  0.00           H
ATOM   4145  CA  LEU   273       5.276   6.971 -52.077  1.00  0.00           C
ATOM   4146  HA  LEU   273       4.864   6.676 -53.043  1.00  0.00           H
ATOM   4147  CB  LEU   273       4.120   7.361 -51.137  1.00  0.00           C
ATOM   4148  HB2 LEU   273       3.481   6.489 -50.988  1.00  0.00           H
ATOM   4149  HB3 LEU   273       4.549   7.603 -50.167  1.00  0.00           H
ATOM   4150  CG  LEU   273       3.239   8.540 -51.592  1.00  0.00           C
ATOM   4151  HG  LEU   273       3.868   9.376 -51.891  1.00  0.00           H
ATOM   4152  CD1 LEU   273       2.364   8.142 -52.789  1.00  0.00           C
ATOM   4153 HD11 LEU   273       1.761   7.269 -52.543  1.00  0.00           H
ATOM   4154 HD12 LEU   273       1.709   8.969 -53.058  1.00  0.00           H
ATOM   4155 HD13 LEU   273       2.990   7.904 -53.646  1.00  0.00           H
ATOM   4156  CD2 LEU   273       2.386   9.023 -50.409  1.00  0.00           C
ATOM   4157 HD21 LEU   273       3.028   9.519 -49.681  1.00  0.00           H
ATOM   4158 HD22 LEU   273       1.628   9.729 -50.748  1.00  0.00           H
ATOM   4159 HD23 LEU   273       1.901   8.180 -49.922  1.00  0.00           H
ATOM   4160  C   LEU   273       6.285   8.115 -52.281  1.00  0.00           C
ATOM   4161  O   LEU   273       7.251   8.234 -51.529  1.00  0.00           O
ATOM   4162  N   TYR   274       6.040   8.971 -53.283  1.00  0.00           N
ATOM   4163  H   TYR   274       5.221   8.820 -53.855  1.00  0.00           H
ATOM   4164  CA  TYR   274       6.856  10.139 -53.609  1.00  0.00           C
ATOM   4165  HA  TYR   274       7.458  10.401 -52.740  1.00  0.00           H
ATOM   4166  CB  TYR   274       7.798   9.836 -54.787  1.00  0.00           C
ATOM   4167  HB2 TYR   274       7.190   9.695 -55.680  1.00  0.00           H
ATOM   4168  HB3 TYR   274       8.427  10.710 -54.964  1.00  0.00           H
ATOM   4169  CG  TYR   274       8.704   8.631 -54.623  1.00  0.00           C
ATOM   4170  CD1 TYR   274       9.865   8.721 -53.833  1.00  0.00           C
ATOM   4171  HD1 TYR   274      10.110   9.646 -53.336  1.00  0.00           H
ATOM   4172  CE1 TYR   274      10.716   7.611 -53.695  1.00  0.00           C
ATOM   4173  HE1 TYR   274      11.605   7.687 -53.087  1.00  0.00           H
ATOM   4174  CZ  TYR   274      10.406   6.399 -54.353  1.00  0.00           C
ATOM   4175  OH  TYR   274      11.224   5.316 -54.216  1.00  0.00           O
ATOM   4176  HH  TYR   274      11.982   5.489 -53.653  1.00  0.00           H
ATOM   4177  CE2 TYR   274       9.241   6.312 -55.150  1.00  0.00           C
ATOM   4178  HE2 TYR   274       8.999   5.393 -55.660  1.00  0.00           H
ATOM   4179  CD2 TYR   274       8.399   7.428 -55.286  1.00  0.00           C
ATOM   4180  HD2 TYR   274       7.522   7.362 -55.910  1.00  0.00           H
ATOM   4181  C   TYR   274       5.976  11.342 -53.963  1.00  0.00           C
ATOM   4182  O   TYR   274       4.817  11.181 -54.345  1.00  0.00           O
ATOM   4183  N   LEU   275       6.568  12.544 -53.892  1.00  0.00           N
ATOM   4184  H   LEU   275       7.520  12.595 -53.558  1.00  0.00           H
ATOM   4185  CA  LEU   275       5.994  13.774 -54.421  1.00  0.00           C
ATOM   4186  HA  LEU   275       5.306  13.518 -55.228  1.00  0.00           H
ATOM   4187  CB  LEU   275       5.204  14.518 -53.326  1.00  0.00           C
ATOM   4188  HB2 LEU   275       4.429  13.858 -52.948  1.00  0.00           H
ATOM   4189  HB3 LEU   275       5.882  14.743 -52.503  1.00  0.00           H
ATOM   4190  CG  LEU   275       4.536  15.828 -53.801  1.00  0.00           C
ATOM   4191  HG  LEU   275       5.263  16.435 -54.340  1.00  0.00           H
ATOM   4192  CD1 LEU   275       3.347  15.547 -54.736  1.00  0.00           C
ATOM   4193 HD11 LEU   275       2.627  14.891 -54.244  1.00  0.00           H
ATOM   4194 HD12 LEU   275       2.850  16.483 -54.994  1.00  0.00           H
ATOM   4195 HD13 LEU   275       3.695  15.076 -55.654  1.00  0.00           H
ATOM   4196  CD2 LEU   275       4.064  16.647 -52.591  1.00  0.00           C
ATOM   4197 HD21 LEU   275       4.910  16.873 -51.944  1.00  0.00           H
ATOM   4198 HD22 LEU   275       3.633  17.588 -52.932  1.00  0.00           H
ATOM   4199 HD23 LEU   275       3.316  16.091 -52.026  1.00  0.00           H
ATOM   4200  C   LEU   275       7.124  14.623 -55.000  1.00  0.00           C
ATOM   4201  O   LEU   275       7.826  15.322 -54.268  1.00  0.00           O
ATOM   4202  N   GLN   276       7.261  14.580 -56.332  1.00  0.00           N
ATOM   4203  H   GLN   276       6.662  13.965 -56.864  1.00  0.00           H
ATOM   4204  CA  GLN   276       8.071  15.524 -57.087  1.00  0.00           C
ATOM   4205  HA  GLN   276       9.057  15.575 -56.624  1.00  0.00           H
ATOM   4206  CB  GLN   276       8.235  15.030 -58.536  1.00  0.00           C
ATOM   4207  HB2 GLN   276       8.623  14.010 -58.523  1.00  0.00           H
ATOM   4208  HB3 GLN   276       7.258  15.013 -59.018  1.00  0.00           H
ATOM   4209  CG  GLN   276       9.172  15.906 -59.386  1.00  0.00           C
ATOM   4210  HG2 GLN   276       8.765  16.915 -59.458  1.00  0.00           H
ATOM   4211  HG3 GLN   276       9.206  15.500 -60.398  1.00  0.00           H
ATOM   4212  CD  GLN   276      10.601  15.948 -58.837  1.00  0.00           C
ATOM   4213  OE1 GLN   276      11.203  14.906 -58.587  1.00  0.00           O
ATOM   4214  NE2 GLN   276      11.154  17.150 -58.657  1.00  0.00           N
ATOM   4215 HE21 GLN   276      12.095  17.224 -58.298  1.00  0.00           H
ATOM   4216 HE22 GLN   276      10.630  17.986 -58.876  1.00  0.00           H
ATOM   4217  C   GLN   276       7.415  16.906 -57.020  1.00  0.00           C
ATOM   4218  O   GLN   276       6.188  17.019 -57.023  1.00  0.00           O
ATOM   4219  N   MET   277       8.249  17.950 -56.969  1.00  0.00           N
ATOM   4220  H   MET   277       9.244  17.776 -56.971  1.00  0.00           H
ATOM   4221  CA  MET   277       7.829  19.344 -56.913  1.00  0.00           C
ATOM   4222  HA  MET   277       6.821  19.432 -57.319  1.00  0.00           H
ATOM   4223  CB  MET   277       7.822  19.861 -55.466  1.00  0.00           C
ATOM   4224  HB2 MET   277       8.851  19.929 -55.113  1.00  0.00           H
ATOM   4225  HB3 MET   277       7.402  20.864 -55.474  1.00  0.00           H
ATOM   4226  CG  MET   277       7.011  18.999 -54.489  1.00  0.00           C
ATOM   4227  HG2 MET   277       6.002  18.887 -54.883  1.00  0.00           H
ATOM   4228  HG3 MET   277       7.463  18.010 -54.426  1.00  0.00           H
ATOM   4229  SD  MET   277       6.884  19.656 -52.804  1.00  0.00           S
ATOM   4230  CE  MET   277       8.626  19.624 -52.306  1.00  0.00           C
ATOM   4231  HE1 MET   277       9.188  20.362 -52.878  1.00  0.00           H
ATOM   4232  HE2 MET   277       8.701  19.864 -51.247  1.00  0.00           H
ATOM   4233  HE3 MET   277       9.042  18.633 -52.483  1.00  0.00           H
ATOM   4234  C   MET   277       8.778  20.177 -57.771  1.00  0.00           C
ATOM   4235  O   MET   277       9.981  19.920 -57.784  1.00  0.00           O
ATOM   4236  N   ASN   278       8.233  21.183 -58.468  1.00  0.00           N
ATOM   4237  H   ASN   278       7.238  21.342 -58.391  1.00  0.00           H
ATOM   4238  CA  ASN   278       8.966  22.044 -59.394  1.00  0.00           C
ATOM   4239  HA  ASN   278      10.026  22.026 -59.138  1.00  0.00           H
ATOM   4240  CB  ASN   278       8.812  21.536 -60.840  1.00  0.00           C
ATOM   4241  HB2 ASN   278       7.769  21.651 -61.142  1.00  0.00           H
ATOM   4242  HB3 ASN   278       9.413  22.160 -61.503  1.00  0.00           H
ATOM   4243  CG  ASN   278       9.243  20.078 -61.031  1.00  0.00           C
ATOM   4244  OD1 ASN   278      10.400  19.733 -60.802  1.00  0.00           O
ATOM   4245  ND2 ASN   278       8.318  19.215 -61.460  1.00  0.00           N
ATOM   4246 HD21 ASN   278       8.561  18.246 -61.605  1.00  0.00           H
ATOM   4247 HD22 ASN   278       7.378  19.534 -61.644  1.00  0.00           H
ATOM   4248  C   ASN   278       8.478  23.492 -59.282  1.00  0.00           C
ATOM   4249  O   ASN   278       7.359  23.740 -58.833  1.00  0.00           O
ATOM   4250  N   SER   279       9.328  24.435 -59.720  1.00  0.00           N
ATOM   4251  H   SER   279      10.227  24.142 -60.074  1.00  0.00           H
ATOM   4252  CA  SER   279       9.059  25.875 -59.744  1.00  0.00           C
ATOM   4253  HA  SER   279      10.009  26.361 -59.968  1.00  0.00           H
ATOM   4254  CB  SER   279       8.092  26.225 -60.887  1.00  0.00           C
ATOM   4255  HB2 SER   279       7.129  25.744 -60.715  1.00  0.00           H
ATOM   4256  HB3 SER   279       7.947  27.305 -60.918  1.00  0.00           H
ATOM   4257  OG  SER   279       8.606  25.801 -62.133  1.00  0.00           O
ATOM   4258  HG  SER   279       7.981  26.045 -62.819  1.00  0.00           H
ATOM   4259  C   SER   279       8.611  26.400 -58.370  1.00  0.00           C
ATOM   4260  O   SER   279       7.595  27.087 -58.259  1.00  0.00           O
ATOM   4261  N   LEU   280       9.355  26.019 -57.320  1.00  0.00           N
ATOM   4262  H   LEU   280      10.176  25.457 -57.493  1.00  0.00           H
ATOM   4263  CA  LEU   280       9.012  26.254 -55.921  1.00  0.00           C
ATOM   4264  HA  LEU   280       8.000  25.888 -55.765  1.00  0.00           H
ATOM   4265  CB  LEU   280       9.970  25.444 -55.027  1.00  0.00           C
ATOM   4266  HB2 LEU   280      10.994  25.654 -55.342  1.00  0.00           H
ATOM   4267  HB3 LEU   280       9.870  25.778 -53.994  1.00  0.00           H
ATOM   4268  CG  LEU   280       9.714  23.920 -55.078  1.00  0.00           C
ATOM   4269  HG  LEU   280       9.625  23.594 -56.116  1.00  0.00           H
ATOM   4270  CD1 LEU   280      10.891  23.166 -54.449  1.00  0.00           C
ATOM   4271 HD11 LEU   280      10.966  23.427 -53.394  1.00  0.00           H
ATOM   4272 HD12 LEU   280      10.733  22.091 -54.541  1.00  0.00           H
ATOM   4273 HD13 LEU   280      11.819  23.427 -54.957  1.00  0.00           H
ATOM   4274  CD2 LEU   280       8.428  23.546 -54.323  1.00  0.00           C
ATOM   4275 HD21 LEU   280       7.555  23.921 -54.854  1.00  0.00           H
ATOM   4276 HD22 LEU   280       8.346  22.465 -54.241  1.00  0.00           H
ATOM   4277 HD23 LEU   280       8.450  23.964 -53.316  1.00  0.00           H
ATOM   4278  C   LEU   280       9.025  27.745 -55.551  1.00  0.00           C
ATOM   4279  O   LEU   280       9.652  28.563 -56.223  1.00  0.00           O
ATOM   4280  N   GLY   281       8.325  28.084 -54.459  1.00  0.00           N
ATOM   4281  H   GLY   281       7.833  27.362 -53.953  1.00  0.00           H
ATOM   4282  CA  GLY   281       8.219  29.441 -53.939  1.00  0.00           C
ATOM   4283  HA2 GLY   281       9.156  29.975 -54.104  1.00  0.00           H
ATOM   4284  HA3 GLY   281       7.427  29.964 -54.475  1.00  0.00           H
ATOM   4285  C   GLY   281       7.906  29.461 -52.441  1.00  0.00           C
ATOM   4286  O   GLY   281       7.905  28.423 -51.778  1.00  0.00           O
ATOM   4287  N   ALA   282       7.643  30.666 -51.917  1.00  0.00           N
ATOM   4288  H   ALA   282       7.660  31.474 -52.523  1.00  0.00           H
ATOM   4289  CA  ALA   282       7.332  30.904 -50.508  1.00  0.00           C
ATOM   4290  HA  ALA   282       8.122  30.458 -49.902  1.00  0.00           H
ATOM   4291  CB  ALA   282       7.331  32.416 -50.262  1.00  0.00           C
ATOM   4292  HB1 ALA   282       6.551  32.891 -50.860  1.00  0.00           H
ATOM   4293  HB2 ALA   282       7.144  32.617 -49.206  1.00  0.00           H
ATOM   4294  HB3 ALA   282       8.299  32.836 -50.535  1.00  0.00           H
ATOM   4295  C   ALA   282       5.985  30.296 -50.080  1.00  0.00           C
ATOM   4296  O   ALA   282       5.786  30.045 -48.892  1.00  0.00           O
ATOM   4297  N   GLU   283       5.084  30.039 -51.042  1.00  0.00           N
ATOM   4298  H   GLU   283       5.320  30.278 -51.994  1.00  0.00           H
ATOM   4299  CA  GLU   283       3.802  29.367 -50.842  1.00  0.00           C
ATOM   4300  HA  GLU   283       3.291  29.833 -49.999  1.00  0.00           H
ATOM   4301  CB  GLU   283       2.928  29.532 -52.102  1.00  0.00           C
ATOM   4302  HB2 GLU   283       3.380  28.989 -52.934  1.00  0.00           H
ATOM   4303  HB3 GLU   283       1.963  29.066 -51.899  1.00  0.00           H
ATOM   4304  CG  GLU   283       2.660  30.991 -52.521  1.00  0.00           C
ATOM   4305  HG2 GLU   283       2.345  31.559 -51.644  1.00  0.00           H
ATOM   4306  HG3 GLU   283       1.831  30.993 -53.230  1.00  0.00           H
ATOM   4307  CD  GLU   283       3.846  31.693 -53.196  1.00  0.00           C
ATOM   4308  OE1 GLU   283       4.502  31.051 -54.047  1.00  0.00           O
ATOM   4309  OE2 GLU   283       4.077  32.872 -52.850  1.00  0.00           O
ATOM   4310  C   GLU   283       3.984  27.868 -50.546  1.00  0.00           C
ATOM   4311  O   GLU   283       3.076  27.239 -50.002  1.00  0.00           O
ATOM   4312  N   ASP   284       5.149  27.310 -50.913  1.00  0.00           N
ATOM   4313  H   ASP   284       5.842  27.905 -51.344  1.00  0.00           H
ATOM   4314  CA  ASP   284       5.505  25.900 -50.798  1.00  0.00           C
ATOM   4315  HA  ASP   284       4.592  25.329 -50.627  1.00  0.00           H
ATOM   4316  CB  ASP   284       6.106  25.425 -52.133  1.00  0.00           C
ATOM   4317  HB2 ASP   284       7.103  25.856 -52.239  1.00  0.00           H
ATOM   4318  HB3 ASP   284       6.213  24.340 -52.108  1.00  0.00           H
ATOM   4319  CG  ASP   284       5.272  25.801 -53.366  1.00  0.00           C
ATOM   4320  OD1 ASP   284       4.027  25.816 -53.262  1.00  0.00           O
ATOM   4321  OD2 ASP   284       5.903  26.063 -54.411  1.00  0.00           O
ATOM   4322  C   ASP   284       6.446  25.624 -49.612  1.00  0.00           C
ATOM   4323  O   ASP   284       6.846  24.476 -49.422  1.00  0.00           O
ATOM   4324  N   THR   285       6.784  26.649 -48.809  1.00  0.00           N
ATOM   4325  H   THR   285       6.447  27.574 -49.033  1.00  0.00           H
ATOM   4326  CA  THR   285       7.463  26.491 -47.527  1.00  0.00           C
ATOM   4327  HA  THR   285       8.287  25.785 -47.641  1.00  0.00           H
ATOM   4328  CB  THR   285       8.040  27.848 -47.075  1.00  0.00           C
ATOM   4329  HB  THR   285       7.242  28.590 -47.070  1.00  0.00           H
ATOM   4330  CG2 THR   285       8.653  27.794 -45.667  1.00  0.00           C
ATOM   4331 HG21 THR   285       9.383  26.989 -45.603  1.00  0.00           H
ATOM   4332 HG22 THR   285       9.142  28.742 -45.443  1.00  0.00           H
ATOM   4333 HG23 THR   285       7.873  27.626 -44.924  1.00  0.00           H
ATOM   4334  OG1 THR   285       9.034  28.271 -47.986  1.00  0.00           O
ATOM   4335  HG1 THR   285       9.322  29.152 -47.736  1.00  0.00           H
ATOM   4336  C   THR   285       6.441  25.927 -46.533  1.00  0.00           C
ATOM   4337  O   THR   285       5.540  26.646 -46.099  1.00  0.00           O
ATOM   4338  N   ALA   286       6.566  24.628 -46.218  1.00  0.00           N
ATOM   4339  H   ALA   286       7.335  24.103 -46.611  1.00  0.00           H
ATOM   4340  CA  ALA   286       5.599  23.882 -45.419  1.00  0.00           C
ATOM   4341  HA  ALA   286       5.326  24.473 -44.545  1.00  0.00           H
ATOM   4342  CB  ALA   286       4.344  23.622 -46.263  1.00  0.00           C
ATOM   4343  HB1 ALA   286       4.608  23.061 -47.160  1.00  0.00           H
ATOM   4344  HB2 ALA   286       3.627  23.048 -45.681  1.00  0.00           H
ATOM   4345  HB3 ALA   286       3.879  24.564 -46.555  1.00  0.00           H
ATOM   4346  C   ALA   286       6.171  22.542 -44.946  1.00  0.00           C
ATOM   4347  O   ALA   286       7.040  21.966 -45.600  1.00  0.00           O
ATOM   4348  N   VAL   287       5.628  22.026 -43.831  1.00  0.00           N
ATOM   4349  H   VAL   287       4.931  22.565 -43.338  1.00  0.00           H
ATOM   4350  CA  VAL   287       5.836  20.654 -43.381  1.00  0.00           C
ATOM   4351  HA  VAL   287       6.857  20.357 -43.613  1.00  0.00           H
ATOM   4352  CB  VAL   287       5.644  20.526 -41.851  1.00  0.00           C
ATOM   4353  HB  VAL   287       4.629  20.832 -41.589  1.00  0.00           H
ATOM   4354  CG1 VAL   287       5.847  19.068 -41.395  1.00  0.00           C
ATOM   4355 HG11 VAL   287       6.844  18.725 -41.675  1.00  0.00           H
ATOM   4356 HG12 VAL   287       5.738  18.999 -40.313  1.00  0.00           H
ATOM   4357 HG13 VAL   287       5.106  18.414 -41.854  1.00  0.00           H
ATOM   4358  CG2 VAL   287       6.627  21.419 -41.078  1.00  0.00           C
ATOM   4359 HG21 VAL   287       6.466  22.468 -41.329  1.00  0.00           H
ATOM   4360 HG22 VAL   287       6.472  21.298 -40.005  1.00  0.00           H
ATOM   4361 HG23 VAL   287       7.652  21.141 -41.323  1.00  0.00           H
ATOM   4362  C   VAL   287       4.873  19.756 -44.161  1.00  0.00           C
ATOM   4363  O   VAL   287       3.685  19.683 -43.843  1.00  0.00           O
ATOM   4364  N   TYR   288       5.408  19.070 -45.178  1.00  0.00           N
ATOM   4365  H   TYR   288       6.389  19.193 -45.386  1.00  0.00           H
ATOM   4366  CA  TYR   288       4.690  18.076 -45.957  1.00  0.00           C
ATOM   4367  HA  TYR   288       3.692  18.444 -46.188  1.00  0.00           H
ATOM   4368  CB  TYR   288       5.417  17.824 -47.282  1.00  0.00           C
ATOM   4369  HB2 TYR   288       6.472  17.636 -47.080  1.00  0.00           H
ATOM   4370  HB3 TYR   288       5.005  16.925 -47.740  1.00  0.00           H
ATOM   4371  CG  TYR   288       5.291  18.963 -48.273  1.00  0.00           C
ATOM   4372  CD1 TYR   288       6.173  20.056 -48.202  1.00  0.00           C
ATOM   4373  HD1 TYR   288       6.953  20.072 -47.456  1.00  0.00           H
ATOM   4374  CE1 TYR   288       6.035  21.134 -49.090  1.00  0.00           C
ATOM   4375  HE1 TYR   288       6.712  21.970 -49.024  1.00  0.00           H
ATOM   4376  CZ  TYR   288       5.008  21.123 -50.061  1.00  0.00           C
ATOM   4377  OH  TYR   288       4.857  22.182 -50.906  1.00  0.00           O
ATOM   4378  HH  TYR   288       5.502  22.877 -50.754  1.00  0.00           H
ATOM   4379  CE2 TYR   288       4.137  20.012 -50.148  1.00  0.00           C
ATOM   4380  HE2 TYR   288       3.350  19.992 -50.886  1.00  0.00           H
ATOM   4381  CD2 TYR   288       4.283  18.936 -49.255  1.00  0.00           C
ATOM   4382  HD2 TYR   288       3.604  18.097 -49.316  1.00  0.00           H
ATOM   4383  C   TYR   288       4.574  16.788 -45.148  1.00  0.00           C
ATOM   4384  O   TYR   288       5.583  16.147 -44.857  1.00  0.00           O
ATOM   4385  N   TYR   289       3.330  16.411 -44.831  1.00  0.00           N
ATOM   4386  H   TYR   289       2.564  17.017 -45.088  1.00  0.00           H
ATOM   4387  CA  TYR   289       2.972  15.090 -44.336  1.00  0.00           C
ATOM   4388  HA  TYR   289       3.848  14.626 -43.886  1.00  0.00           H
ATOM   4389  CB  TYR   289       1.884  15.186 -43.256  1.00  0.00           C
ATOM   4390  HB2 TYR   289       0.959  15.541 -43.709  1.00  0.00           H
ATOM   4391  HB3 TYR   289       1.692  14.179 -42.884  1.00  0.00           H
ATOM   4392  CG  TYR   289       2.227  16.068 -42.067  1.00  0.00           C
ATOM   4393  CD1 TYR   289       3.065  15.572 -41.052  1.00  0.00           C
ATOM   4394  HD1 TYR   289       3.460  14.570 -41.124  1.00  0.00           H
ATOM   4395  CE1 TYR   289       3.396  16.374 -39.947  1.00  0.00           C
ATOM   4396  HE1 TYR   289       4.045  15.987 -39.176  1.00  0.00           H
ATOM   4397  CZ  TYR   289       2.878  17.685 -39.846  1.00  0.00           C
ATOM   4398  OH  TYR   289       3.200  18.466 -38.775  1.00  0.00           O
ATOM   4399  HH  TYR   289       3.780  18.024 -38.151  1.00  0.00           H
ATOM   4400  CE2 TYR   289       2.028  18.183 -40.862  1.00  0.00           C
ATOM   4401  HE2 TYR   289       1.627  19.182 -40.793  1.00  0.00           H
ATOM   4402  CD2 TYR   289       1.707  17.374 -41.965  1.00  0.00           C
ATOM   4403  HD2 TYR   289       1.056  17.764 -42.732  1.00  0.00           H
ATOM   4404  C   TYR   289       2.490  14.221 -45.502  1.00  0.00           C
ATOM   4405  O   TYR   289       1.974  14.738 -46.493  1.00  0.00           O
ATOM   4406  N   CYX   290       2.608  12.898 -45.342  1.00  0.00           N
ATOM   4407  H   CYX   290       3.075  12.557 -44.514  1.00  0.00           H
ATOM   4408  CA  CYX   290       1.910  11.901 -46.144  1.00  0.00           C
ATOM   4409  HA  CYX   290       1.313  12.403 -46.903  1.00  0.00           H
ATOM   4410  CB  CYX   290       2.903  10.985 -46.870  1.00  0.00           C
ATOM   4411  HB2 CYX   290       3.555  11.589 -47.501  1.00  0.00           H
ATOM   4412  HB3 CYX   290       2.325  10.330 -47.522  1.00  0.00           H
ATOM   4413  SG  CYX   290       3.931   9.938 -45.805  1.00  0.00           S
ATOM   4414  C   CYX   290       0.964  11.109 -45.237  1.00  0.00           C
ATOM   4415  O   CYX   290       1.227  10.951 -44.045  1.00  0.00           O
ATOM   4416  N   ALA   291      -0.134  10.603 -45.813  1.00  0.00           N
ATOM   4417  H   ALA   291      -0.295  10.765 -46.796  1.00  0.00           H
ATOM   4418  CA  ALA   291      -1.111   9.791 -45.100  1.00  0.00           C
ATOM   4419  HA  ALA   291      -0.580   9.161 -44.387  1.00  0.00           H
ATOM   4420  CB  ALA   291      -2.088  10.686 -44.326  1.00  0.00           C
ATOM   4421  HB1 ALA   291      -2.625  11.338 -45.016  1.00  0.00           H
ATOM   4422  HB2 ALA   291      -2.804  10.065 -43.787  1.00  0.00           H
ATOM   4423  HB3 ALA   291      -1.543  11.298 -43.607  1.00  0.00           H
ATOM   4424  C   ALA   291      -1.870   8.893 -46.073  1.00  0.00           C
ATOM   4425  O   ALA   291      -2.284   9.340 -47.143  1.00  0.00           O
ATOM   4426  N   ARG   292      -2.085   7.635 -45.664  1.00  0.00           N
ATOM   4427  H   ARG   292      -1.714   7.342 -44.771  1.00  0.00           H
ATOM   4428  CA  ARG   292      -2.917   6.680 -46.380  1.00  0.00           C
ATOM   4429  HA  ARG   292      -2.661   6.720 -47.440  1.00  0.00           H
ATOM   4430  CB  ARG   292      -2.611   5.266 -45.855  1.00  0.00           C
ATOM   4431  HB2 ARG   292      -1.544   5.084 -45.994  1.00  0.00           H
ATOM   4432  HB3 ARG   292      -2.815   5.215 -44.786  1.00  0.00           H
ATOM   4433  CG  ARG   292      -3.376   4.155 -46.598  1.00  0.00           C
ATOM   4434  HG2 ARG   292      -3.565   4.482 -47.617  1.00  0.00           H
ATOM   4435  HG3 ARG   292      -2.740   3.271 -46.650  1.00  0.00           H
ATOM   4436  CD  ARG   292      -4.709   3.743 -45.960  1.00  0.00           C
ATOM   4437  HD2 ARG   292      -5.346   4.616 -45.830  1.00  0.00           H
ATOM   4438  HD3 ARG   292      -5.226   3.056 -46.629  1.00  0.00           H
ATOM   4439  NE  ARG   292      -4.510   3.096 -44.655  1.00  0.00           N
ATOM   4440  HE  ARG   292      -4.535   3.705 -43.849  1.00  0.00           H
ATOM   4441  CZ  ARG   292      -4.254   1.793 -44.445  1.00  0.00           C
ATOM   4442  NH1 ARG   292      -4.211   0.903 -45.446  1.00  0.00           N
ATOM   4443 HH11 ARG   292      -4.376   1.204 -46.396  1.00  0.00           H
ATOM   4444 HH12 ARG   292      -4.014  -0.068 -45.250  1.00  0.00           H
ATOM   4445  NH2 ARG   292      -4.033   1.372 -43.196  1.00  0.00           N
ATOM   4446 HH21 ARG   292      -4.060   2.028 -42.429  1.00  0.00           H
ATOM   4447 HH22 ARG   292      -3.839   0.396 -43.019  1.00  0.00           H
ATOM   4448  C   ARG   292      -4.380   7.087 -46.194  1.00  0.00           C
ATOM   4449  O   ARG   292      -4.892   7.036 -45.079  1.00  0.00           O
ATOM   4450  N   GLY   293      -5.040   7.498 -47.285  1.00  0.00           N
ATOM   4451  H   GLY   293      -4.560   7.518 -48.173  1.00  0.00           H
ATOM   4452  CA  GLY   293      -6.425   7.946 -47.265  1.00  0.00           C
ATOM   4453  HA2 GLY   293      -7.082   7.090 -47.409  1.00  0.00           H
ATOM   4454  HA3 GLY   293      -6.644   8.386 -46.294  1.00  0.00           H
ATOM   4455  C   GLY   293      -6.724   8.998 -48.328  1.00  0.00           C
ATOM   4456  O   GLY   293      -5.956   9.192 -49.270  1.00  0.00           O
ATOM   4457  N   GLU   294      -7.863   9.679 -48.136  1.00  0.00           N
ATOM   4458  H   GLU   294      -8.433   9.429 -47.341  1.00  0.00           H
ATOM   4459  CA  GLU   294      -8.334  10.810 -48.933  1.00  0.00           C
ATOM   4460  HA  GLU   294      -7.463  11.401 -49.217  1.00  0.00           H
ATOM   4461  CB  GLU   294      -9.000  10.281 -50.221  1.00  0.00           C
ATOM   4462  HB2 GLU   294      -8.382   9.478 -50.627  1.00  0.00           H
ATOM   4463  HB3 GLU   294      -9.978   9.870 -49.969  1.00  0.00           H
ATOM   4464  CG  GLU   294      -9.165  11.334 -51.333  1.00  0.00           C
ATOM   4465  HG2 GLU   294      -9.867  12.101 -51.013  1.00  0.00           H
ATOM   4466  HG3 GLU   294      -8.198  11.806 -51.515  1.00  0.00           H
ATOM   4467  CD  GLU   294      -9.687  10.764 -52.657  1.00  0.00           C
ATOM   4468  OE1 GLU   294     -10.183   9.617 -52.657  1.00  0.00           O
ATOM   4469  OE2 GLU   294      -9.600  11.508 -53.658  1.00  0.00           O
ATOM   4470  C   GLU   294      -9.275  11.715 -48.103  1.00  0.00           C
ATOM   4471  O   GLU   294      -9.813  12.686 -48.630  1.00  0.00           O
ATOM   4472  N   GLY   295      -9.496  11.422 -46.809  1.00  0.00           N
ATOM   4473  H   GLY   295      -9.039  10.620 -46.398  1.00  0.00           H
ATOM   4474  CA  GLY   295     -10.412  12.181 -45.958  1.00  0.00           C
ATOM   4475  HA2 GLY   295     -10.287  11.839 -44.932  1.00  0.00           H
ATOM   4476  HA3 GLY   295     -10.142  13.235 -46.004  1.00  0.00           H
ATOM   4477  C   GLY   295     -11.887  12.016 -46.360  1.00  0.00           C
ATOM   4478  O   GLY   295     -12.703  12.882 -46.050  1.00  0.00           O
ATOM   4479  N   SER   296     -12.209  10.932 -47.078  1.00  0.00           N
ATOM   4480  H   SER   296     -11.470  10.278 -47.296  1.00  0.00           H
ATOM   4481  CA  SER   296     -13.526  10.595 -47.608  1.00  0.00           C
ATOM   4482  HA  SER   296     -14.181  11.464 -47.532  1.00  0.00           H
ATOM   4483  CB  SER   296     -13.339  10.263 -49.095  1.00  0.00           C
ATOM   4484  HB2 SER   296     -12.820  11.087 -49.586  1.00  0.00           H
ATOM   4485  HB3 SER   296     -14.306  10.139 -49.575  1.00  0.00           H
ATOM   4486  OG  SER   296     -12.586   9.080 -49.267  1.00  0.00           O
ATOM   4487  HG  SER   296     -12.482   8.919 -50.208  1.00  0.00           H
ATOM   4488  C   SER   296     -14.143   9.427 -46.809  1.00  0.00           C
ATOM   4489  O   SER   296     -13.425   8.782 -46.043  1.00  0.00           O
ATOM   4490  N   PRO   297     -15.447   9.116 -46.973  1.00  0.00           N
ATOM   4491  CD  PRO   297     -16.465   9.901 -47.802  1.00  0.00           C
ATOM   4492  HD2 PRO   297     -16.212   9.846 -48.859  1.00  0.00           H
ATOM   4493  HD3 PRO   297     -16.494  10.941 -47.477  1.00  0.00           H
ATOM   4494  CG  PRO   297     -17.899   9.217 -47.584  1.00  0.00           C
ATOM   4495  HG2 PRO   297     -18.341   8.948 -48.543  1.00  0.00           H
ATOM   4496  HG3 PRO   297     -18.555   9.905 -47.052  1.00  0.00           H
ATOM   4497  CB  PRO   297     -17.656   7.907 -46.701  1.00  0.00           C
ATOM   4498  HB2 PRO   297     -17.850   7.024 -47.311  1.00  0.00           H
ATOM   4499  HB3 PRO   297     -18.311   7.899 -45.829  1.00  0.00           H
ATOM   4500  CA  PRO   297     -16.115   7.941 -46.250  1.00  0.00           C
ATOM   4501  HA  PRO   297     -16.080   8.136 -45.180  1.00  0.00           H
ATOM   4502  C   PRO   297     -15.415   6.613 -46.543  1.00  0.00           C
ATOM   4503  O   PRO   297     -15.148   6.293 -47.702  1.00  0.00           O
ATOM   4504  N   GLY   298     -15.126   5.857 -45.473  1.00  0.00           N
ATOM   4505  H   GLY   298     -15.381   6.203 -44.559  1.00  0.00           H
ATOM   4506  CA  GLY   298     -14.453   4.563 -45.515  1.00  0.00           C
ATOM   4507  HA2 GLY   298     -14.539   4.108 -44.528  1.00  0.00           H
ATOM   4508  HA3 GLY   298     -14.970   3.926 -46.233  1.00  0.00           H
ATOM   4509  C   GLY   298     -12.964   4.621 -45.892  1.00  0.00           C
ATOM   4510  O   GLY   298     -12.344   3.564 -46.009  1.00  0.00           O
ATOM   4511  N   ASN   299     -12.401   5.822 -46.107  1.00  0.00           N
ATOM   4512  H   ASN   299     -12.970   6.645 -45.974  1.00  0.00           H
ATOM   4513  CA  ASN   299     -11.063   6.044 -46.648  1.00  0.00           C
ATOM   4514  HA  ASN   299     -10.394   5.273 -46.263  1.00  0.00           H
ATOM   4515  CB  ASN   299     -11.130   5.908 -48.181  1.00  0.00           C
ATOM   4516  HB2 ASN   299     -11.423   4.890 -48.431  1.00  0.00           H
ATOM   4517  HB3 ASN   299     -11.900   6.580 -48.564  1.00  0.00           H
ATOM   4518  CG  ASN   299      -9.805   6.177 -48.890  1.00  0.00           C
ATOM   4519  OD1 ASN   299      -8.787   5.569 -48.569  1.00  0.00           O
ATOM   4520  ND2 ASN   299      -9.825   7.088 -49.865  1.00  0.00           N
ATOM   4521 HD21 ASN   299      -8.979   7.301 -50.375  1.00  0.00           H
ATOM   4522 HD22 ASN   299     -10.687   7.561 -50.096  1.00  0.00           H
ATOM   4523  C   ASN   299     -10.549   7.405 -46.153  1.00  0.00           C
ATOM   4524  O   ASN   299     -10.355   8.342 -46.927  1.00  0.00           O
ATOM   4525  N   TRP   300     -10.372   7.504 -44.829  1.00  0.00           N
ATOM   4526  H   TRP   300     -10.573   6.695 -44.260  1.00  0.00           H
ATOM   4527  CA  TRP   300      -9.896   8.689 -44.117  1.00  0.00           C
ATOM   4528  HA  TRP   300     -10.223   9.580 -44.653  1.00  0.00           H
ATOM   4529  CB  TRP   300     -10.530   8.708 -42.722  1.00  0.00           C
ATOM   4530  HB2 TRP   300     -10.089   7.906 -42.127  1.00  0.00           H
ATOM   4531  HB3 TRP   300     -10.286   9.654 -42.240  1.00  0.00           H
ATOM   4532  CG  TRP   300     -12.018   8.541 -42.703  1.00  0.00           C
ATOM   4533  CD1 TRP   300     -12.701   7.312 -42.426  1.00  0.00           C
ATOM   4534  HD1 TRP   300     -12.217   6.378 -42.182  1.00  0.00           H
ATOM   4535  NE1 TRP   300     -14.162   7.500 -42.539  1.00  0.00           N
ATOM   4536  HE1 TRP   300     -14.837   6.767 -42.374  1.00  0.00           H
ATOM   4537  CE2 TRP   300     -14.449   8.905 -42.893  1.00  0.00           C
ATOM   4538  CZ2 TRP   300     -15.642   9.615 -43.069  1.00  0.00           C
ATOM   4539  HZ2 TRP   300     -16.593   9.120 -42.939  1.00  0.00           H
ATOM   4540  CH2 TRP   300     -15.589  10.973 -43.419  1.00  0.00           C
ATOM   4541  HH2 TRP   300     -16.507  11.519 -43.549  1.00  0.00           H
ATOM   4542  CZ3 TRP   300     -14.358  11.632 -43.590  1.00  0.00           C
ATOM   4543  HZ3 TRP   300     -14.350  12.679 -43.852  1.00  0.00           H
ATOM   4544  CE3 TRP   300     -13.137  10.960 -43.386  1.00  0.00           C
ATOM   4545  HE3 TRP   300     -12.208  11.499 -43.491  1.00  0.00           H
ATOM   4546  CD2 TRP   300     -13.114   9.599 -43.025  1.00  0.00           C
ATOM   4547  C   TRP   300      -8.365   8.692 -44.016  1.00  0.00           C
ATOM   4548  O   TRP   300      -7.740   7.637 -44.141  1.00  0.00           O
ATOM   4549  N   PHE   301      -7.772   9.869 -43.750  1.00  0.00           N
ATOM   4550  H   PHE   301      -8.346  10.695 -43.653  1.00  0.00           H
ATOM   4551  CA  PHE   301      -6.334  10.031 -43.536  1.00  0.00           C
ATOM   4552  HA  PHE   301      -5.804   9.561 -44.365  1.00  0.00           H
ATOM   4553  CB  PHE   301      -5.957  11.525 -43.514  1.00  0.00           C
ATOM   4554  HB2 PHE   301      -6.401  11.986 -42.632  1.00  0.00           H
ATOM   4555  HB3 PHE   301      -4.875  11.598 -43.400  1.00  0.00           H
ATOM   4556  CG  PHE   301      -6.350  12.351 -44.729  1.00  0.00           C
ATOM   4557  CD1 PHE   301      -5.839  12.033 -46.002  1.00  0.00           C
ATOM   4558  HD1 PHE   301      -5.193  11.176 -46.133  1.00  0.00           H
ATOM   4559  CE1 PHE   301      -6.157  12.841 -47.108  1.00  0.00           C
ATOM   4560  HE1 PHE   301      -5.767  12.600 -48.081  1.00  0.00           H
ATOM   4561  CZ  PHE   301      -6.984  13.965 -46.955  1.00  0.00           C
ATOM   4562  HZ  PHE   301      -7.223  14.581 -47.808  1.00  0.00           H
ATOM   4563  CE2 PHE   301      -7.500  14.283 -45.689  1.00  0.00           C
ATOM   4564  HE2 PHE   301      -8.136  15.148 -45.567  1.00  0.00           H
ATOM   4565  CD2 PHE   301      -7.179  13.483 -44.579  1.00  0.00           C
ATOM   4566  HD2 PHE   301      -7.560  13.755 -43.607  1.00  0.00           H
ATOM   4567  C   PHE   301      -5.920   9.345 -42.222  1.00  0.00           C
ATOM   4568  O   PHE   301      -6.112   9.901 -41.142  1.00  0.00           O
ATOM   4569  N   ASP   302      -5.374   8.125 -42.326  1.00  0.00           N
ATOM   4570  H   ASP   302      -5.271   7.730 -43.249  1.00  0.00           H
ATOM   4571  CA  ASP   302      -4.876   7.309 -41.222  1.00  0.00           C
ATOM   4572  HA  ASP   302      -4.184   7.907 -40.630  1.00  0.00           H
ATOM   4573  CB  ASP   302      -6.052   6.853 -40.331  1.00  0.00           C
ATOM   4574  HB2 ASP   302      -6.541   7.723 -39.894  1.00  0.00           H
ATOM   4575  HB3 ASP   302      -6.790   6.333 -40.946  1.00  0.00           H
ATOM   4576  CG  ASP   302      -5.617   5.942 -39.181  1.00  0.00           C
ATOM   4577  OD1 ASP   302      -4.750   6.383 -38.394  1.00  0.00           O
ATOM   4578  OD2 ASP   302      -6.171   4.825 -39.096  1.00  0.00           O
ATOM   4579  C   ASP   302      -4.184   6.064 -41.809  1.00  0.00           C
ATOM   4580  O   ASP   302      -4.812   5.370 -42.610  1.00  0.00           O
ATOM   4581  N   PRO   303      -2.951   5.707 -41.396  1.00  0.00           N
ATOM   4582  CD  PRO   303      -2.356   4.342 -41.742  1.00  0.00           C
ATOM   4583  HD2 PRO   303      -2.148   4.283 -42.810  1.00  0.00           H
ATOM   4584  HD3 PRO   303      -3.053   3.554 -41.456  1.00  0.00           H
ATOM   4585  CG  PRO   303      -0.993   4.180 -40.915  1.00  0.00           C
ATOM   4586  HG2 PRO   303      -0.152   4.117 -41.606  1.00  0.00           H
ATOM   4587  HG3 PRO   303      -1.035   3.292 -40.287  1.00  0.00           H
ATOM   4588  CB  PRO   303      -0.850   5.490 -40.010  1.00  0.00           C
ATOM   4589  HB2 PRO   303       0.140   5.933 -40.131  1.00  0.00           H
ATOM   4590  HB3 PRO   303      -1.006   5.222 -38.965  1.00  0.00           H
ATOM   4591  CA  PRO   303      -2.015   6.497 -40.473  1.00  0.00           C
ATOM   4592  HA  PRO   303      -2.554   6.839 -39.591  1.00  0.00           H
ATOM   4593  C   PRO   303      -1.396   7.702 -41.188  1.00  0.00           C
ATOM   4594  O   PRO   303      -1.372   7.765 -42.416  1.00  0.00           O
ATOM   4595  N   TRP   304      -0.853   8.624 -40.382  1.00  0.00           N
ATOM   4596  H   TRP   304      -0.936   8.489 -39.385  1.00  0.00           H
ATOM   4597  CA  TRP   304      -0.007   9.734 -40.808  1.00  0.00           C
ATOM   4598  HA  TRP   304      -0.180   9.946 -41.864  1.00  0.00           H
ATOM   4599  CB  TRP   304      -0.366  10.986 -39.996  1.00  0.00           C
ATOM   4600  HB2 TRP   304      -0.252  10.766 -38.933  1.00  0.00           H
ATOM   4601  HB3 TRP   304       0.354  11.767 -40.242  1.00  0.00           H
ATOM   4602  CG  TRP   304      -1.734  11.556 -40.217  1.00  0.00           C
ATOM   4603  CD1 TRP   304      -2.955  11.029 -39.681  1.00  0.00           C
ATOM   4604  HD1 TRP   304      -3.028  10.152 -39.055  1.00  0.00           H
ATOM   4605  NE1 TRP   304      -4.101  11.865 -40.095  1.00  0.00           N
ATOM   4606  HE1 TRP   304      -5.057  11.677 -39.831  1.00  0.00           H
ATOM   4607  CE2 TRP   304      -3.619  12.973 -40.945  1.00  0.00           C
ATOM   4608  CZ2 TRP   304      -4.271  14.034 -41.590  1.00  0.00           C
ATOM   4609  HZ2 TRP   304      -5.343  14.143 -41.515  1.00  0.00           H
ATOM   4610  CH2 TRP   304      -3.514  14.963 -42.323  1.00  0.00           C
ATOM   4611  HH2 TRP   304      -4.011  15.791 -42.803  1.00  0.00           H
ATOM   4612  CZ3 TRP   304      -2.114  14.844 -42.416  1.00  0.00           C
ATOM   4613  HZ3 TRP   304      -1.552  15.589 -42.957  1.00  0.00           H
ATOM   4614  CE3 TRP   304      -1.427  13.786 -41.795  1.00  0.00           C
ATOM   4615  HE3 TRP   304      -0.353  13.723 -41.878  1.00  0.00           H
ATOM   4616  CD2 TRP   304      -2.121  12.816 -41.047  1.00  0.00           C
ATOM   4617  C   TRP   304       1.474   9.384 -40.603  1.00  0.00           C
ATOM   4618  O   TRP   304       1.823   8.652 -39.674  1.00  0.00           O
ATOM   4619  N   GLY   305       2.342   9.966 -41.442  1.00  0.00           N
ATOM   4620  H   GLY   305       1.978  10.540 -42.188  1.00  0.00           H
ATOM   4621  CA  GLY   305       3.784  10.012 -41.232  1.00  0.00           C
ATOM   4622  HA2 GLY   305       4.117   9.094 -40.747  1.00  0.00           H
ATOM   4623  HA3 GLY   305       4.287  10.087 -42.195  1.00  0.00           H
ATOM   4624  C   GLY   305       4.172  11.207 -40.359  1.00  0.00           C
ATOM   4625  O   GLY   305       3.366  12.114 -40.146  1.00  0.00           O
ATOM   4626  N   GLN   306       5.413  11.198 -39.852  1.00  0.00           N
ATOM   4627  H   GLN   306       6.027  10.429 -40.078  1.00  0.00           H
ATOM   4628  CA  GLN   306       5.924  12.205 -38.921  1.00  0.00           C
ATOM   4629  HA  GLN   306       5.138  12.363 -38.181  1.00  0.00           H
ATOM   4630  CB  GLN   306       7.143  11.649 -38.154  1.00  0.00           C
ATOM   4631  HB2 GLN   306       6.982  10.593 -37.930  1.00  0.00           H
ATOM   4632  HB3 GLN   306       7.180  12.170 -37.197  1.00  0.00           H
ATOM   4633  CG  GLN   306       8.531  11.826 -38.804  1.00  0.00           C
ATOM   4634  HG2 GLN   306       8.713  12.887 -38.980  1.00  0.00           H
ATOM   4635  HG3 GLN   306       9.283  11.498 -38.085  1.00  0.00           H
ATOM   4636  CD  GLN   306       8.770  11.052 -40.104  1.00  0.00           C
ATOM   4637  OE1 GLN   306       8.087  10.081 -40.421  1.00  0.00           O
ATOM   4638  NE2 GLN   306       9.786  11.479 -40.857  1.00  0.00           N
ATOM   4639 HE21 GLN   306      10.004  11.010 -41.724  1.00  0.00           H
ATOM   4640 HE22 GLN   306      10.332  12.277 -40.564  1.00  0.00           H
ATOM   4641  C   GLN   306       6.206  13.572 -39.575  1.00  0.00           C
ATOM   4642  O   GLN   306       6.454  14.541 -38.857  1.00  0.00           O
ATOM   4643  N   GLY   307       6.155  13.656 -40.914  1.00  0.00           N
ATOM   4644  H   GLY   307       5.945  12.821 -41.442  1.00  0.00           H
ATOM   4645  CA  GLY   307       6.352  14.877 -41.682  1.00  0.00           C
ATOM   4646  HA2 GLY   307       5.793  14.791 -42.612  1.00  0.00           H
ATOM   4647  HA3 GLY   307       5.953  15.730 -41.134  1.00  0.00           H
ATOM   4648  C   GLY   307       7.820  15.146 -42.010  1.00  0.00           C
ATOM   4649  O   GLY   307       8.726  14.539 -41.437  1.00  0.00           O
ATOM   4650  N   THR   308       8.029  16.086 -42.941  1.00  0.00           N
ATOM   4651  H   THR   308       7.229  16.528 -43.370  1.00  0.00           H
ATOM   4652  CA  THR   308       9.340  16.577 -43.344  1.00  0.00           C
ATOM   4653  HA  THR   308       9.982  16.567 -42.462  1.00  0.00           H
ATOM   4654  CB  THR   308       9.975  15.629 -44.387  1.00  0.00           C
ATOM   4655  HB  THR   308      10.019  14.629 -43.954  1.00  0.00           H
ATOM   4656  CG2 THR   308       9.227  15.530 -45.727  1.00  0.00           C
ATOM   4657 HG21 THR   308       9.267  16.479 -46.262  1.00  0.00           H
ATOM   4658 HG22 THR   308       9.691  14.761 -46.344  1.00  0.00           H
ATOM   4659 HG23 THR   308       8.187  15.253 -45.558  1.00  0.00           H
ATOM   4660  OG1 THR   308      11.300  16.044 -44.645  1.00  0.00           O
ATOM   4661  HG1 THR   308      11.722  15.385 -45.201  1.00  0.00           H
ATOM   4662  C   THR   308       9.205  18.033 -43.811  1.00  0.00           C
ATOM   4663  O   THR   308       8.380  18.345 -44.671  1.00  0.00           O
ATOM   4664  N   LEU   309      10.016  18.922 -43.218  1.00  0.00           N
ATOM   4665  H   LEU   309      10.670  18.597 -42.520  1.00  0.00           H
ATOM   4666  CA  LEU   309      10.008  20.353 -43.502  1.00  0.00           C
ATOM   4667  HA  LEU   309       8.971  20.681 -43.547  1.00  0.00           H
ATOM   4668  CB  LEU   309      10.697  21.118 -42.354  1.00  0.00           C
ATOM   4669  HB2 LEU   309      10.151  20.923 -41.430  1.00  0.00           H
ATOM   4670  HB3 LEU   309      11.703  20.713 -42.237  1.00  0.00           H
ATOM   4671  CG  LEU   309      10.813  22.648 -42.555  1.00  0.00           C
ATOM   4672  HG  LEU   309      11.363  22.848 -43.474  1.00  0.00           H
ATOM   4673  CD1 LEU   309       9.447  23.352 -42.642  1.00  0.00           C
ATOM   4674 HD11 LEU   309       8.900  23.224 -41.709  1.00  0.00           H
ATOM   4675 HD12 LEU   309       9.595  24.418 -42.821  1.00  0.00           H
ATOM   4676 HD13 LEU   309       8.857  22.949 -43.463  1.00  0.00           H
ATOM   4677  CD2 LEU   309      11.619  23.260 -41.400  1.00  0.00           C
ATOM   4678 HD21 LEU   309      12.609  22.807 -41.358  1.00  0.00           H
ATOM   4679 HD22 LEU   309      11.734  24.333 -41.557  1.00  0.00           H
ATOM   4680 HD23 LEU   309      11.107  23.090 -40.452  1.00  0.00           H
ATOM   4681  C   LEU   309      10.670  20.636 -44.852  1.00  0.00           C
ATOM   4682  O   LEU   309      11.695  20.043 -45.184  1.00  0.00           O
ATOM   4683  N   VAL   310      10.088  21.590 -45.586  1.00  0.00           N
ATOM   4684  H   VAL   310       9.242  22.012 -45.229  1.00  0.00           H
ATOM   4685  CA  VAL   310      10.623  22.173 -46.809  1.00  0.00           C
ATOM   4686  HA  VAL   310      11.630  21.791 -46.981  1.00  0.00           H
ATOM   4687  CB  VAL   310       9.745  21.783 -48.019  1.00  0.00           C
ATOM   4688  HB  VAL   310       8.716  22.072 -47.806  1.00  0.00           H
ATOM   4689  CG1 VAL   310      10.176  22.497 -49.313  1.00  0.00           C
ATOM   4690 HG11 VAL   310      11.228  22.297 -49.520  1.00  0.00           H
ATOM   4691 HG12 VAL   310       9.572  22.145 -50.150  1.00  0.00           H
ATOM   4692 HG13 VAL   310      10.026  23.573 -49.218  1.00  0.00           H
ATOM   4693  CG2 VAL   310       9.786  20.265 -48.253  1.00  0.00           C
ATOM   4694 HG21 VAL   310       9.433  19.727 -47.373  1.00  0.00           H
ATOM   4695 HG22 VAL   310       9.137  20.005 -49.087  1.00  0.00           H
ATOM   4696 HG23 VAL   310      10.805  19.953 -48.478  1.00  0.00           H
ATOM   4697  C   VAL   310      10.713  23.687 -46.596  1.00  0.00           C
ATOM   4698  O   VAL   310       9.809  24.292 -46.016  1.00  0.00           O
ATOM   4699  N   THR   311      11.810  24.283 -47.081  1.00  0.00           N
ATOM   4700  H   THR   311      12.497  23.715 -47.555  1.00  0.00           H
ATOM   4701  CA  THR   311      12.121  25.700 -46.935  1.00  0.00           C
ATOM   4702  HA  THR   311      11.221  26.238 -46.642  1.00  0.00           H
ATOM   4703  CB  THR   311      13.177  25.894 -45.829  1.00  0.00           C
ATOM   4704  HB  THR   311      14.063  25.308 -46.078  1.00  0.00           H
ATOM   4705  CG2 THR   311      13.596  27.361 -45.662  1.00  0.00           C
ATOM   4706 HG21 THR   311      12.717  27.982 -45.485  1.00  0.00           H
ATOM   4707 HG22 THR   311      14.279  27.453 -44.817  1.00  0.00           H
ATOM   4708 HG23 THR   311      14.109  27.710 -46.558  1.00  0.00           H
ATOM   4709  OG1 THR   311      12.669  25.434 -44.590  1.00  0.00           O
ATOM   4710  HG1 THR   311      13.368  25.493 -43.934  1.00  0.00           H
ATOM   4711  C   THR   311      12.572  26.245 -48.291  1.00  0.00           C
ATOM   4712  O   THR   311      13.345  25.595 -48.996  1.00  0.00           O
ATOM   4713  N   VAL   312      12.077  27.442 -48.640  1.00  0.00           N
ATOM   4714  H   VAL   312      11.460  27.920 -47.999  1.00  0.00           H
ATOM   4715  CA  VAL   312      12.282  28.065 -49.943  1.00  0.00           C
ATOM   4716  HA  VAL   312      13.165  27.620 -50.392  1.00  0.00           H
ATOM   4717  CB  VAL   312      11.088  27.813 -50.896  1.00  0.00           C
ATOM   4718  HB  VAL   312      10.252  28.432 -50.571  1.00  0.00           H
ATOM   4719  CG1 VAL   312      11.477  28.236 -52.322  1.00  0.00           C
ATOM   4720 HG11 VAL   312      12.338  27.660 -52.662  1.00  0.00           H
ATOM   4721 HG12 VAL   312      10.648  28.057 -53.002  1.00  0.00           H
ATOM   4722 HG13 VAL   312      11.721  29.298 -52.350  1.00  0.00           H
ATOM   4723  CG2 VAL   312      10.597  26.353 -50.924  1.00  0.00           C
ATOM   4724 HG21 VAL   312      10.202  26.067 -49.948  1.00  0.00           H
ATOM   4725 HG22 VAL   312       9.791  26.246 -51.650  1.00  0.00           H
ATOM   4726 HG23 VAL   312      11.414  25.685 -51.194  1.00  0.00           H
ATOM   4727  C   VAL   312      12.564  29.559 -49.757  1.00  0.00           C
ATOM   4728  O   VAL   312      11.692  30.250 -49.183  1.00  0.00           O
ATOM   4729  OXT VAL   312      13.654  29.986 -50.197  1.00  0.00           O
TER    4730      VAL   312
ATOM   4731  N   ASP   313     -18.165  22.854 -54.841  1.00  0.00           N
ATOM   4732  H1  ASP   313     -18.925  23.450 -55.138  1.00  0.00           H
ATOM   4733  H2  ASP   313     -18.540  22.024 -54.406  1.00  0.00           H
ATOM   4734  H3  ASP   313     -17.607  22.595 -55.642  1.00  0.00           H
ATOM   4735  CA  ASP   313     -17.328  23.580 -53.872  1.00  0.00           C
ATOM   4736  HA  ASP   313     -16.519  22.916 -53.567  1.00  0.00           H
ATOM   4737  CB  ASP   313     -16.694  24.823 -54.517  1.00  0.00           C
ATOM   4738  HB2 ASP   313     -16.087  24.508 -55.367  1.00  0.00           H
ATOM   4739  HB3 ASP   313     -17.483  25.478 -54.894  1.00  0.00           H
ATOM   4740  CG  ASP   313     -15.817  25.612 -53.541  1.00  0.00           C
ATOM   4741  OD1 ASP   313     -14.599  25.331 -53.513  1.00  0.00           O
ATOM   4742  OD2 ASP   313     -16.373  26.489 -52.844  1.00  0.00           O
ATOM   4743  C   ASP   313     -18.143  23.935 -52.630  1.00  0.00           C
ATOM   4744  O   ASP   313     -19.083  24.727 -52.710  1.00  0.00           O
ATOM   4745  N   VAL   314     -17.753  23.351 -51.489  1.00  0.00           N
ATOM   4746  H   VAL   314     -16.986  22.695 -51.515  1.00  0.00           H
ATOM   4747  CA  VAL   314     -18.296  23.673 -50.174  1.00  0.00           C
ATOM   4748  HA  VAL   314     -19.090  24.413 -50.285  1.00  0.00           H
ATOM   4749  CB  VAL   314     -18.921  22.429 -49.503  1.00  0.00           C
ATOM   4750  HB  VAL   314     -18.159  21.659 -49.398  1.00  0.00           H
ATOM   4751  CG1 VAL   314     -19.448  22.773 -48.098  1.00  0.00           C
ATOM   4752 HG11 VAL   314     -20.145  23.610 -48.150  1.00  0.00           H
ATOM   4753 HG12 VAL   314     -19.959  21.912 -47.673  1.00  0.00           H
ATOM   4754 HG13 VAL   314     -18.621  23.032 -47.436  1.00  0.00           H
ATOM   4755  CG2 VAL   314     -20.062  21.845 -50.350  1.00  0.00           C
ATOM   4756 HG21 VAL   314     -19.674  21.459 -51.292  1.00  0.00           H
ATOM   4757 HG22 VAL   314     -20.542  21.024 -49.816  1.00  0.00           H
ATOM   4758 HG23 VAL   314     -20.798  22.620 -50.558  1.00  0.00           H
ATOM   4759  C   VAL   314     -17.183  24.297 -49.330  1.00  0.00           C
ATOM   4760  O   VAL   314     -16.113  23.708 -49.170  1.00  0.00           O
ATOM   4761  N   VAL   315     -17.473  25.479 -48.774  1.00  0.00           N
ATOM   4762  H   VAL   315     -18.372  25.896 -48.969  1.00  0.00           H
ATOM   4763  CA  VAL   315     -16.645  26.154 -47.781  1.00  0.00           C
ATOM   4764  HA  VAL   315     -15.610  25.830 -47.903  1.00  0.00           H
ATOM   4765  CB  VAL   315     -16.690  27.684 -47.999  1.00  0.00           C
ATOM   4766  HB  VAL   315     -17.728  28.017 -47.956  1.00  0.00           H
ATOM   4767  CG1 VAL   315     -15.900  28.444 -46.920  1.00  0.00           C
ATOM   4768 HG11 VAL   315     -14.871  28.082 -46.883  1.00  0.00           H
ATOM   4769 HG12 VAL   315     -15.894  29.511 -47.145  1.00  0.00           H
ATOM   4770 HG13 VAL   315     -16.365  28.309 -45.943  1.00  0.00           H
ATOM   4771  CG2 VAL   315     -16.117  28.054 -49.380  1.00  0.00           C
ATOM   4772 HG21 VAL   315     -16.721  27.612 -50.173  1.00  0.00           H
ATOM   4773 HG22 VAL   315     -16.128  29.137 -49.510  1.00  0.00           H
ATOM   4774 HG23 VAL   315     -15.092  27.694 -49.470  1.00  0.00           H
ATOM   4775  C   VAL   315     -17.124  25.728 -46.388  1.00  0.00           C
ATOM   4776  O   VAL   315     -18.325  25.575 -46.160  1.00  0.00           O
ATOM   4777  N   MET   316     -16.172  25.549 -45.462  1.00  0.00           N
ATOM   4778  H   MET   316     -15.207  25.707 -45.717  1.00  0.00           H
ATOM   4779  CA  MET   316     -16.428  25.088 -44.105  1.00  0.00           C
ATOM   4780  HA  MET   316     -17.444  25.371 -43.829  1.00  0.00           H
ATOM   4781  CB  MET   316     -16.336  23.554 -44.083  1.00  0.00           C
ATOM   4782  HB2 MET   316     -16.948  23.159 -44.894  1.00  0.00           H
ATOM   4783  HB3 MET   316     -15.302  23.255 -44.256  1.00  0.00           H
ATOM   4784  CG  MET   316     -16.819  22.928 -42.773  1.00  0.00           C
ATOM   4785  HG2 MET   316     -16.203  23.310 -41.959  1.00  0.00           H
ATOM   4786  HG3 MET   316     -17.852  23.226 -42.590  1.00  0.00           H
ATOM   4787  SD  MET   316     -16.722  21.114 -42.760  1.00  0.00           S
ATOM   4788  CE  MET   316     -18.129  20.665 -43.813  1.00  0.00           C
ATOM   4789  HE1 MET   316     -18.077  21.200 -44.760  1.00  0.00           H
ATOM   4790  HE2 MET   316     -18.109  19.594 -44.009  1.00  0.00           H
ATOM   4791  HE3 MET   316     -19.058  20.904 -43.300  1.00  0.00           H
ATOM   4792  C   MET   316     -15.454  25.780 -43.144  1.00  0.00           C
ATOM   4793  O   MET   316     -14.253  25.845 -43.410  1.00  0.00           O
ATOM   4794  N   THR   317     -15.998  26.313 -42.041  1.00  0.00           N
ATOM   4795  H   THR   317     -16.987  26.180 -41.888  1.00  0.00           H
ATOM   4796  CA  THR   317     -15.336  27.257 -41.145  1.00  0.00           C
ATOM   4797  HA  THR   317     -14.256  27.205 -41.298  1.00  0.00           H
ATOM   4798  CB  THR   317     -15.803  28.690 -41.476  1.00  0.00           C
ATOM   4799  HB  THR   317     -16.893  28.722 -41.430  1.00  0.00           H
ATOM   4800  CG2 THR   317     -15.254  29.745 -40.504  1.00  0.00           C
ATOM   4801 HG21 THR   317     -14.167  29.679 -40.455  1.00  0.00           H
ATOM   4802 HG22 THR   317     -15.540  30.741 -40.843  1.00  0.00           H
ATOM   4803 HG23 THR   317     -15.671  29.591 -39.509  1.00  0.00           H
ATOM   4804  OG1 THR   317     -15.405  29.042 -42.787  1.00  0.00           O
ATOM   4805  HG1 THR   317     -15.796  29.891 -43.006  1.00  0.00           H
ATOM   4806  C   THR   317     -15.637  26.882 -39.692  1.00  0.00           C
ATOM   4807  O   THR   317     -16.788  26.629 -39.335  1.00  0.00           O
ATOM   4808  N   GLN   318     -14.585  26.878 -38.863  1.00  0.00           N
ATOM   4809  H   GLN   318     -13.677  27.120 -39.234  1.00  0.00           H
ATOM   4810  CA  GLN   318     -14.635  26.499 -37.456  1.00  0.00           C
ATOM   4811  HA  GLN   318     -15.519  25.884 -37.287  1.00  0.00           H
ATOM   4812  CB  GLN   318     -13.405  25.652 -37.101  1.00  0.00           C
ATOM   4813  HB2 GLN   318     -12.495  26.220 -37.303  1.00  0.00           H
ATOM   4814  HB3 GLN   318     -13.446  25.418 -36.038  1.00  0.00           H
ATOM   4815  CG  GLN   318     -13.379  24.338 -37.893  1.00  0.00           C
ATOM   4816  HG2 GLN   318     -14.290  23.788 -37.664  1.00  0.00           H
ATOM   4817  HG3 GLN   318     -13.360  24.550 -38.963  1.00  0.00           H
ATOM   4818  CD  GLN   318     -12.178  23.459 -37.550  1.00  0.00           C
ATOM   4819  OE1 GLN   318     -11.390  23.125 -38.431  1.00  0.00           O
ATOM   4820  NE2 GLN   318     -12.029  23.087 -36.276  1.00  0.00           N
ATOM   4821 HE21 GLN   318     -11.249  22.505 -36.007  1.00  0.00           H
ATOM   4822 HE22 GLN   318     -12.701  23.385 -35.582  1.00  0.00           H
ATOM   4823  C   GLN   318     -14.736  27.726 -36.546  1.00  0.00           C
ATOM   4824  O   GLN   318     -14.295  28.819 -36.906  1.00  0.00           O
ATOM   4825  N   SER   319     -15.298  27.512 -35.348  1.00  0.00           N
ATOM   4826  H   SER   319     -15.635  26.585 -35.129  1.00  0.00           H
ATOM   4827  CA  SER   319     -15.425  28.519 -34.302  1.00  0.00           C
ATOM   4828  HA  SER   319     -14.552  29.166 -34.362  1.00  0.00           H
ATOM   4829  CB  SER   319     -16.669  29.388 -34.549  1.00  0.00           C
ATOM   4830  HB2 SER   319     -16.592  29.859 -35.530  1.00  0.00           H
ATOM   4831  HB3 SER   319     -16.713  30.171 -33.793  1.00  0.00           H
ATOM   4832  OG  SER   319     -17.863  28.635 -34.493  1.00  0.00           O
ATOM   4833  HG  SER   319     -18.604  29.226 -34.644  1.00  0.00           H
ATOM   4834  C   SER   319     -15.476  27.849 -32.915  1.00  0.00           C
ATOM   4835  O   SER   319     -15.988  26.736 -32.796  1.00  0.00           O
ATOM   4836  N   PRO   320     -14.986  28.513 -31.851  1.00  0.00           N
ATOM   4837  CD  PRO   320     -15.125  27.995 -30.418  1.00  0.00           C
ATOM   4838  HD2 PRO   320     -14.633  27.027 -30.314  1.00  0.00           H
ATOM   4839  HD3 PRO   320     -16.182  27.904 -30.167  1.00  0.00           H
ATOM   4840  CG  PRO   320     -14.432  29.071 -29.449  1.00  0.00           C
ATOM   4841  HG2 PRO   320     -13.497  28.657 -29.072  1.00  0.00           H
ATOM   4842  HG3 PRO   320     -15.088  29.335 -28.618  1.00  0.00           H
ATOM   4843  CB  PRO   320     -14.111  30.348 -30.362  1.00  0.00           C
ATOM   4844  HB2 PRO   320     -13.135  30.773 -30.137  1.00  0.00           H
ATOM   4845  HB3 PRO   320     -14.883  31.099 -30.193  1.00  0.00           H
ATOM   4846  CA  PRO   320     -14.215  29.841 -31.884  1.00  0.00           C
ATOM   4847  HA  PRO   320     -14.752  30.584 -32.475  1.00  0.00           H
ATOM   4848  C   PRO   320     -12.812  29.627 -32.472  1.00  0.00           C
ATOM   4849  O   PRO   320     -12.377  28.489 -32.654  1.00  0.00           O
ATOM   4850  N   GLY   321     -12.092  30.725 -32.748  1.00  0.00           N
ATOM   4851  H   GLY   321     -12.494  31.636 -32.580  1.00  0.00           H
ATOM   4852  CA  GLY   321     -10.711  30.673 -33.221  1.00  0.00           C
ATOM   4853  HA2 GLY   321     -10.664  30.074 -34.131  1.00  0.00           H
ATOM   4854  HA3 GLY   321     -10.391  31.689 -33.453  1.00  0.00           H
ATOM   4855  C   GLY   321      -9.758  30.087 -32.171  1.00  0.00           C
ATOM   4856  O   GLY   321      -8.839  29.352 -32.532  1.00  0.00           O
ATOM   4857  N   THR   322     -10.024  30.361 -30.883  1.00  0.00           N
ATOM   4858  H   THR   322     -10.803  30.969 -30.676  1.00  0.00           H
ATOM   4859  CA  THR   322      -9.337  29.780 -29.732  1.00  0.00           C
ATOM   4860  HA  THR   322      -8.920  28.817 -30.028  1.00  0.00           H
ATOM   4861  CB  THR   322      -8.178  30.674 -29.231  1.00  0.00           C
ATOM   4862  HB  THR   322      -7.675  30.135 -28.427  1.00  0.00           H
ATOM   4863  CG2 THR   322      -7.126  31.004 -30.299  1.00  0.00           C
ATOM   4864 HG21 THR   322      -7.553  31.645 -31.070  1.00  0.00           H
ATOM   4865 HG22 THR   322      -6.287  31.522 -29.833  1.00  0.00           H
ATOM   4866 HG23 THR   322      -6.757  30.088 -30.758  1.00  0.00           H
ATOM   4867  OG1 THR   322      -8.669  31.887 -28.694  1.00  0.00           O
ATOM   4868  HG1 THR   322      -7.939  32.353 -28.280  1.00  0.00           H
ATOM   4869  C   THR   322     -10.356  29.531 -28.613  1.00  0.00           C
ATOM   4870  O   THR   322     -11.286  30.315 -28.419  1.00  0.00           O
ATOM   4871  N   LEU   323     -10.142  28.446 -27.858  1.00  0.00           N
ATOM   4872  H   LEU   323      -9.346  27.863 -28.070  1.00  0.00           H
ATOM   4873  CA  LEU   323     -10.977  28.023 -26.739  1.00  0.00           C
ATOM   4874  HA  LEU   323     -11.740  28.780 -26.559  1.00  0.00           H
ATOM   4875  CB  LEU   323     -11.676  26.700 -27.108  1.00  0.00           C
ATOM   4876  HB2 LEU   323     -12.211  26.842 -28.049  1.00  0.00           H
ATOM   4877  HB3 LEU   323     -10.907  25.946 -27.277  1.00  0.00           H
ATOM   4878  CG  LEU   323     -12.665  26.148 -26.059  1.00  0.00           C
ATOM   4879  HG  LEU   323     -12.135  25.971 -25.123  1.00  0.00           H
ATOM   4880  CD1 LEU   323     -13.833  27.112 -25.790  1.00  0.00           C
ATOM   4881 HD11 LEU   323     -14.351  27.343 -26.721  1.00  0.00           H
ATOM   4882 HD12 LEU   323     -14.537  26.656 -25.094  1.00  0.00           H
ATOM   4883 HD13 LEU   323     -13.466  28.036 -25.343  1.00  0.00           H
ATOM   4884  CD2 LEU   323     -13.222  24.803 -26.552  1.00  0.00           C
ATOM   4885 HD21 LEU   323     -12.412  24.082 -26.658  1.00  0.00           H
ATOM   4886 HD22 LEU   323     -13.944  24.411 -25.835  1.00  0.00           H
ATOM   4887 HD23 LEU   323     -13.714  24.930 -27.517  1.00  0.00           H
ATOM   4888  C   LEU   323     -10.100  27.911 -25.491  1.00  0.00           C
ATOM   4889  O   LEU   323      -8.963  27.452 -25.579  1.00  0.00           O
ATOM   4890  N   SER   324     -10.632  28.329 -24.334  1.00  0.00           N
ATOM   4891  H   SER   324     -11.576  28.686 -24.332  1.00  0.00           H
ATOM   4892  CA  SER   324      -9.914  28.349 -23.064  1.00  0.00           C
ATOM   4893  HA  SER   324      -9.056  27.679 -23.117  1.00  0.00           H
ATOM   4894  CB  SER   324      -9.391  29.761 -22.762  1.00  0.00           C
ATOM   4895  HB2 SER   324     -10.228  30.458 -22.707  1.00  0.00           H
ATOM   4896  HB3 SER   324      -8.875  29.752 -21.802  1.00  0.00           H
ATOM   4897  OG  SER   324      -8.491  30.202 -23.758  1.00  0.00           O
ATOM   4898  HG  SER   324      -8.171  31.074 -23.515  1.00  0.00           H
ATOM   4899  C   SER   324     -10.848  27.853 -21.964  1.00  0.00           C
ATOM   4900  O   SER   324     -11.851  28.500 -21.659  1.00  0.00           O
ATOM   4901  N   LEU   325     -10.499  26.696 -21.385  1.00  0.00           N
ATOM   4902  H   LEU   325      -9.649  26.245 -21.691  1.00  0.00           H
ATOM   4903  CA  LEU   325     -11.292  25.976 -20.395  1.00  0.00           C
ATOM   4904  HA  LEU   325     -11.905  26.683 -19.833  1.00  0.00           H
ATOM   4905  CB  LEU   325     -12.204  24.938 -21.080  1.00  0.00           C
ATOM   4906  HB2 LEU   325     -11.568  24.286 -21.680  1.00  0.00           H
ATOM   4907  HB3 LEU   325     -12.669  24.320 -20.311  1.00  0.00           H
ATOM   4908  CG  LEU   325     -13.315  25.504 -21.989  1.00  0.00           C
ATOM   4909  HG  LEU   325     -12.876  26.177 -22.725  1.00  0.00           H
ATOM   4910  CD1 LEU   325     -13.972  24.350 -22.755  1.00  0.00           C
ATOM   4911 HD11 LEU   325     -14.409  23.636 -22.055  1.00  0.00           H
ATOM   4912 HD12 LEU   325     -14.756  24.740 -23.405  1.00  0.00           H
ATOM   4913 HD13 LEU   325     -13.228  23.841 -23.369  1.00  0.00           H
ATOM   4914  CD2 LEU   325     -14.396  26.265 -21.205  1.00  0.00           C
ATOM   4915 HD21 LEU   325     -13.956  27.090 -20.648  1.00  0.00           H
ATOM   4916 HD22 LEU   325     -15.133  26.672 -21.899  1.00  0.00           H
ATOM   4917 HD23 LEU   325     -14.900  25.592 -20.511  1.00  0.00           H
ATOM   4918  C   LEU   325     -10.360  25.261 -19.416  1.00  0.00           C
ATOM   4919  O   LEU   325      -9.343  24.693 -19.817  1.00  0.00           O
ATOM   4920  N   SER   326     -10.750  25.250 -18.135  1.00  0.00           N
ATOM   4921  H   SER   326     -11.600  25.732 -17.879  1.00  0.00           H
ATOM   4922  CA  SER   326     -10.077  24.497 -17.082  1.00  0.00           C
ATOM   4923  HA  SER   326      -9.013  24.730 -17.124  1.00  0.00           H
ATOM   4924  CB  SER   326     -10.619  24.923 -15.711  1.00  0.00           C
ATOM   4925  HB2 SER   326     -11.686  24.708 -15.658  1.00  0.00           H
ATOM   4926  HB3 SER   326     -10.111  24.359 -14.929  1.00  0.00           H
ATOM   4927  OG  SER   326     -10.412  26.302 -15.485  1.00  0.00           O
ATOM   4928  HG  SER   326     -10.783  26.528 -14.630  1.00  0.00           H
ATOM   4929  C   SER   326     -10.289  22.986 -17.282  1.00  0.00           C
ATOM   4930  O   SER   326     -11.292  22.587 -17.875  1.00  0.00           O
ATOM   4931  N   PRO   327      -9.391  22.130 -16.761  1.00  0.00           N
ATOM   4932  CD  PRO   327      -8.047  22.502 -16.139  1.00  0.00           C
ATOM   4933  HD2 PRO   327      -8.212  23.033 -15.202  1.00  0.00           H
ATOM   4934  HD3 PRO   327      -7.469  23.125 -16.823  1.00  0.00           H
ATOM   4935  CG  PRO   327      -7.256  21.137 -15.849  1.00  0.00           C
ATOM   4936  HG2 PRO   327      -6.931  21.098 -14.809  1.00  0.00           H
ATOM   4937  HG3 PRO   327      -6.394  21.069 -16.513  1.00  0.00           H
ATOM   4938  CB  PRO   327      -8.272  19.942 -16.169  1.00  0.00           C
ATOM   4939  HB2 PRO   327      -8.509  19.407 -15.248  1.00  0.00           H
ATOM   4940  HB3 PRO   327      -7.827  19.256 -16.890  1.00  0.00           H
ATOM   4941  CA  PRO   327      -9.596  20.615 -16.782  1.00  0.00           C
ATOM   4942  HA  PRO   327      -9.695  20.298 -17.819  1.00  0.00           H
ATOM   4943  C   PRO   327     -10.856  20.222 -15.998  1.00  0.00           C
ATOM   4944  O   PRO   327     -11.194  20.851 -14.994  1.00  0.00           O
ATOM   4945  N   GLY   328     -11.537  19.171 -16.472  1.00  0.00           N
ATOM   4946  H   GLY   328     -11.189  18.711 -17.301  1.00  0.00           H
ATOM   4947  CA  GLY   328     -12.789  18.658 -15.930  1.00  0.00           C
ATOM   4948  HA2 GLY   328     -12.812  17.580 -16.087  1.00  0.00           H
ATOM   4949  HA3 GLY   328     -12.817  18.845 -14.856  1.00  0.00           H
ATOM   4950  C   GLY   328     -14.037  19.283 -16.569  1.00  0.00           C
ATOM   4951  O   GLY   328     -15.123  18.724 -16.419  1.00  0.00           O
ATOM   4952  N   GLU   329     -13.893  20.409 -17.287  1.00  0.00           N
ATOM   4953  H   GLU   329     -12.972  20.815 -17.375  1.00  0.00           H
ATOM   4954  CA  GLU   329     -14.987  21.106 -17.960  1.00  0.00           C
ATOM   4955  HA  GLU   329     -15.875  21.046 -17.328  1.00  0.00           H
ATOM   4956  CB  GLU   329     -14.646  22.596 -18.139  1.00  0.00           C
ATOM   4957  HB2 GLU   329     -13.762  22.690 -18.771  1.00  0.00           H
ATOM   4958  HB3 GLU   329     -15.480  23.085 -18.644  1.00  0.00           H
ATOM   4959  CG  GLU   329     -14.407  23.306 -16.792  1.00  0.00           C
ATOM   4960  HG2 GLU   329     -15.264  23.114 -16.144  1.00  0.00           H
ATOM   4961  HG3 GLU   329     -13.521  22.890 -16.311  1.00  0.00           H
ATOM   4962  CD  GLU   329     -14.222  24.822 -16.909  1.00  0.00           C
ATOM   4963  OE1 GLU   329     -13.883  25.300 -18.014  1.00  0.00           O
ATOM   4964  OE2 GLU   329     -14.409  25.489 -15.868  1.00  0.00           O
ATOM   4965  C   GLU   329     -15.317  20.452 -19.308  1.00  0.00           C
ATOM   4966  O   GLU   329     -14.480  19.775 -19.905  1.00  0.00           O
ATOM   4967  N   ARG   330     -16.549  20.677 -19.784  1.00  0.00           N
ATOM   4968  H   ARG   330     -17.184  21.244 -19.241  1.00  0.00           H
ATOM   4969  CA  ARG   330     -17.030  20.199 -21.073  1.00  0.00           C
ATOM   4970  HA  ARG   330     -16.530  19.260 -21.307  1.00  0.00           H
ATOM   4971  CB  ARG   330     -18.537  19.928 -20.966  1.00  0.00           C
ATOM   4972  HB2 ARG   330     -18.718  19.309 -20.085  1.00  0.00           H
ATOM   4973  HB3 ARG   330     -19.066  20.873 -20.834  1.00  0.00           H
ATOM   4974  CG  ARG   330     -19.101  19.193 -22.190  1.00  0.00           C
ATOM   4975  HG2 ARG   330     -18.922  19.776 -23.094  1.00  0.00           H
ATOM   4976  HG3 ARG   330     -18.612  18.223 -22.284  1.00  0.00           H
ATOM   4977  CD  ARG   330     -20.609  18.995 -22.008  1.00  0.00           C
ATOM   4978  HD2 ARG   330     -20.798  18.541 -21.035  1.00  0.00           H
ATOM   4979  HD3 ARG   330     -21.097  19.970 -22.025  1.00  0.00           H
ATOM   4980  NE  ARG   330     -21.189  18.163 -23.075  1.00  0.00           N
ATOM   4981  HE  ARG   330     -21.339  18.619 -23.963  1.00  0.00           H
ATOM   4982  CZ  ARG   330     -21.570  16.877 -22.957  1.00  0.00           C
ATOM   4983  NH1 ARG   330     -21.396  16.184 -21.821  1.00  0.00           N
ATOM   4984 HH11 ARG   330     -20.966  16.627 -21.021  1.00  0.00           H
ATOM   4985 HH12 ARG   330     -21.696  15.222 -21.764  1.00  0.00           H
ATOM   4986  NH2 ARG   330     -22.142  16.269 -24.004  1.00  0.00           N
ATOM   4987 HH21 ARG   330     -22.282  16.775 -24.867  1.00  0.00           H
ATOM   4988 HH22 ARG   330     -22.435  15.305 -23.930  1.00  0.00           H
ATOM   4989  C   ARG   330     -16.700  21.226 -22.160  1.00  0.00           C
ATOM   4990  O   ARG   330     -17.105  22.385 -22.061  1.00  0.00           O
ATOM   4991  N   ALA   331     -15.980  20.782 -23.200  1.00  0.00           N
ATOM   4992  H   ALA   331     -15.677  19.819 -23.211  1.00  0.00           H
ATOM   4993  CA  ALA   331     -15.630  21.599 -24.356  1.00  0.00           C
ATOM   4994  HA  ALA   331     -15.543  22.636 -24.038  1.00  0.00           H
ATOM   4995  CB  ALA   331     -14.272  21.168 -24.912  1.00  0.00           C
ATOM   4996  HB1 ALA   331     -14.375  20.202 -25.401  1.00  0.00           H
ATOM   4997  HB2 ALA   331     -13.927  21.896 -25.646  1.00  0.00           H
ATOM   4998  HB3 ALA   331     -13.538  21.103 -24.107  1.00  0.00           H
ATOM   4999  C   ALA   331     -16.705  21.525 -25.442  1.00  0.00           C
ATOM   5000  O   ALA   331     -17.472  20.563 -25.510  1.00  0.00           O
ATOM   5001  N   THR   332     -16.712  22.545 -26.310  1.00  0.00           N
ATOM   5002  H   THR   332     -16.048  23.294 -26.176  1.00  0.00           H
ATOM   5003  CA  THR   332     -17.550  22.627 -27.499  1.00  0.00           C
ATOM   5004  HA  THR   332     -17.807  21.617 -27.826  1.00  0.00           H
ATOM   5005  CB  THR   332     -18.857  23.388 -27.194  1.00  0.00           C
ATOM   5006  HB  THR   332     -18.607  24.371 -26.791  1.00  0.00           H
ATOM   5007  CG2 THR   332     -19.727  23.581 -28.443  1.00  0.00           C
ATOM   5008 HG21 THR   332     -19.948  22.615 -28.896  1.00  0.00           H
ATOM   5009 HG22 THR   332     -20.662  24.069 -28.167  1.00  0.00           H
ATOM   5010 HG23 THR   332     -19.213  24.210 -29.170  1.00  0.00           H
ATOM   5011  OG1 THR   332     -19.620  22.690 -26.229  1.00  0.00           O
ATOM   5012  HG1 THR   332     -20.377  23.229 -25.991  1.00  0.00           H
ATOM   5013  C   THR   332     -16.727  23.302 -28.598  1.00  0.00           C
ATOM   5014  O   THR   332     -16.278  24.439 -28.438  1.00  0.00           O
ATOM   5015  N   LEU   333     -16.547  22.581 -29.712  1.00  0.00           N
ATOM   5016  H   LEU   333     -16.954  21.658 -29.756  1.00  0.00           H
ATOM   5017  CA  LEU   333     -15.789  23.009 -30.877  1.00  0.00           C
ATOM   5018  HA  LEU   333     -15.495  24.055 -30.774  1.00  0.00           H
ATOM   5019  CB  LEU   333     -14.515  22.159 -31.061  1.00  0.00           C
ATOM   5020  HB2 LEU   333     -14.785  21.106 -31.130  1.00  0.00           H
ATOM   5021  HB3 LEU   333     -14.096  22.447 -32.027  1.00  0.00           H
ATOM   5022  CG  LEU   333     -13.414  22.326 -29.989  1.00  0.00           C
ATOM   5023  HG  LEU   333     -13.354  23.376 -29.697  1.00  0.00           H
ATOM   5024  CD1 LEU   333     -13.633  21.463 -28.734  1.00  0.00           C
ATOM   5025 HD11 LEU   333     -13.714  20.411 -29.010  1.00  0.00           H
ATOM   5026 HD12 LEU   333     -12.791  21.586 -28.051  1.00  0.00           H
ATOM   5027 HD13 LEU   333     -14.534  21.763 -28.208  1.00  0.00           H
ATOM   5028  CD2 LEU   333     -12.063  21.920 -30.598  1.00  0.00           C
ATOM   5029 HD21 LEU   333     -11.851  22.524 -31.478  1.00  0.00           H
ATOM   5030 HD22 LEU   333     -11.266  22.077 -29.873  1.00  0.00           H
ATOM   5031 HD23 LEU   333     -12.082  20.869 -30.885  1.00  0.00           H
ATOM   5032  C   LEU   333     -16.720  22.874 -32.080  1.00  0.00           C
ATOM   5033  O   LEU   333     -16.956  21.766 -32.559  1.00  0.00           O
ATOM   5034  N   SER   334     -17.259  24.006 -32.550  1.00  0.00           N
ATOM   5035  H   SER   334     -17.025  24.882 -32.105  1.00  0.00           H
ATOM   5036  CA  SER   334     -18.177  24.059 -33.682  1.00  0.00           C
ATOM   5037  HA  SER   334     -18.833  23.190 -33.628  1.00  0.00           H
ATOM   5038  CB  SER   334     -19.063  25.307 -33.595  1.00  0.00           C
ATOM   5039  HB2 SER   334     -18.440  26.200 -33.607  1.00  0.00           H
ATOM   5040  HB3 SER   334     -19.735  25.333 -34.453  1.00  0.00           H
ATOM   5041  OG  SER   334     -19.837  25.295 -32.414  1.00  0.00           O
ATOM   5042  HG  SER   334     -20.393  26.078 -32.406  1.00  0.00           H
ATOM   5043  C   SER   334     -17.429  24.014 -35.019  1.00  0.00           C
[truncated: 100,283 more chars]
