# Supplementary material for: Identifying vaccine escape sites via statistical comparisons of short-term molecular dynamics
Source: Biophys Rep (N Y). 2022 Apr 4;2(2):100056. doi: 10.1016/j.bpr.2022.100056 (PMC8978532; doi:10.1016/j.bpr.2022.100056)
Supplement: Data S1. Supporting data for all figures [file mmc2.zip › data_RajendranFerranBabbitt_2022/Figure S3 [heavy atom contacts]/0.4nm/COVOX222_unbound.pdb]

HELIX    1   1 TYR     33  ASN     38  1                                   6
HELIX    2   2 GLY     72  GLN     77  1                                   6
HELIX    3   3 LYS     85  TYR     89  1                                   5
SHEET    1   1 1 THR    44  TYR    48  0
SHEET    2   2 1 ASN    62  ARG    71  0
SHEET    3   3 1 GLY    99  ASN   105  0
SHEET    4   4 1 LEU   120  ARG   122  0
SHEET    5   5 1 LEU   160  SER   162  0
SHEET    6   6 1 PRO   175  GLU   184  0
ATOM      1  N   THR     1     -44.228  -2.318 -86.643  1.00  0.00           N
ATOM      2  CA  THR     1     -43.035  -2.051 -85.816  1.00  0.00           C
ATOM      3  C   THR     1     -43.439  -1.432 -84.476  1.00  0.00           C
ATOM      4  O   THR     1     -43.954  -0.314 -84.425  1.00  0.00           O
ATOM      5  CB  THR     1     -41.993  -1.190 -86.556  1.00  0.00           C
ATOM      6  CG2 THR     1     -41.395  -1.925 -87.761  1.00  0.00           C
ATOM      7  OG1 THR     1     -42.534   0.047 -86.979  1.00  0.00           O
ATOM      8  HA  THR     1     -42.566  -3.012 -85.602  1.00  0.00           H
ATOM      9  HB  THR     1     -41.183  -0.984 -85.858  1.00  0.00           H
ATOM     10  HG1 THR     1     -41.829   0.575 -87.361  1.00  0.00           H
ATOM     11 HG21 THR     1     -42.167  -2.134 -88.502  1.00  0.00           H
ATOM     12 HG22 THR     1     -40.620  -1.307 -88.217  1.00  0.00           H
ATOM     13 HG23 THR     1     -40.947  -2.863 -87.432  1.00  0.00           H
ATOM     14  H1  THR     1     -44.692  -1.446 -86.853  1.00  0.00           H
ATOM     15  H2  THR     1     -44.859  -2.923 -86.138  1.00  0.00           H
ATOM     16  H3  THR     1     -43.946  -2.766 -87.503  1.00  0.00           H
ATOM     17  N   ASN     2     -43.192  -2.180 -83.392  1.00  0.00           N
ATOM     18  CA  ASN     2     -43.409  -1.729 -82.020  1.00  0.00           C
ATOM     19  C   ASN     2     -42.339  -0.717 -81.587  1.00  0.00           C
ATOM     20  O   ASN     2     -41.268  -0.635 -82.188  1.00  0.00           O
ATOM     21  CB  ASN     2     -43.483  -2.935 -81.064  1.00  0.00           C
ATOM     22  CG  ASN     2     -42.295  -3.905 -81.133  1.00  0.00           C
ATOM     23  ND2 ASN     2     -42.573  -5.200 -80.961  1.00  0.00           N
ATOM     24  OD1 ASN     2     -41.147  -3.508 -81.329  1.00  0.00           O
ATOM     25  H   ASN     2     -42.776  -3.092 -83.513  1.00  0.00           H
ATOM     26  HA  ASN     2     -44.376  -1.225 -81.978  1.00  0.00           H
ATOM     27  HB2 ASN     2     -44.394  -3.486 -81.304  1.00  0.00           H
ATOM     28  HB3 ASN     2     -43.588  -2.580 -80.038  1.00  0.00           H
ATOM     29 HD21 ASN     2     -41.831  -5.884 -80.988  1.00  0.00           H
ATOM     30 HD22 ASN     2     -43.525  -5.493 -80.794  1.00  0.00           H
ATOM     31  N   LEU     3     -42.641   0.043 -80.527  1.00  0.00           N
ATOM     32  CA  LEU     3     -41.729   1.012 -79.928  1.00  0.00           C
ATOM     33  C   LEU     3     -40.673   0.290 -79.081  1.00  0.00           C
ATOM     34  O   LEU     3     -40.950  -0.766 -78.508  1.00  0.00           O
ATOM     35  CB  LEU     3     -42.505   2.030 -79.072  1.00  0.00           C
ATOM     36  CG  LEU     3     -43.240   3.135 -79.866  1.00  0.00           C
ATOM     37  CD1 LEU     3     -44.358   2.611 -80.784  1.00  0.00           C
ATOM     38  CD2 LEU     3     -43.838   4.145 -78.874  1.00  0.00           C
ATOM     39  H   LEU     3     -43.541  -0.072 -80.084  1.00  0.00           H
ATOM     40  HA  LEU     3     -41.226   1.551 -80.728  1.00  0.00           H
ATOM     41  HB2 LEU     3     -43.216   1.499 -78.436  1.00  0.00           H
ATOM     42  HB3 LEU     3     -41.787   2.525 -78.416  1.00  0.00           H
ATOM     43  HG  LEU     3     -42.509   3.663 -80.482  1.00  0.00           H
ATOM     44 HD11 LEU     3     -45.024   1.951 -80.227  1.00  0.00           H
ATOM     45 HD12 LEU     3     -44.937   3.444 -81.182  1.00  0.00           H
ATOM     46 HD13 LEU     3     -43.928   2.072 -81.628  1.00  0.00           H
ATOM     47 HD21 LEU     3     -43.050   4.561 -78.244  1.00  0.00           H
ATOM     48 HD22 LEU     3     -44.314   4.963 -79.415  1.00  0.00           H
ATOM     49 HD23 LEU     3     -44.581   3.656 -78.242  1.00  0.00           H
ATOM     50  N   CYX     4     -39.472   0.882 -78.980  1.00  0.00           N
ATOM     51  CA  CYX     4     -38.401   0.362 -78.135  1.00  0.00           C
ATOM     52  C   CYX     4     -38.689   0.632 -76.647  1.00  0.00           C
ATOM     53  O   CYX     4     -39.226   1.694 -76.325  1.00  0.00           O
ATOM     54  CB  CYX     4     -37.050   0.965 -78.523  1.00  0.00           C
ATOM     55  SG  CYX     4     -36.428   0.518 -80.165  1.00  0.00           S
ATOM     56  H   CYX     4     -39.300   1.747 -79.472  1.00  0.00           H
ATOM     57  HA  CYX     4     -38.347  -0.709 -78.310  1.00  0.00           H
ATOM     58  HB2 CYX     4     -37.119   2.052 -78.463  1.00  0.00           H
ATOM     59  HB3 CYX     4     -36.314   0.643 -77.788  1.00  0.00           H
ATOM     60  N   PRO     5     -38.327  -0.296 -75.736  1.00  0.00           N
ATOM     61  CA  PRO     5     -38.648  -0.177 -74.240  1.00  0.00           C
ATOM     62  C   PRO     5     -37.610   0.706 -73.526  1.00  0.00           C
ATOM     63  O   PRO     5     -36.748   0.207 -72.801  1.00  0.00           O
ATOM     64  CB  PRO     5     -38.671  -1.680 -73.661  1.00  0.00           C
ATOM     65  CG  PRO     5     -37.843  -2.558 -74.713  1.00  0.00           C
ATOM     66  CD  PRO     5     -37.811  -1.701 -76.068  1.00  0.00           C
ATOM     67  HA  PRO     5     -39.637   0.265 -74.108  1.00  0.00           H
ATOM     68  HB2 PRO     5     -38.272  -1.758 -72.651  1.00  0.00           H
ATOM     69  HB3 PRO     5     -39.704  -2.029 -73.665  1.00  0.00           H
ATOM     70  HG2 PRO     5     -36.821  -2.676 -74.354  1.00  0.00           H
ATOM     71  HG3 PRO     5     -38.305  -3.533 -74.868  1.00  0.00           H
ATOM     72  HD2 PRO     5     -36.796  -1.653 -76.461  1.00  0.00           H
ATOM     73  HD3 PRO     5     -38.473  -2.173 -76.793  1.00  0.00           H
ATOM     74  N   PHE     6     -37.714   2.029 -73.718  1.00  0.00           N
ATOM     75  CA  PHE     6     -37.116   3.022 -72.828  1.00  0.00           C
ATOM     76  C   PHE     6     -38.056   3.347 -71.656  1.00  0.00           C
ATOM     77  O   PHE     6     -37.588   3.850 -70.637  1.00  0.00           O
ATOM     78  CB  PHE     6     -36.784   4.303 -73.611  1.00  0.00           C
ATOM     79  CG  PHE     6     -35.691   4.197 -74.665  1.00  0.00           C
ATOM     80  CD1 PHE     6     -34.482   3.520 -74.396  1.00  0.00           C
ATOM     81  CD2 PHE     6     -35.849   4.861 -75.898  1.00  0.00           C
ATOM     82  CE1 PHE     6     -33.455   3.496 -75.356  1.00  0.00           C
ATOM     83  CE2 PHE     6     -34.812   4.853 -76.846  1.00  0.00           C
ATOM     84  CZ  PHE     6     -33.617   4.164 -76.580  1.00  0.00           C
ATOM     85  H   PHE     6     -38.409   2.368 -74.369  1.00  0.00           H
ATOM     86  HA  PHE     6     -36.195   2.621 -72.406  1.00  0.00           H
ATOM     87  HB2 PHE     6     -37.701   4.663 -74.081  1.00  0.00           H
ATOM     88  HB3 PHE     6     -36.468   5.067 -72.901  1.00  0.00           H
ATOM     89  HD1 PHE     6     -34.326   3.028 -73.447  1.00  0.00           H
ATOM     90  HD2 PHE     6     -36.757   5.406 -76.110  1.00  0.00           H
ATOM     91  HE1 PHE     6     -32.532   2.976 -75.145  1.00  0.00           H
ATOM     92  HE2 PHE     6     -34.930   5.391 -77.772  1.00  0.00           H
ATOM     93  HZ  PHE     6     -32.820   4.158 -77.310  1.00  0.00           H
ATOM     94  N   GLY     7     -39.361   3.047 -71.769  1.00  0.00           N
ATOM     95  CA  GLY     7     -40.332   3.259 -70.701  1.00  0.00           C
ATOM     96  C   GLY     7     -40.105   2.348 -69.488  1.00  0.00           C
ATOM     97  O   GLY     7     -40.565   2.679 -68.397  1.00  0.00           O
ATOM     98  H   GLY     7     -39.698   2.629 -72.625  1.00  0.00           H
ATOM     99  HA2 GLY     7     -40.289   4.301 -70.382  1.00  0.00           H
ATOM    100  HA3 GLY     7     -41.326   3.059 -71.103  1.00  0.00           H
ATOM    101  N   GLU     8     -39.376   1.234 -69.666  1.00  0.00           N
ATOM    102  CA  GLU     8     -39.013   0.308 -68.599  1.00  0.00           C
ATOM    103  C   GLU     8     -37.725   0.738 -67.881  1.00  0.00           C
ATOM    104  O   GLU     8     -37.582   0.452 -66.692  1.00  0.00           O
ATOM    105  CB  GLU     8     -38.853  -1.107 -69.183  1.00  0.00           C
ATOM    106  CG  GLU     8     -40.153  -1.624 -69.826  1.00  0.00           C
ATOM    107  CD  GLU     8     -40.102  -3.114 -70.179  1.00  0.00           C
ATOM    108  OE1 GLU     8     -39.698  -3.909 -69.301  1.00  0.00           O
ATOM    109  OE2 GLU     8     -40.483  -3.439 -71.324  1.00  0.00           O
ATOM    110  H   GLU     8     -39.024   1.026 -70.589  1.00  0.00           H
ATOM    111  HA  GLU     8     -39.819   0.280 -67.865  1.00  0.00           H
ATOM    112  HB2 GLU     8     -38.056  -1.110 -69.930  1.00  0.00           H
ATOM    113  HB3 GLU     8     -38.564  -1.774 -68.371  1.00  0.00           H
ATOM    114  HG2 GLU     8     -40.978  -1.472 -69.129  1.00  0.00           H
ATOM    115  HG3 GLU     8     -40.361  -1.049 -70.730  1.00  0.00           H
ATOM    116  N   VAL     9     -36.798   1.408 -68.588  1.00  0.00           N
ATOM    117  CA  VAL     9     -35.475   1.758 -68.076  1.00  0.00           C
ATOM    118  C   VAL     9     -35.523   3.085 -67.307  1.00  0.00           C
ATOM    119  O   VAL     9     -35.105   3.127 -66.150  1.00  0.00           O
ATOM    120  CB  VAL     9     -34.447   1.795 -69.232  1.00  0.00           C
ATOM    121  CG1 VAL     9     -33.051   2.158 -68.701  1.00  0.00           C
ATOM    122  CG2 VAL     9     -34.357   0.446 -69.965  1.00  0.00           C
ATOM    123  H   VAL     9     -36.987   1.626 -69.556  1.00  0.00           H
ATOM    124  HA  VAL     9     -35.158   0.977 -67.382  1.00  0.00           H
ATOM    125  HB  VAL     9     -34.749   2.557 -69.953  1.00  0.00           H
ATOM    126 HG11 VAL     9     -32.723   1.421 -67.967  1.00  0.00           H
ATOM    127 HG12 VAL     9     -32.338   2.186 -69.521  1.00  0.00           H
ATOM    128 HG13 VAL     9     -33.066   3.142 -68.238  1.00  0.00           H
ATOM    129 HG21 VAL     9     -35.318   0.190 -70.410  1.00  0.00           H
ATOM    130 HG22 VAL     9     -33.620   0.508 -70.765  1.00  0.00           H
ATOM    131 HG23 VAL     9     -34.064  -0.341 -69.270  1.00  0.00           H
ATOM    132  N   PHE    10     -36.035   4.149 -67.946  1.00  0.00           N
ATOM    133  CA  PHE    10     -36.134   5.494 -67.380  1.00  0.00           C
ATOM    134  C   PHE    10     -37.190   5.597 -66.266  1.00  0.00           C
ATOM    135  O   PHE    10     -37.155   6.568 -65.509  1.00  0.00           O
ATOM    136  CB  PHE    10     -36.456   6.501 -68.498  1.00  0.00           C
ATOM    137  CG  PHE    10     -35.305   6.850 -69.430  1.00  0.00           C
ATOM    138  CD1 PHE    10     -34.950   6.001 -70.497  1.00  0.00           C
ATOM    139  CD2 PHE    10     -34.613   8.066 -69.260  1.00  0.00           C
ATOM    140  CE1 PHE    10     -33.939   6.374 -71.399  1.00  0.00           C
ATOM    141  CE2 PHE    10     -33.590   8.432 -70.151  1.00  0.00           C
ATOM    142  CZ  PHE    10     -33.258   7.590 -71.226  1.00  0.00           C
ATOM    143  H   PHE    10     -36.362   4.032 -68.894  1.00  0.00           H
ATOM    144  HA  PHE    10     -35.168   5.758 -66.951  1.00  0.00           H
ATOM    145  HB2 PHE    10     -37.292   6.125 -69.089  1.00  0.00           H
ATOM    146  HB3 PHE    10     -36.796   7.429 -68.036  1.00  0.00           H
ATOM    147  HD1 PHE    10     -35.453   5.060 -70.635  1.00  0.00           H
ATOM    148  HD2 PHE    10     -34.873   8.729 -68.448  1.00  0.00           H
ATOM    149  HE1 PHE    10     -33.682   5.722 -72.220  1.00  0.00           H
ATOM    150  HE2 PHE    10     -33.065   9.364 -70.013  1.00  0.00           H
ATOM    151  HZ  PHE    10     -32.479   7.872 -71.917  1.00  0.00           H
ATOM    152  N   ASN    11     -38.102   4.616 -66.149  1.00  0.00           N
ATOM    153  CA  ASN    11     -39.137   4.569 -65.120  1.00  0.00           C
ATOM    154  C   ASN    11     -39.203   3.170 -64.487  1.00  0.00           C
ATOM    155  O   ASN    11     -40.281   2.598 -64.320  1.00  0.00           O
ATOM    156  H   ASN    11     -38.074   3.846 -66.802  1.00  0.00           H
ATOM    157  CB  ASN    11     -40.462   5.030 -65.650  1.00  0.00           C
ATOM    158  CG  ASN    11     -40.429   6.476 -66.124  1.00  0.00           C
ATOM    159  OD1 ASN    11     -41.313   6.912 -66.858  1.00  0.00           O
ATOM    160  ND2 ASN    11     -39.405   7.221 -65.702  1.00  0.00           N
ATOM    161  N   ALA    12     -38.030   2.635 -64.112  1.00  0.00           N
ATOM    162  CA  ALA    12     -37.922   1.537 -63.160  1.00  0.00           C
ATOM    163  C   ALA    12     -38.222   2.064 -61.752  1.00  0.00           C
ATOM    164  O   ALA    12     -37.790   3.163 -61.398  1.00  0.00           O
ATOM    165  CB  ALA    12     -36.520   0.924 -63.226  1.00  0.00           C
ATOM    166  H   ALA    12     -37.179   3.137 -64.322  1.00  0.00           H
ATOM    167  HA  ALA    12     -38.647   0.764 -63.421  1.00  0.00           H
ATOM    168  HB1 ALA    12     -35.770   1.672 -62.968  1.00  0.00           H
ATOM    169  HB2 ALA    12     -36.451   0.093 -62.523  1.00  0.00           H
ATOM    170  HB3 ALA    12     -36.323   0.553 -64.232  1.00  0.00           H
ATOM    171  N   THR    13     -38.941   1.270 -60.945  1.00  0.00           N
ATOM    172  CA  THR    13     -39.307   1.624 -59.571  1.00  0.00           C
ATOM    173  C   THR    13     -38.065   1.702 -58.667  1.00  0.00           C
ATOM    174  O   THR    13     -38.041   2.512 -57.740  1.00  0.00           O
ATOM    175  CB  THR    13     -40.337   0.604 -59.043  1.00  0.00           C
ATOM    176  CG2 THR    13     -40.765   0.876 -57.594  1.00  0.00           C
ATOM    177  OG1 THR    13     -41.496   0.631 -59.854  1.00  0.00           O
ATOM    178  H   THR    13     -39.261   0.377 -61.292  1.00  0.00           H
ATOM    179  HA  THR    13     -39.778   2.608 -59.586  1.00  0.00           H
ATOM    180  HB  THR    13     -39.903  -0.395 -59.093  1.00  0.00           H
ATOM    181  HG1 THR    13     -42.094  -0.056 -59.554  1.00  0.00           H
ATOM    182 HG21 THR    13     -41.107   1.907 -57.491  1.00  0.00           H
ATOM    183 HG22 THR    13     -41.575   0.200 -57.316  1.00  0.00           H
ATOM    184 HG23 THR    13     -39.930   0.704 -56.915  1.00  0.00           H
ATOM    185  N   ARG    14     -37.030   0.902 -58.972  1.00  0.00           N
ATOM    186  CA  ARG    14     -35.729   0.917 -58.318  1.00  0.00           C
ATOM    187  C   ARG    14     -34.650   0.778 -59.392  1.00  0.00           C
ATOM    188  O   ARG    14     -34.673  -0.161 -60.189  1.00  0.00           O
ATOM    189  CB  ARG    14     -35.610  -0.232 -57.298  1.00  0.00           C
ATOM    190  CG  ARG    14     -36.558  -0.148 -56.093  1.00  0.00           C
ATOM    191  CD  ARG    14     -36.242   1.035 -55.168  1.00  0.00           C
ATOM    192  NE  ARG    14     -37.144   1.061 -54.005  1.00  0.00           N
ATOM    193  CZ  ARG    14     -37.014   0.319 -52.889  1.00  0.00           C
ATOM    194  NH1 ARG    14     -35.991  -0.532 -52.719  1.00  0.00           N
ATOM    195  NH2 ARG    14     -37.935   0.430 -51.923  1.00  0.00           N
ATOM    196  H   ARG    14     -37.131   0.269 -59.752  1.00  0.00           H
ATOM    197  HA  ARG    14     -35.587   1.868 -57.803  1.00  0.00           H
ATOM    198  HB2 ARG    14     -35.798  -1.175 -57.813  1.00  0.00           H
ATOM    199  HB3 ARG    14     -34.585  -0.260 -56.925  1.00  0.00           H
ATOM    200  HG2 ARG    14     -37.590  -0.079 -56.437  1.00  0.00           H
ATOM    201  HG3 ARG    14     -36.458  -1.073 -55.523  1.00  0.00           H
ATOM    202  HD2 ARG    14     -35.208   0.966 -54.828  1.00  0.00           H
ATOM    203  HD3 ARG    14     -36.363   1.969 -55.715  1.00  0.00           H
ATOM    204  HE  ARG    14     -37.938   1.681 -54.070  1.00  0.00           H
ATOM    205 HH11 ARG    14     -35.291  -0.630 -53.440  1.00  0.00           H
ATOM    206 HH12 ARG    14     -35.924  -1.079 -51.872  1.00  0.00           H
ATOM    207 HH21 ARG    14     -38.715   1.061 -52.039  1.00  0.00           H
ATOM    208 HH22 ARG    14     -37.855  -0.126 -51.084  1.00  0.00           H
ATOM    209  N   PHE    15     -33.689   1.708 -59.372  1.00  0.00           N
ATOM    210  CA  PHE    15     -32.466   1.648 -60.165  1.00  0.00           C
ATOM    211  C   PHE    15     -31.405   0.831 -59.411  1.00  0.00           C
ATOM    212  O   PHE    15     -31.540   0.557 -58.216  1.00  0.00           O
ATOM    213  CB  PHE    15     -31.983   3.075 -60.475  1.00  0.00           C
ATOM    214  CG  PHE    15     -32.633   3.753 -61.676  1.00  0.00           C
ATOM    215  CD1 PHE    15     -34.035   3.791 -61.837  1.00  0.00           C
ATOM    216  CD2 PHE    15     -31.816   4.370 -62.645  1.00  0.00           C
ATOM    217  CE1 PHE    15     -34.606   4.415 -62.961  1.00  0.00           C
ATOM    218  CE2 PHE    15     -32.388   5.007 -63.760  1.00  0.00           C
ATOM    219  CZ  PHE    15     -33.782   5.025 -63.921  1.00  0.00           C
ATOM    220  H   PHE    15     -33.752   2.454 -58.695  1.00  0.00           H
ATOM    221  HA  PHE    15     -32.667   1.147 -61.113  1.00  0.00           H
ATOM    222  HB2 PHE    15     -32.130   3.702 -59.595  1.00  0.00           H
ATOM    223  HB3 PHE    15     -30.909   3.033 -60.662  1.00  0.00           H
ATOM    224  HD1 PHE    15     -34.689   3.344 -61.105  1.00  0.00           H
ATOM    225  HD2 PHE    15     -30.742   4.362 -62.537  1.00  0.00           H
ATOM    226  HE1 PHE    15     -35.679   4.433 -63.083  1.00  0.00           H
ATOM    227  HE2 PHE    15     -31.755   5.481 -64.493  1.00  0.00           H
ATOM    228  HZ  PHE    15     -34.222   5.508 -64.779  1.00  0.00           H
ATOM    229  N   ALA    16     -30.343   0.441 -60.129  1.00  0.00           N
ATOM    230  CA  ALA    16     -29.215  -0.299 -59.577  1.00  0.00           C
ATOM    231  C   ALA    16     -28.262   0.602 -58.785  1.00  0.00           C
ATOM    232  O   ALA    16     -28.207   1.815 -58.992  1.00  0.00           O
ATOM    233  CB  ALA    16     -28.453  -0.979 -60.717  1.00  0.00           C
ATOM    234  H   ALA    16     -30.294   0.691 -61.106  1.00  0.00           H
ATOM    235  HA  ALA    16     -29.596  -1.078 -58.915  1.00  0.00           H
ATOM    236  HB1 ALA    16     -28.050  -0.229 -61.398  1.00  0.00           H
ATOM    237  HB2 ALA    16     -27.634  -1.569 -60.308  1.00  0.00           H
ATOM    238  HB3 ALA    16     -29.121  -1.642 -61.257  1.00  0.00           H
ATOM    239  N   SER    17     -27.453  -0.037 -57.929  1.00  0.00           N
ATOM    240  CA  SER    17     -26.188   0.512 -57.456  1.00  0.00           C
ATOM    241  C   SER    17     -25.198   0.549 -58.629  1.00  0.00           C
ATOM    242  O   SER    17     -25.256  -0.304 -59.517  1.00  0.00           O
ATOM    243  CB  SER    17     -25.636  -0.355 -56.321  1.00  0.00           C
ATOM    244  OG  SER    17     -26.544  -0.442 -55.244  1.00  0.00           O
ATOM    245  H   SER    17     -27.590  -1.028 -57.789  1.00  0.00           H
ATOM    246  HA  SER    17     -26.347   1.525 -57.082  1.00  0.00           H
ATOM    247  HB2 SER    17     -25.439  -1.358 -56.701  1.00  0.00           H
ATOM    248  HB3 SER    17     -24.706   0.079 -55.961  1.00  0.00           H
ATOM    249  HG  SER    17     -26.155  -0.995 -54.562  1.00  0.00           H
ATOM    250  N   VAL    18     -24.295   1.538 -58.636  1.00  0.00           N
ATOM    251  CA  VAL    18     -23.422   1.802 -59.780  1.00  0.00           C
ATOM    252  C   VAL    18     -22.301   0.761 -59.955  1.00  0.00           C
ATOM    253  O   VAL    18     -21.782   0.648 -61.063  1.00  0.00           O
ATOM    254  CB  VAL    18     -22.924   3.263 -59.724  1.00  0.00           C
ATOM    255  CG1 VAL    18     -21.968   3.516 -58.547  1.00  0.00           C
ATOM    256  CG2 VAL    18     -22.278   3.700 -61.051  1.00  0.00           C
ATOM    257  H   VAL    18     -24.275   2.199 -57.873  1.00  0.00           H
ATOM    258  HA  VAL    18     -24.045   1.715 -60.669  1.00  0.00           H
ATOM    259  HB  VAL    18     -23.798   3.899 -59.583  1.00  0.00           H
ATOM    260 HG11 VAL    18     -21.106   2.856 -58.601  1.00  0.00           H
ATOM    261 HG12 VAL    18     -21.624   4.547 -58.569  1.00  0.00           H
ATOM    262 HG13 VAL    18     -22.487   3.349 -57.605  1.00  0.00           H
ATOM    263 HG21 VAL    18     -22.926   3.435 -61.885  1.00  0.00           H
ATOM    264 HG22 VAL    18     -22.127   4.778 -61.055  1.00  0.00           H
ATOM    265 HG23 VAL    18     -21.316   3.221 -61.201  1.00  0.00           H
ATOM    266  N   TYR    19     -21.965  -0.031 -58.921  1.00  0.00           N
ATOM    267  CA  TYR    19     -21.047  -1.163 -59.063  1.00  0.00           C
ATOM    268  C   TYR    19     -21.730  -2.328 -59.803  1.00  0.00           C
ATOM    269  O   TYR    19     -21.095  -2.978 -60.633  1.00  0.00           O
ATOM    270  CB  TYR    19     -20.500  -1.586 -57.683  1.00  0.00           C
ATOM    271  CG  TYR    19     -21.379  -2.516 -56.867  1.00  0.00           C
ATOM    272  CD1 TYR    19     -22.506  -2.017 -56.191  1.00  0.00           C
ATOM    273  CD2 TYR    19     -21.070  -3.887 -56.796  1.00  0.00           C
ATOM    274  CE1 TYR    19     -23.339  -2.889 -55.467  1.00  0.00           C
ATOM    275  CE2 TYR    19     -21.891  -4.766 -56.070  1.00  0.00           C
ATOM    276  CZ  TYR    19     -23.036  -4.269 -55.405  1.00  0.00           C
ATOM    277  OH  TYR    19     -23.838  -5.114 -54.696  1.00  0.00           O
ATOM    278  H   TYR    19     -22.420   0.093 -58.028  1.00  0.00           H
ATOM    279  HA  TYR    19     -20.197  -0.829 -59.660  1.00  0.00           H
ATOM    280  HB2 TYR    19     -20.300  -0.700 -57.082  1.00  0.00           H
ATOM    281  HB3 TYR    19     -19.541  -2.079 -57.847  1.00  0.00           H
ATOM    282  HD1 TYR    19     -22.736  -0.963 -56.234  1.00  0.00           H
ATOM    283  HD2 TYR    19     -20.198  -4.267 -57.301  1.00  0.00           H
ATOM    284  HE1 TYR    19     -24.209  -2.505 -54.957  1.00  0.00           H
ATOM    285  HE2 TYR    19     -21.647  -5.818 -56.021  1.00  0.00           H
ATOM    286  HH  TYR    19     -24.580  -4.668 -54.282  1.00  0.00           H
ATOM    287  N   ALA    20     -23.025  -2.555 -59.525  1.00  0.00           N
ATOM    288  CA  ALA    20     -23.853  -3.623 -60.077  1.00  0.00           C
ATOM    289  C   ALA    20     -24.829  -3.079 -61.133  1.00  0.00           C
ATOM    290  O   ALA    20     -25.999  -3.465 -61.159  1.00  0.00           O
ATOM    291  CB  ALA    20     -24.552  -4.348 -58.920  1.00  0.00           C
ATOM    292  H   ALA    20     -23.473  -1.955 -58.847  1.00  0.00           H
ATOM    293  HA  ALA    20     -23.206  -4.342 -60.578  1.00  0.00           H
ATOM    294  HB1 ALA    20     -25.208  -3.657 -58.388  1.00  0.00           H
ATOM    295  HB2 ALA    20     -25.139  -5.183 -59.300  1.00  0.00           H
ATOM    296  HB3 ALA    20     -23.807  -4.738 -58.228  1.00  0.00           H
ATOM    297  N   TRP    21     -24.345  -2.161 -61.983  1.00  0.00           N
ATOM    298  CA  TRP    21     -25.134  -1.416 -62.957  1.00  0.00           C
ATOM    299  C   TRP    21     -25.851  -2.345 -63.942  1.00  0.00           C
ATOM    300  O   TRP    21     -25.237  -3.233 -64.532  1.00  0.00           O
ATOM    301  CB  TRP    21     -24.219  -0.422 -63.688  1.00  0.00           C
ATOM    302  CG  TRP    21     -23.018  -0.990 -64.392  1.00  0.00           C
ATOM    303  CD1 TRP    21     -21.762  -1.274 -63.765  1.00  0.00           C
ATOM    304  CD2 TRP    21     -22.861  -1.394 -65.893  1.00  0.00           C
ATOM    305  CE2 TRP    21     -21.440  -1.878 -66.073  1.00  0.00           C
ATOM    306  CE3 TRP    21     -23.675  -1.397 -67.039  1.00  0.00           C
ATOM    307  NE1 TRP    21     -20.797  -1.794 -64.748  1.00  0.00           N
ATOM    308  CZ2 TRP    21     -20.976  -2.289 -67.327  1.00  0.00           C
ATOM    309  CZ3 TRP    21     -23.172  -1.829 -68.286  1.00  0.00           C
ATOM    310  CH2 TRP    21     -21.848  -2.263 -68.431  1.00  0.00           C
ATOM    311  H   TRP    21     -23.371  -1.904 -61.906  1.00  0.00           H
ATOM    312  HA  TRP    21     -25.882  -0.838 -62.413  1.00  0.00           H
ATOM    313  HB2 TRP    21     -23.868   0.316 -62.964  1.00  0.00           H
ATOM    314  HB3 TRP    21     -24.819   0.112 -64.423  1.00  0.00           H
ATOM    315  HD1 TRP    21     -21.547  -1.130 -62.718  1.00  0.00           H
ATOM    316  HE1 TRP    21     -19.843  -2.049 -64.522  1.00  0.00           H
ATOM    317  HE3 TRP    21     -24.691  -1.056 -66.965  1.00  0.00           H
ATOM    318  HZ2 TRP    21     -19.961  -2.628 -67.441  1.00  0.00           H
ATOM    319  HZ3 TRP    21     -23.820  -1.819 -69.146  1.00  0.00           H
ATOM    320  HH2 TRP    21     -21.491  -2.584 -69.399  1.00  0.00           H
ATOM    321  N   ASN    22     -27.159  -2.110 -64.124  1.00  0.00           N
ATOM    322  CA  ASN    22     -27.990  -2.837 -65.078  1.00  0.00           C
ATOM    323  C   ASN    22     -27.628  -2.461 -66.517  1.00  0.00           C
ATOM    324  O   ASN    22     -27.143  -1.363 -66.778  1.00  0.00           O
ATOM    325  CB  ASN    22     -29.481  -2.540 -64.832  1.00  0.00           C
ATOM    326  CG  ASN    22     -30.033  -3.000 -63.478  1.00  0.00           C
ATOM    327  ND2 ASN    22     -29.477  -4.066 -62.892  1.00  0.00           N
ATOM    328  OD1 ASN    22     -30.967  -2.388 -62.963  1.00  0.00           O
ATOM    329  H   ASN    22     -27.600  -1.364 -63.605  1.00  0.00           H
ATOM    330  HA  ASN    22     -27.819  -3.907 -64.950  1.00  0.00           H
ATOM    331  HB2 ASN    22     -29.644  -1.467 -64.933  1.00  0.00           H
ATOM    332  HB3 ASN    22     -30.062  -3.042 -65.607  1.00  0.00           H
ATOM    333 HD21 ASN    22     -29.826  -4.391 -62.002  1.00  0.00           H
ATOM    334 HD22 ASN    22     -28.713  -4.549 -63.343  1.00  0.00           H
ATOM    335  N   ARG    23     -27.932  -3.379 -67.441  1.00  0.00           N
ATOM    336  CA  ARG    23     -27.893  -3.184 -68.885  1.00  0.00           C
ATOM    337  C   ARG    23     -29.130  -3.856 -69.483  1.00  0.00           C
ATOM    338  O   ARG    23     -29.523  -4.942 -69.051  1.00  0.00           O
ATOM    339  CB  ARG    23     -26.576  -3.739 -69.465  1.00  0.00           C
ATOM    340  CG  ARG    23     -26.588  -3.858 -71.002  1.00  0.00           C
ATOM    341  CD  ARG    23     -25.208  -4.168 -71.592  1.00  0.00           C
ATOM    342  NE  ARG    23     -24.363  -2.966 -71.652  1.00  0.00           N
ATOM    343  CZ  ARG    23     -23.370  -2.740 -72.530  1.00  0.00           C
ATOM    344  NH1 ARG    23     -23.001  -3.661 -73.433  1.00  0.00           N
ATOM    345  NH2 ARG    23     -22.736  -1.562 -72.502  1.00  0.00           N
ATOM    346  H   ARG    23     -28.318  -4.257 -67.125  1.00  0.00           H
ATOM    347  HA  ARG    23     -27.941  -2.117 -69.107  1.00  0.00           H
ATOM    348  HB2 ARG    23     -25.766  -3.081 -69.156  1.00  0.00           H
ATOM    349  HB3 ARG    23     -26.387  -4.730 -69.048  1.00  0.00           H
ATOM    350  HG2 ARG    23     -27.259  -4.671 -71.282  1.00  0.00           H
ATOM    351  HG3 ARG    23     -26.968  -2.937 -71.446  1.00  0.00           H
ATOM    352  HD2 ARG    23     -24.715  -4.935 -70.994  1.00  0.00           H
ATOM    353  HD3 ARG    23     -25.350  -4.554 -72.601  1.00  0.00           H
ATOM    354  HE  ARG    23     -24.584  -2.234 -70.992  1.00  0.00           H
ATOM    355 HH11 ARG    23     -23.473  -4.553 -73.467  1.00  0.00           H
ATOM    356 HH12 ARG    23     -22.252  -3.460 -74.081  1.00  0.00           H
ATOM    357 HH21 ARG    23     -23.006  -0.859 -71.829  1.00  0.00           H
ATOM    358 HH22 ARG    23     -21.987  -1.375 -73.154  1.00  0.00           H
ATOM    359  N   LYS    24     -29.708  -3.212 -70.505  1.00  0.00           N
ATOM    360  CA  LYS    24     -30.812  -3.753 -71.280  1.00  0.00           C
ATOM    361  C   LYS    24     -30.518  -3.565 -72.765  1.00  0.00           C
ATOM    362  O   LYS    24     -30.421  -2.436 -73.249  1.00  0.00           O
ATOM    363  CB  LYS    24     -32.136  -3.107 -70.844  1.00  0.00           C
ATOM    364  CG  LYS    24     -33.313  -3.718 -71.619  1.00  0.00           C
ATOM    365  CD  LYS    24     -34.662  -3.312 -71.024  1.00  0.00           C
ATOM    366  CE  LYS    24     -35.775  -4.008 -71.805  1.00  0.00           C
ATOM    367  NZ  LYS    24     -37.091  -3.768 -71.195  1.00  0.00           N
ATOM    368  H   LYS    24     -29.330  -2.324 -70.802  1.00  0.00           H
ATOM    369  HA  LYS    24     -30.889  -4.824 -71.084  1.00  0.00           H
ATOM    370  HB2 LYS    24     -32.277  -3.289 -69.778  1.00  0.00           H
ATOM    371  HB3 LYS    24     -32.104  -2.030 -71.015  1.00  0.00           H
ATOM    372  HG2 LYS    24     -33.272  -3.391 -72.659  1.00  0.00           H
ATOM    373  HG3 LYS    24     -33.233  -4.806 -71.589  1.00  0.00           H
ATOM    374  HD2 LYS    24     -34.707  -3.620 -69.978  1.00  0.00           H
ATOM    375  HD3 LYS    24     -34.789  -2.231 -71.092  1.00  0.00           H
ATOM    376  HE2 LYS    24     -35.777  -3.636 -72.829  1.00  0.00           H
ATOM    377  HE3 LYS    24     -35.584  -5.081 -71.820  1.00  0.00           H
ATOM    378  HZ1 LYS    24     -37.274  -2.776 -71.167  1.00  0.00           H
ATOM    379  HZ2 LYS    24     -37.805  -4.226 -71.743  1.00  0.00           H
ATOM    380  HZ3 LYS    24     -37.099  -4.139 -70.256  1.00  0.00           H
ATOM    381  N   ARG    25     -30.415  -4.697 -73.474  1.00  0.00           N
ATOM    382  CA  ARG    25     -30.304  -4.748 -74.922  1.00  0.00           C
ATOM    383  C   ARG    25     -31.662  -4.404 -75.541  1.00  0.00           C
ATOM    384  O   ARG    25     -32.709  -4.840 -75.060  1.00  0.00           O
ATOM    385  CB  ARG    25     -29.811  -6.138 -75.349  1.00  0.00           C
ATOM    386  CG  ARG    25     -29.406  -6.195 -76.830  1.00  0.00           C
ATOM    387  CD  ARG    25     -28.912  -7.604 -77.171  1.00  0.00           C
ATOM    388  NE  ARG    25     -28.373  -7.681 -78.537  1.00  0.00           N
ATOM    389  CZ  ARG    25     -28.400  -8.769 -79.329  1.00  0.00           C
ATOM    390  NH1 ARG    25     -29.028  -9.897 -78.963  1.00  0.00           N
ATOM    391  NH2 ARG    25     -27.781  -8.732 -80.516  1.00  0.00           N
ATOM    392  H   ARG    25     -30.501  -5.580 -72.993  1.00  0.00           H
ATOM    393  HA  ARG    25     -29.564  -4.010 -75.235  1.00  0.00           H
ATOM    394  HB2 ARG    25     -28.939  -6.398 -74.746  1.00  0.00           H
ATOM    395  HB3 ARG    25     -30.593  -6.874 -75.156  1.00  0.00           H
ATOM    396  HG2 ARG    25     -30.260  -5.955 -77.464  1.00  0.00           H
ATOM    397  HG3 ARG    25     -28.609  -5.473 -77.017  1.00  0.00           H
ATOM    398  HD2 ARG    25     -28.122  -7.886 -76.474  1.00  0.00           H
ATOM    399  HD3 ARG    25     -29.745  -8.299 -77.055  1.00  0.00           H
ATOM    400  HE  ARG    25     -27.897  -6.858 -78.879  1.00  0.00           H
ATOM    401 HH11 ARG    25     -29.504  -9.944 -78.073  1.00  0.00           H
ATOM    402 HH12 ARG    25     -29.032 -10.696 -79.581  1.00  0.00           H
ATOM    403 HH21 ARG    25     -27.301  -7.893 -80.807  1.00  0.00           H
ATOM    404 HH22 ARG    25     -27.793  -9.543 -81.118  1.00  0.00           H
ATOM    405  N   ILE    26     -31.613  -3.614 -76.617  1.00  0.00           N
ATOM    406  CA  ILE    26     -32.757  -3.054 -77.317  1.00  0.00           C
ATOM    407  C   ILE    26     -32.495  -3.289 -78.808  1.00  0.00           C
ATOM    408  O   ILE    26     -31.489  -2.824 -79.347  1.00  0.00           O
ATOM    409  CB  ILE    26     -32.939  -1.565 -76.916  1.00  0.00           C
ATOM    410  CG1 ILE    26     -33.426  -1.465 -75.448  1.00  0.00           C
ATOM    411  CG2 ILE    26     -33.911  -0.843 -77.861  1.00  0.00           C
ATOM    412  CD1 ILE    26     -33.585  -0.036 -74.916  1.00  0.00           C
ATOM    413  H   ILE    26     -30.704  -3.328 -76.953  1.00  0.00           H
ATOM    414  HA  ILE    26     -33.661  -3.597 -77.037  1.00  0.00           H
ATOM    415  HB  ILE    26     -31.974  -1.064 -76.992  1.00  0.00           H
ATOM    416 HG12 ILE    26     -34.381  -1.983 -75.346  1.00  0.00           H
ATOM    417 HG13 ILE    26     -32.705  -1.962 -74.800  1.00  0.00           H
ATOM    418 HG21 ILE    26     -34.901  -1.287 -77.772  1.00  0.00           H
ATOM    419 HG22 ILE    26     -33.962   0.218 -77.617  1.00  0.00           H
ATOM    420 HG23 ILE    26     -33.573  -0.916 -78.893  1.00  0.00           H
ATOM    421 HD11 ILE    26     -34.423   0.463 -75.404  1.00  0.00           H
ATOM    422 HD12 ILE    26     -33.783  -0.071 -73.844  1.00  0.00           H
ATOM    423 HD13 ILE    26     -32.667   0.524 -75.090  1.00  0.00           H
ATOM    424  N   SER    27     -33.405  -4.041 -79.443  1.00  0.00           N
ATOM    425  CA  SER    27     -33.311  -4.511 -80.824  1.00  0.00           C
ATOM    426  C   SER    27     -34.712  -4.771 -81.394  1.00  0.00           C
ATOM    427  O   SER    27     -35.656  -5.038 -80.648  1.00  0.00           O
ATOM    428  CB  SER    27     -32.477  -5.801 -80.904  1.00  0.00           C
ATOM    429  OG  SER    27     -31.141  -5.600 -80.492  1.00  0.00           O
ATOM    430  H   SER    27     -34.203  -4.368 -78.917  1.00  0.00           H
ATOM    431  HA  SER    27     -32.824  -3.751 -81.432  1.00  0.00           H
ATOM    432  HB2 SER    27     -32.933  -6.567 -80.276  1.00  0.00           H
ATOM    433  HB3 SER    27     -32.467  -6.155 -81.935  1.00  0.00           H
ATOM    434  HG  SER    27     -30.668  -6.431 -80.576  1.00  0.00           H
ATOM    435  N   ASN    28     -34.814  -4.734 -82.732  1.00  0.00           N
ATOM    436  CA  ASN    28     -36.006  -5.073 -83.514  1.00  0.00           C
ATOM    437  C   ASN    28     -37.243  -4.257 -83.099  1.00  0.00           C
ATOM    438  O   ASN    28     -38.320  -4.807 -82.865  1.00  0.00           O
ATOM    439  CB  ASN    28     -36.217  -6.598 -83.541  1.00  0.00           C
ATOM    440  CG  ASN    28     -34.976  -7.340 -84.044  1.00  0.00           C
ATOM    441  ND2 ASN    28     -34.298  -8.074 -83.158  1.00  0.00           N
ATOM    442  OD1 ASN    28     -34.629  -7.245 -85.220  1.00  0.00           O
ATOM    443  H   ASN    28     -33.986  -4.501 -83.263  1.00  0.00           H
ATOM    444  HA  ASN    28     -35.783  -4.775 -84.539  1.00  0.00           H
ATOM    445  HB2 ASN    28     -36.475  -6.946 -82.539  1.00  0.00           H
ATOM    446  HB3 ASN    28     -37.052  -6.833 -84.202  1.00  0.00           H
ATOM    447 HD21 ASN    28     -33.470  -8.576 -83.447  1.00  0.00           H
ATOM    448 HD22 ASN    28     -34.610  -8.123 -82.198  1.00  0.00           H
ATOM    449  N   CYX    29     -37.052  -2.936 -82.983  1.00  0.00           N
ATOM    450  CA  CYX    29     -38.036  -1.962 -82.525  1.00  0.00           C
ATOM    451  C   CYX    29     -37.727  -0.580 -83.129  1.00  0.00           C
ATOM    452  O   CYX    29     -36.769  -0.430 -83.887  1.00  0.00           O
ATOM    453  CB  CYX    29     -38.022  -1.955 -80.989  1.00  0.00           C
ATOM    454  SG  CYX    29     -36.433  -1.519 -80.224  1.00  0.00           S
ATOM    455  H   CYX    29     -36.134  -2.571 -83.195  1.00  0.00           H
ATOM    456  HA  CYX    29     -39.029  -2.266 -82.859  1.00  0.00           H
ATOM    457  HB2 CYX    29     -38.290  -2.954 -80.646  1.00  0.00           H
ATOM    458  HB3 CYX    29     -38.789  -1.272 -80.628  1.00  0.00           H
ATOM    459  N   VAL    30     -38.549   0.428 -82.800  1.00  0.00           N
ATOM    460  CA  VAL    30     -38.410   1.798 -83.289  1.00  0.00           C
ATOM    461  C   VAL    30     -38.390   2.748 -82.088  1.00  0.00           C
ATOM    462  O   VAL    30     -39.414   3.009 -81.458  1.00  0.00           O
ATOM    463  CB  VAL    30     -39.508   2.119 -84.329  1.00  0.00           C
ATOM    464  CG1 VAL    30     -39.518   3.605 -84.730  1.00  0.00           C
ATOM    465  CG2 VAL    30     -39.304   1.288 -85.608  1.00  0.00           C
ATOM    466  H   VAL    30     -39.319   0.244 -82.173  1.00  0.00           H
ATOM    467  HA  VAL    30     -37.450   1.899 -83.798  1.00  0.00           H
ATOM    468  HB  VAL    30     -40.483   1.874 -83.904  1.00  0.00           H
ATOM    469 HG11 VAL    30     -38.561   3.885 -85.169  1.00  0.00           H
ATOM    470 HG12 VAL    30     -40.306   3.783 -85.463  1.00  0.00           H
ATOM    471 HG13 VAL    30     -39.712   4.235 -83.864  1.00  0.00           H
ATOM    472 HG21 VAL    30     -39.342   0.224 -85.380  1.00  0.00           H
ATOM    473 HG22 VAL    30     -40.090   1.515 -86.329  1.00  0.00           H
ATOM    474 HG23 VAL    30     -38.335   1.518 -86.054  1.00  0.00           H
ATOM    475  N   ALA    31     -37.193   3.274 -81.807  1.00  0.00           N
ATOM    476  CA  ALA    31     -36.920   4.284 -80.797  1.00  0.00           C
ATOM    477  C   ALA    31     -37.503   5.647 -81.191  1.00  0.00           C
ATOM    478  O   ALA    31     -37.832   5.880 -82.354  1.00  0.00           O
ATOM    479  CB  ALA    31     -35.400   4.375 -80.627  1.00  0.00           C
ATOM    480  H   ALA    31     -36.408   2.995 -82.377  1.00  0.00           H
ATOM    481  HA  ALA    31     -37.359   3.972 -79.848  1.00  0.00           H
ATOM    482  HB1 ALA    31     -34.931   4.559 -81.594  1.00  0.00           H
ATOM    483  HB2 ALA    31     -35.149   5.191 -79.953  1.00  0.00           H
ATOM    484  HB3 ALA    31     -35.017   3.441 -80.215  1.00  0.00           H
ATOM    485  N   ASP    32     -37.599   6.552 -80.206  1.00  0.00           N
ATOM    486  CA  ASP    32     -38.036   7.930 -80.393  1.00  0.00           C
ATOM    487  C   ASP    32     -37.259   8.811 -79.411  1.00  0.00           C
ATOM    488  O   ASP    32     -37.653   8.990 -78.258  1.00  0.00           O
ATOM    489  CB  ASP    32     -39.566   8.017 -80.231  1.00  0.00           C
ATOM    490  CG  ASP    32     -40.170   9.373 -80.616  1.00  0.00           C
ATOM    491  OD1 ASP    32     -39.404  10.330 -80.866  1.00  0.00           O
ATOM    492  OD2 ASP    32     -41.419   9.426 -80.656  1.00  0.00           O
ATOM    493  H   ASP    32     -37.312   6.289 -79.274  1.00  0.00           H
ATOM    494  HA  ASP    32     -37.786   8.240 -81.410  1.00  0.00           H
ATOM    495  HB2 ASP    32     -40.024   7.256 -80.863  1.00  0.00           H
ATOM    496  HB3 ASP    32     -39.836   7.790 -79.199  1.00  0.00           H
ATOM    497  N   TYR    33     -36.126   9.336 -79.896  1.00  0.00           N
ATOM    498  CA  TYR    33     -35.173  10.125 -79.122  1.00  0.00           C
ATOM    499  C   TYR    33     -35.627  11.578 -78.924  1.00  0.00           C
ATOM    500  O   TYR    33     -35.126  12.243 -78.016  1.00  0.00           O
ATOM    501  CB  TYR    33     -33.811  10.079 -79.829  1.00  0.00           C
ATOM    502  CG  TYR    33     -33.287   8.674 -80.076  1.00  0.00           C
ATOM    503  CD1 TYR    33     -32.577   7.998 -79.066  1.00  0.00           C
ATOM    504  CD2 TYR    33     -33.524   8.039 -81.311  1.00  0.00           C
ATOM    505  CE1 TYR    33     -32.093   6.697 -79.291  1.00  0.00           C
ATOM    506  CE2 TYR    33     -33.030   6.745 -81.551  1.00  0.00           C
ATOM    507  CZ  TYR    33     -32.310   6.067 -80.540  1.00  0.00           C
ATOM    508  OH  TYR    33     -31.840   4.805 -80.764  1.00  0.00           O
ATOM    509  H   TYR    33     -35.879   9.145 -80.857  1.00  0.00           H
ATOM    510  HA  TYR    33     -35.063   9.664 -78.139  1.00  0.00           H
ATOM    511  HB2 TYR    33     -33.892  10.599 -80.786  1.00  0.00           H
ATOM    512  HB3 TYR    33     -33.083  10.621 -79.224  1.00  0.00           H
ATOM    513  HD1 TYR    33     -32.403   8.474 -78.112  1.00  0.00           H
ATOM    514  HD2 TYR    33     -34.085   8.546 -82.082  1.00  0.00           H
ATOM    515  HE1 TYR    33     -31.557   6.181 -78.509  1.00  0.00           H
ATOM    516  HE2 TYR    33     -33.208   6.270 -82.505  1.00  0.00           H
ATOM    517  HH  TYR    33     -31.378   4.437 -80.007  1.00  0.00           H
ATOM    518  N   SER    34     -36.570  12.064 -79.749  1.00  0.00           N
ATOM    519  CA  SER    34     -37.129  13.406 -79.653  1.00  0.00           C
ATOM    520  C   SER    34     -38.017  13.562 -78.410  1.00  0.00           C
ATOM    521  O   SER    34     -38.028  14.637 -77.813  1.00  0.00           O
ATOM    522  CB  SER    34     -37.916  13.696 -80.938  1.00  0.00           C
ATOM    523  OG  SER    34     -38.497  14.982 -80.902  1.00  0.00           O
ATOM    524  H   SER    34     -36.941  11.465 -80.473  1.00  0.00           H
ATOM    525  HA  SER    34     -36.307  14.120 -79.587  1.00  0.00           H
ATOM    526  HB2 SER    34     -37.242  13.637 -81.792  1.00  0.00           H
ATOM    527  HB3 SER    34     -38.707  12.956 -81.057  1.00  0.00           H
ATOM    528  HG  SER    34     -38.992  15.116 -81.714  1.00  0.00           H
ATOM    529  N   VAL    35     -38.728  12.495 -78.008  1.00  0.00           N
ATOM    530  CA  VAL    35     -39.581  12.485 -76.822  1.00  0.00           C
ATOM    531  C   VAL    35     -38.733  12.525 -75.544  1.00  0.00           C
ATOM    532  O   VAL    35     -39.118  13.222 -74.607  1.00  0.00           O
ATOM    533  CB  VAL    35     -40.528  11.264 -76.874  1.00  0.00           C
ATOM    534  CG1 VAL    35     -41.260  11.018 -75.542  1.00  0.00           C
ATOM    535  CG2 VAL    35     -41.586  11.464 -77.973  1.00  0.00           C
ATOM    536  H   VAL    35     -38.671  11.639 -78.541  1.00  0.00           H
ATOM    537  HA  VAL    35     -40.195  13.388 -76.836  1.00  0.00           H
ATOM    538  HB  VAL    35     -39.945  10.371 -77.107  1.00  0.00           H
ATOM    539 HG11 VAL    35     -41.797  11.917 -75.237  1.00  0.00           H
ATOM    540 HG12 VAL    35     -41.972  10.199 -75.655  1.00  0.00           H
ATOM    541 HG13 VAL    35     -40.549  10.740 -74.763  1.00  0.00           H
ATOM    542 HG21 VAL    35     -41.106  11.630 -78.937  1.00  0.00           H
ATOM    543 HG22 VAL    35     -42.216  10.577 -78.047  1.00  0.00           H
ATOM    544 HG23 VAL    35     -42.211  12.326 -77.738  1.00  0.00           H
ATOM    545  N   LEU    36     -37.580  11.832 -75.517  1.00  0.00           N
ATOM    546  CA  LEU    36     -36.643  11.855 -74.393  1.00  0.00           C
ATOM    547  C   LEU    36     -35.992  13.232 -74.208  1.00  0.00           C
ATOM    548  O   LEU    36     -35.607  13.563 -73.087  1.00  0.00           O
ATOM    549  CB  LEU    36     -35.549  10.790 -74.592  1.00  0.00           C
ATOM    550  CG  LEU    36     -36.033   9.331 -74.448  1.00  0.00           C
ATOM    551  CD1 LEU    36     -34.898   8.381 -74.859  1.00  0.00           C
ATOM    552  CD2 LEU    36     -36.469   9.005 -73.008  1.00  0.00           C
ATOM    553  H   LEU    36     -37.316  11.287 -76.325  1.00  0.00           H
ATOM    554  HA  LEU    36     -37.189  11.629 -73.481  1.00  0.00           H
ATOM    555  HB2 LEU    36     -35.112  10.926 -75.582  1.00  0.00           H
ATOM    556  HB3 LEU    36     -34.758  10.959 -73.859  1.00  0.00           H
ATOM    557  HG  LEU    36     -36.877   9.162 -75.118  1.00  0.00           H
ATOM    558 HD11 LEU    36     -34.020   8.549 -74.233  1.00  0.00           H
ATOM    559 HD12 LEU    36     -35.222   7.347 -74.742  1.00  0.00           H
ATOM    560 HD13 LEU    36     -34.632   8.548 -75.903  1.00  0.00           H
ATOM    561 HD21 LEU    36     -37.349   9.588 -72.736  1.00  0.00           H
ATOM    562 HD22 LEU    36     -36.725   7.948 -72.928  1.00  0.00           H
ATOM    563 HD23 LEU    36     -35.661   9.229 -72.311  1.00  0.00           H
ATOM    564  N   TYR    37     -35.890  14.037 -75.278  1.00  0.00           N
ATOM    565  CA  TYR    37     -35.268  15.358 -75.251  1.00  0.00           C
ATOM    566  C   TYR    37     -36.133  16.422 -74.540  1.00  0.00           C
ATOM    567  O   TYR    37     -35.705  17.571 -74.432  1.00  0.00           O
ATOM    568  CB  TYR    37     -34.904  15.759 -76.692  1.00  0.00           C
ATOM    569  CG  TYR    37     -33.715  16.698 -76.810  1.00  0.00           C
ATOM    570  CD1 TYR    37     -32.444  16.259 -76.390  1.00  0.00           C
ATOM    571  CD2 TYR    37     -33.859  17.980 -77.375  1.00  0.00           C
ATOM    572  CE1 TYR    37     -31.321  17.092 -76.521  1.00  0.00           C
ATOM    573  CE2 TYR    37     -32.738  18.819 -77.519  1.00  0.00           C
ATOM    574  CZ  TYR    37     -31.463  18.378 -77.092  1.00  0.00           C
ATOM    575  OH  TYR    37     -30.372  19.185 -77.236  1.00  0.00           O
ATOM    576  H   TYR    37     -36.243  13.715 -76.168  1.00  0.00           H
ATOM    577  HA  TYR    37     -34.342  15.257 -74.684  1.00  0.00           H
ATOM    578  HB2 TYR    37     -34.649  14.862 -77.257  1.00  0.00           H
ATOM    579  HB3 TYR    37     -35.778  16.203 -77.171  1.00  0.00           H
ATOM    580  HD1 TYR    37     -32.327  15.273 -75.969  1.00  0.00           H
ATOM    581  HD2 TYR    37     -34.828  18.322 -77.710  1.00  0.00           H
ATOM    582  HE1 TYR    37     -30.351  16.746 -76.194  1.00  0.00           H
ATOM    583  HE2 TYR    37     -32.853  19.798 -77.960  1.00  0.00           H
ATOM    584  HH  TYR    37     -29.564  18.784 -76.908  1.00  0.00           H
ATOM    585  N   ASN    38     -37.327  16.042 -74.050  1.00  0.00           N
ATOM    586  CA  ASN    38     -38.252  16.888 -73.295  1.00  0.00           C
ATOM    587  C   ASN    38     -39.139  16.068 -72.331  1.00  0.00           C
ATOM    588  O   ASN    38     -40.154  16.581 -71.857  1.00  0.00           O
ATOM    589  CB  ASN    38     -39.082  17.751 -74.269  1.00  0.00           C
ATOM    590  CG  ASN    38     -39.797  16.940 -75.355  1.00  0.00           C
ATOM    591  ND2 ASN    38     -40.898  16.269 -75.001  1.00  0.00           N
ATOM    592  OD1 ASN    38     -39.360  16.922 -76.503  1.00  0.00           O
ATOM    593  H   ASN    38     -37.613  15.082 -74.184  1.00  0.00           H
ATOM    594  HA  ASN    38     -37.659  17.561 -72.676  1.00  0.00           H
ATOM    595  HB2 ASN    38     -38.413  18.462 -74.756  1.00  0.00           H
ATOM    596  HB3 ASN    38     -39.814  18.336 -73.711  1.00  0.00           H
ATOM    597 HD21 ASN    38     -41.400  15.725 -75.689  1.00  0.00           H
ATOM    598 HD22 ASN    38     -41.228  16.309 -74.048  1.00  0.00           H
ATOM    599  N   SER    39     -38.778  14.803 -72.046  1.00  0.00           N
ATOM    600  CA  SER    39     -39.580  13.867 -71.254  1.00  0.00           C
ATOM    601  C   SER    39     -39.768  14.333 -69.803  1.00  0.00           C
ATOM    602  O   SER    39     -40.853  14.166 -69.247  1.00  0.00           O
ATOM    603  CB  SER    39     -38.901  12.491 -71.297  1.00  0.00           C
ATOM    604  OG  SER    39     -39.562  11.556 -70.471  1.00  0.00           O
ATOM    605  H   SER    39     -37.929  14.439 -72.454  1.00  0.00           H
ATOM    606  HA  SER    39     -40.562  13.779 -71.721  1.00  0.00           H
ATOM    607  HB2 SER    39     -38.914  12.116 -72.318  1.00  0.00           H
ATOM    608  HB3 SER    39     -37.866  12.584 -70.964  1.00  0.00           H
ATOM    609  HG  SER    39     -39.095  10.718 -70.524  1.00  0.00           H
ATOM    610  N   ALA    40     -38.721  14.924 -69.211  1.00  0.00           N
ATOM    611  CA  ALA    40     -38.711  15.453 -67.852  1.00  0.00           C
ATOM    612  C   ALA    40     -37.627  16.535 -67.727  1.00  0.00           C
ATOM    613  O   ALA    40     -37.019  16.932 -68.724  1.00  0.00           O
ATOM    614  CB  ALA    40     -38.477  14.296 -66.868  1.00  0.00           C
ATOM    615  H   ALA    40     -37.867  15.027 -69.739  1.00  0.00           H
ATOM    616  HA  ALA    40     -39.679  15.906 -67.631  1.00  0.00           H
ATOM    617  HB1 ALA    40     -37.483  13.878 -67.017  1.00  0.00           H
ATOM    618  HB2 ALA    40     -38.563  14.653 -65.841  1.00  0.00           H
ATOM    619  HB3 ALA    40     -39.221  13.514 -67.023  1.00  0.00           H
ATOM    620  N   SER    41     -37.393  17.009 -66.494  1.00  0.00           N
ATOM    621  CA  SER    41     -36.311  17.923 -66.148  1.00  0.00           C
ATOM    622  C   SER    41     -34.984  17.150 -66.056  1.00  0.00           C
ATOM    623  O   SER    41     -34.457  16.919 -64.966  1.00  0.00           O
ATOM    624  CB  SER    41     -36.683  18.666 -64.856  1.00  0.00           C
ATOM    625  OG  SER    41     -35.690  19.611 -64.513  1.00  0.00           O
ATOM    626  H   SER    41     -37.945  16.652 -65.727  1.00  0.00           H
ATOM    627  HA  SER    41     -36.221  18.666 -66.942  1.00  0.00           H
ATOM    628  HB2 SER    41     -37.630  19.187 -64.999  1.00  0.00           H
ATOM    629  HB3 SER    41     -36.793  17.951 -64.039  1.00  0.00           H
ATOM    630  HG  SER    41     -35.953  20.048 -63.699  1.00  0.00           H
ATOM    631  N   PHE    42     -34.462  16.732 -67.220  1.00  0.00           N
ATOM    632  CA  PHE    42     -33.167  16.084 -67.349  1.00  0.00           C
ATOM    633  C   PHE    42     -32.081  17.158 -67.257  1.00  0.00           C
ATOM    634  O   PHE    42     -31.912  17.967 -68.171  1.00  0.00           O
ATOM    635  CB  PHE    42     -33.100  15.272 -68.658  1.00  0.00           C
ATOM    636  CG  PHE    42     -34.005  14.045 -68.791  1.00  0.00           C
ATOM    637  CD1 PHE    42     -34.662  13.460 -67.685  1.00  0.00           C
ATOM    638  CD2 PHE    42     -34.145  13.439 -70.056  1.00  0.00           C
ATOM    639  CE1 PHE    42     -35.418  12.284 -67.842  1.00  0.00           C
ATOM    640  CE2 PHE    42     -34.906  12.266 -70.214  1.00  0.00           C
ATOM    641  CZ  PHE    42     -35.543  11.687 -69.106  1.00  0.00           C
ATOM    642  H   PHE    42     -34.959  16.932 -68.076  1.00  0.00           H
ATOM    643  HA  PHE    42     -33.026  15.397 -66.521  1.00  0.00           H
ATOM    644  HB2 PHE    42     -33.312  15.944 -69.492  1.00  0.00           H
ATOM    645  HB3 PHE    42     -32.074  14.924 -68.776  1.00  0.00           H
ATOM    646  HD1 PHE    42     -34.600  13.900 -66.706  1.00  0.00           H
ATOM    647  HD2 PHE    42     -33.654  13.868 -70.915  1.00  0.00           H
ATOM    648  HE1 PHE    42     -35.907  11.840 -66.987  1.00  0.00           H
ATOM    649  HE2 PHE    42     -34.993  11.804 -71.185  1.00  0.00           H
ATOM    650  HZ  PHE    42     -36.128  10.787 -69.227  1.00  0.00           H
ATOM    651  N   SER    43     -31.356  17.148 -66.128  1.00  0.00           N
ATOM    652  CA  SER    43     -30.274  18.074 -65.804  1.00  0.00           C
ATOM    653  C   SER    43     -29.023  17.880 -66.680  1.00  0.00           C
ATOM    654  O   SER    43     -28.145  18.743 -66.671  1.00  0.00           O
ATOM    655  CB  SER    43     -29.920  17.902 -64.319  1.00  0.00           C
ATOM    656  OG  SER    43     -29.344  16.635 -64.065  1.00  0.00           O
ATOM    657  H   SER    43     -31.566  16.446 -65.434  1.00  0.00           H
ATOM    658  HA  SER    43     -30.642  19.090 -65.951  1.00  0.00           H
ATOM    659  HB2 SER    43     -30.822  18.013 -63.715  1.00  0.00           H
ATOM    660  HB3 SER    43     -29.210  18.676 -64.028  1.00  0.00           H
ATOM    661  HG  SER    43     -29.137  16.577 -63.130  1.00  0.00           H
ATOM    662  N   THR    44     -28.945  16.767 -67.427  1.00  0.00           N
ATOM    663  CA  THR    44     -27.839  16.407 -68.306  1.00  0.00           C
ATOM    664  C   THR    44     -28.418  15.712 -69.543  1.00  0.00           C
ATOM    665  O   THR    44     -29.301  14.863 -69.420  1.00  0.00           O
ATOM    666  CB  THR    44     -26.844  15.495 -67.554  1.00  0.00           C
ATOM    667  CG2 THR    44     -25.645  15.071 -68.412  1.00  0.00           C
ATOM    668  OG1 THR    44     -26.345  16.141 -66.398  1.00  0.00           O
ATOM    669  H   THR    44     -29.708  16.107 -67.378  1.00  0.00           H
ATOM    670  HA  THR    44     -27.317  17.312 -68.622  1.00  0.00           H
ATOM    671  HB  THR    44     -27.372  14.596 -67.243  1.00  0.00           H
ATOM    672  HG1 THR    44     -25.815  15.512 -65.902  1.00  0.00           H
ATOM    673 HG21 THR    44     -25.115  15.954 -68.772  1.00  0.00           H
ATOM    674 HG22 THR    44     -24.964  14.463 -67.815  1.00  0.00           H
ATOM    675 HG23 THR    44     -25.979  14.477 -69.261  1.00  0.00           H
ATOM    676  N   PHE    45     -27.896  16.065 -70.728  1.00  0.00           N
ATOM    677  CA  PHE    45     -28.177  15.390 -71.993  1.00  0.00           C
ATOM    678  C   PHE    45     -26.991  15.648 -72.938  1.00  0.00           C
ATOM    679  O   PHE    45     -27.117  16.338 -73.951  1.00  0.00           O
ATOM    680  CB  PHE    45     -29.547  15.822 -72.562  1.00  0.00           C
ATOM    681  CG  PHE    45     -30.232  14.770 -73.427  1.00  0.00           C
ATOM    682  CD1 PHE    45     -29.630  14.271 -74.601  1.00  0.00           C
ATOM    683  CD2 PHE    45     -31.488  14.265 -73.034  1.00  0.00           C
ATOM    684  CE1 PHE    45     -30.270  13.277 -75.362  1.00  0.00           C
ATOM    685  CE2 PHE    45     -32.128  13.272 -73.796  1.00  0.00           C
ATOM    686  CZ  PHE    45     -31.520  12.777 -74.961  1.00  0.00           C
ATOM    687  H   PHE    45     -27.187  16.784 -70.747  1.00  0.00           H
ATOM    688  HA  PHE    45     -28.223  14.320 -71.791  1.00  0.00           H
ATOM    689  HB2 PHE    45     -30.212  16.044 -71.725  1.00  0.00           H
ATOM    690  HB3 PHE    45     -29.453  16.751 -73.125  1.00  0.00           H
ATOM    691  HD1 PHE    45     -28.672  14.640 -74.930  1.00  0.00           H
ATOM    692  HD2 PHE    45     -31.961  14.635 -72.138  1.00  0.00           H
ATOM    693  HE1 PHE    45     -29.800  12.895 -76.256  1.00  0.00           H
ATOM    694  HE2 PHE    45     -33.082  12.881 -73.480  1.00  0.00           H
ATOM    695  HZ  PHE    45     -32.011  12.012 -75.545  1.00  0.00           H
ATOM    696  N   LYS    46     -25.815  15.128 -72.560  1.00  0.00           N
ATOM    697  CA  LYS    46     -24.571  15.277 -73.305  1.00  0.00           C
ATOM    698  C   LYS    46     -24.360  14.047 -74.186  1.00  0.00           C
ATOM    699  O   LYS    46     -24.161  12.950 -73.668  1.00  0.00           O
ATOM    700  CB  LYS    46     -23.392  15.454 -72.336  1.00  0.00           C
ATOM    701  CG  LYS    46     -23.489  16.752 -71.523  1.00  0.00           C
ATOM    702  CD  LYS    46     -22.269  16.901 -70.608  1.00  0.00           C
ATOM    703  CE  LYS    46     -22.397  18.174 -69.771  1.00  0.00           C
ATOM    704  NZ  LYS    46     -21.212  18.376 -68.921  1.00  0.00           N
ATOM    705  H   LYS    46     -25.776  14.582 -71.711  1.00  0.00           H
ATOM    706  HA  LYS    46     -24.623  16.164 -73.938  1.00  0.00           H
ATOM    707  HB2 LYS    46     -23.351  14.603 -71.653  1.00  0.00           H
ATOM    708  HB3 LYS    46     -22.471  15.476 -72.919  1.00  0.00           H
ATOM    709  HG2 LYS    46     -23.536  17.603 -72.204  1.00  0.00           H
ATOM    710  HG3 LYS    46     -24.394  16.738 -70.914  1.00  0.00           H
ATOM    711  HD2 LYS    46     -22.202  16.038 -69.943  1.00  0.00           H
ATOM    712  HD3 LYS    46     -21.365  16.957 -71.216  1.00  0.00           H
ATOM    713  HE2 LYS    46     -22.508  19.030 -70.436  1.00  0.00           H
ATOM    714  HE3 LYS    46     -23.282  18.098 -69.139  1.00  0.00           H
ATOM    715  HZ1 LYS    46     -20.392  18.461 -69.504  1.00  0.00           H
ATOM    716  HZ2 LYS    46     -21.327  19.219 -68.377  1.00  0.00           H
ATOM    717  HZ3 LYS    46     -21.103  17.587 -68.301  1.00  0.00           H
ATOM    718  N   CYX    47     -24.373  14.245 -75.510  1.00  0.00           N
ATOM    719  CA  CYX    47     -24.070  13.208 -76.490  1.00  0.00           C
ATOM    720  C   CYX    47     -22.631  13.338 -76.997  1.00  0.00           C
ATOM    721  O   CYX    47     -22.041  14.420 -76.966  1.00  0.00           O
ATOM    722  CB  CYX    47     -25.099  13.233 -77.620  1.00  0.00           C
ATOM    723  SG  CYX    47     -26.799  12.868 -77.102  1.00  0.00           S
ATOM    724  H   CYX    47     -24.546  15.174 -75.865  1.00  0.00           H
ATOM    725  HA  CYX    47     -24.153  12.236 -76.016  1.00  0.00           H
ATOM    726  HB2 CYX    47     -25.082  14.221 -78.080  1.00  0.00           H
ATOM    727  HB3 CYX    47     -24.813  12.501 -78.375  1.00  0.00           H
ATOM    728  N   TYR    48     -22.080  12.206 -77.453  1.00  0.00           N
ATOM    729  CA  TYR    48     -20.682  12.042 -77.831  1.00  0.00           C
ATOM    730  C   TYR    48     -20.608  11.179 -79.090  1.00  0.00           C
ATOM    731  O   TYR    48     -21.253  10.134 -79.161  1.00  0.00           O
ATOM    732  CB  TYR    48     -19.894  11.394 -76.680  1.00  0.00           C
ATOM    733  CG  TYR    48     -20.015  12.098 -75.339  1.00  0.00           C
ATOM    734  CD1 TYR    48     -20.974  11.667 -74.402  1.00  0.00           C
ATOM    735  CD2 TYR    48     -19.175  13.185 -75.028  1.00  0.00           C
ATOM    736  CE1 TYR    48     -21.078  12.297 -73.150  1.00  0.00           C
ATOM    737  CE2 TYR    48     -19.279  13.828 -73.782  1.00  0.00           C
ATOM    738  CZ  TYR    48     -20.227  13.380 -72.832  1.00  0.00           C
ATOM    739  OH  TYR    48     -20.324  13.989 -71.615  1.00  0.00           O
ATOM    740  H   TYR    48     -22.645  11.370 -77.463  1.00  0.00           H
ATOM    741  HA  TYR    48     -20.245  13.020 -78.043  1.00  0.00           H
ATOM    742  HB2 TYR    48     -20.234  10.364 -76.560  1.00  0.00           H
ATOM    743  HB3 TYR    48     -18.841  11.354 -76.961  1.00  0.00           H
ATOM    744  HD1 TYR    48     -21.640  10.853 -74.645  1.00  0.00           H
ATOM    745  HD2 TYR    48     -18.443  13.526 -75.746  1.00  0.00           H
ATOM    746  HE1 TYR    48     -21.812  11.957 -72.435  1.00  0.00           H
ATOM    747  HE2 TYR    48     -18.628  14.657 -73.548  1.00  0.00           H
ATOM    748  HH  TYR    48     -20.998  13.598 -71.054  1.00  0.00           H
ATOM    749  N   GLY    49     -19.822  11.628 -80.080  1.00  0.00           N
ATOM    750  CA  GLY    49     -19.691  10.980 -81.383  1.00  0.00           C
ATOM    751  C   GLY    49     -20.947  11.074 -82.266  1.00  0.00           C
ATOM    752  O   GLY    49     -20.925  10.555 -83.382  1.00  0.00           O
ATOM    753  H   GLY    49     -19.316  12.492 -79.946  1.00  0.00           H
ATOM    754  HA2 GLY    49     -18.861  11.449 -81.911  1.00  0.00           H
ATOM    755  HA3 GLY    49     -19.450   9.928 -81.226  1.00  0.00           H
ATOM    756  N   VAL    50     -22.027  11.709 -81.778  1.00  0.00           N
ATOM    757  CA  VAL    50     -23.318  11.823 -82.449  1.00  0.00           C
ATOM    758  C   VAL    50     -24.084  13.032 -81.889  1.00  0.00           C
ATOM    759  O   VAL    50     -23.982  13.339 -80.699  1.00  0.00           O
ATOM    760  CB  VAL    50     -24.098  10.491 -82.306  1.00  0.00           C
ATOM    761  CG1 VAL    50     -24.573  10.207 -80.868  1.00  0.00           C
ATOM    762  CG2 VAL    50     -25.297  10.439 -83.264  1.00  0.00           C
ATOM    763  H   VAL    50     -21.967  12.113 -80.854  1.00  0.00           H
ATOM    764  HA  VAL    50     -23.130  11.998 -83.510  1.00  0.00           H
ATOM    765  HB  VAL    50     -23.430   9.678 -82.596  1.00  0.00           H
ATOM    766 HG11 VAL    50     -25.355  10.909 -80.575  1.00  0.00           H
ATOM    767 HG12 VAL    50     -24.968   9.193 -80.808  1.00  0.00           H
ATOM    768 HG13 VAL    50     -23.741  10.290 -80.171  1.00  0.00           H
ATOM    769 HG21 VAL    50     -24.974  10.683 -84.277  1.00  0.00           H
ATOM    770 HG22 VAL    50     -25.714   9.432 -83.269  1.00  0.00           H
ATOM    771 HG23 VAL    50     -26.069  11.142 -82.954  1.00  0.00           H
ATOM    772  N   SER    51     -24.861  13.707 -82.749  1.00  0.00           N
ATOM    773  CA  SER    51     -25.745  14.805 -82.359  1.00  0.00           C
ATOM    774  C   SER    51     -27.080  14.246 -81.837  1.00  0.00           C
ATOM    775  O   SER    51     -27.591  13.291 -82.422  1.00  0.00           O
ATOM    776  CB  SER    51     -25.992  15.737 -83.551  1.00  0.00           C
ATOM    777  OG  SER    51     -24.785  16.319 -83.997  1.00  0.00           O
ATOM    778  H   SER    51     -24.896  13.411 -83.714  1.00  0.00           H
ATOM    779  HA  SER    51     -25.246  15.383 -81.582  1.00  0.00           H
ATOM    780  HB2 SER    51     -26.439  15.173 -84.367  1.00  0.00           H
ATOM    781  HB3 SER    51     -26.678  16.530 -83.252  1.00  0.00           H
ATOM    782  HG  SER    51     -24.979  16.888 -84.745  1.00  0.00           H
ATOM    783  N   PRO    52     -27.683  14.837 -80.785  1.00  0.00           N
ATOM    784  CA  PRO    52     -29.020  14.350 -80.212  1.00  0.00           C
ATOM    785  C   PRO    52     -30.178  14.494 -81.207  1.00  0.00           C
ATOM    786  O   PRO    52     -31.109  13.688 -81.174  1.00  0.00           O
ATOM    787  CB  PRO    52     -29.315  15.217 -78.892  1.00  0.00           C
ATOM    788  CG  PRO    52     -28.098  16.241 -78.725  1.00  0.00           C
ATOM    789  CD  PRO    52     -27.111  15.990 -79.962  1.00  0.00           C
ATOM    790  HA  PRO    52     -28.916  13.302 -79.930  1.00  0.00           H
ATOM    791  HB2 PRO    52     -30.248  15.772 -78.999  1.00  0.00           H
ATOM    792  HB3 PRO    52     -29.377  14.563 -78.023  1.00  0.00           H
ATOM    793  HG2 PRO    52     -28.463  17.268 -78.740  1.00  0.00           H
ATOM    794  HG3 PRO    52     -27.575  16.045 -77.788  1.00  0.00           H
ATOM    795  HD2 PRO    52     -27.055  16.888 -80.578  1.00  0.00           H
ATOM    796  HD3 PRO    52     -26.120  15.730 -79.590  1.00  0.00           H
ATOM    797  N   THR    53     -30.109  15.502 -82.090  1.00  0.00           N
ATOM    798  CA  THR    53     -31.104  15.769 -83.128  1.00  0.00           C
ATOM    799  C   THR    53     -31.041  14.729 -84.257  1.00  0.00           C
ATOM    800  O   THR    53     -32.067  14.443 -84.875  1.00  0.00           O
ATOM    801  CB  THR    53     -30.896  17.187 -83.701  1.00  0.00           C
ATOM    802  CG2 THR    53     -31.057  18.287 -82.643  1.00  0.00           C
ATOM    803  OG1 THR    53     -29.627  17.313 -84.317  1.00  0.00           O
ATOM    804  H   THR    53     -29.312  16.121 -82.058  1.00  0.00           H
ATOM    805  HA  THR    53     -32.096  15.725 -82.676  1.00  0.00           H
ATOM    806  HB  THR    53     -31.655  17.351 -84.467  1.00  0.00           H
ATOM    807  HG1 THR    53     -29.586  18.164 -84.760  1.00  0.00           H
ATOM    808 HG21 THR    53     -30.276  18.208 -81.885  1.00  0.00           H
ATOM    809 HG22 THR    53     -30.989  19.265 -83.122  1.00  0.00           H
ATOM    810 HG23 THR    53     -32.033  18.198 -82.166  1.00  0.00           H
ATOM    811  N   LYS    54     -29.847  14.176 -84.523  1.00  0.00           N
ATOM    812  CA  LYS    54     -29.586  13.265 -85.629  1.00  0.00           C
ATOM    813  C   LYS    54     -29.997  11.820 -85.302  1.00  0.00           C
ATOM    814  O   LYS    54     -30.253  11.055 -86.229  1.00  0.00           O
ATOM    815  CB  LYS    54     -28.093  13.381 -85.990  1.00  0.00           C
ATOM    816  CG  LYS    54     -27.700  12.783 -87.349  1.00  0.00           C
ATOM    817  CD  LYS    54     -28.315  13.521 -88.549  1.00  0.00           C
ATOM    818  CE  LYS    54     -27.783  12.969 -89.876  1.00  0.00           C
ATOM    819  NZ  LYS    54     -28.246  11.593 -90.132  1.00  0.00           N
ATOM    820  H   LYS    54     -29.052  14.449 -83.962  1.00  0.00           H
ATOM    821  HA  LYS    54     -30.178  13.605 -86.479  1.00  0.00           H
ATOM    822  HB2 LYS    54     -27.817  14.436 -86.006  1.00  0.00           H
ATOM    823  HB3 LYS    54     -27.505  12.892 -85.212  1.00  0.00           H
ATOM    824  HG2 LYS    54     -27.996  11.740 -87.381  1.00  0.00           H
ATOM    825  HG3 LYS    54     -26.613  12.827 -87.435  1.00  0.00           H
ATOM    826  HD2 LYS    54     -29.401  13.428 -88.536  1.00  0.00           H
ATOM    827  HD3 LYS    54     -28.052  14.578 -88.487  1.00  0.00           H
ATOM    828  HE2 LYS    54     -26.693  12.985 -89.858  1.00  0.00           H
ATOM    829  HE3 LYS    54     -28.129  13.610 -90.687  1.00  0.00           H
ATOM    830  HZ1 LYS    54     -29.255  11.579 -90.169  1.00  0.00           H
ATOM    831  HZ2 LYS    54     -27.871  11.271 -91.013  1.00  0.00           H
ATOM    832  HZ3 LYS    54     -27.927  10.987 -89.389  1.00  0.00           H
ATOM    833  N   LEU    55     -30.104  11.453 -84.011  1.00  0.00           N
ATOM    834  CA  LEU    55     -30.520  10.121 -83.561  1.00  0.00           C
ATOM    835  C   LEU    55     -31.944   9.769 -83.996  1.00  0.00           C
ATOM    836  O   LEU    55     -32.234   8.594 -84.221  1.00  0.00           O
ATOM    837  CB  LEU    55     -30.473  10.048 -82.027  1.00  0.00           C
ATOM    838  CG  LEU    55     -29.067  10.139 -81.418  1.00  0.00           C
ATOM    839  CD1 LEU    55     -29.189  10.258 -79.895  1.00  0.00           C
ATOM    840  CD2 LEU    55     -28.219   8.912 -81.776  1.00  0.00           C
ATOM    841  H   LEU    55     -29.893  12.132 -83.293  1.00  0.00           H
ATOM    842  HA  LEU    55     -29.844   9.380 -83.984  1.00  0.00           H
ATOM    843  HB2 LEU    55     -31.091  10.855 -81.627  1.00  0.00           H
ATOM    844  HB3 LEU    55     -30.916   9.104 -81.710  1.00  0.00           H
ATOM    845  HG  LEU    55     -28.567  11.032 -81.787  1.00  0.00           H
ATOM    846 HD11 LEU    55     -29.676   9.374 -79.483  1.00  0.00           H
ATOM    847 HD12 LEU    55     -28.193  10.354 -79.469  1.00  0.00           H
ATOM    848 HD13 LEU    55     -29.772  11.141 -79.632  1.00  0.00           H
ATOM    849 HD21 LEU    55     -28.053   8.867 -82.851  1.00  0.00           H
ATOM    850 HD22 LEU    55     -27.252   8.981 -81.284  1.00  0.00           H
ATOM    851 HD23 LEU    55     -28.722   8.001 -81.451  1.00  0.00           H
ATOM    852  N   ASN    56     -32.812  10.784 -84.123  1.00  0.00           N
ATOM    853  CA  ASN    56     -34.206  10.646 -84.520  1.00  0.00           C
ATOM    854  C   ASN    56     -34.370  10.260 -86.007  1.00  0.00           C
ATOM    855  O   ASN    56     -35.501  10.110 -86.470  1.00  0.00           O
ATOM    856  CB  ASN    56     -34.929  11.961 -84.175  1.00  0.00           C
ATOM    857  CG  ASN    56     -36.391  11.741 -83.792  1.00  0.00           C
ATOM    858  ND2 ASN    56     -37.302  12.470 -84.442  1.00  0.00           N
ATOM    859  OD1 ASN    56     -36.693  10.936 -82.911  1.00  0.00           O
ATOM    860  H   ASN    56     -32.489  11.721 -83.927  1.00  0.00           H
ATOM    861  HA  ASN    56     -34.630   9.848 -83.913  1.00  0.00           H
ATOM    862  HB2 ASN    56     -34.445  12.435 -83.319  1.00  0.00           H
ATOM    863  HB3 ASN    56     -34.850  12.650 -85.019  1.00  0.00           H
ATOM    864 HD21 ASN    56     -38.283  12.359 -84.226  1.00  0.00           H
ATOM    865 HD22 ASN    56     -37.012  13.123 -85.155  1.00  0.00           H
ATOM    866  N   ASP    57     -33.251  10.087 -86.734  1.00  0.00           N
ATOM    867  CA  ASP    57     -33.170   9.723 -88.146  1.00  0.00           C
ATOM    868  C   ASP    57     -32.227   8.528 -88.367  1.00  0.00           C
ATOM    869  O   ASP    57     -32.440   7.761 -89.306  1.00  0.00           O
ATOM    870  CB  ASP    57     -32.664  10.931 -88.958  1.00  0.00           C
ATOM    871  CG  ASP    57     -33.370  12.256 -88.648  1.00  0.00           C
ATOM    872  OD1 ASP    57     -34.618  12.247 -88.557  1.00  0.00           O
ATOM    873  OD2 ASP    57     -32.644  13.267 -88.524  1.00  0.00           O
ATOM    874  H   ASP    57     -32.365  10.226 -86.269  1.00  0.00           H
ATOM    875  HA  ASP    57     -34.164   9.453 -88.506  1.00  0.00           H
ATOM    876  HB2 ASP    57     -31.596  11.057 -88.765  1.00  0.00           H
ATOM    877  HB3 ASP    57     -32.783  10.713 -90.020  1.00  0.00           H
ATOM    878  N   LEU    58     -31.195   8.371 -87.518  1.00  0.00           N
ATOM    879  CA  LEU    58     -30.182   7.322 -87.623  1.00  0.00           C
ATOM    880  C   LEU    58     -30.727   5.956 -87.204  1.00  0.00           C
ATOM    881  O   LEU    58     -31.686   5.862 -86.437  1.00  0.00           O
ATOM    882  CB  LEU    58     -28.953   7.671 -86.763  1.00  0.00           C
ATOM    883  CG  LEU    58     -28.064   8.781 -87.356  1.00  0.00           C
ATOM    884  CD1 LEU    58     -27.078   9.273 -86.285  1.00  0.00           C
ATOM    885  CD2 LEU    58     -27.280   8.303 -88.589  1.00  0.00           C
ATOM    886  H   LEU    58     -31.085   9.033 -86.763  1.00  0.00           H
ATOM    887  HA  LEU    58     -29.874   7.247 -88.666  1.00  0.00           H
ATOM    888  HB2 LEU    58     -29.304   7.972 -85.775  1.00  0.00           H
ATOM    889  HB3 LEU    58     -28.337   6.780 -86.632  1.00  0.00           H
ATOM    890  HG  LEU    58     -28.693   9.614 -87.661  1.00  0.00           H
ATOM    891 HD11 LEU    58     -26.440   8.452 -85.958  1.00  0.00           H
ATOM    892 HD12 LEU    58     -26.447  10.064 -86.692  1.00  0.00           H
ATOM    893 HD13 LEU    58     -27.625   9.668 -85.428  1.00  0.00           H
ATOM    894 HD21 LEU    58     -27.964   8.028 -89.391  1.00  0.00           H
ATOM    895 HD22 LEU    58     -26.637   9.106 -88.950  1.00  0.00           H
ATOM    896 HD23 LEU    58     -26.663   7.440 -88.332  1.00  0.00           H
ATOM    897  N   CYX    59     -30.051   4.909 -87.698  1.00  0.00           N
ATOM    898  CA  CYX    59     -30.307   3.512 -87.382  1.00  0.00           C
ATOM    899  C   CYX    59     -29.029   2.830 -86.869  1.00  0.00           C
ATOM    900  O   CYX    59     -27.918   3.246 -87.202  1.00  0.00           O
ATOM    901  CB  CYX    59     -30.868   2.797 -88.613  1.00  0.00           C
ATOM    902  SG  CYX    59     -32.469   3.382 -89.233  1.00  0.00           S
ATOM    903  H   CYX    59     -29.273   5.092 -88.316  1.00  0.00           H
ATOM    904  HA  CYX    59     -31.056   3.474 -86.600  1.00  0.00           H
ATOM    905  HB2 CYX    59     -30.140   2.886 -89.420  1.00  0.00           H
ATOM    906  HB3 CYX    59     -30.978   1.741 -88.381  1.00  0.00           H
ATOM    907  N   PHE    60     -29.206   1.778 -86.053  1.00  0.00           N
ATOM    908  CA  PHE    60     -28.160   1.117 -85.276  1.00  0.00           C
ATOM    909  C   PHE    60     -28.462  -0.377 -85.119  1.00  0.00           C
ATOM    910  O   PHE    60     -29.619  -0.770 -84.962  1.00  0.00           O
ATOM    911  CB  PHE    60     -28.048   1.783 -83.894  1.00  0.00           C
ATOM    912  CG  PHE    60     -27.685   3.256 -83.936  1.00  0.00           C
ATOM    913  CD1 PHE    60     -26.425   3.655 -84.426  1.00  0.00           C
ATOM    914  CD2 PHE    60     -28.610   4.231 -83.513  1.00  0.00           C
ATOM    915  CE1 PHE    60     -26.089   5.019 -84.484  1.00  0.00           C
ATOM    916  CE2 PHE    60     -28.272   5.595 -83.569  1.00  0.00           C
ATOM    917  CZ  PHE    60     -27.010   5.988 -84.047  1.00  0.00           C
ATOM    918  H   PHE    60     -30.151   1.477 -85.867  1.00  0.00           H
ATOM    919  HA  PHE    60     -27.206   1.223 -85.794  1.00  0.00           H
ATOM    920  HB2 PHE    60     -28.999   1.664 -83.372  1.00  0.00           H
ATOM    921  HB3 PHE    60     -27.295   1.262 -83.306  1.00  0.00           H
ATOM    922  HD1 PHE    60     -25.712   2.914 -84.756  1.00  0.00           H
ATOM    923  HD2 PHE    60     -29.583   3.938 -83.146  1.00  0.00           H
ATOM    924  HE1 PHE    60     -25.121   5.321 -84.855  1.00  0.00           H
ATOM    925  HE2 PHE    60     -28.984   6.339 -83.246  1.00  0.00           H
ATOM    926  HZ  PHE    60     -26.748   7.034 -84.080  1.00  0.00           H
ATOM    927  N   THR    61     -27.403  -1.199 -85.140  1.00  0.00           N
ATOM    928  CA  THR    61     -27.480  -2.661 -85.088  1.00  0.00           C
ATOM    929  C   THR    61     -27.895  -3.175 -83.705  1.00  0.00           C
ATOM    930  O   THR    61     -28.657  -4.137 -83.631  1.00  0.00           O
ATOM    931  CB  THR    61     -26.138  -3.277 -85.525  1.00  0.00           C
ATOM    932  CG2 THR    61     -25.740  -2.831 -86.936  1.00  0.00           C
ATOM    933  OG1 THR    61     -25.102  -2.953 -84.619  1.00  0.00           O
ATOM    934  H   THR    61     -26.482  -0.798 -85.248  1.00  0.00           H
ATOM    935  HA  THR    61     -28.240  -2.993 -85.791  1.00  0.00           H
ATOM    936  HB  THR    61     -26.255  -4.361 -85.535  1.00  0.00           H
ATOM    937  HG1 THR    61     -24.314  -3.441 -84.870  1.00  0.00           H
ATOM    938 HG21 THR    61     -25.450  -1.780 -86.942  1.00  0.00           H
ATOM    939 HG22 THR    61     -24.903  -3.434 -87.281  1.00  0.00           H
ATOM    940 HG23 THR    61     -26.578  -2.972 -87.617  1.00  0.00           H
ATOM    941  N   ASN    62     -27.426  -2.515 -82.637  1.00  0.00           N
ATOM    942  CA  ASN    62     -27.800  -2.766 -81.251  1.00  0.00           C
ATOM    943  C   ASN    62     -27.743  -1.454 -80.473  1.00  0.00           C
ATOM    944  O   ASN    62     -26.977  -0.547 -80.805  1.00  0.00           O
ATOM    945  CB  ASN    62     -26.877  -3.805 -80.588  1.00  0.00           C
ATOM    946  CG  ASN    62     -26.971  -5.193 -81.221  1.00  0.00           C
ATOM    947  ND2 ASN    62     -25.848  -5.717 -81.720  1.00  0.00           N
ATOM    948  OD1 ASN    62     -28.047  -5.785 -81.253  1.00  0.00           O
ATOM    949  H   ASN    62     -26.800  -1.738 -82.795  1.00  0.00           H
ATOM    950  HA  ASN    62     -28.825  -3.140 -81.221  1.00  0.00           H
ATOM    951  HB2 ASN    62     -25.850  -3.446 -80.635  1.00  0.00           H
ATOM    952  HB3 ASN    62     -27.142  -3.899 -79.534  1.00  0.00           H
ATOM    953 HD21 ASN    62     -25.864  -6.633 -82.144  1.00  0.00           H
ATOM    954 HD22 ASN    62     -24.983  -5.199 -81.666  1.00  0.00           H
ATOM    955  N   VAL    63     -28.554  -1.392 -79.412  1.00  0.00           N
ATOM    956  CA  VAL    63     -28.650  -0.258 -78.506  1.00  0.00           C
ATOM    957  C   VAL    63     -28.660  -0.801 -77.076  1.00  0.00           C
ATOM    958  O   VAL    63     -29.340  -1.785 -76.793  1.00  0.00           O
ATOM    959  CB  VAL    63     -29.893   0.603 -78.846  1.00  0.00           C
ATOM    960  CG1 VAL    63     -30.093   1.762 -77.852  1.00  0.00           C
ATOM    961  CG2 VAL    63     -29.792   1.171 -80.273  1.00  0.00           C
ATOM    962  H   VAL    63     -29.146  -2.185 -79.209  1.00  0.00           H
ATOM    963  HA  VAL    63     -27.762   0.360 -78.625  1.00  0.00           H
ATOM    964  HB  VAL    63     -30.781  -0.027 -78.799  1.00  0.00           H
ATOM    965 HG11 VAL    63     -29.216   2.409 -77.845  1.00  0.00           H
ATOM    966 HG12 VAL    63     -30.965   2.350 -78.140  1.00  0.00           H
ATOM    967 HG13 VAL    63     -30.266   1.375 -76.848  1.00  0.00           H
ATOM    968 HG21 VAL    63     -29.923   0.371 -81.002  1.00  0.00           H
ATOM    969 HG22 VAL    63     -30.565   1.921 -80.441  1.00  0.00           H
ATOM    970 HG23 VAL    63     -28.816   1.624 -80.426  1.00  0.00           H
ATOM    971  N   TYR    64     -27.916  -0.140 -76.179  1.00  0.00           N
ATOM    972  CA  TYR    64     -27.928  -0.422 -74.748  1.00  0.00           C
ATOM    973  C   TYR    64     -28.452   0.792 -73.984  1.00  0.00           C
ATOM    974  O   TYR    64     -28.407   1.918 -74.480  1.00  0.00           O
ATOM    975  CB  TYR    64     -26.547  -0.883 -74.263  1.00  0.00           C
ATOM    976  CG  TYR    64     -26.009  -2.084 -75.019  1.00  0.00           C
ATOM    977  CD1 TYR    64     -26.611  -3.346 -74.848  1.00  0.00           C
ATOM    978  CD2 TYR    64     -24.933  -1.935 -75.915  1.00  0.00           C
ATOM    979  CE1 TYR    64     -26.147  -4.457 -75.575  1.00  0.00           C
ATOM    980  CE2 TYR    64     -24.462  -3.041 -76.642  1.00  0.00           C
ATOM    981  CZ  TYR    64     -25.072  -4.307 -76.482  1.00  0.00           C
ATOM    982  OH  TYR    64     -24.625  -5.378 -77.199  1.00  0.00           O
ATOM    983  H   TYR    64     -27.370   0.652 -76.486  1.00  0.00           H
ATOM    984  HA  TYR    64     -28.616  -1.244 -74.556  1.00  0.00           H
ATOM    985  HB2 TYR    64     -25.844  -0.055 -74.340  1.00  0.00           H
ATOM    986  HB3 TYR    64     -26.620  -1.150 -73.209  1.00  0.00           H
ATOM    987  HD1 TYR    64     -27.436  -3.464 -74.161  1.00  0.00           H
ATOM    988  HD2 TYR    64     -24.467  -0.971 -76.053  1.00  0.00           H
ATOM    989  HE1 TYR    64     -26.614  -5.421 -75.440  1.00  0.00           H
ATOM    990  HE2 TYR    64     -23.634  -2.921 -77.322  1.00  0.00           H
ATOM    991  HH  TYR    64     -25.106  -6.186 -77.008  1.00  0.00           H
ATOM    992  N   ALA    65     -28.964   0.537 -72.775  1.00  0.00           N
ATOM    993  CA  ALA    65     -29.619   1.524 -71.931  1.00  0.00           C
ATOM    994  C   ALA    65     -29.267   1.208 -70.475  1.00  0.00           C
ATOM    995  O   ALA    65     -30.092   0.719 -69.702  1.00  0.00           O
ATOM    996  CB  ALA    65     -31.122   1.526 -72.237  1.00  0.00           C
ATOM    997  H   ALA    65     -28.953  -0.414 -72.436  1.00  0.00           H
ATOM    998  HA  ALA    65     -29.227   2.515 -72.164  1.00  0.00           H
ATOM    999  HB1 ALA    65     -31.555   0.552 -72.006  1.00  0.00           H
ATOM   1000  HB2 ALA    65     -31.616   2.301 -71.653  1.00  0.00           H
ATOM   1001  HB3 ALA    65     -31.279   1.741 -73.295  1.00  0.00           H
ATOM   1002  N   ASP    66     -27.993   1.454 -70.141  1.00  0.00           N
ATOM   1003  CA  ASP    66     -27.381   1.127 -68.860  1.00  0.00           C
ATOM   1004  C   ASP    66     -27.866   2.095 -67.783  1.00  0.00           C
ATOM   1005  O   ASP    66     -27.833   3.301 -68.014  1.00  0.00           O
ATOM   1006  CB  ASP    66     -25.846   1.185 -68.988  1.00  0.00           C
ATOM   1007  CG  ASP    66     -25.260   0.349 -70.134  1.00  0.00           C
ATOM   1008  OD1 ASP    66     -25.956  -0.569 -70.619  1.00  0.00           O
ATOM   1009  OD2 ASP    66     -24.099   0.633 -70.499  1.00  0.00           O
ATOM   1010  H   ASP    66     -27.383   1.852 -70.841  1.00  0.00           H
ATOM   1011  HA  ASP    66     -27.677   0.114 -68.600  1.00  0.00           H
ATOM   1012  HB2 ASP    66     -25.549   2.223 -69.142  1.00  0.00           H
ATOM   1013  HB3 ASP    66     -25.405   0.854 -68.049  1.00  0.00           H
ATOM   1014  N   SER    67     -28.290   1.584 -66.615  1.00  0.00           N
ATOM   1015  CA  SER    67     -28.938   2.392 -65.582  1.00  0.00           C
ATOM   1016  C   SER    67     -28.382   2.119 -64.180  1.00  0.00           C
ATOM   1017  O   SER    67     -28.122   0.973 -63.812  1.00  0.00           O
ATOM   1018  CB  SER    67     -30.461   2.229 -65.661  1.00  0.00           C
ATOM   1019  OG  SER    67     -30.877   0.926 -65.308  1.00  0.00           O
ATOM   1020  H   SER    67     -28.261   0.584 -66.472  1.00  0.00           H
ATOM   1021  HA  SER    67     -28.727   3.434 -65.802  1.00  0.00           H
ATOM   1022  HB2 SER    67     -30.792   2.444 -66.677  1.00  0.00           H
ATOM   1023  HB3 SER    67     -30.930   2.942 -64.984  1.00  0.00           H
ATOM   1024  HG  SER    67     -31.833   0.881 -65.384  1.00  0.00           H
ATOM   1025  N   PHE    68     -28.196   3.213 -63.421  1.00  0.00           N
ATOM   1026  CA  PHE    68     -27.556   3.251 -62.105  1.00  0.00           C
ATOM   1027  C   PHE    68     -27.791   4.609 -61.408  1.00  0.00           C
ATOM   1028  O   PHE    68     -28.313   5.543 -62.019  1.00  0.00           O
ATOM   1029  CB  PHE    68     -26.050   2.983 -62.269  1.00  0.00           C
ATOM   1030  CG  PHE    68     -25.337   3.839 -63.305  1.00  0.00           C
ATOM   1031  CD1 PHE    68     -24.886   5.129 -62.967  1.00  0.00           C
ATOM   1032  CD2 PHE    68     -25.107   3.340 -64.603  1.00  0.00           C
ATOM   1033  CE1 PHE    68     -24.192   5.904 -63.911  1.00  0.00           C
ATOM   1034  CE2 PHE    68     -24.424   4.121 -65.551  1.00  0.00           C
ATOM   1035  CZ  PHE    68     -23.959   5.401 -65.202  1.00  0.00           C
ATOM   1036  H   PHE    68     -28.455   4.108 -63.812  1.00  0.00           H
ATOM   1037  HA  PHE    68     -27.984   2.465 -61.483  1.00  0.00           H
ATOM   1038  HB2 PHE    68     -25.911   1.933 -62.528  1.00  0.00           H
ATOM   1039  HB3 PHE    68     -25.567   3.132 -61.305  1.00  0.00           H
ATOM   1040  HD1 PHE    68     -25.064   5.523 -61.978  1.00  0.00           H
ATOM   1041  HD2 PHE    68     -25.456   2.356 -64.878  1.00  0.00           H
ATOM   1042  HE1 PHE    68     -23.843   6.890 -63.644  1.00  0.00           H
ATOM   1043  HE2 PHE    68     -24.253   3.736 -66.545  1.00  0.00           H
ATOM   1044  HZ  PHE    68     -23.428   5.998 -65.928  1.00  0.00           H
ATOM   1045  N   VAL    69     -27.382   4.715 -60.129  1.00  0.00           N
ATOM   1046  CA  VAL    69     -27.539   5.904 -59.282  1.00  0.00           C
ATOM   1047  C   VAL    69     -26.205   6.288 -58.623  1.00  0.00           C
ATOM   1048  O   VAL    69     -25.458   5.425 -58.160  1.00  0.00           O
ATOM   1049  CB  VAL    69     -28.665   5.678 -58.247  1.00  0.00           C
ATOM   1050  CG1 VAL    69     -28.688   6.709 -57.102  1.00  0.00           C
ATOM   1051  CG2 VAL    69     -30.041   5.707 -58.924  1.00  0.00           C
ATOM   1052  H   VAL    69     -26.951   3.910 -59.696  1.00  0.00           H
ATOM   1053  HA  VAL    69     -27.836   6.736 -59.915  1.00  0.00           H
ATOM   1054  HB  VAL    69     -28.516   4.694 -57.808  1.00  0.00           H
ATOM   1055 HG11 VAL    69     -28.769   7.719 -57.506  1.00  0.00           H
ATOM   1056 HG12 VAL    69     -29.540   6.518 -56.448  1.00  0.00           H
ATOM   1057 HG13 VAL    69     -27.781   6.630 -56.504  1.00  0.00           H
ATOM   1058 HG21 VAL    69     -30.057   5.042 -59.784  1.00  0.00           H
ATOM   1059 HG22 VAL    69     -30.803   5.378 -58.219  1.00  0.00           H
ATOM   1060 HG23 VAL    69     -30.270   6.720 -59.253  1.00  0.00           H
ATOM   1061  N   ILE    70     -25.949   7.606 -58.569  1.00  0.00           N
ATOM   1062  CA  ILE    70     -24.709   8.240 -58.114  1.00  0.00           C
ATOM   1063  C   ILE    70     -24.994   9.620 -57.494  1.00  0.00           C
ATOM   1064  O   ILE    70     -26.083  10.166 -57.651  1.00  0.00           O
ATOM   1065  CB  ILE    70     -23.713   8.378 -59.294  1.00  0.00           C
ATOM   1066  CG1 ILE    70     -24.325   9.138 -60.495  1.00  0.00           C
ATOM   1067  CG2 ILE    70     -23.151   7.013 -59.712  1.00  0.00           C
ATOM   1068  CD1 ILE    70     -23.309   9.431 -61.599  1.00  0.00           C
ATOM   1069  H   ILE    70     -26.645   8.232 -58.947  1.00  0.00           H
ATOM   1070  HA  ILE    70     -24.256   7.619 -57.342  1.00  0.00           H
ATOM   1071  HB  ILE    70     -22.862   8.958 -58.934  1.00  0.00           H
ATOM   1072 HG12 ILE    70     -25.142   8.558 -60.925  1.00  0.00           H
ATOM   1073 HG13 ILE    70     -24.728  10.092 -60.153  1.00  0.00           H
ATOM   1074 HG21 ILE    70     -23.907   6.436 -60.240  1.00  0.00           H
ATOM   1075 HG22 ILE    70     -22.287   7.147 -60.359  1.00  0.00           H
ATOM   1076 HG23 ILE    70     -22.831   6.464 -58.831  1.00  0.00           H
ATOM   1077 HD11 ILE    70     -22.974   8.506 -62.065  1.00  0.00           H
ATOM   1078 HD12 ILE    70     -23.774  10.053 -62.361  1.00  0.00           H
ATOM   1079 HD13 ILE    70     -22.456   9.952 -61.174  1.00  0.00           H
ATOM   1080  N   ARG    71     -23.987  10.204 -56.825  1.00  0.00           N
ATOM   1081  CA  ARG    71     -24.007  11.591 -56.355  1.00  0.00           C
ATOM   1082  C   ARG    71     -23.956  12.593 -57.517  1.00  0.00           C
ATOM   1083  O   ARG    71     -23.554  12.251 -58.630  1.00  0.00           O
ATOM   1084  CB  ARG    71     -22.828  11.831 -55.398  1.00  0.00           C
ATOM   1085  CG  ARG    71     -23.182  11.397 -53.971  1.00  0.00           C
ATOM   1086  CD  ARG    71     -21.981  11.469 -53.023  1.00  0.00           C
ATOM   1087  NE  ARG    71     -21.400  12.820 -52.946  1.00  0.00           N
ATOM   1088  CZ  ARG    71     -20.093  13.133 -53.020  1.00  0.00           C
ATOM   1089  NH1 ARG    71     -19.142  12.201 -53.185  1.00  0.00           N
ATOM   1090  NH2 ARG    71     -19.729  14.418 -52.928  1.00  0.00           N
ATOM   1091  H   ARG    71     -23.117   9.701 -56.721  1.00  0.00           H
ATOM   1092  HA  ARG    71     -24.935  11.760 -55.808  1.00  0.00           H
ATOM   1093  HB2 ARG    71     -21.952  11.286 -55.746  1.00  0.00           H
ATOM   1094  HB3 ARG    71     -22.582  12.893 -55.382  1.00  0.00           H
ATOM   1095  HG2 ARG    71     -23.977  12.036 -53.592  1.00  0.00           H
ATOM   1096  HG3 ARG    71     -23.547  10.371 -53.988  1.00  0.00           H
ATOM   1097  HD2 ARG    71     -21.234  10.747 -53.354  1.00  0.00           H
ATOM   1098  HD3 ARG    71     -22.322  11.186 -52.029  1.00  0.00           H
ATOM   1099  HE  ARG    71     -22.056  13.579 -52.828  1.00  0.00           H
ATOM   1100 HH11 ARG    71     -19.398  11.227 -53.255  1.00  0.00           H
ATOM   1101 HH12 ARG    71     -18.171  12.474 -53.235  1.00  0.00           H
ATOM   1102 HH21 ARG    71     -20.431  15.135 -52.812  1.00  0.00           H
ATOM   1103 HH22 ARG    71     -18.753  14.672 -52.984  1.00  0.00           H
ATOM   1104  N   GLY    72     -24.346  13.846 -57.230  1.00  0.00           N
ATOM   1105  CA  GLY    72     -24.333  14.953 -58.181  1.00  0.00           C
ATOM   1106  C   GLY    72     -22.921  15.428 -58.550  1.00  0.00           C
ATOM   1107  O   GLY    72     -22.721  15.889 -59.674  1.00  0.00           O
ATOM   1108  H   GLY    72     -24.659  14.054 -56.292  1.00  0.00           H
ATOM   1109  HA2 GLY    72     -24.862  14.654 -59.085  1.00  0.00           H
ATOM   1110  HA3 GLY    72     -24.867  15.789 -57.728  1.00  0.00           H
ATOM   1111  N   ASP    73     -21.945  15.271 -57.640  1.00  0.00           N
ATOM   1112  CA  ASP    73     -20.523  15.537 -57.879  1.00  0.00           C
ATOM   1113  C   ASP    73     -19.824  14.429 -58.690  1.00  0.00           C
ATOM   1114  O   ASP    73     -18.611  14.503 -58.890  1.00  0.00           O
ATOM   1115  CB  ASP    73     -19.812  15.777 -56.531  1.00  0.00           C
ATOM   1116  CG  ASP    73     -20.261  17.039 -55.783  1.00  0.00           C
ATOM   1117  OD1 ASP    73     -20.884  17.920 -56.417  1.00  0.00           O
ATOM   1118  OD2 ASP    73     -19.939  17.118 -54.578  1.00  0.00           O
ATOM   1119  H   ASP    73     -22.186  14.887 -56.737  1.00  0.00           H
ATOM   1120  HA  ASP    73     -20.447  16.451 -58.468  1.00  0.00           H
ATOM   1121  HB2 ASP    73     -19.974  14.908 -55.891  1.00  0.00           H
ATOM   1122  HB3 ASP    73     -18.740  15.866 -56.701  1.00  0.00           H
ATOM   1123  N   GLU    74     -20.572  13.414 -59.155  1.00  0.00           N
ATOM   1124  CA  GLU    74     -20.056  12.239 -59.852  1.00  0.00           C
ATOM   1125  C   GLU    74     -20.703  12.043 -61.234  1.00  0.00           C
ATOM   1126  O   GLU    74     -20.261  11.165 -61.974  1.00  0.00           O
ATOM   1127  CB  GLU    74     -20.250  10.992 -58.974  1.00  0.00           C
ATOM   1128  CG  GLU    74     -19.545  11.084 -57.607  1.00  0.00           C
ATOM   1129  CD  GLU    74     -19.713   9.820 -56.758  1.00  0.00           C
ATOM   1130  OE1 GLU    74     -20.754   9.143 -56.911  1.00  0.00           O
ATOM   1131  OE2 GLU    74     -18.796   9.556 -55.949  1.00  0.00           O
ATOM   1132  H   GLU    74     -21.564  13.423 -58.964  1.00  0.00           H
ATOM   1133  HA  GLU    74     -18.986  12.364 -60.015  1.00  0.00           H
ATOM   1134  HB2 GLU    74     -21.317  10.835 -58.820  1.00  0.00           H
ATOM   1135  HB3 GLU    74     -19.850  10.132 -59.508  1.00  0.00           H
ATOM   1136  HG2 GLU    74     -18.482  11.262 -57.772  1.00  0.00           H
ATOM   1137  HG3 GLU    74     -19.948  11.923 -57.040  1.00  0.00           H
ATOM   1138  N   VAL    75     -21.716  12.850 -61.599  1.00  0.00           N
ATOM   1139  CA  VAL    75     -22.334  12.840 -62.930  1.00  0.00           C
ATOM   1140  C   VAL    75     -21.321  13.293 -63.999  1.00  0.00           C
ATOM   1141  O   VAL    75     -21.397  12.842 -65.143  1.00  0.00           O
ATOM   1142  CB  VAL    75     -23.610  13.721 -62.921  1.00  0.00           C
ATOM   1143  CG1 VAL    75     -24.278  13.801 -64.306  1.00  0.00           C
ATOM   1144  CG2 VAL    75     -24.661  13.200 -61.922  1.00  0.00           C
ATOM   1145  H   VAL    75     -22.045  13.547 -60.947  1.00  0.00           H
ATOM   1146  HA  VAL    75     -22.628  11.817 -63.164  1.00  0.00           H
ATOM   1147  HB  VAL    75     -23.332  14.733 -62.622  1.00  0.00           H
ATOM   1148 HG11 VAL    75     -24.501  12.799 -64.674  1.00  0.00           H
ATOM   1149 HG12 VAL    75     -25.206  14.370 -64.239  1.00  0.00           H
ATOM   1150 HG13 VAL    75     -23.625  14.311 -65.014  1.00  0.00           H
ATOM   1151 HG21 VAL    75     -24.259  13.215 -60.912  1.00  0.00           H
ATOM   1152 HG22 VAL    75     -25.544  13.839 -61.942  1.00  0.00           H
ATOM   1153 HG23 VAL    75     -24.954  12.181 -62.178  1.00  0.00           H
ATOM   1154  N   ARG    76     -20.352  14.137 -63.611  1.00  0.00           N
ATOM   1155  CA  ARG    76     -19.249  14.603 -64.444  1.00  0.00           C
ATOM   1156  C   ARG    76     -18.263  13.482 -64.816  1.00  0.00           C
ATOM   1157  O   ARG    76     -17.612  13.579 -65.855  1.00  0.00           O
ATOM   1158  CB  ARG    76     -18.538  15.751 -63.705  1.00  0.00           C
ATOM   1159  CG  ARG    76     -17.786  15.304 -62.434  1.00  0.00           C
ATOM   1160  CD  ARG    76     -17.327  16.496 -61.588  1.00  0.00           C
ATOM   1161  NE  ARG    76     -18.454  17.118 -60.875  1.00  0.00           N
ATOM   1162  CZ  ARG    76     -18.463  18.358 -60.355  1.00  0.00           C
ATOM   1163  NH1 ARG    76     -17.413  19.184 -60.482  1.00  0.00           N
ATOM   1164  NH2 ARG    76     -19.549  18.779 -59.693  1.00  0.00           N
ATOM   1165  H   ARG    76     -20.353  14.455 -62.652  1.00  0.00           H
ATOM   1166  HA  ARG    76     -19.672  15.006 -65.366  1.00  0.00           H
ATOM   1167  HB2 ARG    76     -19.285  16.501 -63.441  1.00  0.00           H
ATOM   1168  HB3 ARG    76     -17.825  16.219 -64.385  1.00  0.00           H
ATOM   1169  HG2 ARG    76     -18.419  14.662 -61.821  1.00  0.00           H
ATOM   1170  HG3 ARG    76     -16.903  14.735 -62.730  1.00  0.00           H
ATOM   1171  HD2 ARG    76     -16.836  17.226 -62.232  1.00  0.00           H
ATOM   1172  HD3 ARG    76     -16.607  16.143 -60.848  1.00  0.00           H
ATOM   1173  HE  ARG    76     -19.277  16.547 -60.752  1.00  0.00           H
ATOM   1174 HH11 ARG    76     -16.588  18.878 -60.978  1.00  0.00           H
ATOM   1175 HH12 ARG    76     -17.447  20.110 -60.080  1.00  0.00           H
ATOM   1176 HH21 ARG    76     -20.345  18.167 -59.588  1.00  0.00           H
ATOM   1177 HH22 ARG    76     -19.569  19.707 -59.296  1.00  0.00           H
ATOM   1178  N   GLN    77     -18.167  12.427 -63.988  1.00  0.00           N
ATOM   1179  CA  GLN    77     -17.303  11.269 -64.210  1.00  0.00           C
ATOM   1180  C   GLN    77     -17.892  10.293 -65.242  1.00  0.00           C
ATOM   1181  O   GLN    77     -17.167   9.422 -65.721  1.00  0.00           O
ATOM   1182  CB  GLN    77     -17.044  10.537 -62.882  1.00  0.00           C
ATOM   1183  CG  GLN    77     -16.459  11.442 -61.783  1.00  0.00           C
ATOM   1184  CD  GLN    77     -16.102  10.680 -60.504  1.00  0.00           C
ATOM   1185  NE2 GLN    77     -16.042  11.392 -59.376  1.00  0.00           N
ATOM   1186  OE1 GLN    77     -15.874   9.472 -60.522  1.00  0.00           O
ATOM   1187  H   GLN    77     -18.737  12.414 -63.154  1.00  0.00           H
ATOM   1188  HA  GLN    77     -16.346  11.629 -64.588  1.00  0.00           H
ATOM   1189  HB2 GLN    77     -17.971  10.090 -62.523  1.00  0.00           H
ATOM   1190  HB3 GLN    77     -16.339   9.730 -63.076  1.00  0.00           H
ATOM   1191  HG2 GLN    77     -15.558  11.929 -62.159  1.00  0.00           H
ATOM   1192  HG3 GLN    77     -17.183  12.219 -61.534  1.00  0.00           H
ATOM   1193 HE21 GLN    77     -15.809  10.938 -58.505  1.00  0.00           H
ATOM   1194 HE22 GLN    77     -16.237  12.383 -59.394  1.00  0.00           H
ATOM   1195  N   ILE    78     -19.184  10.439 -65.587  1.00  0.00           N
ATOM   1196  CA  ILE    78     -19.858   9.670 -66.627  1.00  0.00           C
ATOM   1197  C   ILE    78     -19.682  10.429 -67.954  1.00  0.00           C
ATOM   1198  O   ILE    78     -20.597  11.100 -68.432  1.00  0.00           O
ATOM   1199  CB  ILE    78     -21.337   9.394 -66.248  1.00  0.00           C
ATOM   1200  CG1 ILE    78     -21.545   8.888 -64.801  1.00  0.00           C
ATOM   1201  CG2 ILE    78     -21.960   8.404 -67.249  1.00  0.00           C
ATOM   1202  CD1 ILE    78     -20.812   7.591 -64.434  1.00  0.00           C
ATOM   1203  H   ILE    78     -19.724  11.167 -65.141  1.00  0.00           H
ATOM   1204  HA  ILE    78     -19.358   8.705 -66.723  1.00  0.00           H
ATOM   1205  HB  ILE    78     -21.890  10.331 -66.324  1.00  0.00           H
ATOM   1206 HG12 ILE    78     -21.237   9.665 -64.103  1.00  0.00           H
ATOM   1207 HG13 ILE    78     -22.613   8.732 -64.644  1.00  0.00           H
ATOM   1208 HG21 ILE    78     -21.415   7.460 -67.247  1.00  0.00           H
ATOM   1209 HG22 ILE    78     -23.002   8.220 -66.987  1.00  0.00           H
ATOM   1210 HG23 ILE    78     -21.928   8.812 -68.257  1.00  0.00           H
ATOM   1211 HD11 ILE    78     -19.734   7.719 -64.536  1.00  0.00           H
ATOM   1212 HD12 ILE    78     -21.040   7.337 -63.400  1.00  0.00           H
ATOM   1213 HD13 ILE    78     -21.146   6.772 -65.068  1.00  0.00           H
ATOM   1214  N   ALA    79     -18.468  10.352 -68.517  1.00  0.00           N
ATOM   1215  CA  ALA    79     -18.087  10.942 -69.798  1.00  0.00           C
ATOM   1216  C   ALA    79     -16.806  10.258 -70.322  1.00  0.00           C
ATOM   1217  O   ALA    79     -16.105   9.602 -69.548  1.00  0.00           O
ATOM   1218  CB  ALA    79     -17.890  12.459 -69.621  1.00  0.00           C
ATOM   1219  H   ALA    79     -17.758   9.809 -68.046  1.00  0.00           H
ATOM   1220  HA  ALA    79     -18.897  10.776 -70.510  1.00  0.00           H
ATOM   1221  HB1 ALA    79     -17.123  12.661 -68.880  1.00  0.00           H
ATOM   1222  HB2 ALA    79     -17.593  12.921 -70.560  1.00  0.00           H
ATOM   1223  HB3 ALA    79     -18.822  12.920 -69.294  1.00  0.00           H
ATOM   1224  N   PRO    80     -16.467  10.403 -71.619  1.00  0.00           N
ATOM   1225  CA  PRO    80     -15.156   9.865 -72.206  1.00  0.00           C
ATOM   1226  C   PRO    80     -13.922  10.443 -71.499  1.00  0.00           C
ATOM   1227  O   PRO    80     -13.883  11.636 -71.193  1.00  0.00           O
ATOM   1228  CB  PRO    80     -15.149  10.237 -73.771  1.00  0.00           C
ATOM   1229  CG  PRO    80     -16.606  10.802 -74.111  1.00  0.00           C
ATOM   1230  CD  PRO    80     -17.347  11.021 -72.707  1.00  0.00           C
ATOM   1231  HA  PRO    80     -15.160   8.778 -72.105  1.00  0.00           H
ATOM   1232  HB2 PRO    80     -14.415  11.022 -73.961  1.00  0.00           H
ATOM   1233  HB3 PRO    80     -14.919   9.372 -74.388  1.00  0.00           H
ATOM   1234  HG2 PRO    80     -16.538  11.740 -74.664  1.00  0.00           H
ATOM   1235  HG3 PRO    80     -17.154  10.066 -74.697  1.00  0.00           H
ATOM   1236  HD2 PRO    80     -17.454  12.089 -72.532  1.00  0.00           H
ATOM   1237  HD3 PRO    80     -18.327  10.543 -72.726  1.00  0.00           H
ATOM   1238  N   GLY    81     -12.910   9.589 -71.278  1.00  0.00           N
ATOM   1239  CA  GLY    81     -11.594   9.972 -70.767  1.00  0.00           C
ATOM   1240  C   GLY    81     -11.538  10.350 -69.279  1.00  0.00           C
ATOM   1241  O   GLY    81     -10.491  10.817 -68.830  1.00  0.00           O
ATOM   1242  H   GLY    81     -13.024   8.624 -71.552  1.00  0.00           H
ATOM   1243  HA2 GLY    81     -10.918   9.133 -70.926  1.00  0.00           H
ATOM   1244  HA3 GLY    81     -11.229  10.816 -71.354  1.00  0.00           H
ATOM   1245  N   GLN    82     -12.634  10.177 -68.523  1.00  0.00           N
ATOM   1246  CA  GLN    82     -12.741  10.590 -67.124  1.00  0.00           C
ATOM   1247  C   GLN    82     -11.964   9.678 -66.170  1.00  0.00           C
ATOM   1248  O   GLN    82     -11.699   8.513 -66.470  1.00  0.00           O
ATOM   1249  CB  GLN    82     -14.220  10.644 -66.708  1.00  0.00           C
ATOM   1250  CG  GLN    82     -14.979  11.791 -67.386  1.00  0.00           C
ATOM   1251  CD  GLN    82     -14.482  13.180 -66.975  1.00  0.00           C
ATOM   1252  NE2 GLN    82     -14.312  14.073 -67.954  1.00  0.00           N
ATOM   1253  OE1 GLN    82     -14.262  13.448 -65.795  1.00  0.00           O
ATOM   1254  H   GLN    82     -13.463   9.788 -68.949  1.00  0.00           H
ATOM   1255  HA  GLN    82     -12.323  11.594 -67.033  1.00  0.00           H
ATOM   1256  HB2 GLN    82     -14.696   9.697 -66.965  1.00  0.00           H
ATOM   1257  HB3 GLN    82     -14.293  10.772 -65.627  1.00  0.00           H
ATOM   1258  HG2 GLN    82     -14.900  11.685 -68.467  1.00  0.00           H
ATOM   1259  HG3 GLN    82     -16.032  11.710 -67.118  1.00  0.00           H
ATOM   1260 HE21 GLN    82     -13.984  15.003 -67.738  1.00  0.00           H
ATOM   1261 HE22 GLN    82     -14.500  13.813 -68.912  1.00  0.00           H
ATOM   1262  N   THR    83     -11.652  10.235 -64.991  1.00  0.00           N
ATOM   1263  CA  THR    83     -11.067   9.544 -63.846  1.00  0.00           C
ATOM   1264  C   THR    83     -11.781   9.989 -62.563  1.00  0.00           C
ATOM   1265  O   THR    83     -12.294  11.106 -62.469  1.00  0.00           O
ATOM   1266  CB  THR    83      -9.545   9.776 -63.752  1.00  0.00           C
ATOM   1267  CG2 THR    83      -8.773   9.197 -64.943  1.00  0.00           C
ATOM   1268  OG1 THR    83      -9.247  11.152 -63.615  1.00  0.00           O
ATOM   1269  H   THR    83     -11.908  11.200 -64.841  1.00  0.00           H
ATOM   1270  HA  THR    83     -11.232   8.472 -63.963  1.00  0.00           H
ATOM   1271  HB  THR    83      -9.189   9.267 -62.855  1.00  0.00           H
ATOM   1272  HG1 THR    83      -8.307  11.244 -63.441  1.00  0.00           H
ATOM   1273 HG21 THR    83      -9.034   9.725 -65.861  1.00  0.00           H
ATOM   1274 HG22 THR    83      -7.702   9.299 -64.766  1.00  0.00           H
ATOM   1275 HG23 THR    83      -9.010   8.138 -65.055  1.00  0.00           H
ATOM   1276  N   GLY    84     -11.793   9.089 -61.573  1.00  0.00           N
ATOM   1277  CA  GLY    84     -12.454   9.263 -60.287  1.00  0.00           C
ATOM   1278  C   GLY    84     -12.964   7.922 -59.765  1.00  0.00           C
ATOM   1279  O   GLY    84     -12.780   6.890 -60.407  1.00  0.00           O
ATOM   1280  H   GLY    84     -11.339   8.200 -61.728  1.00  0.00           H
ATOM   1281  HA2 GLY    84     -11.743   9.677 -59.571  1.00  0.00           H
ATOM   1282  HA3 GLY    84     -13.290   9.954 -60.383  1.00  0.00           H
ATOM   1283  N   LYS    85     -13.604   7.930 -58.590  1.00  0.00           N
ATOM   1284  CA  LYS    85     -14.020   6.708 -57.900  1.00  0.00           C
ATOM   1285  C   LYS    85     -15.053   5.909 -58.705  1.00  0.00           C
ATOM   1286  O   LYS    85     -15.033   4.681 -58.653  1.00  0.00           O
ATOM   1287  CB  LYS    85     -14.599   7.061 -56.523  1.00  0.00           C
ATOM   1288  CG  LYS    85     -13.563   7.756 -55.629  1.00  0.00           C
ATOM   1289  CD  LYS    85     -14.157   8.078 -54.258  1.00  0.00           C
ATOM   1290  CE  LYS    85     -13.108   8.806 -53.422  1.00  0.00           C
ATOM   1291  NZ  LYS    85     -13.693   9.337 -52.184  1.00  0.00           N
ATOM   1292  H   LYS    85     -13.742   8.807 -58.107  1.00  0.00           H
ATOM   1293  HA  LYS    85     -13.140   6.080 -57.754  1.00  0.00           H
ATOM   1294  HB2 LYS    85     -15.465   7.712 -56.650  1.00  0.00           H
ATOM   1295  HB3 LYS    85     -14.925   6.141 -56.034  1.00  0.00           H
ATOM   1296  HG2 LYS    85     -12.694   7.108 -55.510  1.00  0.00           H
ATOM   1297  HG3 LYS    85     -13.244   8.689 -56.094  1.00  0.00           H
ATOM   1298  HD2 LYS    85     -15.029   8.721 -54.386  1.00  0.00           H
ATOM   1299  HD3 LYS    85     -14.455   7.158 -53.752  1.00  0.00           H
ATOM   1300  HE2 LYS    85     -12.301   8.116 -53.176  1.00  0.00           H
ATOM   1301  HE3 LYS    85     -12.701   9.635 -54.001  1.00  0.00           H
ATOM   1302  HZ1 LYS    85     -14.073   8.578 -51.637  1.00  0.00           H
ATOM   1303  HZ2 LYS    85     -12.978   9.812 -51.652  1.00  0.00           H
ATOM   1304  HZ3 LYS    85     -14.429   9.990 -52.414  1.00  0.00           H
ATOM   1305  N   ILE    86     -15.926   6.598 -59.456  1.00  0.00           N
ATOM   1306  CA  ILE    86     -16.960   5.981 -60.277  1.00  0.00           C
ATOM   1307  C   ILE    86     -16.408   5.610 -61.657  1.00  0.00           C
ATOM   1308  O   ILE    86     -16.721   4.528 -62.148  1.00  0.00           O
ATOM   1309  CB  ILE    86     -18.197   6.904 -60.365  1.00  0.00           C
ATOM   1310  CG1 ILE    86     -18.722   7.355 -58.981  1.00  0.00           C
ATOM   1311  CG2 ILE    86     -19.326   6.239 -61.171  1.00  0.00           C
ATOM   1312  CD1 ILE    86     -18.923   6.241 -57.944  1.00  0.00           C
ATOM   1313  H   ILE    86     -15.879   7.607 -59.458  1.00  0.00           H
ATOM   1314  HA  ILE    86     -17.273   5.058 -59.792  1.00  0.00           H
ATOM   1315  HB  ILE    86     -17.912   7.805 -60.910  1.00  0.00           H
ATOM   1316 HG12 ILE    86     -18.030   8.087 -58.562  1.00  0.00           H
ATOM   1317 HG13 ILE    86     -19.678   7.859 -59.122  1.00  0.00           H
ATOM   1318 HG21 ILE    86     -19.628   5.302 -60.705  1.00  0.00           H
ATOM   1319 HG22 ILE    86     -20.182   6.910 -61.218  1.00  0.00           H
ATOM   1320 HG23 ILE    86     -19.001   6.043 -62.193  1.00  0.00           H
ATOM   1321 HD11 ILE    86     -17.963   5.821 -57.647  1.00  0.00           H
ATOM   1322 HD12 ILE    86     -19.400   6.655 -57.056  1.00  0.00           H
ATOM   1323 HD13 ILE    86     -19.552   5.453 -58.351  1.00  0.00           H
ATOM   1324  N   ALA    87     -15.573   6.468 -62.267  1.00  0.00           N
ATOM   1325  CA  ALA    87     -14.982   6.209 -63.579  1.00  0.00           C
ATOM   1326  C   ALA    87     -14.037   4.999 -63.561  1.00  0.00           C
ATOM   1327  O   ALA    87     -13.947   4.290 -64.562  1.00  0.00           O
ATOM   1328  CB  ALA    87     -14.225   7.454 -64.049  1.00  0.00           C
ATOM   1329  H   ALA    87     -15.337   7.339 -61.813  1.00  0.00           H
ATOM   1330  HA  ALA    87     -15.785   6.020 -64.289  1.00  0.00           H
ATOM   1331  HB1 ALA    87     -13.432   7.690 -63.343  1.00  0.00           H
ATOM   1332  HB2 ALA    87     -13.788   7.265 -65.030  1.00  0.00           H
ATOM   1333  HB3 ALA    87     -14.907   8.299 -64.128  1.00  0.00           H
ATOM   1334  N   ASP    88     -13.348   4.766 -62.433  1.00  0.00           N
ATOM   1335  CA  ASP    88     -12.325   3.740 -62.285  1.00  0.00           C
ATOM   1336  C   ASP    88     -12.882   2.408 -61.780  1.00  0.00           C
ATOM   1337  O   ASP    88     -12.389   1.375 -62.219  1.00  0.00           O
ATOM   1338  CB  ASP    88     -11.228   4.229 -61.323  1.00  0.00           C
ATOM   1339  CG  ASP    88     -10.484   5.498 -61.763  1.00  0.00           C
ATOM   1340  OD1 ASP    88     -10.566   5.865 -62.957  1.00  0.00           O
ATOM   1341  OD2 ASP    88      -9.824   6.084 -60.878  1.00  0.00           O
ATOM   1342  H   ASP    88     -13.492   5.379 -61.644  1.00  0.00           H
ATOM   1343  HA  ASP    88     -11.861   3.564 -63.257  1.00  0.00           H
ATOM   1344  HB2 ASP    88     -11.675   4.408 -60.343  1.00  0.00           H
ATOM   1345  HB3 ASP    88     -10.498   3.431 -61.202  1.00  0.00           H
ATOM   1346  N   TYR    89     -13.854   2.403 -60.853  1.00  0.00           N
ATOM   1347  CA  TYR    89     -14.180   1.209 -60.065  1.00  0.00           C
ATOM   1348  C   TYR    89     -15.635   0.747 -60.195  1.00  0.00           C
ATOM   1349  O   TYR    89     -15.977  -0.286 -59.619  1.00  0.00           O
ATOM   1350  CB  TYR    89     -13.797   1.441 -58.592  1.00  0.00           C
ATOM   1351  CG  TYR    89     -12.369   1.890 -58.318  1.00  0.00           C
ATOM   1352  CD1 TYR    89     -11.288   1.357 -59.051  1.00  0.00           C
ATOM   1353  CD2 TYR    89     -12.116   2.809 -57.279  1.00  0.00           C
ATOM   1354  CE1 TYR    89      -9.967   1.724 -58.748  1.00  0.00           C
ATOM   1355  CE2 TYR    89     -10.797   3.182 -56.970  1.00  0.00           C
ATOM   1356  CZ  TYR    89      -9.717   2.632 -57.696  1.00  0.00           C
ATOM   1357  OH  TYR    89      -8.438   2.962 -57.370  1.00  0.00           O
ATOM   1358  H   TYR    89     -14.246   3.282 -60.546  1.00  0.00           H
ATOM   1359  HA  TYR    89     -13.578   0.373 -60.420  1.00  0.00           H
ATOM   1360  HB2 TYR    89     -14.485   2.174 -58.174  1.00  0.00           H
ATOM   1361  HB3 TYR    89     -13.950   0.511 -58.046  1.00  0.00           H
ATOM   1362  HD1 TYR    89     -11.459   0.636 -59.835  1.00  0.00           H
ATOM   1363  HD2 TYR    89     -12.934   3.220 -56.705  1.00  0.00           H
ATOM   1364  HE1 TYR    89      -9.146   1.298 -59.306  1.00  0.00           H
ATOM   1365  HE2 TYR    89     -10.606   3.877 -56.168  1.00  0.00           H
ATOM   1366  HH  TYR    89      -7.787   2.524 -57.922  1.00  0.00           H
ATOM   1367  N   ASN    90     -16.480   1.463 -60.952  1.00  0.00           N
ATOM   1368  CA  ASN    90     -17.907   1.171 -61.045  1.00  0.00           C
ATOM   1369  C   ASN    90     -18.421   1.132 -62.481  1.00  0.00           C
ATOM   1370  O   ASN    90     -19.126   0.189 -62.835  1.00  0.00           O
ATOM   1371  CB  ASN    90     -18.671   2.206 -60.217  1.00  0.00           C
ATOM   1372  CG  ASN    90     -18.389   2.042 -58.732  1.00  0.00           C
ATOM   1373  ND2 ASN    90     -17.660   2.974 -58.116  1.00  0.00           N
ATOM   1374  OD1 ASN    90     -18.830   1.058 -58.155  1.00  0.00           O
ATOM   1375  H   ASN    90     -16.144   2.289 -61.426  1.00  0.00           H
ATOM   1376  HA  ASN    90     -18.110   0.190 -60.614  1.00  0.00           H
ATOM   1377  HB2 ASN    90     -18.423   3.214 -60.548  1.00  0.00           H
ATOM   1378  HB3 ASN    90     -19.731   2.047 -60.369  1.00  0.00           H
ATOM   1379 HD21 ASN    90     -17.453   2.883 -57.131  1.00  0.00           H
ATOM   1380 HD22 ASN    90     -17.309   3.766 -58.634  1.00  0.00           H
ATOM   1381  N   TYR    91     -18.078   2.138 -63.296  1.00  0.00           N
ATOM   1382  CA  TYR    91     -18.591   2.296 -64.647  1.00  0.00           C
ATOM   1383  C   TYR    91     -17.628   3.171 -65.451  1.00  0.00           C
ATOM   1384  O   TYR    91     -17.450   4.348 -65.138  1.00  0.00           O
ATOM   1385  CB  TYR    91     -19.997   2.917 -64.585  1.00  0.00           C
ATOM   1386  CG  TYR    91     -20.688   2.997 -65.930  1.00  0.00           C
ATOM   1387  CD1 TYR    91     -21.372   1.870 -66.422  1.00  0.00           C
ATOM   1388  CD2 TYR    91     -20.646   4.181 -66.691  1.00  0.00           C
ATOM   1389  CE1 TYR    91     -22.017   1.918 -67.668  1.00  0.00           C
ATOM   1390  CE2 TYR    91     -21.297   4.242 -67.935  1.00  0.00           C
ATOM   1391  CZ  TYR    91     -21.983   3.107 -68.429  1.00  0.00           C
ATOM   1392  OH  TYR    91     -22.612   3.156 -69.636  1.00  0.00           O
ATOM   1393  H   TYR    91     -17.480   2.870 -62.944  1.00  0.00           H
ATOM   1394  HA  TYR    91     -18.663   1.314 -65.118  1.00  0.00           H
ATOM   1395  HB2 TYR    91     -20.622   2.318 -63.921  1.00  0.00           H
ATOM   1396  HB3 TYR    91     -19.936   3.917 -64.150  1.00  0.00           H
ATOM   1397  HD1 TYR    91     -21.397   0.964 -65.839  1.00  0.00           H
ATOM   1398  HD2 TYR    91     -20.113   5.046 -66.324  1.00  0.00           H
ATOM   1399  HE1 TYR    91     -22.538   1.049 -68.040  1.00  0.00           H
ATOM   1400  HE2 TYR    91     -21.271   5.155 -68.510  1.00  0.00           H
ATOM   1401  HH  TYR    91     -23.045   2.330 -69.867  1.00  0.00           H
ATOM   1402  N   LYS    92     -17.032   2.583 -66.498  1.00  0.00           N
ATOM   1403  CA  LYS    92     -16.094   3.242 -67.402  1.00  0.00           C
ATOM   1404  C   LYS    92     -16.742   3.419 -68.779  1.00  0.00           C
ATOM   1405  O   LYS    92     -17.421   2.514 -69.269  1.00  0.00           O
ATOM   1406  CB  LYS    92     -14.797   2.413 -67.470  1.00  0.00           C
ATOM   1407  CG  LYS    92     -13.706   2.974 -68.402  1.00  0.00           C
ATOM   1408  CD  LYS    92     -13.199   4.363 -67.989  1.00  0.00           C
ATOM   1409  CE  LYS    92     -12.097   4.824 -68.945  1.00  0.00           C
ATOM   1410  NZ  LYS    92     -11.656   6.195 -68.637  1.00  0.00           N
ATOM   1411  H   LYS    92     -17.239   1.614 -66.690  1.00  0.00           H
ATOM   1412  HA  LYS    92     -15.847   4.226 -67.002  1.00  0.00           H
ATOM   1413  HB2 LYS    92     -14.381   2.327 -66.465  1.00  0.00           H
ATOM   1414  HB3 LYS    92     -15.047   1.407 -67.807  1.00  0.00           H
ATOM   1415  HG2 LYS    92     -14.086   3.019 -69.422  1.00  0.00           H
ATOM   1416  HG3 LYS    92     -12.865   2.281 -68.396  1.00  0.00           H
ATOM   1417  HD2 LYS    92     -14.016   5.084 -68.020  1.00  0.00           H
ATOM   1418  HD3 LYS    92     -12.796   4.319 -66.977  1.00  0.00           H
ATOM   1419  HE2 LYS    92     -11.247   4.147 -68.863  1.00  0.00           H
ATOM   1420  HE3 LYS    92     -12.474   4.795 -69.967  1.00  0.00           H
ATOM   1421  HZ1 LYS    92     -11.301   6.231 -67.693  1.00  0.00           H
ATOM   1422  HZ2 LYS    92     -10.929   6.469 -69.282  1.00  0.00           H
ATOM   1423  HZ3 LYS    92     -12.439   6.828 -68.725  1.00  0.00           H
ATOM   1424  N   LEU    93     -16.483   4.576 -69.407  1.00  0.00           N
ATOM   1425  CA  LEU    93     -16.815   4.850 -70.801  1.00  0.00           C
ATOM   1426  C   LEU    93     -15.544   4.907 -71.656  1.00  0.00           C
ATOM   1427  O   LEU    93     -14.524   5.420 -71.193  1.00  0.00           O
ATOM   1428  CB  LEU    93     -17.605   6.164 -70.937  1.00  0.00           C
ATOM   1429  CG  LEU    93     -19.053   6.078 -70.420  1.00  0.00           C
ATOM   1430  CD1 LEU    93     -19.723   7.454 -70.538  1.00  0.00           C
ATOM   1431  CD2 LEU    93     -19.874   5.043 -71.205  1.00  0.00           C
ATOM   1432  H   LEU    93     -15.927   5.271 -68.929  1.00  0.00           H
ATOM   1433  HA  LEU    93     -17.433   4.037 -71.163  1.00  0.00           H
ATOM   1434  HB2 LEU    93     -17.073   6.950 -70.399  1.00  0.00           H
ATOM   1435  HB3 LEU    93     -17.633   6.446 -71.991  1.00  0.00           H
ATOM   1436  HG  LEU    93     -19.042   5.795 -69.366  1.00  0.00           H
ATOM   1437 HD11 LEU    93     -19.736   7.781 -71.578  1.00  0.00           H
ATOM   1438 HD12 LEU    93     -20.745   7.406 -70.163  1.00  0.00           H
ATOM   1439 HD13 LEU    93     -19.168   8.177 -69.945  1.00  0.00           H
ATOM   1440 HD21 LEU    93     -19.537   4.034 -70.974  1.00  0.00           H
ATOM   1441 HD22 LEU    93     -20.918   5.111 -70.920  1.00  0.00           H
ATOM   1442 HD23 LEU    93     -19.785   5.223 -72.276  1.00  0.00           H
ATOM   1443  N   PRO    94     -15.604   4.434 -72.916  1.00  0.00           N
ATOM   1444  CA  PRO    94     -14.427   4.513 -73.890  1.00  0.00           C
ATOM   1445  C   PRO    94     -14.090   5.964 -74.237  1.00  0.00           C
ATOM   1446  O   PRO    94     -14.927   6.854 -74.089  1.00  0.00           O
ATOM   1447  CB  PRO    94     -14.842   3.699 -75.211  1.00  0.00           C
ATOM   1448  CG  PRO    94     -16.320   3.140 -74.967  1.00  0.00           C
ATOM   1449  CD  PRO    94     -16.782   3.674 -73.530  1.00  0.00           C
ATOM   1450  HA  PRO    94     -13.557   4.036 -73.437  1.00  0.00           H
ATOM   1451  HB2 PRO    94     -14.847   4.360 -76.077  1.00  0.00           H
ATOM   1452  HB3 PRO    94     -14.149   2.874 -75.376  1.00  0.00           H
ATOM   1453  HG2 PRO    94     -16.998   3.502 -75.740  1.00  0.00           H
ATOM   1454  HG3 PRO    94     -16.303   2.050 -74.966  1.00  0.00           H
ATOM   1455  HD2 PRO    94     -17.640   4.338 -73.637  1.00  0.00           H
ATOM   1456  HD3 PRO    94     -17.053   2.825 -72.902  1.00  0.00           H
ATOM   1457  N   ASP    95     -12.867   6.186 -74.735  1.00  0.00           N
ATOM   1458  CA  ASP    95     -12.433   7.479 -75.261  1.00  0.00           C
ATOM   1459  C   ASP    95     -13.037   7.759 -76.648  1.00  0.00           C
ATOM   1460  O   ASP    95     -13.176   8.925 -77.016  1.00  0.00           O
ATOM   1461  CB  ASP    95     -10.896   7.527 -75.314  1.00  0.00           C
ATOM   1462  CG  ASP    95     -10.190   7.263 -73.975  1.00  0.00           C
ATOM   1463  OD1 ASP    95     -10.852   7.345 -72.916  1.00  0.00           O
ATOM   1464  OD2 ASP    95      -8.970   6.998 -74.035  1.00  0.00           O
ATOM   1465  H   ASP    95     -12.225   5.411 -74.825  1.00  0.00           H
ATOM   1466  HA  ASP    95     -12.769   8.260 -74.578  1.00  0.00           H
ATOM   1467  HB2 ASP    95     -10.550   6.788 -76.040  1.00  0.00           H
ATOM   1468  HB3 ASP    95     -10.592   8.512 -75.670  1.00  0.00           H
ATOM   1469  N   ASP    96     -13.416   6.702 -77.389  1.00  0.00           N
ATOM   1470  CA  ASP    96     -14.094   6.759 -78.685  1.00  0.00           C
ATOM   1471  C   ASP    96     -15.587   6.393 -78.553  1.00  0.00           C
ATOM   1472  O   ASP    96     -16.173   5.829 -79.478  1.00  0.00           O
ATOM   1473  CB  ASP    96     -13.328   5.908 -79.721  1.00  0.00           C
ATOM   1474  CG  ASP    96     -13.157   4.415 -79.395  1.00  0.00           C
ATOM   1475  OD1 ASP    96     -13.789   3.921 -78.436  1.00  0.00           O
ATOM   1476  OD2 ASP    96     -12.384   3.775 -80.142  1.00  0.00           O
ATOM   1477  H   ASP    96     -13.264   5.778 -77.010  1.00  0.00           H
ATOM   1478  HA  ASP    96     -14.061   7.789 -79.040  1.00  0.00           H
ATOM   1479  HB2 ASP    96     -12.334   6.341 -79.837  1.00  0.00           H
ATOM   1480  HB3 ASP    96     -13.828   5.995 -80.687  1.00  0.00           H
ATOM   1481  N   PHE    97     -16.192   6.702 -77.393  1.00  0.00           N
ATOM   1482  CA  PHE    97     -17.578   6.395 -77.060  1.00  0.00           C
ATOM   1483  C   PHE    97     -18.553   7.078 -78.024  1.00  0.00           C
ATOM   1484  O   PHE    97     -18.480   8.290 -78.236  1.00  0.00           O
ATOM   1485  CB  PHE    97     -17.839   6.822 -75.607  1.00  0.00           C
ATOM   1486  CG  PHE    97     -19.286   6.794 -75.145  1.00  0.00           C
ATOM   1487  CD1 PHE    97     -20.047   5.613 -75.246  1.00  0.00           C
ATOM   1488  CD2 PHE    97     -19.867   7.949 -74.583  1.00  0.00           C
ATOM   1489  CE1 PHE    97     -21.376   5.589 -74.787  1.00  0.00           C
ATOM   1490  CE2 PHE    97     -21.192   7.919 -74.118  1.00  0.00           C
ATOM   1491  CZ  PHE    97     -21.944   6.739 -74.214  1.00  0.00           C
ATOM   1492  H   PHE    97     -15.649   7.162 -76.677  1.00  0.00           H
ATOM   1493  HA  PHE    97     -17.715   5.315 -77.128  1.00  0.00           H
ATOM   1494  HB2 PHE    97     -17.268   6.168 -74.952  1.00  0.00           H
ATOM   1495  HB3 PHE    97     -17.453   7.833 -75.473  1.00  0.00           H
ATOM   1496  HD1 PHE    97     -19.613   4.721 -75.672  1.00  0.00           H
ATOM   1497  HD2 PHE    97     -19.296   8.861 -74.496  1.00  0.00           H
ATOM   1498  HE1 PHE    97     -21.960   4.685 -74.870  1.00  0.00           H
ATOM   1499  HE2 PHE    97     -21.631   8.800 -73.680  1.00  0.00           H
ATOM   1500  HZ  PHE    97     -22.960   6.721 -73.852  1.00  0.00           H
ATOM   1501  N   THR    98     -19.484   6.277 -78.562  1.00  0.00           N
ATOM   1502  CA  THR    98     -20.611   6.732 -79.366  1.00  0.00           C
ATOM   1503  C   THR    98     -21.887   6.375 -78.602  1.00  0.00           C
ATOM   1504  O   THR    98     -22.181   5.199 -78.382  1.00  0.00           O
ATOM   1505  CB  THR    98     -20.560   6.127 -80.781  1.00  0.00           C
ATOM   1506  CG2 THR    98     -21.714   6.641 -81.654  1.00  0.00           C
ATOM   1507  OG1 THR    98     -19.341   6.470 -81.411  1.00  0.00           O
ATOM   1508  H   THR    98     -19.460   5.293 -78.337  1.00  0.00           H
ATOM   1509  HA  THR    98     -20.558   7.812 -79.475  1.00  0.00           H
ATOM   1510  HB  THR    98     -20.625   5.040 -80.711  1.00  0.00           H
ATOM   1511  HG1 THR    98     -19.298   6.019 -82.258  1.00  0.00           H
ATOM   1512 HG21 THR    98     -21.670   7.728 -81.729  1.00  0.00           H
ATOM   1513 HG22 THR    98     -21.641   6.207 -82.652  1.00  0.00           H
ATOM   1514 HG23 THR    98     -22.671   6.353 -81.220  1.00  0.00           H
ATOM   1515  N   GLY    99     -22.620   7.411 -78.181  1.00  0.00           N
ATOM   1516  CA  GLY    99     -23.751   7.291 -77.278  1.00  0.00           C
ATOM   1517  C   GLY    99     -24.207   8.655 -76.764  1.00  0.00           C
ATOM   1518  O   GLY    99     -23.855   9.695 -77.321  1.00  0.00           O
ATOM   1519  H   GLY    99     -22.321   8.347 -78.416  1.00  0.00           H
ATOM   1520  HA2 GLY    99     -24.578   6.791 -77.772  1.00  0.00           H
ATOM   1521  HA3 GLY    99     -23.456   6.675 -76.431  1.00  0.00           H
ATOM   1522  N   CYX   100     -24.977   8.623 -75.671  1.00  0.00           N
ATOM   1523  CA  CYX   100     -25.371   9.790 -74.890  1.00  0.00           C
ATOM   1524  C   CYX   100     -25.394   9.430 -73.405  1.00  0.00           C
ATOM   1525  O   CYX   100     -25.551   8.269 -73.037  1.00  0.00           O
ATOM   1526  CB  CYX   100     -26.748  10.314 -75.327  1.00  0.00           C
ATOM   1527  SG  CYX   100     -26.932  10.828 -77.057  1.00  0.00           S
ATOM   1528  H   CYX   100     -25.232   7.723 -75.291  1.00  0.00           H
ATOM   1529  HA  CYX   100     -24.630  10.571 -75.028  1.00  0.00           H
ATOM   1530  HB2 CYX   100     -27.477   9.525 -75.141  1.00  0.00           H
ATOM   1531  HB3 CYX   100     -27.017  11.160 -74.694  1.00  0.00           H
ATOM   1532  N   VAL   101     -25.266  10.458 -72.562  1.00  0.00           N
ATOM   1533  CA  VAL   101     -25.370  10.380 -71.113  1.00  0.00           C
ATOM   1534  C   VAL   101     -26.503  11.317 -70.709  1.00  0.00           C
ATOM   1535  O   VAL   101     -26.496  12.494 -71.071  1.00  0.00           O
ATOM   1536  CB  VAL   101     -24.027  10.749 -70.445  1.00  0.00           C
ATOM   1537  CG1 VAL   101     -24.170  10.805 -68.913  1.00  0.00           C
ATOM   1538  CG2 VAL   101     -22.926   9.745 -70.827  1.00  0.00           C
ATOM   1539  H   VAL   101     -25.148  11.381 -72.951  1.00  0.00           H
ATOM   1540  HA  VAL   101     -25.632   9.364 -70.815  1.00  0.00           H
ATOM   1541  HB  VAL   101     -23.723  11.738 -70.792  1.00  0.00           H
ATOM   1542 HG11 VAL   101     -24.523   9.846 -68.533  1.00  0.00           H
ATOM   1543 HG12 VAL   101     -23.210  11.040 -68.459  1.00  0.00           H
ATOM   1544 HG13 VAL   101     -24.875  11.585 -68.624  1.00  0.00           H
ATOM   1545 HG21 VAL   101     -22.801   9.714 -71.908  1.00  0.00           H
ATOM   1546 HG22 VAL   101     -21.977  10.049 -70.390  1.00  0.00           H
ATOM   1547 HG23 VAL   101     -23.183   8.749 -70.470  1.00  0.00           H
ATOM   1548  N   ILE   102     -27.470  10.775 -69.960  1.00  0.00           N
ATOM   1549  CA  ILE   102     -28.683  11.472 -69.556  1.00  0.00           C
ATOM   1550  C   ILE   102     -28.839  11.252 -68.052  1.00  0.00           C
ATOM   1551  O   ILE   102     -28.754  10.115 -67.596  1.00  0.00           O
ATOM   1552  CB  ILE   102     -29.909  10.969 -70.362  1.00  0.00           C
ATOM   1553  CG1 ILE   102     -29.707  11.074 -71.895  1.00  0.00           C
ATOM   1554  CG2 ILE   102     -31.170  11.742 -69.932  1.00  0.00           C
ATOM   1555  CD1 ILE   102     -30.704  10.231 -72.700  1.00  0.00           C
ATOM   1556  H   ILE   102     -27.394   9.803 -69.697  1.00  0.00           H
ATOM   1557  HA  ILE   102     -28.563  12.537 -69.744  1.00  0.00           H
ATOM   1558  HB  ILE   102     -30.063   9.918 -70.114  1.00  0.00           H
ATOM   1559 HG12 ILE   102     -29.772  12.117 -72.203  1.00  0.00           H
ATOM   1560 HG13 ILE   102     -28.721  10.709 -72.173  1.00  0.00           H
ATOM   1561 HG21 ILE   102     -31.035  12.808 -70.115  1.00  0.00           H
ATOM   1562 HG22 ILE   102     -32.037  11.398 -70.491  1.00  0.00           H
ATOM   1563 HG23 ILE   102     -31.374  11.583 -68.873  1.00  0.00           H
ATOM   1564 HD11 ILE   102     -31.724  10.580 -72.547  1.00  0.00           H
ATOM   1565 HD12 ILE   102     -30.463  10.306 -73.761  1.00  0.00           H
ATOM   1566 HD13 ILE   102     -30.624   9.187 -72.399  1.00  0.00           H
ATOM   1567  N   ALA   103     -29.076  12.330 -67.291  1.00  0.00           N
ATOM   1568  CA  ALA   103     -29.217  12.270 -65.840  1.00  0.00           C
ATOM   1569  C   ALA   103     -30.223  13.303 -65.335  1.00  0.00           C
ATOM   1570  O   ALA   103     -30.470  14.315 -65.989  1.00  0.00           O
ATOM   1571  CB  ALA   103     -27.853  12.452 -65.163  1.00  0.00           C
ATOM   1572  H   ALA   103     -29.144  13.238 -67.728  1.00  0.00           H
ATOM   1573  HA  ALA   103     -29.594  11.284 -65.576  1.00  0.00           H
ATOM   1574  HB1 ALA   103     -27.483  13.464 -65.326  1.00  0.00           H
ATOM   1575  HB2 ALA   103     -27.951  12.284 -64.090  1.00  0.00           H
ATOM   1576  HB3 ALA   103     -27.137  11.737 -65.569  1.00  0.00           H
ATOM   1577  N   TRP   104     -30.792  13.023 -64.154  1.00  0.00           N
ATOM   1578  CA  TRP   104     -31.763  13.863 -63.465  1.00  0.00           C
ATOM   1579  C   TRP   104     -31.762  13.548 -61.969  1.00  0.00           C
ATOM   1580  O   TRP   104     -31.505  12.412 -61.569  1.00  0.00           O
ATOM   1581  CB  TRP   104     -33.165  13.653 -64.050  1.00  0.00           C
ATOM   1582  CG  TRP   104     -33.782  12.297 -63.883  1.00  0.00           C
ATOM   1583  CD1 TRP   104     -34.762  11.963 -62.892  1.00  0.00           C
ATOM   1584  CD2 TRP   104     -33.532  11.003 -64.717  1.00  0.00           C
ATOM   1585  CE2 TRP   104     -34.428   9.931 -64.144  1.00  0.00           C
ATOM   1586  CE3 TRP   104     -32.732  10.639 -65.821  1.00  0.00           C
ATOM   1587  NE1 TRP   104     -35.162  10.547 -63.020  1.00  0.00           N
ATOM   1588  CZ2 TRP   104     -34.450   8.645 -64.697  1.00  0.00           C
ATOM   1589  CZ3 TRP   104     -32.778   9.335 -66.348  1.00  0.00           C
ATOM   1590  CH2 TRP   104     -33.630   8.357 -65.799  1.00  0.00           C
ATOM   1591  H   TRP   104     -30.530  12.166 -63.688  1.00  0.00           H
ATOM   1592  HA  TRP   104     -31.484  14.909 -63.605  1.00  0.00           H
ATOM   1593  HB2 TRP   104     -33.111  13.851 -65.114  1.00  0.00           H
ATOM   1594  HB3 TRP   104     -33.836  14.393 -63.613  1.00  0.00           H
ATOM   1595  HD1 TRP   104     -35.162  12.650 -62.164  1.00  0.00           H
ATOM   1596  HE1 TRP   104     -35.844  10.100 -62.425  1.00  0.00           H
ATOM   1597  HE3 TRP   104     -32.086  11.373 -66.277  1.00  0.00           H
ATOM   1598  HZ2 TRP   104     -35.095   7.886 -64.282  1.00  0.00           H
ATOM   1599  HZ3 TRP   104     -32.159   9.084 -67.197  1.00  0.00           H
ATOM   1600  HH2 TRP   104     -33.665   7.373 -66.235  1.00  0.00           H
ATOM   1601  N   ASN   105     -32.080  14.563 -61.153  1.00  0.00           N
ATOM   1602  CA  ASN   105     -32.146  14.443 -59.702  1.00  0.00           C
ATOM   1603  C   ASN   105     -33.295  13.516 -59.292  1.00  0.00           C
ATOM   1604  O   ASN   105     -34.371  13.543 -59.890  1.00  0.00           O
ATOM   1605  CB  ASN   105     -32.292  15.836 -59.075  1.00  0.00           C
ATOM   1606  CG  ASN   105     -32.158  15.787 -57.553  1.00  0.00           C
ATOM   1607  ND2 ASN   105     -30.924  15.657 -57.058  1.00  0.00           N
ATOM   1608  OD1 ASN   105     -33.154  15.852 -56.836  1.00  0.00           O
ATOM   1609  H   ASN   105     -32.291  15.467 -61.551  1.00  0.00           H
ATOM   1610  HA  ASN   105     -31.204  14.012 -59.359  1.00  0.00           H
ATOM   1611  HB2 ASN   105     -31.515  16.491 -59.473  1.00  0.00           H
ATOM   1612  HB3 ASN   105     -33.262  16.257 -59.343  1.00  0.00           H
ATOM   1613 HD21 ASN   105     -30.783  15.619 -56.059  1.00  0.00           H
ATOM   1614 HD22 ASN   105     -30.133  15.602 -57.683  1.00  0.00           H
ATOM   1615  N   SER   106     -33.046  12.705 -58.257  1.00  0.00           N
ATOM   1616  CA  SER   106     -33.927  11.635 -57.798  1.00  0.00           C
ATOM   1617  C   SER   106     -33.966  11.572 -56.262  1.00  0.00           C
ATOM   1618  O   SER   106     -34.107  10.494 -55.686  1.00  0.00           O
ATOM   1619  CB  SER   106     -33.498  10.317 -58.458  1.00  0.00           C
ATOM   1620  OG  SER   106     -32.190   9.961 -58.065  1.00  0.00           O
ATOM   1621  H   SER   106     -32.145  12.767 -57.806  1.00  0.00           H
ATOM   1622  HA  SER   106     -34.942  11.856 -58.129  1.00  0.00           H
ATOM   1623  HB2 SER   106     -33.526  10.429 -59.542  1.00  0.00           H
ATOM   1624  HB3 SER   106     -34.188   9.523 -58.171  1.00  0.00           H
ATOM   1625  HG  SER   106     -31.966   9.122 -58.475  1.00  0.00           H
ATOM   1626  N   ASN   107     -33.845  12.737 -55.605  1.00  0.00           N
ATOM   1627  CA  ASN   107     -33.890  12.910 -54.154  1.00  0.00           C
ATOM   1628  C   ASN   107     -35.299  12.717 -53.553  1.00  0.00           C
ATOM   1629  O   ASN   107     -35.467  12.866 -52.344  1.00  0.00           O
ATOM   1630  CB  ASN   107     -33.312  14.300 -53.837  1.00  0.00           C
ATOM   1631  CG  ASN   107     -32.960  14.498 -52.362  1.00  0.00           C
ATOM   1632  ND2 ASN   107     -33.317  15.660 -51.810  1.00  0.00           N
ATOM   1633  OD1 ASN   107     -32.373  13.621 -51.730  1.00  0.00           O
ATOM   1634  H   ASN   107     -33.728  13.580 -56.150  1.00  0.00           H
ATOM   1635  HA  ASN   107     -33.238  12.159 -53.713  1.00  0.00           H
ATOM   1636  HB2 ASN   107     -32.399  14.447 -54.415  1.00  0.00           H
ATOM   1637  HB3 ASN   107     -34.029  15.059 -54.153  1.00  0.00           H
ATOM   1638 HD21 ASN   107     -33.113  15.841 -50.838  1.00  0.00           H
ATOM   1639 HD22 ASN   107     -33.798  16.354 -52.364  1.00  0.00           H
ATOM   1640  N   ASN   108     -36.303  12.379 -54.379  1.00  0.00           N
ATOM   1641  CA  ASN   108     -37.666  12.053 -53.961  1.00  0.00           C
ATOM   1642  C   ASN   108     -37.972  10.548 -54.070  1.00  0.00           C
ATOM   1643  O   ASN   108     -39.091  10.145 -53.751  1.00  0.00           O
ATOM   1644  CB  ASN   108     -38.663  12.887 -54.787  1.00  0.00           C
ATOM   1645  CG  ASN   108     -38.431  14.400 -54.692  1.00  0.00           C
ATOM   1646  ND2 ASN   108     -38.706  15.120 -55.783  1.00  0.00           N
ATOM   1647  OD1 ASN   108     -38.015  14.916 -53.656  1.00  0.00           O
ATOM   1648  H   ASN   108     -36.103  12.286 -55.364  1.00  0.00           H
ATOM   1649  HA  ASN   108     -37.793  12.331 -52.914  1.00  0.00           H
ATOM   1650  HB2 ASN   108     -38.590  12.577 -55.832  1.00  0.00           H
ATOM   1651  HB3 ASN   108     -39.679  12.677 -54.450  1.00  0.00           H
ATOM   1652 HD21 ASN   108     -38.576  16.121 -55.772  1.00  0.00           H
ATOM   1653 HD22 ASN   108     -39.052  14.664 -56.615  1.00  0.00           H
ATOM   1654  N   LEU   109     -37.005   9.726 -54.518  1.00  0.00           N
ATOM   1655  CA  LEU   109     -37.191   8.312 -54.849  1.00  0.00           C
ATOM   1656  C   LEU   109     -36.075   7.426 -54.277  1.00  0.00           C
ATOM   1657  O   LEU   109     -36.324   6.250 -54.010  1.00  0.00           O
ATOM   1658  CB  LEU   109     -37.211   8.142 -56.383  1.00  0.00           C
ATOM   1659  CG  LEU   109     -38.315   8.913 -57.137  1.00  0.00           C
ATOM   1660  CD1 LEU   109     -38.089   8.779 -58.650  1.00  0.00           C
ATOM   1661  CD2 LEU   109     -39.722   8.401 -56.789  1.00  0.00           C
ATOM   1662  H   LEU   109     -36.102  10.123 -54.738  1.00  0.00           H
ATOM   1663  HA  LEU   109     -38.137   7.958 -54.440  1.00  0.00           H
ATOM   1664  HB2 LEU   109     -36.242   8.466 -56.767  1.00  0.00           H
ATOM   1665  HB3 LEU   109     -37.314   7.080 -56.612  1.00  0.00           H
ATOM   1666  HG  LEU   109     -38.255   9.973 -56.888  1.00  0.00           H
ATOM   1667 HD11 LEU   109     -38.186   7.735 -58.949  1.00  0.00           H
ATOM   1668 HD12 LEU   109     -38.828   9.373 -59.189  1.00  0.00           H
ATOM   1669 HD13 LEU   109     -37.093   9.138 -58.913  1.00  0.00           H
ATOM   1670 HD21 LEU   109     -39.929   8.547 -55.730  1.00  0.00           H
ATOM   1671 HD22 LEU   109     -40.468   8.953 -57.362  1.00  0.00           H
ATOM   1672 HD23 LEU   109     -39.804   7.340 -57.024  1.00  0.00           H
ATOM   1673  N   ASP   110     -34.860   7.975 -54.119  1.00  0.00           N
ATOM   1674  CA  ASP   110     -33.623   7.235 -53.858  1.00  0.00           C
ATOM   1675  C   ASP   110     -32.905   7.717 -52.586  1.00  0.00           C
ATOM   1676  O   ASP   110     -31.717   7.442 -52.416  1.00  0.00           O
ATOM   1677  CB  ASP   110     -32.713   7.290 -55.102  1.00  0.00           C
ATOM   1678  CG  ASP   110     -33.312   6.724 -56.395  1.00  0.00           C
ATOM   1679  OD1 ASP   110     -34.321   5.988 -56.334  1.00  0.00           O
ATOM   1680  OD2 ASP   110     -32.713   7.021 -57.448  1.00  0.00           O
ATOM   1681  H   ASP   110     -34.752   8.956 -54.330  1.00  0.00           H
ATOM   1682  HA  ASP   110     -33.877   6.189 -53.686  1.00  0.00           H
ATOM   1683  HB2 ASP   110     -32.448   8.331 -55.278  1.00  0.00           H
ATOM   1684  HB3 ASP   110     -31.792   6.744 -54.898  1.00  0.00           H
ATOM   1685  N   SER   111     -33.625   8.411 -51.690  1.00  0.00           N
ATOM   1686  CA  SER   111     -33.141   8.845 -50.384  1.00  0.00           C
ATOM   1687  C   SER   111     -34.131   8.446 -49.284  1.00  0.00           C
ATOM   1688  O   SER   111     -35.313   8.212 -49.545  1.00  0.00           O
ATOM   1689  CB  SER   111     -32.865  10.355 -50.390  1.00  0.00           C
ATOM   1690  OG  SER   111     -34.060  11.103 -50.437  1.00  0.00           O
ATOM   1691  H   SER   111     -34.593   8.610 -51.899  1.00  0.00           H
ATOM   1692  HA  SER   111     -32.197   8.343 -50.172  1.00  0.00           H
ATOM   1693  HB2 SER   111     -32.242  10.613 -51.246  1.00  0.00           H
ATOM   1694  HB3 SER   111     -32.333  10.616 -49.479  1.00  0.00           H
ATOM   1695  HG  SER   111     -33.836  12.037 -50.421  1.00  0.00           H
ATOM   1696  N   LYS   112     -33.623   8.390 -48.046  1.00  0.00           N
ATOM   1697  CA  LYS   112     -34.367   8.024 -46.847  1.00  0.00           C
ATOM   1698  C   LYS   112     -33.909   8.890 -45.674  1.00  0.00           C
ATOM   1699  O   LYS   112     -32.748   9.294 -45.602  1.00  0.00           O
ATOM   1700  CB  LYS   112     -34.159   6.539 -46.496  1.00  0.00           C
ATOM   1701  CG  LYS   112     -34.761   5.562 -47.516  1.00  0.00           C
ATOM   1702  CD  LYS   112     -34.585   4.118 -47.032  1.00  0.00           C
ATOM   1703  CE  LYS   112     -35.134   3.134 -48.066  1.00  0.00           C
ATOM   1704  NZ  LYS   112     -34.938   1.740 -47.633  1.00  0.00           N
ATOM   1705  H   LYS   112     -32.645   8.606 -47.919  1.00  0.00           H
ATOM   1706  HA  LYS   112     -35.432   8.199 -47.009  1.00  0.00           H
ATOM   1707  HB2 LYS   112     -33.091   6.343 -46.398  1.00  0.00           H
ATOM   1708  HB3 LYS   112     -34.625   6.348 -45.528  1.00  0.00           H
ATOM   1709  HG2 LYS   112     -35.824   5.774 -47.637  1.00  0.00           H
ATOM   1710  HG3 LYS   112     -34.264   5.681 -48.478  1.00  0.00           H
ATOM   1711  HD2 LYS   112     -33.526   3.914 -46.870  1.00  0.00           H
ATOM   1712  HD3 LYS   112     -35.119   3.982 -46.090  1.00  0.00           H
ATOM   1713  HE2 LYS   112     -36.198   3.319 -48.207  1.00  0.00           H
ATOM   1714  HE3 LYS   112     -34.618   3.287 -49.015  1.00  0.00           H
ATOM   1715  HZ1 LYS   112     -35.417   1.590 -46.756  1.00  0.00           H
ATOM   1716  HZ2 LYS   112     -35.311   1.114 -48.332  1.00  0.00           H
ATOM   1717  HZ3 LYS   112     -33.952   1.560 -47.513  1.00  0.00           H
ATOM   1718  N   VAL   113     -34.828   9.123 -44.729  1.00  0.00           N
ATOM   1719  CA  VAL   113     -34.532   9.756 -43.451  1.00  0.00           C
ATOM   1720  C   VAL   113     -33.632   8.804 -42.649  1.00  0.00           C
ATOM   1721  O   VAL   113     -33.958   7.627 -42.490  1.00  0.00           O
ATOM   1722  CB  VAL   113     -35.849  10.104 -42.720  1.00  0.00           C
ATOM   1723  CG1 VAL   113     -35.590  10.676 -41.316  1.00  0.00           C
ATOM   1724  CG2 VAL   113     -36.679  11.123 -43.524  1.00  0.00           C
ATOM   1725  H   VAL   113     -35.764   8.763 -44.857  1.00  0.00           H
ATOM   1726  HA  VAL   113     -33.989  10.684 -43.640  1.00  0.00           H
ATOM   1727  HB  VAL   113     -36.441   9.194 -42.608  1.00  0.00           H
ATOM   1728 HG11 VAL   113     -34.962  11.566 -41.384  1.00  0.00           H
ATOM   1729 HG12 VAL   113     -36.537  10.943 -40.845  1.00  0.00           H
ATOM   1730 HG13 VAL   113     -35.097   9.933 -40.689  1.00  0.00           H
ATOM   1731 HG21 VAL   113     -36.954  10.709 -44.494  1.00  0.00           H
ATOM   1732 HG22 VAL   113     -37.597  11.361 -42.985  1.00  0.00           H
ATOM   1733 HG23 VAL   113     -36.106  12.038 -43.675  1.00  0.00           H
ATOM   1734  N   GLY   114     -32.494   9.323 -42.163  1.00  0.00           N
ATOM   1735  CA  GLY   114     -31.463   8.539 -41.490  1.00  0.00           C
ATOM   1736  C   GLY   114     -30.510   7.807 -42.450  1.00  0.00           C
ATOM   1737  O   GLY   114     -29.787   6.915 -42.007  1.00  0.00           O
ATOM   1738  H   GLY   114     -32.296  10.300 -42.324  1.00  0.00           H
ATOM   1739  HA2 GLY   114     -30.873   9.220 -40.877  1.00  0.00           H
ATOM   1740  HA3 GLY   114     -31.937   7.809 -40.832  1.00  0.00           H
ATOM   1741  N   GLY   115     -30.509   8.169 -43.744  1.00  0.00           N
ATOM   1742  CA  GLY   115     -29.637   7.616 -44.775  1.00  0.00           C
ATOM   1743  C   GLY   115     -30.228   6.369 -45.438  1.00  0.00           C
ATOM   1744  O   GLY   115     -30.841   5.538 -44.767  1.00  0.00           O
ATOM   1745  H   GLY   115     -31.142   8.899 -44.037  1.00  0.00           H
ATOM   1746  HA2 GLY   115     -29.474   8.384 -45.528  1.00  0.00           H
ATOM   1747  HA3 GLY   115     -28.666   7.364 -44.346  1.00  0.00           H
ATOM   1748  N   ASN   116     -30.022   6.250 -46.760  1.00  0.00           N
ATOM   1749  CA  ASN   116     -30.465   5.118 -47.567  1.00  0.00           C
ATOM   1750  C   ASN   116     -29.289   4.174 -47.830  1.00  0.00           C
ATOM   1751  O   ASN   116     -28.248   4.595 -48.337  1.00  0.00           O
ATOM   1752  CB  ASN   116     -31.097   5.612 -48.879  1.00  0.00           C
ATOM   1753  CG  ASN   116     -31.862   4.523 -49.643  1.00  0.00           C
ATOM   1754  ND2 ASN   116     -32.334   4.852 -50.846  1.00  0.00           N
ATOM   1755  OD1 ASN   116     -32.041   3.405 -49.165  1.00  0.00           O
ATOM   1756  H   ASN   116     -29.513   6.978 -47.239  1.00  0.00           H
ATOM   1757  HA  ASN   116     -31.235   4.580 -47.011  1.00  0.00           H
ATOM   1758  HB2 ASN   116     -31.796   6.416 -48.654  1.00  0.00           H
ATOM   1759  HB3 ASN   116     -30.319   6.023 -49.524  1.00  0.00           H
ATOM   1760 HD21 ASN   116     -32.843   4.172 -51.392  1.00  0.00           H
ATOM   1761 HD22 ASN   116     -32.175   5.779 -51.214  1.00  0.00           H
ATOM   1762  N   TYR   117     -29.489   2.894 -47.495  1.00  0.00           N
ATOM   1763  CA  TYR   117     -28.503   1.825 -47.620  1.00  0.00           C
ATOM   1764  C   TYR   117     -28.612   1.056 -48.948  1.00  0.00           C
ATOM   1765  O   TYR   117     -27.736   0.242 -49.241  1.00  0.00           O
ATOM   1766  CB  TYR   117     -28.658   0.879 -46.419  1.00  0.00           C
ATOM   1767  CG  TYR   117     -28.541   1.571 -45.070  1.00  0.00           C
ATOM   1768  CD1 TYR   117     -27.272   1.781 -44.495  1.00  0.00           C
ATOM   1769  CD2 TYR   117     -29.696   2.028 -44.403  1.00  0.00           C
ATOM   1770  CE1 TYR   117     -27.155   2.441 -43.259  1.00  0.00           C
ATOM   1771  CE2 TYR   117     -29.587   2.694 -43.170  1.00  0.00           C
ATOM   1772  CZ  TYR   117     -28.314   2.903 -42.591  1.00  0.00           C
ATOM   1773  OH  TYR   117     -28.205   3.546 -41.393  1.00  0.00           O
ATOM   1774  H   TYR   117     -30.381   2.637 -47.096  1.00  0.00           H
ATOM   1775  HA  TYR   117     -27.508   2.263 -47.567  1.00  0.00           H
ATOM   1776  HB2 TYR   117     -29.630   0.385 -46.481  1.00  0.00           H
ATOM   1777  HB3 TYR   117     -27.893   0.104 -46.479  1.00  0.00           H
ATOM   1778  HD1 TYR   117     -26.383   1.438 -45.004  1.00  0.00           H
ATOM   1779  HD2 TYR   117     -30.672   1.877 -44.842  1.00  0.00           H
ATOM   1780  HE1 TYR   117     -26.179   2.597 -42.823  1.00  0.00           H
ATOM   1781  HE2 TYR   117     -30.477   3.045 -42.668  1.00  0.00           H
ATOM   1782  HH  TYR   117     -27.299   3.606 -41.080  1.00  0.00           H
ATOM   1783  N   ASN   118     -29.672   1.298 -49.740  1.00  0.00           N
ATOM   1784  CA  ASN   118     -29.984   0.551 -50.960  1.00  0.00           C
ATOM   1785  C   ASN   118     -29.016   0.838 -52.118  1.00  0.00           C
ATOM   1786  O   ASN   118     -28.955   0.035 -53.049  1.00  0.00           O
ATOM   1787  CB  ASN   118     -31.421   0.870 -51.412  1.00  0.00           C
ATOM   1788  CG  ASN   118     -32.517   0.525 -50.396  1.00  0.00           C
ATOM   1789  ND2 ASN   118     -33.734   1.005 -50.659  1.00  0.00           N
ATOM   1790  OD1 ASN   118     -32.287  -0.159 -49.399  1.00  0.00           O
ATOM   1791  H   ASN   118     -30.347   1.990 -49.448  1.00  0.00           H
ATOM   1792  HA  ASN   118     -29.927  -0.514 -50.730  1.00  0.00           H
ATOM   1793  HB2 ASN   118     -31.484   1.934 -51.648  1.00  0.00           H
ATOM   1794  HB3 ASN   118     -31.632   0.320 -52.330  1.00  0.00           H
ATOM   1795 HD21 ASN   118     -34.500   0.810 -50.031  1.00  0.00           H
ATOM   1796 HD22 ASN   118     -33.889   1.560 -51.489  1.00  0.00           H
ATOM   1797  N   TYR   119     -28.274   1.957 -52.066  1.00  0.00           N
ATOM   1798  CA  TYR   119     -27.362   2.390 -53.118  1.00  0.00           C
ATOM   1799  C   TYR   119     -25.926   2.410 -52.602  1.00  0.00           C
ATOM   1800  O   TYR   119     -25.642   2.984 -51.550  1.00  0.00           O
ATOM   1801  CB  TYR   119     -27.806   3.748 -53.669  1.00  0.00           C
ATOM   1802  CG  TYR   119     -29.130   3.675 -54.403  1.00  0.00           C
ATOM   1803  CD1 TYR   119     -29.161   3.164 -55.713  1.00  0.00           C
ATOM   1804  CD2 TYR   119     -30.328   4.070 -53.776  1.00  0.00           C
ATOM   1805  CE1 TYR   119     -30.377   3.063 -56.406  1.00  0.00           C
ATOM   1806  CE2 TYR   119     -31.555   3.948 -54.454  1.00  0.00           C
ATOM   1807  CZ  TYR   119     -31.584   3.446 -55.778  1.00  0.00           C
ATOM   1808  OH  TYR   119     -32.767   3.324 -56.446  1.00  0.00           O
ATOM   1809  H   TYR   119     -28.370   2.567 -51.267  1.00  0.00           H
ATOM   1810  HA  TYR   119     -27.409   1.684 -53.946  1.00  0.00           H
ATOM   1811  HB2 TYR   119     -27.875   4.465 -52.849  1.00  0.00           H
ATOM   1812  HB3 TYR   119     -27.047   4.107 -54.366  1.00  0.00           H
ATOM   1813  HD1 TYR   119     -28.245   2.852 -56.194  1.00  0.00           H
ATOM   1814  HD2 TYR   119     -30.309   4.454 -52.767  1.00  0.00           H
ATOM   1815  HE1 TYR   119     -30.384   2.698 -57.421  1.00  0.00           H
ATOM   1816  HE2 TYR   119     -32.472   4.241 -53.965  1.00  0.00           H
ATOM   1817  HH  TYR   119     -32.660   2.980 -57.336  1.00  0.00           H
ATOM   1818  N   LEU   120     -25.040   1.776 -53.383  1.00  0.00           N
ATOM   1819  CA  LEU   120     -23.645   1.506 -53.054  1.00  0.00           C
ATOM   1820  C   LEU   120     -22.732   1.919 -54.218  1.00  0.00           C
ATOM   1821  O   LEU   120     -23.188   2.114 -55.346  1.00  0.00           O
ATOM   1822  CB  LEU   120     -23.445   0.006 -52.748  1.00  0.00           C
ATOM   1823  CG  LEU   120     -24.353  -0.626 -51.669  1.00  0.00           C
ATOM   1824  CD1 LEU   120     -24.054  -2.130 -51.570  1.00  0.00           C
ATOM   1825  CD2 LEU   120     -24.157   0.008 -50.285  1.00  0.00           C
ATOM   1826  H   LEU   120     -25.377   1.366 -54.242  1.00  0.00           H
ATOM   1827  HA  LEU   120     -23.366   2.082 -52.173  1.00  0.00           H
ATOM   1828  HB2 LEU   120     -23.601  -0.541 -53.678  1.00  0.00           H
ATOM   1829  HB3 LEU   120     -22.406  -0.146 -52.452  1.00  0.00           H
ATOM   1830  HG  LEU   120     -25.397  -0.511 -51.962  1.00  0.00           H
ATOM   1831 HD11 LEU   120     -23.024  -2.287 -51.250  1.00  0.00           H
ATOM   1832 HD12 LEU   120     -24.726  -2.594 -50.847  1.00  0.00           H
ATOM   1833 HD13 LEU   120     -24.206  -2.606 -52.538  1.00  0.00           H
ATOM   1834 HD21 LEU   120     -24.504   1.036 -50.298  1.00  0.00           H
ATOM   1835 HD22 LEU   120     -24.741  -0.535 -49.541  1.00  0.00           H
ATOM   1836 HD23 LEU   120     -23.103  -0.017 -50.003  1.00  0.00           H
ATOM   1837  N   TYR   121     -21.426   2.008 -53.932  1.00  0.00           N
ATOM   1838  CA  TYR   121     -20.370   2.247 -54.907  1.00  0.00           C
ATOM   1839  C   TYR   121     -19.060   1.641 -54.400  1.00  0.00           C
ATOM   1840  O   TYR   121     -18.754   1.710 -53.210  1.00  0.00           O
ATOM   1841  CB  TYR   121     -20.210   3.751 -55.182  1.00  0.00           C
ATOM   1842  CG  TYR   121     -19.619   4.562 -54.038  1.00  0.00           C
ATOM   1843  CD1 TYR   121     -20.442   5.012 -52.987  1.00  0.00           C
ATOM   1844  CD2 TYR   121     -18.237   4.836 -54.008  1.00  0.00           C
ATOM   1845  CE1 TYR   121     -19.892   5.724 -51.906  1.00  0.00           C
ATOM   1846  CE2 TYR   121     -17.676   5.542 -52.929  1.00  0.00           C
ATOM   1847  CZ  TYR   121     -18.502   5.988 -51.870  1.00  0.00           C
ATOM   1848  OH  TYR   121     -17.961   6.666 -50.816  1.00  0.00           O
ATOM   1849  H   TYR   121     -21.130   1.838 -52.981  1.00  0.00           H
ATOM   1850  HA  TYR   121     -20.645   1.756 -55.842  1.00  0.00           H
ATOM   1851  HB2 TYR   121     -21.185   4.157 -55.442  1.00  0.00           H
ATOM   1852  HB3 TYR   121     -19.571   3.869 -56.057  1.00  0.00           H
ATOM   1853  HD1 TYR   121     -21.501   4.800 -52.998  1.00  0.00           H
ATOM   1854  HD2 TYR   121     -17.597   4.489 -54.807  1.00  0.00           H
ATOM   1855  HE1 TYR   121     -20.531   6.058 -51.102  1.00  0.00           H
ATOM   1856  HE2 TYR   121     -16.614   5.738 -52.909  1.00  0.00           H
ATOM   1857  HH  TYR   121     -18.613   6.922 -50.160  1.00  0.00           H
ATOM   1858  N   ARG   122     -18.280   1.076 -55.326  1.00  0.00           N
ATOM   1859  CA  ARG   122     -16.989   0.470 -55.059  1.00  0.00           C
ATOM   1860  C   ARG   122     -15.955   1.558 -54.773  1.00  0.00           C
ATOM   1861  O   ARG   122     -15.596   2.349 -55.646  1.00  0.00           O
ATOM   1862  CB  ARG   122     -16.589  -0.427 -56.236  1.00  0.00           C
ATOM   1863  CG  ARG   122     -15.357  -1.285 -55.900  1.00  0.00           C
ATOM   1864  CD  ARG   122     -14.992  -2.260 -57.028  1.00  0.00           C
ATOM   1865  NE  ARG   122     -16.100  -3.170 -57.351  1.00  0.00           N
ATOM   1866  CZ  ARG   122     -16.370  -4.331 -56.732  1.00  0.00           C
ATOM   1867  NH1 ARG   122     -15.557  -4.848 -55.800  1.00  0.00           N
ATOM   1868  NH2 ARG   122     -17.486  -4.989 -57.058  1.00  0.00           N
ATOM   1869  H   ARG   122     -18.599   1.063 -56.282  1.00  0.00           H
ATOM   1870  HA  ARG   122     -17.093  -0.162 -54.179  1.00  0.00           H
ATOM   1871  HB2 ARG   122     -17.431  -1.080 -56.468  1.00  0.00           H
ATOM   1872  HB3 ARG   122     -16.376   0.191 -57.106  1.00  0.00           H
ATOM   1873  HG2 ARG   122     -14.505  -0.630 -55.722  1.00  0.00           H
ATOM   1874  HG3 ARG   122     -15.551  -1.855 -54.991  1.00  0.00           H
ATOM   1875  HD2 ARG   122     -14.733  -1.693 -57.919  1.00  0.00           H
ATOM   1876  HD3 ARG   122     -14.116  -2.838 -56.733  1.00  0.00           H
ATOM   1877  HE  ARG   122     -16.745  -2.852 -58.060  1.00  0.00           H
ATOM   1878 HH11 ARG   122     -14.711  -4.361 -55.542  1.00  0.00           H
ATOM   1879 HH12 ARG   122     -15.793  -5.723 -55.354  1.00  0.00           H
ATOM   1880 HH21 ARG   122     -18.106  -4.614 -57.761  1.00  0.00           H
ATOM   1881 HH22 ARG   122     -17.708  -5.863 -56.603  1.00  0.00           H
ATOM   1882  N   LEU   123     -15.486   1.557 -53.524  1.00  0.00           N
ATOM   1883  CA  LEU   123     -14.433   2.412 -53.010  1.00  0.00           C
ATOM   1884  C   LEU   123     -13.042   1.804 -53.258  1.00  0.00           C
ATOM   1885  O   LEU   123     -12.080   2.561 -53.351  1.00  0.00           O
ATOM   1886  CB  LEU   123     -14.723   2.614 -51.513  1.00  0.00           C
ATOM   1887  CG  LEU   123     -13.713   3.479 -50.733  1.00  0.00           C
ATOM   1888  CD1 LEU   123     -13.616   4.915 -51.273  1.00  0.00           C
ATOM   1889  CD2 LEU   123     -14.161   3.524 -49.269  1.00  0.00           C
ATOM   1890  H   LEU   123     -15.859   0.877 -52.878  1.00  0.00           H
ATOM   1891  HA  LEU   123     -14.489   3.378 -53.514  1.00  0.00           H
ATOM   1892  HB2 LEU   123     -15.713   3.066 -51.417  1.00  0.00           H
ATOM   1893  HB3 LEU   123     -14.763   1.630 -51.041  1.00  0.00           H
ATOM   1894  HG  LEU   123     -12.728   3.015 -50.776  1.00  0.00           H
ATOM   1895 HD11 LEU   123     -14.589   5.406 -51.217  1.00  0.00           H
ATOM   1896 HD12 LEU   123     -12.895   5.483 -50.684  1.00  0.00           H
ATOM   1897 HD13 LEU   123     -13.284   4.907 -52.308  1.00  0.00           H
ATOM   1898 HD21 LEU   123     -14.299   2.516 -48.878  1.00  0.00           H
ATOM   1899 HD22 LEU   123     -13.418   4.035 -48.665  1.00  0.00           H
ATOM   1900 HD23 LEU   123     -15.099   4.068 -49.200  1.00  0.00           H
ATOM   1901  N   PHE   124     -12.921   0.470 -53.383  1.00  0.00           N
ATOM   1902  CA  PHE   124     -11.634  -0.219 -53.460  1.00  0.00           C
ATOM   1903  C   PHE   124     -11.604  -1.265 -54.576  1.00  0.00           C
ATOM   1904  O   PHE   124     -12.470  -2.138 -54.646  1.00  0.00           O
ATOM   1905  CB  PHE   124     -11.306  -0.883 -52.118  1.00  0.00           C
ATOM   1906  CG  PHE   124     -11.185   0.045 -50.922  1.00  0.00           C
ATOM   1907  CD1 PHE   124     -10.099   0.937 -50.834  1.00  0.00           C
ATOM   1908  CD2 PHE   124     -12.126  -0.015 -49.875  1.00  0.00           C
ATOM   1909  CE1 PHE   124      -9.954   1.765 -49.707  1.00  0.00           C
ATOM   1910  CE2 PHE   124     -11.975   0.807 -48.745  1.00  0.00           C
ATOM   1911  CZ  PHE   124     -10.890   1.698 -48.661  1.00  0.00           C
ATOM   1912  H   PHE   124     -13.748  -0.106 -53.326  1.00  0.00           H
ATOM   1913  HA  PHE   124     -10.847   0.508 -53.665  1.00  0.00           H
ATOM   1914  HB2 PHE   124     -12.055  -1.646 -51.906  1.00  0.00           H
ATOM   1915  HB3 PHE   124     -10.353  -1.389 -52.239  1.00  0.00           H
ATOM   1916  HD1 PHE   124      -9.368   0.983 -51.628  1.00  0.00           H
ATOM   1917  HD2 PHE   124     -12.960  -0.700 -49.929  1.00  0.00           H
ATOM   1918  HE1 PHE   124      -9.120   2.448 -49.641  1.00  0.00           H
ATOM   1919  HE2 PHE   124     -12.693   0.755 -47.940  1.00  0.00           H
ATOM   1920  HZ  PHE   124     -10.772   2.328 -47.793  1.00  0.00           H
ATOM   1921  N   ARG   125     -10.553  -1.185 -55.405  1.00  0.00           N
ATOM   1922  CA  ARG   125     -10.222  -2.134 -56.465  1.00  0.00           C
ATOM   1923  C   ARG   125      -8.741  -1.956 -56.831  1.00  0.00           C
ATOM   1924  O   ARG   125      -8.246  -0.829 -56.855  1.00  0.00           O
ATOM   1925  CB  ARG   125     -11.121  -1.880 -57.688  1.00  0.00           C
ATOM   1926  CG  ARG   125     -11.216  -3.081 -58.635  1.00  0.00           C
ATOM   1927  CD  ARG   125     -12.182  -2.770 -59.786  1.00  0.00           C
ATOM   1928  NE  ARG   125     -12.406  -3.952 -60.629  1.00  0.00           N
ATOM   1929  CZ  ARG   125     -11.740  -4.276 -61.751  1.00  0.00           C
ATOM   1930  NH1 ARG   125     -10.775  -3.495 -62.257  1.00  0.00           N
ATOM   1931  NH2 ARG   125     -12.057  -5.413 -62.383  1.00  0.00           N
ATOM   1932  H   ARG   125      -9.894  -0.433 -55.263  1.00  0.00           H
ATOM   1933  HA  ARG   125     -10.391  -3.146 -56.092  1.00  0.00           H
ATOM   1934  HB2 ARG   125     -12.129  -1.631 -57.353  1.00  0.00           H
ATOM   1935  HB3 ARG   125     -10.726  -1.032 -58.239  1.00  0.00           H
ATOM   1936  HG2 ARG   125     -10.230  -3.312 -59.041  1.00  0.00           H
ATOM   1937  HG3 ARG   125     -11.587  -3.944 -58.080  1.00  0.00           H
ATOM   1938  HD2 ARG   125     -13.142  -2.464 -59.372  1.00  0.00           H
ATOM   1939  HD3 ARG   125     -11.792  -1.945 -60.383  1.00  0.00           H
ATOM   1940  HE  ARG   125     -13.128  -4.585 -60.316  1.00  0.00           H
ATOM   1941 HH11 ARG   125     -10.526  -2.634 -61.790  1.00  0.00           H
ATOM   1942 HH12 ARG   125     -10.294  -3.768 -63.102  1.00  0.00           H
ATOM   1943 HH21 ARG   125     -12.785  -6.008 -62.014  1.00  0.00           H
ATOM   1944 HH22 ARG   125     -11.573  -5.673 -63.230  1.00  0.00           H
ATOM   1945  N   LYS   126      -8.041  -3.060 -57.136  1.00  0.00           N
ATOM   1946  CA  LYS   126      -6.603  -3.064 -57.424  1.00  0.00           C
ATOM   1947  C   LYS   126      -6.237  -2.317 -58.718  1.00  0.00           C
ATOM   1948  O   LYS   126      -5.076  -1.939 -58.878  1.00  0.00           O
ATOM   1949  CB  LYS   126      -6.105  -4.517 -57.535  1.00  0.00           C
ATOM   1950  CG  LYS   126      -6.057  -5.300 -56.213  1.00  0.00           C
ATOM   1951  CD  LYS   126      -5.038  -4.727 -55.212  1.00  0.00           C
ATOM   1952  CE  LYS   126      -4.779  -5.693 -54.051  1.00  0.00           C
ATOM   1953  NZ  LYS   126      -5.991  -5.950 -53.256  1.00  0.00           N
ATOM   1954  H   LYS   126      -8.508  -3.956 -57.119  1.00  0.00           H
ATOM   1955  HA  LYS   126      -6.086  -2.569 -56.602  1.00  0.00           H
ATOM   1956  HB2 LYS   126      -6.746  -5.055 -58.236  1.00  0.00           H
ATOM   1957  HB3 LYS   126      -5.098  -4.515 -57.954  1.00  0.00           H
ATOM   1958  HG2 LYS   126      -7.050  -5.319 -55.763  1.00  0.00           H
ATOM   1959  HG3 LYS   126      -5.772  -6.327 -56.446  1.00  0.00           H
ATOM   1960  HD2 LYS   126      -4.091  -4.556 -55.723  1.00  0.00           H
ATOM   1961  HD3 LYS   126      -5.394  -3.777 -54.815  1.00  0.00           H
ATOM   1962  HE2 LYS   126      -4.409  -6.637 -54.451  1.00  0.00           H
ATOM   1963  HE3 LYS   126      -4.016  -5.267 -53.400  1.00  0.00           H
ATOM   1964  HZ1 LYS   126      -6.704  -6.351 -53.849  1.00  0.00           H
ATOM   1965  HZ2 LYS   126      -5.772  -6.593 -52.509  1.00  0.00           H
ATOM   1966  HZ3 LYS   126      -6.327  -5.082 -52.864  1.00  0.00           H
ATOM   1967  N   SER   127      -7.200  -2.112 -59.629  1.00  0.00           N
ATOM   1968  CA  SER   127      -6.984  -1.513 -60.941  1.00  0.00           C
ATOM   1969  C   SER   127      -8.251  -0.809 -61.438  1.00  0.00           C
ATOM   1970  O   SER   127      -9.345  -1.026 -60.914  1.00  0.00           O
ATOM   1971  CB  SER   127      -6.525  -2.598 -61.929  1.00  0.00           C
ATOM   1972  OG  SER   127      -7.527  -3.572 -62.140  1.00  0.00           O
ATOM   1973  H   SER   127      -8.135  -2.437 -59.427  1.00  0.00           H
ATOM   1974  HA  SER   127      -6.189  -0.772 -60.868  1.00  0.00           H
ATOM   1975  HB2 SER   127      -5.629  -3.084 -61.543  1.00  0.00           H
ATOM   1976  HB3 SER   127      -6.281  -2.132 -62.885  1.00  0.00           H
ATOM   1977  HG  SER   127      -7.191  -4.225 -62.759  1.00  0.00           H
ATOM   1978  N   ASN   128      -8.088   0.017 -62.481  1.00  0.00           N
ATOM   1979  CA  ASN   128      -9.198   0.619 -63.211  1.00  0.00           C
ATOM   1980  C   ASN   128      -9.909  -0.438 -64.069  1.00  0.00           C
ATOM   1981  O   ASN   128      -9.289  -1.388 -64.550  1.00  0.00           O
ATOM   1982  CB  ASN   128      -8.712   1.786 -64.090  1.00  0.00           C
ATOM   1983  CG  ASN   128      -8.046   2.938 -63.326  1.00  0.00           C
ATOM   1984  ND2 ASN   128      -7.374   3.828 -64.061  1.00  0.00           N
ATOM   1985  OD1 ASN   128      -8.132   3.040 -62.105  1.00  0.00           O
ATOM   1986  H   ASN   128      -7.160   0.161 -62.854  1.00  0.00           H
ATOM   1987  HA  ASN   128      -9.905   1.018 -62.485  1.00  0.00           H
ATOM   1988  HB2 ASN   128      -8.005   1.398 -64.825  1.00  0.00           H
ATOM   1989  HB3 ASN   128      -9.564   2.192 -64.636  1.00  0.00           H
ATOM   1990 HD21 ASN   128      -6.919   4.611 -63.613  1.00  0.00           H
ATOM   1991 HD22 ASN   128      -7.323   3.720 -65.064  1.00  0.00           H
ATOM   1992  N   LEU   129     -11.215  -0.233 -64.280  1.00  0.00           N
ATOM   1993  CA  LEU   129     -12.056  -1.022 -65.166  1.00  0.00           C
ATOM   1994  C   LEU   129     -11.724  -0.707 -66.625  1.00  0.00           C
ATOM   1995  O   LEU   129     -11.420   0.434 -66.978  1.00  0.00           O
ATOM   1996  CB  LEU   129     -13.543  -0.703 -64.914  1.00  0.00           C
ATOM   1997  CG  LEU   129     -14.128  -1.247 -63.595  1.00  0.00           C
ATOM   1998  CD1 LEU   129     -15.498  -0.598 -63.364  1.00  0.00           C
ATOM   1999  CD2 LEU   129     -14.306  -2.772 -63.614  1.00  0.00           C
ATOM   2000  H   LEU   129     -11.647   0.574 -63.855  1.00  0.00           H
ATOM   2001  HA  LEU   129     -11.875  -2.081 -64.983  1.00  0.00           H
ATOM   2002  HB2 LEU   129     -13.660   0.382 -64.934  1.00  0.00           H
ATOM   2003  HB3 LEU   129     -14.137  -1.105 -65.735  1.00  0.00           H
ATOM   2004  HG  LEU   129     -13.471  -0.983 -62.766  1.00  0.00           H
ATOM   2005 HD11 LEU   129     -16.167  -0.816 -64.196  1.00  0.00           H
ATOM   2006 HD12 LEU   129     -15.940  -0.985 -62.446  1.00  0.00           H
ATOM   2007 HD13 LEU   129     -15.382   0.483 -63.281  1.00  0.00           H
ATOM   2008 HD21 LEU   129     -13.363  -3.261 -63.846  1.00  0.00           H
ATOM   2009 HD22 LEU   129     -14.649  -3.113 -62.637  1.00  0.00           H
ATOM   2010 HD23 LEU   129     -15.046  -3.050 -64.364  1.00  0.00           H
ATOM   2011  N   LYS   130     -11.865  -1.731 -67.473  1.00  0.00           N
ATOM   2012  CA  LYS   130     -11.966  -1.594 -68.920  1.00  0.00           C
ATOM   2013  C   LYS   130     -13.338  -0.987 -69.269  1.00  0.00           C
ATOM   2014  O   LYS   130     -14.270  -1.094 -68.470  1.00  0.00           O
ATOM   2015  CB  LYS   130     -11.789  -2.976 -69.575  1.00  0.00           C
ATOM   2016  CG  LYS   130     -10.401  -3.581 -69.309  1.00  0.00           C
ATOM   2017  CD  LYS   130     -10.272  -4.962 -69.960  1.00  0.00           C
ATOM   2018  CE  LYS   130      -8.892  -5.551 -69.657  1.00  0.00           C
ATOM   2019  NZ  LYS   130      -8.733  -6.887 -70.256  1.00  0.00           N
ATOM   2020  H   LYS   130     -12.094  -2.638 -67.092  1.00  0.00           H
ATOM   2021  HA  LYS   130     -11.170  -0.934 -69.266  1.00  0.00           H
ATOM   2022  HB2 LYS   130     -12.554  -3.653 -69.195  1.00  0.00           H
ATOM   2023  HB3 LYS   130     -11.927  -2.882 -70.652  1.00  0.00           H
ATOM   2024  HG2 LYS   130      -9.636  -2.917 -69.713  1.00  0.00           H
ATOM   2025  HG3 LYS   130     -10.243  -3.688 -68.234  1.00  0.00           H
ATOM   2026  HD2 LYS   130     -11.041  -5.626 -69.561  1.00  0.00           H
ATOM   2027  HD3 LYS   130     -10.398  -4.871 -71.039  1.00  0.00           H
ATOM   2028  HE2 LYS   130      -8.125  -4.888 -70.056  1.00  0.00           H
ATOM   2029  HE3 LYS   130      -8.767  -5.629 -68.577  1.00  0.00           H
ATOM   2030  HZ1 LYS   130      -8.841  -6.821 -71.258  1.00  0.00           H
ATOM   2031  HZ2 LYS   130      -7.815  -7.246 -70.038  1.00  0.00           H
ATOM   2032  HZ3 LYS   130      -9.436  -7.509 -69.882  1.00  0.00           H
ATOM   2033  N   PRO   131     -13.504  -0.366 -70.451  1.00  0.00           N
ATOM   2034  CA  PRO   131     -14.847   0.229 -70.879  1.00  0.00           C
ATOM   2035  C   PRO   131     -15.947  -0.835 -70.927  1.00  0.00           C
ATOM   2036  O   PRO   131     -15.747  -1.914 -71.486  1.00  0.00           O
ATOM   2037  CB  PRO   131     -14.624   0.938 -72.300  1.00  0.00           C
ATOM   2038  CG  PRO   131     -13.058   0.854 -72.616  1.00  0.00           C
ATOM   2039  CD  PRO   131     -12.409  -0.064 -71.471  1.00  0.00           C
ATOM   2040  HA  PRO   131     -15.123   0.998 -70.157  1.00  0.00           H
ATOM   2041  HB2 PRO   131     -15.186   0.420 -73.078  1.00  0.00           H
ATOM   2042  HB3 PRO   131     -14.936   1.975 -72.238  1.00  0.00           H
ATOM   2043  HG2 PRO   131     -12.886   0.419 -73.600  1.00  0.00           H
ATOM   2044  HG3 PRO   131     -12.623   1.853 -72.568  1.00  0.00           H
ATOM   2045  HD2 PRO   131     -12.048  -0.992 -71.913  1.00  0.00           H
ATOM   2046  HD3 PRO   131     -11.585   0.470 -70.996  1.00  0.00           H
ATOM   2047  N   PHE   132     -17.099  -0.505 -70.324  1.00  0.00           N
ATOM   2048  CA  PHE   132     -18.265  -1.372 -70.149  1.00  0.00           C
ATOM   2049  C   PHE   132     -17.979  -2.691 -69.401  1.00  0.00           C
ATOM   2050  O   PHE   132     -18.731  -3.654 -69.563  1.00  0.00           O
ATOM   2051  CB  PHE   132     -19.013  -1.571 -71.480  1.00  0.00           C
ATOM   2052  CG  PHE   132     -19.386  -0.293 -72.212  1.00  0.00           C
ATOM   2053  CD1 PHE   132     -20.351   0.577 -71.667  1.00  0.00           C
ATOM   2054  CD2 PHE   132     -18.800   0.007 -73.458  1.00  0.00           C
ATOM   2055  CE1 PHE   132     -20.736   1.732 -72.371  1.00  0.00           C
ATOM   2056  CE2 PHE   132     -19.188   1.161 -74.160  1.00  0.00           C
ATOM   2057  CZ  PHE   132     -20.154   2.023 -73.616  1.00  0.00           C
ATOM   2058  H   PHE   132     -17.166   0.412 -69.905  1.00  0.00           H
ATOM   2059  HA  PHE   132     -18.940  -0.813 -69.499  1.00  0.00           H
ATOM   2060  HB2 PHE   132     -18.405  -2.196 -72.135  1.00  0.00           H
ATOM   2061  HB3 PHE   132     -19.937  -2.116 -71.284  1.00  0.00           H
ATOM   2062  HD1 PHE   132     -20.811   0.353 -70.715  1.00  0.00           H
ATOM   2063  HD2 PHE   132     -18.061  -0.655 -73.886  1.00  0.00           H
ATOM   2064  HE1 PHE   132     -21.484   2.392 -71.961  1.00  0.00           H
ATOM   2065  HE2 PHE   132     -18.748   1.382 -75.121  1.00  0.00           H
ATOM   2066  HZ  PHE   132     -20.454   2.906 -74.158  1.00  0.00           H
ATOM   2067  N   GLU   133     -16.920  -2.744 -68.573  1.00  0.00           N
ATOM   2068  CA  GLU   133     -16.684  -3.842 -67.638  1.00  0.00           C
ATOM   2069  C   GLU   133     -17.521  -3.628 -66.371  1.00  0.00           C
ATOM   2070  O   GLU   133     -17.626  -2.507 -65.870  1.00  0.00           O
ATOM   2071  CB  GLU   133     -15.184  -3.980 -67.320  1.00  0.00           C
ATOM   2072  CG  GLU   133     -14.876  -5.205 -66.436  1.00  0.00           C
ATOM   2073  CD  GLU   133     -13.396  -5.385 -66.080  1.00  0.00           C
ATOM   2074  OE1 GLU   133     -12.563  -4.564 -66.520  1.00  0.00           O
ATOM   2075  OE2 GLU   133     -13.119  -6.362 -65.350  1.00  0.00           O
ATOM   2076  H   GLU   133     -16.320  -1.936 -68.494  1.00  0.00           H
ATOM   2077  HA  GLU   133     -17.000  -4.772 -68.113  1.00  0.00           H
ATOM   2078  HB2 GLU   133     -14.640  -4.081 -68.259  1.00  0.00           H
ATOM   2079  HB3 GLU   133     -14.844  -3.080 -66.811  1.00  0.00           H
ATOM   2080  HG2 GLU   133     -15.427  -5.124 -65.499  1.00  0.00           H
ATOM   2081  HG3 GLU   133     -15.219  -6.102 -66.952  1.00  0.00           H
ATOM   2082  N   ARG   134     -18.083  -4.728 -65.856  1.00  0.00           N
ATOM   2083  CA  ARG   134     -18.871  -4.780 -64.631  1.00  0.00           C
ATOM   2084  C   ARG   134     -18.164  -5.672 -63.607  1.00  0.00           C
ATOM   2085  O   ARG   134     -17.578  -6.695 -63.965  1.00  0.00           O
ATOM   2086  CB  ARG   134     -20.284  -5.271 -64.980  1.00  0.00           C
ATOM   2087  CG  ARG   134     -21.265  -5.231 -63.799  1.00  0.00           C
ATOM   2088  CD  ARG   134     -22.686  -5.463 -64.323  1.00  0.00           C
ATOM   2089  NE  ARG   134     -23.673  -5.536 -63.236  1.00  0.00           N
ATOM   2090  CZ  ARG   134     -24.191  -6.663 -62.715  1.00  0.00           C
ATOM   2091  NH1 ARG   134     -23.760  -7.879 -63.085  1.00  0.00           N
ATOM   2092  NH2 ARG   134     -25.165  -6.571 -61.801  1.00  0.00           N
ATOM   2093  H   ARG   134     -17.938  -5.607 -66.331  1.00  0.00           H
ATOM   2094  HA  ARG   134     -18.954  -3.776 -64.213  1.00  0.00           H
ATOM   2095  HB2 ARG   134     -20.677  -4.640 -65.777  1.00  0.00           H
ATOM   2096  HB3 ARG   134     -20.228  -6.292 -65.360  1.00  0.00           H
ATOM   2097  HG2 ARG   134     -21.005  -6.012 -63.085  1.00  0.00           H
ATOM   2098  HG3 ARG   134     -21.218  -4.261 -63.305  1.00  0.00           H
ATOM   2099  HD2 ARG   134     -22.956  -4.635 -64.979  1.00  0.00           H
ATOM   2100  HD3 ARG   134     -22.710  -6.381 -64.911  1.00  0.00           H
ATOM   2101  HE  ARG   134     -24.033  -4.653 -62.901  1.00  0.00           H
ATOM   2102 HH11 ARG   134     -23.025  -7.965 -63.773  1.00  0.00           H
ATOM   2103 HH12 ARG   134     -24.168  -8.706 -62.675  1.00  0.00           H
ATOM   2104 HH21 ARG   134     -25.500  -5.663 -61.511  1.00  0.00           H
ATOM   2105 HH22 ARG   134     -25.563  -7.408 -61.402  1.00  0.00           H
ATOM   2106  N   ASP   135     -18.251  -5.278 -62.330  1.00  0.00           N
ATOM   2107  CA  ASP   135     -17.682  -6.000 -61.199  1.00  0.00           C
ATOM   2108  C   ASP   135     -18.675  -5.939 -60.038  1.00  0.00           C
ATOM   2109  O   ASP   135     -19.141  -4.859 -59.676  1.00  0.00           O
ATOM   2110  CB  ASP   135     -16.311  -5.398 -60.830  1.00  0.00           C
ATOM   2111  CG  ASP   135     -15.558  -6.153 -59.726  1.00  0.00           C
ATOM   2112  OD1 ASP   135     -15.890  -7.330 -59.468  1.00  0.00           O
ATOM   2113  OD2 ASP   135     -14.632  -5.533 -59.159  1.00  0.00           O
ATOM   2114  H   ASP   135     -18.752  -4.427 -62.119  1.00  0.00           H
ATOM   2115  HA  ASP   135     -17.537  -7.043 -61.483  1.00  0.00           H
ATOM   2116  HB2 ASP   135     -15.681  -5.396 -61.720  1.00  0.00           H
ATOM   2117  HB3 ASP   135     -16.451  -4.362 -60.517  1.00  0.00           H
ATOM   2118  N   ILE   136     -18.978  -7.110 -59.461  1.00  0.00           N
ATOM   2119  CA  ILE   136     -19.953  -7.301 -58.384  1.00  0.00           C
ATOM   2120  C   ILE   136     -19.357  -8.095 -57.208  1.00  0.00           C
ATOM   2121  O   ILE   136     -20.099  -8.653 -56.398  1.00  0.00           O
ATOM   2122  CB  ILE   136     -21.276  -7.885 -58.935  1.00  0.00           C
ATOM   2123  CG1 ILE   136     -21.083  -9.281 -59.569  1.00  0.00           C
ATOM   2124  CG2 ILE   136     -21.936  -6.889 -59.904  1.00  0.00           C
ATOM   2125  CD1 ILE   136     -22.401  -9.978 -59.925  1.00  0.00           C
ATOM   2126  H   ILE   136     -18.533  -7.945 -59.815  1.00  0.00           H
ATOM   2127  HA  ILE   136     -20.187  -6.322 -57.975  1.00  0.00           H
ATOM   2128  HB  ILE   136     -21.958  -7.992 -58.090  1.00  0.00           H
ATOM   2129 HG12 ILE   136     -20.479  -9.195 -60.474  1.00  0.00           H
ATOM   2130 HG13 ILE   136     -20.549  -9.923 -58.868  1.00  0.00           H
ATOM   2131 HG21 ILE   136     -21.398  -6.863 -60.852  1.00  0.00           H
ATOM   2132 HG22 ILE   136     -22.969  -7.179 -60.085  1.00  0.00           H
ATOM   2133 HG23 ILE   136     -21.932  -5.893 -59.463  1.00  0.00           H
ATOM   2134 HD11 ILE   136     -22.921  -9.430 -60.710  1.00  0.00           H
ATOM   2135 HD12 ILE   136     -22.190 -10.985 -60.286  1.00  0.00           H
ATOM   2136 HD13 ILE   136     -23.038 -10.044 -59.042  1.00  0.00           H
ATOM   2137  N   SER   137     -18.019  -8.127 -57.105  1.00  0.00           N
ATOM   2138  CA  SER   137     -17.276  -8.756 -56.024  1.00  0.00           C
ATOM   2139  C   SER   137     -17.580  -8.091 -54.674  1.00  0.00           C
ATOM   2140  O   SER   137     -17.768  -6.876 -54.590  1.00  0.00           O
ATOM   2141  CB  SER   137     -15.780  -8.695 -56.362  1.00  0.00           C
ATOM   2142  OG  SER   137     -14.994  -9.285 -55.348  1.00  0.00           O
ATOM   2143  H   SER   137     -17.472  -7.649 -57.808  1.00  0.00           H
ATOM   2144  HA  SER   137     -17.571  -9.805 -55.977  1.00  0.00           H
ATOM   2145  HB2 SER   137     -15.601  -9.223 -57.299  1.00  0.00           H
ATOM   2146  HB3 SER   137     -15.478  -7.654 -56.482  1.00  0.00           H
ATOM   2147  HG  SER   137     -14.072  -9.238 -55.612  1.00  0.00           H
ATOM   2148  N   THR   138     -17.592  -8.916 -53.620  1.00  0.00           N
ATOM   2149  CA  THR   138     -17.739  -8.512 -52.220  1.00  0.00           C
ATOM   2150  C   THR   138     -16.594  -9.082 -51.359  1.00  0.00           C
ATOM   2151  O   THR   138     -16.650  -8.985 -50.132  1.00  0.00           O
ATOM   2152  CB  THR   138     -19.137  -8.885 -51.686  1.00  0.00           C
ATOM   2153  CG2 THR   138     -20.268  -8.183 -52.451  1.00  0.00           C
ATOM   2154  OG1 THR   138     -19.328 -10.286 -51.715  1.00  0.00           O
ATOM   2155  H   THR   138     -17.434  -9.899 -53.784  1.00  0.00           H
ATOM   2156  HA  THR   138     -17.656  -7.429 -52.165  1.00  0.00           H
ATOM   2157  HB  THR   138     -19.197  -8.562 -50.648  1.00  0.00           H
ATOM   2158  HG1 THR   138     -20.164 -10.488 -51.288  1.00  0.00           H
ATOM   2159 HG21 THR   138     -20.311  -8.536 -53.482  1.00  0.00           H
ATOM   2160 HG22 THR   138     -21.221  -8.393 -51.964  1.00  0.00           H
ATOM   2161 HG23 THR   138     -20.101  -7.106 -52.446  1.00  0.00           H
ATOM   2162  N   GLU   139     -15.558  -9.653 -52.000  1.00  0.00           N
ATOM   2163  CA  GLU   139     -14.351 -10.169 -51.368  1.00  0.00           C
ATOM   2164  C   GLU   139     -13.602  -9.034 -50.666  1.00  0.00           C
ATOM   2165  O   GLU   139     -13.412  -7.963 -51.245  1.00  0.00           O
ATOM   2166  CB  GLU   139     -13.479 -10.842 -52.442  1.00  0.00           C
ATOM   2167  CG  GLU   139     -12.163 -11.411 -51.885  1.00  0.00           C
ATOM   2168  CD  GLU   139     -11.354 -12.182 -52.934  1.00  0.00           C
ATOM   2169  OE1 GLU   139     -11.357 -11.756 -54.110  1.00  0.00           O
ATOM   2170  OE2 GLU   139     -10.724 -13.186 -52.533  1.00  0.00           O
ATOM   2171  H   GLU   139     -15.586  -9.697 -53.008  1.00  0.00           H
ATOM   2172  HA  GLU   139     -14.639 -10.923 -50.633  1.00  0.00           H
ATOM   2173  HB2 GLU   139     -14.048 -11.655 -52.896  1.00  0.00           H
ATOM   2174  HB3 GLU   139     -13.246 -10.109 -53.217  1.00  0.00           H
ATOM   2175  HG2 GLU   139     -11.542 -10.596 -51.511  1.00  0.00           H
ATOM   2176  HG3 GLU   139     -12.394 -12.078 -51.053  1.00  0.00           H
ATOM   2177  N   ILE   140     -13.175  -9.286 -49.421  1.00  0.00           N
ATOM   2178  CA  ILE   140     -12.562  -8.282 -48.563  1.00  0.00           C
ATOM   2179  C   ILE   140     -11.200  -7.880 -49.138  1.00  0.00           C
ATOM   2180  O   ILE   140     -10.306  -8.711 -49.300  1.00  0.00           O
ATOM   2181  CB  ILE   140     -12.496  -8.792 -47.106  1.00  0.00           C
ATOM   2182  CG1 ILE   140     -13.888  -9.167 -46.546  1.00  0.00           C
ATOM   2183  CG2 ILE   140     -11.821  -7.763 -46.187  1.00  0.00           C
ATOM   2184  CD1 ILE   140     -14.981  -8.101 -46.694  1.00  0.00           C
ATOM   2185  H   ILE   140     -13.349 -10.195 -49.017  1.00  0.00           H
ATOM   2186  HA  ILE   140     -13.203  -7.398 -48.578  1.00  0.00           H
ATOM   2187  HB  ILE   140     -11.882  -9.694 -47.087  1.00  0.00           H
ATOM   2188 HG12 ILE   140     -14.242 -10.068 -47.045  1.00  0.00           H
ATOM   2189 HG13 ILE   140     -13.783  -9.402 -45.487  1.00  0.00           H
ATOM   2190 HG21 ILE   140     -12.362  -6.820 -46.209  1.00  0.00           H
ATOM   2191 HG22 ILE   140     -11.807  -8.140 -45.165  1.00  0.00           H
ATOM   2192 HG23 ILE   140     -10.793  -7.590 -46.504  1.00  0.00           H
ATOM   2193 HD11 ILE   140     -15.244  -7.972 -47.744  1.00  0.00           H
ATOM   2194 HD12 ILE   140     -15.869  -8.430 -46.154  1.00  0.00           H
ATOM   2195 HD13 ILE   140     -14.651  -7.148 -46.287  1.00  0.00           H
ATOM   2196  N   TYR   141     -11.090  -6.585 -49.458  1.00  0.00           N
ATOM   2197  CA  TYR   141      -9.986  -5.978 -50.179  1.00  0.00           C
ATOM   2198  C   TYR   141      -8.724  -5.924 -49.318  1.00  0.00           C
ATOM   2199  O   TYR   141      -8.736  -5.358 -48.225  1.00  0.00           O
ATOM   2200  CB  TYR   141     -10.416  -4.574 -50.623  1.00  0.00           C
ATOM   2201  CG  TYR   141      -9.347  -3.792 -51.358  1.00  0.00           C
ATOM   2202  CD1 TYR   141      -9.100  -4.056 -52.718  1.00  0.00           C
ATOM   2203  CD2 TYR   141      -8.627  -2.778 -50.695  1.00  0.00           C
ATOM   2204  CE1 TYR   141      -8.149  -3.299 -53.421  1.00  0.00           C
ATOM   2205  CE2 TYR   141      -7.684  -2.008 -51.397  1.00  0.00           C
ATOM   2206  CZ  TYR   141      -7.441  -2.265 -52.768  1.00  0.00           C
ATOM   2207  OH  TYR   141      -6.538  -1.516 -53.463  1.00  0.00           O
ATOM   2208  H   TYR   141     -11.878  -5.983 -49.268  1.00  0.00           H
ATOM   2209  HA  TYR   141      -9.788  -6.574 -51.072  1.00  0.00           H
ATOM   2210  HB2 TYR   141     -11.288  -4.664 -51.274  1.00  0.00           H
ATOM   2211  HB3 TYR   141     -10.725  -4.003 -49.746  1.00  0.00           H
ATOM   2212  HD1 TYR   141      -9.649  -4.833 -53.229  1.00  0.00           H
ATOM   2213  HD2 TYR   141      -8.815  -2.570 -49.652  1.00  0.00           H
ATOM   2214  HE1 TYR   141      -7.968  -3.505 -54.463  1.00  0.00           H
ATOM   2215  HE2 TYR   141      -7.158  -1.214 -50.888  1.00  0.00           H
ATOM   2216  HH  TYR   141      -6.456  -1.783 -54.381  1.00  0.00           H
ATOM   2217  N   GLN   142      -7.633  -6.486 -49.854  1.00  0.00           N
ATOM   2218  CA  GLN   142      -6.305  -6.438 -49.260  1.00  0.00           C
ATOM   2219  C   GLN   142      -5.668  -5.066 -49.516  1.00  0.00           C
ATOM   2220  O   GLN   142      -5.792  -4.503 -50.604  1.00  0.00           O
ATOM   2221  CB  GLN   142      -5.474  -7.610 -49.809  1.00  0.00           C
ATOM   2222  CG  GLN   142      -4.044  -7.676 -49.249  1.00  0.00           C
ATOM   2223  CD  GLN   142      -3.311  -8.977 -49.607  1.00  0.00           C
ATOM   2224  NE2 GLN   142      -2.065  -9.109 -49.147  1.00  0.00           N
ATOM   2225  OE1 GLN   142      -3.845  -9.854 -50.285  1.00  0.00           O
ATOM   2226  H   GLN   142      -7.711  -6.932 -50.757  1.00  0.00           H
ATOM   2227  HA  GLN   142      -6.405  -6.582 -48.183  1.00  0.00           H
ATOM   2228  HB2 GLN   142      -5.994  -8.533 -49.547  1.00  0.00           H
ATOM   2229  HB3 GLN   142      -5.423  -7.542 -50.897  1.00  0.00           H
ATOM   2230  HG2 GLN   142      -3.467  -6.833 -49.632  1.00  0.00           H
ATOM   2231  HG3 GLN   142      -4.085  -7.589 -48.163  1.00  0.00           H
ATOM   2232 HE21 GLN   142      -1.538  -9.946 -49.351  1.00  0.00           H
ATOM   2233 HE22 GLN   142      -1.652  -8.375 -48.590  1.00  0.00           H
ATOM   2234  N   ALA   143      -4.979  -4.543 -48.496  1.00  0.00           N
ATOM   2235  CA  ALA   143      -4.358  -3.221 -48.482  1.00  0.00           C
ATOM   2236  C   ALA   143      -3.049  -3.233 -47.671  1.00  0.00           C
ATOM   2237  O   ALA   143      -2.617  -2.201 -47.156  1.00  0.00           O
ATOM   2238  CB  ALA   143      -5.381  -2.204 -47.962  1.00  0.00           C
ATOM   2239  H   ALA   143      -4.917  -5.075 -47.639  1.00  0.00           H
ATOM   2240  HA  ALA   143      -4.099  -2.949 -49.506  1.00  0.00           H
ATOM   2241  HB1 ALA   143      -5.696  -2.475 -46.957  1.00  0.00           H
ATOM   2242  HB2 ALA   143      -4.938  -1.214 -47.938  1.00  0.00           H
ATOM   2243  HB3 ALA   143      -6.253  -2.186 -48.616  1.00  0.00           H
ATOM   2244  N   GLY   144      -2.432  -4.417 -47.553  1.00  0.00           N
ATOM   2245  CA  GLY   144      -1.192  -4.670 -46.840  1.00  0.00           C
ATOM   2246  C   GLY   144      -0.510  -5.921 -47.397  1.00  0.00           C
ATOM   2247  O   GLY   144      -0.818  -6.365 -48.505  1.00  0.00           O
ATOM   2248  H   GLY   144      -2.854  -5.217 -48.002  1.00  0.00           H
ATOM   2249  HA2 GLY   144      -0.516  -3.822 -46.946  1.00  0.00           H
ATOM   2250  HA3 GLY   144      -1.411  -4.816 -45.782  1.00  0.00           H
ATOM   2251  N   SER   145       0.434  -6.475 -46.627  1.00  0.00           N
ATOM   2252  CA  SER   145       1.199  -7.659 -47.012  1.00  0.00           C
ATOM   2253  C   SER   145       0.451  -8.978 -46.748  1.00  0.00           C
ATOM   2254  O   SER   145       0.818  -9.991 -47.342  1.00  0.00           O
ATOM   2255  CB  SER   145       2.550  -7.639 -46.283  1.00  0.00           C
ATOM   2256  OG  SER   145       2.396  -7.769 -44.884  1.00  0.00           O
ATOM   2257  H   SER   145       0.644  -6.061 -45.730  1.00  0.00           H
ATOM   2258  HA  SER   145       1.405  -7.599 -48.082  1.00  0.00           H
ATOM   2259  HB2 SER   145       3.064  -6.702 -46.502  1.00  0.00           H
ATOM   2260  HB3 SER   145       3.163  -8.464 -46.648  1.00  0.00           H
ATOM   2261  HG  SER   145       3.268  -7.765 -44.482  1.00  0.00           H
ATOM   2262  N   THR   146      -0.574  -8.974 -45.876  1.00  0.00           N
ATOM   2263  CA  THR   146      -1.286 -10.175 -45.437  1.00  0.00           C
ATOM   2264  C   THR   146      -2.671 -10.272 -46.106  1.00  0.00           C
ATOM   2265  O   THR   146      -3.397  -9.276 -46.133  1.00  0.00           O
ATOM   2266  CB  THR   146      -1.405 -10.213 -43.900  1.00  0.00           C
ATOM   2267  CG2 THR   146      -0.036 -10.261 -43.209  1.00  0.00           C
ATOM   2268  OG1 THR   146      -2.141  -9.110 -43.407  1.00  0.00           O
ATOM   2269  H   THR   146      -0.835  -8.104 -45.434  1.00  0.00           H
ATOM   2270  HA  THR   146      -0.686 -11.038 -45.718  1.00  0.00           H
ATOM   2271  HB  THR   146      -1.944 -11.122 -43.632  1.00  0.00           H
ATOM   2272  HG1 THR   146      -2.281  -9.233 -42.466  1.00  0.00           H
ATOM   2273 HG21 THR   146       0.513  -9.336 -43.384  1.00  0.00           H
ATOM   2274 HG22 THR   146      -0.174 -10.394 -42.136  1.00  0.00           H
ATOM   2275 HG23 THR   146       0.542 -11.102 -43.595  1.00  0.00           H
ATOM   2276  N   PRO   147      -3.073 -11.457 -46.608  1.00  0.00           N
ATOM   2277  CA  PRO   147      -4.477 -11.695 -47.177  1.00  0.00           C
ATOM   2278  C   PRO   147      -5.519 -11.713 -46.053  1.00  0.00           C
ATOM   2279  O   PRO   147      -5.207 -12.058 -44.912  1.00  0.00           O
ATOM   2280  CB  PRO   147      -4.445 -13.106 -47.942  1.00  0.00           C
ATOM   2281  CG  PRO   147      -3.087 -13.826 -47.496  1.00  0.00           C
ATOM   2282  CD  PRO   147      -2.205 -12.708 -46.757  1.00  0.00           C
ATOM   2283  HA  PRO   147      -4.726 -10.906 -47.888  1.00  0.00           H
ATOM   2284  HB2 PRO   147      -5.313 -13.717 -47.699  1.00  0.00           H
ATOM   2285  HB3 PRO   147      -4.413 -12.924 -49.017  1.00  0.00           H
ATOM   2286  HG2 PRO   147      -3.317 -14.624 -46.789  1.00  0.00           H
ATOM   2287  HG3 PRO   147      -2.559 -14.231 -48.359  1.00  0.00           H
ATOM   2288  HD2 PRO   147      -1.891 -13.070 -45.777  1.00  0.00           H
ATOM   2289  HD3 PRO   147      -1.332 -12.475 -47.367  1.00  0.00           H
ATOM   2290  N   CYX   148      -6.759 -11.343 -46.397  1.00  0.00           N
ATOM   2291  CA  CYX   148      -7.848 -11.150 -45.444  1.00  0.00           C
ATOM   2292  C   CYX   148      -8.666 -12.423 -45.194  1.00  0.00           C
ATOM   2293  O   CYX   148      -9.169 -12.591 -44.084  1.00  0.00           O
ATOM   2294  CB  CYX   148      -8.742 -10.020 -45.964  1.00  0.00           C
ATOM   2295  SG  CYX   148      -7.864  -8.446 -46.154  1.00  0.00           S
ATOM   2296  H   CYX   148      -6.945 -11.097 -47.359  1.00  0.00           H
ATOM   2297  HA  CYX   148      -7.427 -10.828 -44.490  1.00  0.00           H
ATOM   2298  HB2 CYX   148      -9.147 -10.310 -46.934  1.00  0.00           H
ATOM   2299  HB3 CYX   148      -9.576  -9.875 -45.278  1.00  0.00           H
ATOM   2300  N   ASN   149      -8.787 -13.308 -46.199  1.00  0.00           N
ATOM   2301  CA  ASN   149      -9.587 -14.538 -46.163  1.00  0.00           C
ATOM   2302  C   ASN   149     -11.059 -14.286 -45.774  1.00  0.00           C
ATOM   2303  O   ASN   149     -11.672 -15.097 -45.078  1.00  0.00           O
ATOM   2304  CB  ASN   149      -8.901 -15.642 -45.325  1.00  0.00           C
ATOM   2305  CG  ASN   149      -7.547 -16.123 -45.865  1.00  0.00           C
ATOM   2306  ND2 ASN   149      -7.033 -17.208 -45.279  1.00  0.00           N
ATOM   2307  OD1 ASN   149      -6.976 -15.556 -46.795  1.00  0.00           O
ATOM   2308  H   ASN   149      -8.326 -13.103 -47.073  1.00  0.00           H
ATOM   2309  HA  ASN   149      -9.617 -14.903 -47.190  1.00  0.00           H
ATOM   2310  HB2 ASN   149      -8.771 -15.295 -44.299  1.00  0.00           H
ATOM   2311  HB3 ASN   149      -9.559 -16.511 -45.293  1.00  0.00           H
ATOM   2312 HD21 ASN   149      -6.152 -17.584 -45.599  1.00  0.00           H
ATOM   2313 HD22 ASN   149      -7.533 -17.660 -44.527  1.00  0.00           H
ATOM   2314  N   GLY   150     -11.621 -13.148 -46.215  1.00  0.00           N
ATOM   2315  CA  GLY   150     -13.005 -12.760 -45.965  1.00  0.00           C
ATOM   2316  C   GLY   150     -13.256 -12.142 -44.582  1.00  0.00           C
ATOM   2317  O   GLY   150     -14.389 -11.746 -44.310  1.00  0.00           O
ATOM   2318  H   GLY   150     -11.064 -12.515 -46.771  1.00  0.00           H
ATOM   2319  HA2 GLY   150     -13.290 -12.040 -46.729  1.00  0.00           H
ATOM   2320  HA3 GLY   150     -13.642 -13.638 -46.075  1.00  0.00           H
ATOM   2321  N   VAL   151     -12.230 -12.057 -43.719  1.00  0.00           N
ATOM   2322  CA  VAL   151     -12.309 -11.458 -42.390  1.00  0.00           C
ATOM   2323  C   VAL   151     -11.936  -9.976 -42.496  1.00  0.00           C
ATOM   2324  O   VAL   151     -10.849  -9.648 -42.974  1.00  0.00           O
ATOM   2325  CB  VAL   151     -11.396 -12.215 -41.397  1.00  0.00           C
ATOM   2326  CG1 VAL   151     -11.446 -11.583 -39.995  1.00  0.00           C
ATOM   2327  CG2 VAL   151     -11.784 -13.701 -41.288  1.00  0.00           C
ATOM   2328  H   VAL   151     -11.327 -12.408 -44.005  1.00  0.00           H
ATOM   2329  HA  VAL   151     -13.335 -11.537 -42.025  1.00  0.00           H
ATOM   2330  HB  VAL   151     -10.366 -12.159 -41.749  1.00  0.00           H
ATOM   2331 HG11 VAL   151     -12.473 -11.564 -39.628  1.00  0.00           H
ATOM   2332 HG12 VAL   151     -10.830 -12.161 -39.305  1.00  0.00           H
ATOM   2333 HG13 VAL   151     -11.055 -10.566 -40.025  1.00  0.00           H
ATOM   2334 HG21 VAL   151     -11.652 -14.199 -42.248  1.00  0.00           H
ATOM   2335 HG22 VAL   151     -11.143 -14.198 -40.558  1.00  0.00           H
ATOM   2336 HG23 VAL   151     -12.824 -13.794 -40.973  1.00  0.00           H
ATOM   2337  N   GLU   152     -12.829  -9.097 -42.019  1.00  0.00           N
ATOM   2338  CA  GLU   152     -12.605  -7.655 -41.968  1.00  0.00           C
ATOM   2339  C   GLU   152     -11.766  -7.262 -40.747  1.00  0.00           C
ATOM   2340  O   GLU   152     -11.815  -7.908 -39.700  1.00  0.00           O
ATOM   2341  CB  GLU   152     -13.939  -6.893 -41.990  1.00  0.00           C
ATOM   2342  CG  GLU   152     -14.632  -7.020 -43.356  1.00  0.00           C
ATOM   2343  CD  GLU   152     -15.931  -6.215 -43.454  1.00  0.00           C
ATOM   2344  OE1 GLU   152     -15.926  -5.041 -43.021  1.00  0.00           O
ATOM   2345  OE2 GLU   152     -16.910  -6.784 -43.986  1.00  0.00           O
ATOM   2346  H   GLU   152     -13.699  -9.440 -41.639  1.00  0.00           H
ATOM   2347  HA  GLU   152     -12.048  -7.368 -42.861  1.00  0.00           H
ATOM   2348  HB2 GLU   152     -14.596  -7.273 -41.206  1.00  0.00           H
ATOM   2349  HB3 GLU   152     -13.740  -5.838 -41.797  1.00  0.00           H
ATOM   2350  HG2 GLU   152     -13.950  -6.656 -44.123  1.00  0.00           H
ATOM   2351  HG3 GLU   152     -14.848  -8.071 -43.554  1.00  0.00           H
ATOM   2352  N   GLY   153     -11.009  -6.170 -40.907  1.00  0.00           N
ATOM   2353  CA  GLY   153     -10.106  -5.615 -39.913  1.00  0.00           C
ATOM   2354  C   GLY   153      -9.262  -4.496 -40.525  1.00  0.00           C
ATOM   2355  O   GLY   153      -9.691  -3.819 -41.461  1.00  0.00           O
ATOM   2356  H   GLY   153     -11.041  -5.694 -41.797  1.00  0.00           H
ATOM   2357  HA2 GLY   153     -10.680  -5.217 -39.076  1.00  0.00           H
ATOM   2358  HA3 GLY   153      -9.451  -6.406 -39.546  1.00  0.00           H
ATOM   2359  N   PHE   154      -8.047  -4.316 -39.990  1.00  0.00           N
ATOM   2360  CA  PHE   154      -7.059  -3.391 -40.531  1.00  0.00           C
ATOM   2361  C   PHE   154      -6.464  -3.973 -41.822  1.00  0.00           C
ATOM   2362  O   PHE   154      -6.190  -5.173 -41.891  1.00  0.00           O
ATOM   2363  CB  PHE   154      -5.992  -3.107 -39.466  1.00  0.00           C
ATOM   2364  CG  PHE   154      -5.109  -1.913 -39.774  1.00  0.00           C
ATOM   2365  CD1 PHE   154      -5.506  -0.623 -39.369  1.00  0.00           C
ATOM   2366  CD2 PHE   154      -3.891  -2.085 -40.457  1.00  0.00           C
ATOM   2367  CE1 PHE   154      -4.683   0.485 -39.633  1.00  0.00           C
ATOM   2368  CE2 PHE   154      -3.077  -0.974 -40.737  1.00  0.00           C
ATOM   2369  CZ  PHE   154      -3.465   0.308 -40.311  1.00  0.00           C
ATOM   2370  H   PHE   154      -7.760  -4.896 -39.214  1.00  0.00           H
ATOM   2371  HA  PHE   154      -7.562  -2.450 -40.761  1.00  0.00           H
ATOM   2372  HB2 PHE   154      -6.491  -2.917 -38.514  1.00  0.00           H
ATOM   2373  HB3 PHE   154      -5.370  -3.994 -39.334  1.00  0.00           H
ATOM   2374  HD1 PHE   154      -6.441  -0.481 -38.847  1.00  0.00           H
ATOM   2375  HD2 PHE   154      -3.581  -3.072 -40.767  1.00  0.00           H
ATOM   2376  HE1 PHE   154      -4.986   1.472 -39.317  1.00  0.00           H
ATOM   2377  HE2 PHE   154      -2.149  -1.108 -41.274  1.00  0.00           H
ATOM   2378  HZ  PHE   154      -2.836   1.161 -40.517  1.00  0.00           H
ATOM   2379  N   ASN   155      -6.289  -3.116 -42.840  1.00  0.00           N
ATOM   2380  CA  ASN   155      -5.961  -3.480 -44.224  1.00  0.00           C
ATOM   2381  C   ASN   155      -6.973  -4.433 -44.891  1.00  0.00           C
ATOM   2382  O   ASN   155      -6.655  -5.026 -45.923  1.00  0.00           O
ATOM   2383  CB  ASN   155      -4.516  -4.000 -44.357  1.00  0.00           C
ATOM   2384  CG  ASN   155      -3.449  -3.054 -43.810  1.00  0.00           C
ATOM   2385  ND2 ASN   155      -2.418  -3.628 -43.189  1.00  0.00           N
ATOM   2386  OD1 ASN   155      -3.543  -1.836 -43.951  1.00  0.00           O
ATOM   2387  H   ASN   155      -6.513  -2.144 -42.682  1.00  0.00           H
ATOM   2388  HA  ASN   155      -6.014  -2.547 -44.783  1.00  0.00           H
ATOM   2389  HB2 ASN   155      -4.440  -4.962 -43.849  1.00  0.00           H
ATOM   2390  HB3 ASN   155      -4.293  -4.178 -45.406  1.00  0.00           H
ATOM   2391 HD21 ASN   155      -1.681  -3.055 -42.805  1.00  0.00           H
ATOM   2392 HD22 ASN   155      -2.378  -4.633 -43.100  1.00  0.00           H
ATOM   2393  N   CYX   156      -8.172  -4.599 -44.312  1.00  0.00           N
ATOM   2394  CA  CYX   156      -9.165  -5.576 -44.739  1.00  0.00           C
ATOM   2395  C   CYX   156     -10.546  -4.931 -44.698  1.00  0.00           C
ATOM   2396  O   CYX   156     -11.270  -5.021 -43.708  1.00  0.00           O
ATOM   2397  CB  CYX   156      -9.048  -6.842 -43.882  1.00  0.00           C
ATOM   2398  SG  CYX   156      -7.565  -7.819 -44.234  1.00  0.00           S
ATOM   2399  H   CYX   156      -8.383  -4.075 -43.475  1.00  0.00           H
ATOM   2400  HA  CYX   156      -8.975  -5.861 -45.772  1.00  0.00           H
ATOM   2401  HB2 CYX   156      -9.042  -6.562 -42.828  1.00  0.00           H
ATOM   2402  HB3 CYX   156      -9.916  -7.471 -44.063  1.00  0.00           H
ATOM   2403  N   TYR   157     -10.879  -4.255 -45.802  1.00  0.00           N
ATOM   2404  CA  TYR   157     -12.059  -3.413 -45.930  1.00  0.00           C
ATOM   2405  C   TYR   157     -13.069  -4.069 -46.869  1.00  0.00           C
ATOM   2406  O   TYR   157     -12.678  -4.649 -47.882  1.00  0.00           O
ATOM   2407  CB  TYR   157     -11.634  -2.025 -46.439  1.00  0.00           C
ATOM   2408  CG  TYR   157     -10.411  -1.442 -45.743  1.00  0.00           C
ATOM   2409  CD1 TYR   157     -10.375  -1.344 -44.337  1.00  0.00           C
ATOM   2410  CD2 TYR   157      -9.286  -1.049 -46.499  1.00  0.00           C
ATOM   2411  CE1 TYR   157      -9.223  -0.871 -43.687  1.00  0.00           C
ATOM   2412  CE2 TYR   157      -8.133  -0.565 -45.856  1.00  0.00           C
ATOM   2413  CZ  TYR   157      -8.096  -0.477 -44.445  1.00  0.00           C
ATOM   2414  OH  TYR   157      -6.977  -0.018 -43.814  1.00  0.00           O
ATOM   2415  H   TYR   157     -10.232  -4.247 -46.578  1.00  0.00           H
ATOM   2416  HA  TYR   157     -12.522  -3.285 -44.951  1.00  0.00           H
ATOM   2417  HB2 TYR   157     -11.423  -2.101 -47.507  1.00  0.00           H
ATOM   2418  HB3 TYR   157     -12.470  -1.336 -46.318  1.00  0.00           H
ATOM   2419  HD1 TYR   157     -11.228  -1.651 -43.750  1.00  0.00           H
ATOM   2420  HD2 TYR   157      -9.301  -1.125 -47.576  1.00  0.00           H
ATOM   2421  HE1 TYR   157      -9.200  -0.812 -42.608  1.00  0.00           H
ATOM   2422  HE2 TYR   157      -7.276  -0.266 -46.442  1.00  0.00           H
ATOM   2423  HH  TYR   157      -7.071   0.013 -42.859  1.00  0.00           H
ATOM   2424  N   PHE   158     -14.367  -3.930 -46.565  1.00  0.00           N
ATOM   2425  CA  PHE   158     -15.425  -4.299 -47.500  1.00  0.00           C
ATOM   2426  C   PHE   158     -15.300  -3.386 -48.730  1.00  0.00           C
ATOM   2427  O   PHE   158     -15.129  -2.176 -48.556  1.00  0.00           O
ATOM   2428  CB  PHE   158     -16.795  -4.181 -46.819  1.00  0.00           C
ATOM   2429  CG  PHE   158     -17.930  -4.811 -47.606  1.00  0.00           C
ATOM   2430  CD1 PHE   158     -18.090  -6.210 -47.596  1.00  0.00           C
ATOM   2431  CD2 PHE   158     -18.829  -4.014 -48.340  1.00  0.00           C
ATOM   2432  CE1 PHE   158     -19.127  -6.812 -48.327  1.00  0.00           C
ATOM   2433  CE2 PHE   158     -19.880  -4.617 -49.055  1.00  0.00           C
ATOM   2434  CZ  PHE   158     -20.023  -6.015 -49.058  1.00  0.00           C
ATOM   2435  H   PHE   158     -14.635  -3.450 -45.718  1.00  0.00           H
ATOM   2436  HA  PHE   158     -15.270  -5.340 -47.781  1.00  0.00           H
ATOM   2437  HB2 PHE   158     -16.746  -4.679 -45.850  1.00  0.00           H
ATOM   2438  HB3 PHE   158     -17.016  -3.129 -46.634  1.00  0.00           H
ATOM   2439  HD1 PHE   158     -17.414  -6.827 -47.026  1.00  0.00           H
ATOM   2440  HD2 PHE   158     -18.723  -2.939 -48.349  1.00  0.00           H
ATOM   2441  HE1 PHE   158     -19.240  -7.886 -48.319  1.00  0.00           H
ATOM   2442  HE2 PHE   158     -20.586  -4.008 -49.595  1.00  0.00           H
ATOM   2443  HZ  PHE   158     -20.828  -6.475 -49.613  1.00  0.00           H
ATOM   2444  N   PRO   159     -15.331  -3.925 -49.964  1.00  0.00           N
ATOM   2445  CA  PRO   159     -14.909  -3.126 -51.204  1.00  0.00           C
ATOM   2446  C   PRO   159     -15.867  -1.976 -51.519  1.00  0.00           C
ATOM   2447  O   PRO   159     -15.459  -1.041 -52.200  1.00  0.00           O
ATOM   2448  CB  PRO   159     -14.878  -4.154 -52.437  1.00  0.00           C
ATOM   2449  CG  PRO   159     -15.650  -5.463 -51.936  1.00  0.00           C
ATOM   2450  CD  PRO   159     -15.681  -5.368 -50.333  1.00  0.00           C
ATOM   2451  HA  PRO   159     -13.908  -2.723 -51.047  1.00  0.00           H
ATOM   2452  HB2 PRO   159     -15.352  -3.733 -53.323  1.00  0.00           H
ATOM   2453  HB3 PRO   159     -13.842  -4.413 -52.655  1.00  0.00           H
ATOM   2454  HG2 PRO   159     -16.674  -5.414 -52.306  1.00  0.00           H
ATOM   2455  HG3 PRO   159     -15.170  -6.374 -52.288  1.00  0.00           H
ATOM   2456  HD2 PRO   159     -16.669  -5.638 -49.965  1.00  0.00           H
ATOM   2457  HD3 PRO   159     -14.929  -6.039 -49.916  1.00  0.00           H
ATOM   2458  N   LEU   160     -17.117  -2.051 -51.036  1.00  0.00           N
ATOM   2459  CA  LEU   160     -18.175  -1.085 -51.310  1.00  0.00           C
ATOM   2460  C   LEU   160     -18.365  -0.116 -50.131  1.00  0.00           C
ATOM   2461  O   LEU   160     -17.866  -0.346 -49.028  1.00  0.00           O
ATOM   2462  CB  LEU   160     -19.490  -1.816 -51.649  1.00  0.00           C
ATOM   2463  CG  LEU   160     -19.381  -3.007 -52.630  1.00  0.00           C
ATOM   2464  CD1 LEU   160     -20.765  -3.637 -52.831  1.00  0.00           C
ATOM   2465  CD2 LEU   160     -18.805  -2.603 -53.996  1.00  0.00           C
ATOM   2466  H   LEU   160     -17.370  -2.850 -50.473  1.00  0.00           H
ATOM   2467  HA  LEU   160     -17.894  -0.500 -52.184  1.00  0.00           H
ATOM   2468  HB2 LEU   160     -19.919  -2.179 -50.716  1.00  0.00           H
ATOM   2469  HB3 LEU   160     -20.186  -1.086 -52.063  1.00  0.00           H
ATOM   2470  HG  LEU   160     -18.736  -3.773 -52.197  1.00  0.00           H
ATOM   2471 HD11 LEU   160     -21.443  -2.912 -53.280  1.00  0.00           H
ATOM   2472 HD12 LEU   160     -20.681  -4.509 -53.480  1.00  0.00           H
ATOM   2473 HD13 LEU   160     -21.172  -3.961 -51.874  1.00  0.00           H
ATOM   2474 HD21 LEU   160     -17.770  -2.288 -53.882  1.00  0.00           H
ATOM   2475 HD22 LEU   160     -18.824  -3.457 -54.675  1.00  0.00           H
ATOM   2476 HD23 LEU   160     -19.390  -1.789 -54.427  1.00  0.00           H
ATOM   2477  N   GLN   161     -19.130   0.954 -50.383  1.00  0.00           N
ATOM   2478  CA  GLN   161     -19.568   1.948 -49.409  1.00  0.00           C
ATOM   2479  C   GLN   161     -20.947   2.465 -49.815  1.00  0.00           C
ATOM   2480  O   GLN   161     -21.199   2.712 -50.993  1.00  0.00           O
ATOM   2481  CB  GLN   161     -18.582   3.133 -49.329  1.00  0.00           C
ATOM   2482  CG  GLN   161     -17.644   3.070 -48.114  1.00  0.00           C
ATOM   2483  CD  GLN   161     -18.354   3.112 -46.757  1.00  0.00           C
ATOM   2484  NE2 GLN   161     -17.654   2.669 -45.710  1.00  0.00           N
ATOM   2485  OE1 GLN   161     -19.499   3.547 -46.641  1.00  0.00           O
ATOM   2486  H   GLN   161     -19.495   1.063 -51.318  1.00  0.00           H
ATOM   2487  HA  GLN   161     -19.656   1.472 -48.431  1.00  0.00           H
ATOM   2488  HB2 GLN   161     -17.985   3.180 -50.241  1.00  0.00           H
ATOM   2489  HB3 GLN   161     -19.139   4.069 -49.266  1.00  0.00           H
ATOM   2490  HG2 GLN   161     -17.031   2.170 -48.182  1.00  0.00           H
ATOM   2491  HG3 GLN   161     -16.984   3.934 -48.151  1.00  0.00           H
ATOM   2492 HE21 GLN   161     -18.066   2.677 -44.788  1.00  0.00           H
ATOM   2493 HE22 GLN   161     -16.714   2.324 -45.841  1.00  0.00           H
ATOM   2494  N   SER   162     -21.814   2.675 -48.817  1.00  0.00           N
ATOM   2495  CA  SER   162     -23.104   3.324 -48.992  1.00  0.00           C
ATOM   2496  C   SER   162     -22.933   4.842 -49.094  1.00  0.00           C
ATOM   2497  O   SER   162     -22.100   5.428 -48.398  1.00  0.00           O
ATOM   2498  CB  SER   162     -24.029   2.928 -47.834  1.00  0.00           C
ATOM   2499  OG  SER   162     -25.297   3.529 -47.973  1.00  0.00           O
ATOM   2500  H   SER   162     -21.537   2.451 -47.872  1.00  0.00           H
ATOM   2501  HA  SER   162     -23.548   2.965 -49.919  1.00  0.00           H
ATOM   2502  HB2 SER   162     -24.150   1.845 -47.820  1.00  0.00           H
ATOM   2503  HB3 SER   162     -23.587   3.249 -46.890  1.00  0.00           H
ATOM   2504  HG  SER   162     -25.845   3.259 -47.233  1.00  0.00           H
ATOM   2505  N   TYR   163     -23.760   5.471 -49.939  1.00  0.00           N
ATOM   2506  CA  TYR   163     -23.874   6.922 -50.029  1.00  0.00           C
ATOM   2507  C   TYR   163     -24.579   7.513 -48.802  1.00  0.00           C
ATOM   2508  O   TYR   163     -24.228   8.617 -48.385  1.00  0.00           O
ATOM   2509  CB  TYR   163     -24.664   7.287 -51.289  1.00  0.00           C
ATOM   2510  CG  TYR   163     -23.947   7.005 -52.594  1.00  0.00           C
ATOM   2511  CD1 TYR   163     -22.877   7.832 -52.982  1.00  0.00           C
ATOM   2512  CD2 TYR   163     -24.373   5.963 -53.442  1.00  0.00           C
ATOM   2513  CE1 TYR   163     -22.249   7.644 -54.223  1.00  0.00           C
ATOM   2514  CE2 TYR   163     -23.754   5.769 -54.689  1.00  0.00           C
ATOM   2515  CZ  TYR   163     -22.694   6.617 -55.088  1.00  0.00           C
ATOM   2516  OH  TYR   163     -22.097   6.444 -56.300  1.00  0.00           O
ATOM   2517  H   TYR   163     -24.412   4.925 -50.484  1.00  0.00           H
ATOM   2518  HA  TYR   163     -22.875   7.356 -50.102  1.00  0.00           H
ATOM   2519  HB2 TYR   163     -25.619   6.759 -51.274  1.00  0.00           H
ATOM   2520  HB3 TYR   163     -24.885   8.355 -51.258  1.00  0.00           H
ATOM   2521  HD1 TYR   163     -22.545   8.627 -52.331  1.00  0.00           H
ATOM   2522  HD2 TYR   163     -25.192   5.324 -53.147  1.00  0.00           H
ATOM   2523  HE1 TYR   163     -21.433   8.288 -54.512  1.00  0.00           H
ATOM   2524  HE2 TYR   163     -24.093   4.978 -55.342  1.00  0.00           H
ATOM   2525  HH  TYR   163     -21.399   7.083 -56.468  1.00  0.00           H
ATOM   2526  N   GLY   164     -25.559   6.789 -48.234  1.00  0.00           N
ATOM   2527  CA  GLY   164     -26.359   7.250 -47.108  1.00  0.00           C
ATOM   2528  C   GLY   164     -27.212   8.461 -47.487  1.00  0.00           C
ATOM   2529  O   GLY   164     -27.191   9.454 -46.761  1.00  0.00           O
ATOM   2530  H   GLY   164     -25.789   5.886 -48.622  1.00  0.00           H
ATOM   2531  HA2 GLY   164     -27.015   6.439 -46.793  1.00  0.00           H
ATOM   2532  HA3 GLY   164     -25.699   7.508 -46.279  1.00  0.00           H
ATOM   2533  N   PHE   165     -27.906   8.399 -48.637  1.00  0.00           N
ATOM   2534  CA  PHE   165     -28.677   9.509 -49.192  1.00  0.00           C
ATOM   2535  C   PHE   165     -29.807   9.936 -48.249  1.00  0.00           C
ATOM   2536  O   PHE   165     -30.537   9.092 -47.732  1.00  0.00           O
ATOM   2537  CB  PHE   165     -29.275   9.115 -50.550  1.00  0.00           C
ATOM   2538  CG  PHE   165     -28.293   8.892 -51.688  1.00  0.00           C
ATOM   2539  CD1 PHE   165     -27.477   9.953 -52.122  1.00  0.00           C
ATOM   2540  CD2 PHE   165     -28.260   7.664 -52.379  1.00  0.00           C
ATOM   2541  CE1 PHE   165     -26.637   9.794 -53.237  1.00  0.00           C
ATOM   2542  CE2 PHE   165     -27.422   7.508 -53.498  1.00  0.00           C
ATOM   2543  CZ  PHE   165     -26.612   8.573 -53.930  1.00  0.00           C
ATOM   2544  H   PHE   165     -27.866   7.551 -49.185  1.00  0.00           H
ATOM   2545  HA  PHE   165     -28.004  10.355 -49.339  1.00  0.00           H
ATOM   2546  HB2 PHE   165     -29.878   8.217 -50.417  1.00  0.00           H
ATOM   2547  HB3 PHE   165     -29.949   9.913 -50.860  1.00  0.00           H
ATOM   2548  HD1 PHE   165     -27.517  10.902 -51.610  1.00  0.00           H
ATOM   2549  HD2 PHE   165     -28.892   6.845 -52.068  1.00  0.00           H
ATOM   2550  HE1 PHE   165     -26.026  10.618 -53.575  1.00  0.00           H
ATOM   2551  HE2 PHE   165     -27.407   6.573 -54.036  1.00  0.00           H
ATOM   2552  HZ  PHE   165     -25.974   8.453 -54.793  1.00  0.00           H
ATOM   2553  N   GLN   166     -29.966  11.258 -48.082  1.00  0.00           N
ATOM   2554  CA  GLN   166     -31.013  11.881 -47.276  1.00  0.00           C
ATOM   2555  C   GLN   166     -31.726  12.966 -48.092  1.00  0.00           C
ATOM   2556  O   GLN   166     -31.090  13.613 -48.928  1.00  0.00           O
ATOM   2557  CB  GLN   166     -30.453  12.501 -45.982  1.00  0.00           C
ATOM   2558  CG  GLN   166     -29.595  11.553 -45.135  1.00  0.00           C
ATOM   2559  CD  GLN   166     -29.123  12.214 -43.838  1.00  0.00           C
ATOM   2560  NE2 GLN   166     -27.807  12.227 -43.606  1.00  0.00           N
ATOM   2561  OE1 GLN   166     -29.933  12.701 -43.051  1.00  0.00           O
ATOM   2562  H   GLN   166     -29.328  11.883 -48.554  1.00  0.00           H
ATOM   2563  HA  GLN   166     -31.730  11.113 -46.999  1.00  0.00           H
ATOM   2564  HB2 GLN   166     -29.858  13.376 -46.236  1.00  0.00           H
ATOM   2565  HB3 GLN   166     -31.292  12.844 -45.376  1.00  0.00           H
ATOM   2566  HG2 GLN   166     -30.178  10.667 -44.888  1.00  0.00           H
ATOM   2567  HG3 GLN   166     -28.725  11.246 -45.714  1.00  0.00           H
ATOM   2568 HE21 GLN   166     -27.447  12.650 -42.762  1.00  0.00           H
ATOM   2569 HE22 GLN   166     -27.172  11.818 -44.277  1.00  0.00           H
ATOM   2570  N   PRO   167     -33.022  13.219 -47.827  1.00  0.00           N
ATOM   2571  CA  PRO   167     -33.799  14.365 -48.484  1.00  0.00           C
ATOM   2572  C   PRO   167     -33.262  15.750 -48.084  1.00  0.00           C
ATOM   2573  O   PRO   167     -33.559  16.730 -48.767  1.00  0.00           O
ATOM   2574  CB  PRO   167     -35.335  14.208 -48.035  1.00  0.00           C
ATOM   2575  CG  PRO   167     -35.366  13.085 -46.895  1.00  0.00           C
ATOM   2576  CD  PRO   167     -33.915  12.408 -46.886  1.00  0.00           C
ATOM   2577  HA  PRO   167     -33.739  14.256 -49.565  1.00  0.00           H
ATOM   2578  HB2 PRO   167     -35.744  15.147 -47.661  1.00  0.00           H
ATOM   2579  HB3 PRO   167     -35.920  13.865 -48.889  1.00  0.00           H
ATOM   2580  HG2 PRO   167     -35.545  13.557 -45.928  1.00  0.00           H
ATOM   2581  HG3 PRO   167     -36.139  12.343 -47.098  1.00  0.00           H
ATOM   2582  HD2 PRO   167     -33.512  12.409 -45.873  1.00  0.00           H
ATOM   2583  HD3 PRO   167     -33.992  11.385 -47.255  1.00  0.00           H
ATOM   2584  N   THR   168     -32.490  15.831 -46.987  1.00  0.00           N
ATOM   2585  CA  THR   168     -31.994  17.074 -46.393  1.00  0.00           C
ATOM   2586  C   THR   168     -30.588  17.471 -46.879  1.00  0.00           C
ATOM   2587  O   THR   168     -30.150  18.580 -46.574  1.00  0.00           O
ATOM   2588  CB  THR   168     -32.024  16.960 -44.856  1.00  0.00           C
ATOM   2589  CG2 THR   168     -33.437  16.705 -44.313  1.00  0.00           C
ATOM   2590  OG1 THR   168     -31.145  15.944 -44.408  1.00  0.00           O
ATOM   2591  H   THR   168     -32.276  14.980 -46.487  1.00  0.00           H
ATOM   2592  HA  THR   168     -32.672  17.881 -46.674  1.00  0.00           H
ATOM   2593  HB  THR   168     -31.679  17.908 -44.443  1.00  0.00           H
ATOM   2594  HG1 THR   168     -31.110  15.974 -43.449  1.00  0.00           H
ATOM   2595 HG21 THR   168     -33.799  15.724 -44.624  1.00  0.00           H
ATOM   2596 HG22 THR   168     -33.421  16.749 -43.223  1.00  0.00           H
ATOM   2597 HG23 THR   168     -34.116  17.473 -44.684  1.00  0.00           H
ATOM   2598  N   ASN   169     -29.883  16.597 -47.618  1.00  0.00           N
ATOM   2599  CA  ASN   169     -28.535  16.860 -48.120  1.00  0.00           C
ATOM   2600  C   ASN   169     -28.530  17.930 -49.220  1.00  0.00           C
ATOM   2601  O   ASN   169     -29.541  18.159 -49.883  1.00  0.00           O
ATOM   2602  CB  ASN   169     -27.899  15.559 -48.642  1.00  0.00           C
ATOM   2603  CG  ASN   169     -27.677  14.469 -47.587  1.00  0.00           C
ATOM   2604  ND2 ASN   169     -27.494  14.838 -46.315  1.00  0.00           N
ATOM   2605  OD1 ASN   169     -27.661  13.288 -47.927  1.00  0.00           O
ATOM   2606  H   ASN   169     -30.292  15.701 -47.843  1.00  0.00           H
ATOM   2607  HA  ASN   169     -27.927  17.232 -47.294  1.00  0.00           H
ATOM   2608  HB2 ASN   169     -28.517  15.159 -49.448  1.00  0.00           H
ATOM   2609  HB3 ASN   169     -26.923  15.806 -49.055  1.00  0.00           H
ATOM   2610 HD21 ASN   169     -27.342  14.138 -45.603  1.00  0.00           H
ATOM   2611 HD22 ASN   169     -27.509  15.817 -46.066  1.00  0.00           H
ATOM   2612  N   GLY   170     -27.361  18.556 -49.418  1.00  0.00           N
ATOM   2613  CA  GLY   170     -27.087  19.492 -50.500  1.00  0.00           C
ATOM   2614  C   GLY   170     -26.927  18.766 -51.837  1.00  0.00           C
ATOM   2615  O   GLY   170     -26.715  17.556 -51.862  1.00  0.00           O
ATOM   2616  H   GLY   170     -26.579  18.312 -48.828  1.00  0.00           H
ATOM   2617  HA2 GLY   170     -27.903  20.213 -50.572  1.00  0.00           H
ATOM   2618  HA3 GLY   170     -26.170  20.034 -50.275  1.00  0.00           H
ATOM   2619  N   VAL   171     -27.049  19.515 -52.942  1.00  0.00           N
ATOM   2620  CA  VAL   171     -27.240  18.986 -54.296  1.00  0.00           C
ATOM   2621  C   VAL   171     -26.066  18.114 -54.779  1.00  0.00           C
ATOM   2622  O   VAL   171     -26.302  17.136 -55.489  1.00  0.00           O
ATOM   2623  CB  VAL   171     -27.520  20.166 -55.261  1.00  0.00           C
ATOM   2624  CG1 VAL   171     -27.708  19.695 -56.713  1.00  0.00           C
ATOM   2625  CG2 VAL   171     -28.783  20.946 -54.851  1.00  0.00           C
ATOM   2626  H   VAL   171     -27.179  20.510 -52.831  1.00  0.00           H
ATOM   2627  HA  VAL   171     -28.129  18.355 -54.279  1.00  0.00           H
ATOM   2628  HB  VAL   171     -26.670  20.850 -55.235  1.00  0.00           H
ATOM   2629 HG11 VAL   171     -28.511  18.959 -56.759  1.00  0.00           H
ATOM   2630 HG12 VAL   171     -27.964  20.543 -57.350  1.00  0.00           H
ATOM   2631 HG13 VAL   171     -26.788  19.255 -57.096  1.00  0.00           H
ATOM   2632 HG21 VAL   171     -28.662  21.381 -53.859  1.00  0.00           H
ATOM   2633 HG22 VAL   171     -28.961  21.760 -55.555  1.00  0.00           H
ATOM   2634 HG23 VAL   171     -29.649  20.283 -54.849  1.00  0.00           H
ATOM   2635  N   GLY   172     -24.825  18.427 -54.372  1.00  0.00           N
ATOM   2636  CA  GLY   172     -23.636  17.647 -54.714  1.00  0.00           C
ATOM   2637  C   GLY   172     -23.563  16.279 -54.020  1.00  0.00           C
ATOM   2638  O   GLY   172     -22.720  15.462 -54.388  1.00  0.00           O
ATOM   2639  H   GLY   172     -24.692  19.234 -53.781  1.00  0.00           H
ATOM   2640  HA2 GLY   172     -23.609  17.498 -55.794  1.00  0.00           H
ATOM   2641  HA3 GLY   172     -22.761  18.227 -54.421  1.00  0.00           H
ATOM   2642  N   TYR   173     -24.451  16.030 -53.046  1.00  0.00           N
ATOM   2643  CA  TYR   173     -24.564  14.798 -52.274  1.00  0.00           C
ATOM   2644  C   TYR   173     -25.919  14.100 -52.473  1.00  0.00           C
ATOM   2645  O   TYR   173     -26.064  12.963 -52.028  1.00  0.00           O
ATOM   2646  CB  TYR   173     -24.356  15.111 -50.788  1.00  0.00           C
ATOM   2647  CG  TYR   173     -23.055  15.803 -50.429  1.00  0.00           C
ATOM   2648  CD1 TYR   173     -23.025  17.203 -50.264  1.00  0.00           C
ATOM   2649  CD2 TYR   173     -21.895  15.042 -50.192  1.00  0.00           C
ATOM   2650  CE1 TYR   173     -21.845  17.839 -49.845  1.00  0.00           C
ATOM   2651  CE2 TYR   173     -20.711  15.671 -49.771  1.00  0.00           C
ATOM   2652  CZ  TYR   173     -20.684  17.073 -49.584  1.00  0.00           C
ATOM   2653  OH  TYR   173     -19.550  17.682 -49.134  1.00  0.00           O
ATOM   2654  H   TYR   173     -25.111  16.757 -52.814  1.00  0.00           H
ATOM   2655  HA  TYR   173     -23.781  14.109 -52.585  1.00  0.00           H
ATOM   2656  HB2 TYR   173     -25.180  15.736 -50.450  1.00  0.00           H
ATOM   2657  HB3 TYR   173     -24.409  14.175 -50.231  1.00  0.00           H
ATOM   2658  HD1 TYR   173     -23.915  17.791 -50.438  1.00  0.00           H
ATOM   2659  HD2 TYR   173     -21.917  13.968 -50.307  1.00  0.00           H
ATOM   2660  HE1 TYR   173     -21.833  18.910 -49.706  1.00  0.00           H
ATOM   2661  HE2 TYR   173     -19.831  15.078 -49.575  1.00  0.00           H
ATOM   2662  HH  TYR   173     -19.644  18.634 -49.047  1.00  0.00           H
ATOM   2663  N   GLN   174     -26.899  14.749 -53.128  1.00  0.00           N
ATOM   2664  CA  GLN   174     -28.194  14.157 -53.459  1.00  0.00           C
ATOM   2665  C   GLN   174     -28.032  13.067 -54.532  1.00  0.00           C
ATOM   2666  O   GLN   174     -27.102  13.141 -55.336  1.00  0.00           O
ATOM   2667  CB  GLN   174     -29.172  15.233 -53.964  1.00  0.00           C
ATOM   2668  CG  GLN   174     -29.731  16.115 -52.838  1.00  0.00           C
ATOM   2669  CD  GLN   174     -30.626  17.244 -53.362  1.00  0.00           C
ATOM   2670  NE2 GLN   174     -30.580  18.408 -52.711  1.00  0.00           N
ATOM   2671  OE1 GLN   174     -31.356  17.077 -54.337  1.00  0.00           O
ATOM   2672  H   GLN   174     -26.726  15.687 -53.461  1.00  0.00           H
ATOM   2673  HA  GLN   174     -28.604  13.715 -52.551  1.00  0.00           H
ATOM   2674  HB2 GLN   174     -28.671  15.858 -54.705  1.00  0.00           H
ATOM   2675  HB3 GLN   174     -30.011  14.741 -54.453  1.00  0.00           H
ATOM   2676  HG2 GLN   174     -30.304  15.499 -52.146  1.00  0.00           H
ATOM   2677  HG3 GLN   174     -28.908  16.544 -52.277  1.00  0.00           H
ATOM   2678 HE21 GLN   174     -31.153  19.180 -53.018  1.00  0.00           H
ATOM   2679 HE22 GLN   174     -29.970  18.516 -51.914  1.00  0.00           H
ATOM   2680  N   PRO   175     -28.940  12.074 -54.585  1.00  0.00           N
ATOM   2681  CA  PRO   175     -28.915  10.986 -55.658  1.00  0.00           C
ATOM   2682  C   PRO   175     -29.331  11.551 -57.019  1.00  0.00           C
ATOM   2683  O   PRO   175     -30.078  12.527 -57.102  1.00  0.00           O
ATOM   2684  CB  PRO   175     -29.938   9.838 -55.196  1.00  0.00           C
ATOM   2685  CG  PRO   175     -30.762  10.438 -53.964  1.00  0.00           C
ATOM   2686  CD  PRO   175     -30.070  11.833 -53.582  1.00  0.00           C
ATOM   2687  HA  PRO   175     -27.912  10.564 -55.729  1.00  0.00           H
ATOM   2688  HB2 PRO   175     -30.602   9.548 -56.006  1.00  0.00           H
ATOM   2689  HB3 PRO   175     -29.377   8.967 -54.863  1.00  0.00           H
ATOM   2690  HG2 PRO   175     -31.793  10.606 -54.265  1.00  0.00           H
ATOM   2691  HG3 PRO   175     -30.730   9.756 -53.118  1.00  0.00           H
ATOM   2692  HD2 PRO   175     -30.802  12.636 -53.651  1.00  0.00           H
ATOM   2693  HD3 PRO   175     -29.671  11.778 -52.570  1.00  0.00           H
ATOM   2694  N   TYR   176     -28.860  10.883 -58.076  1.00  0.00           N
ATOM   2695  CA  TYR   176     -29.148  11.170 -59.472  1.00  0.00           C
ATOM   2696  C   TYR   176     -29.267   9.837 -60.200  1.00  0.00           C
ATOM   2697  O   TYR   176     -28.293   9.090 -60.287  1.00  0.00           O
ATOM   2698  CB  TYR   176     -28.033  12.018 -60.114  1.00  0.00           C
ATOM   2699  CG  TYR   176     -28.136  13.507 -59.858  1.00  0.00           C
ATOM   2700  CD1 TYR   176     -27.706  14.051 -58.633  1.00  0.00           C
ATOM   2701  CD2 TYR   176     -28.668  14.352 -60.851  1.00  0.00           C
ATOM   2702  CE1 TYR   176     -27.843  15.426 -58.382  1.00  0.00           C
ATOM   2703  CE2 TYR   176     -28.806  15.728 -60.610  1.00  0.00           C
ATOM   2704  CZ  TYR   176     -28.400  16.271 -59.371  1.00  0.00           C
ATOM   2705  OH  TYR   176     -28.550  17.605 -59.133  1.00  0.00           O
ATOM   2706  H   TYR   176     -28.259  10.089 -57.904  1.00  0.00           H
ATOM   2707  HA  TYR   176     -30.094  11.707 -59.548  1.00  0.00           H
ATOM   2708  HB2 TYR   176     -27.058  11.662 -59.776  1.00  0.00           H
ATOM   2709  HB3 TYR   176     -28.066  11.864 -61.194  1.00  0.00           H
ATOM   2710  HD1 TYR   176     -27.277  13.409 -57.881  1.00  0.00           H
ATOM   2711  HD2 TYR   176     -28.981  13.944 -61.801  1.00  0.00           H
ATOM   2712  HE1 TYR   176     -27.528  15.833 -57.433  1.00  0.00           H
ATOM   2713  HE2 TYR   176     -29.233  16.368 -61.368  1.00  0.00           H
ATOM   2714  HH  TYR   176     -28.253  17.866 -58.259  1.00  0.00           H
ATOM   2715  N   ARG   177     -30.454   9.581 -60.761  1.00  0.00           N
ATOM   2716  CA  ARG   177     -30.679   8.519 -61.729  1.00  0.00           C
ATOM   2717  C   ARG   177     -30.004   8.893 -63.044  1.00  0.00           C
ATOM   2718  O   ARG   177     -30.013  10.057 -63.447  1.00  0.00           O
ATOM   2719  CB  ARG   177     -32.183   8.300 -61.930  1.00  0.00           C
ATOM   2720  CG  ARG   177     -32.774   7.505 -60.762  1.00  0.00           C
ATOM   2721  CD  ARG   177     -34.294   7.389 -60.871  1.00  0.00           C
ATOM   2722  NE  ARG   177     -34.821   6.524 -59.807  1.00  0.00           N
ATOM   2723  CZ  ARG   177     -36.010   5.899 -59.824  1.00  0.00           C
ATOM   2724  NH1 ARG   177     -36.872   6.059 -60.840  1.00  0.00           N
ATOM   2725  NH2 ARG   177     -36.340   5.098 -58.803  1.00  0.00           N
ATOM   2726  H   ARG   177     -31.207  10.240 -60.624  1.00  0.00           H
ATOM   2727  HA  ARG   177     -30.233   7.594 -61.361  1.00  0.00           H
ATOM   2728  HB2 ARG   177     -32.683   9.265 -62.014  1.00  0.00           H
ATOM   2729  HB3 ARG   177     -32.346   7.738 -62.849  1.00  0.00           H
ATOM   2730  HG2 ARG   177     -32.337   6.507 -60.755  1.00  0.00           H
ATOM   2731  HG3 ARG   177     -32.525   7.999 -59.828  1.00  0.00           H
ATOM   2732  HD2 ARG   177     -34.740   8.380 -60.783  1.00  0.00           H
ATOM   2733  HD3 ARG   177     -34.549   6.971 -61.844  1.00  0.00           H
ATOM   2734  HE  ARG   177     -34.218   6.373 -59.010  1.00  0.00           H
ATOM   2735 HH11 ARG   177     -36.631   6.659 -61.616  1.00  0.00           H
ATOM   2736 HH12 ARG   177     -37.757   5.574 -60.832  1.00  0.00           H
ATOM   2737 HH21 ARG   177     -35.699   4.975 -58.032  1.00  0.00           H
ATOM   2738 HH22 ARG   177     -37.228   4.618 -58.803  1.00  0.00           H
ATOM   2739  N   VAL   178     -29.430   7.881 -63.701  1.00  0.00           N
ATOM   2740  CA  VAL   178     -28.669   8.011 -64.934  1.00  0.00           C
ATOM   2741  C   VAL   178     -29.111   6.890 -65.874  1.00  0.00           C
ATOM   2742  O   VAL   178     -29.245   5.747 -65.439  1.00  0.00           O
ATOM   2743  CB  VAL   178     -27.145   7.950 -64.658  1.00  0.00           C
ATOM   2744  CG1 VAL   178     -26.329   8.177 -65.943  1.00  0.00           C
ATOM   2745  CG2 VAL   178     -26.676   8.966 -63.603  1.00  0.00           C
ATOM   2746  H   VAL   178     -29.483   6.955 -63.300  1.00  0.00           H
ATOM   2747  HA  VAL   178     -28.900   8.971 -65.393  1.00  0.00           H
ATOM   2748  HB  VAL   178     -26.907   6.953 -64.283  1.00  0.00           H
ATOM   2749 HG11 VAL   178     -26.542   9.164 -66.355  1.00  0.00           H
ATOM   2750 HG12 VAL   178     -25.263   8.111 -65.724  1.00  0.00           H
ATOM   2751 HG13 VAL   178     -26.571   7.418 -66.684  1.00  0.00           H
ATOM   2752 HG21 VAL   178     -27.107   8.725 -62.633  1.00  0.00           H
ATOM   2753 HG22 VAL   178     -25.592   8.925 -63.509  1.00  0.00           H
ATOM   2754 HG23 VAL   178     -26.973   9.973 -63.891  1.00  0.00           H
ATOM   2755  N   VAL   179     -29.284   7.216 -67.163  1.00  0.00           N
ATOM   2756  CA  VAL   179     -29.430   6.245 -68.237  1.00  0.00           C
ATOM   2757  C   VAL   179     -28.475   6.645 -69.360  1.00  0.00           C
ATOM   2758  O   VAL   179     -28.707   7.629 -70.065  1.00  0.00           O
ATOM   2759  CB  VAL   179     -30.892   6.101 -68.711  1.00  0.00           C
ATOM   2760  CG1 VAL   179     -30.975   5.093 -69.873  1.00  0.00           C
ATOM   2761  CG2 VAL   179     -31.805   5.618 -67.575  1.00  0.00           C
ATOM   2762  H   VAL   179     -29.173   8.181 -67.437  1.00  0.00           H
ATOM   2763  HA  VAL   179     -29.124   5.275 -67.859  1.00  0.00           H
ATOM   2764  HB  VAL   179     -31.254   7.069 -69.058  1.00  0.00           H
ATOM   2765 HG11 VAL   179     -30.501   4.152 -69.588  1.00  0.00           H
ATOM   2766 HG12 VAL   179     -32.015   4.896 -70.126  1.00  0.00           H
ATOM   2767 HG13 VAL   179     -30.476   5.491 -70.757  1.00  0.00           H
ATOM   2768 HG21 VAL   179     -31.776   6.324 -66.749  1.00  0.00           H
ATOM   2769 HG22 VAL   179     -32.833   5.544 -67.931  1.00  0.00           H
ATOM   2770 HG23 VAL   179     -31.473   4.644 -67.216  1.00  0.00           H
ATOM   2771  N   VAL   180     -27.405   5.856 -69.514  1.00  0.00           N
ATOM   2772  CA  VAL   180     -26.433   5.997 -70.582  1.00  0.00           C
ATOM   2773  C   VAL   180     -26.908   5.164 -71.773  1.00  0.00           C
ATOM   2774  O   VAL   180     -26.931   3.933 -71.705  1.00  0.00           O
ATOM   2775  CB  VAL   180     -25.030   5.570 -70.105  1.00  0.00           C
ATOM   2776  CG1 VAL   180     -24.009   5.749 -71.238  1.00  0.00           C
ATOM   2777  CG2 VAL   180     -24.570   6.370 -68.876  1.00  0.00           C
ATOM   2778  H   VAL   180     -27.281   5.076 -68.885  1.00  0.00           H
ATOM   2779  HA  VAL   180     -26.382   7.047 -70.874  1.00  0.00           H
ATOM   2780  HB  VAL   180     -25.053   4.515 -69.828  1.00  0.00           H
ATOM   2781 HG11 VAL   180     -24.005   6.781 -71.583  1.00  0.00           H
ATOM   2782 HG12 VAL   180     -23.017   5.505 -70.874  1.00  0.00           H
ATOM   2783 HG13 VAL   180     -24.240   5.086 -72.072  1.00  0.00           H
ATOM   2784 HG21 VAL   180     -25.185   6.113 -68.016  1.00  0.00           H
ATOM   2785 HG22 VAL   180     -23.536   6.123 -68.636  1.00  0.00           H
ATOM   2786 HG23 VAL   180     -24.649   7.439 -69.072  1.00  0.00           H
ATOM   2787  N   LEU   181     -27.247   5.849 -72.870  1.00  0.00           N
ATOM   2788  CA  LEU   181     -27.485   5.230 -74.164  1.00  0.00           C
ATOM   2789  C   LEU   181     -26.147   4.931 -74.848  1.00  0.00           C
ATOM   2790  O   LEU   181     -25.173   5.663 -74.675  1.00  0.00           O
ATOM   2791  CB  LEU   181     -28.380   6.123 -75.040  1.00  0.00           C
ATOM   2792  CG  LEU   181     -29.744   6.481 -74.408  1.00  0.00           C
ATOM   2793  CD1 LEU   181     -30.551   7.346 -75.388  1.00  0.00           C
ATOM   2794  CD2 LEU   181     -30.565   5.236 -74.031  1.00  0.00           C
ATOM   2795  H   LEU   181     -27.217   6.858 -72.844  1.00  0.00           H
ATOM   2796  HA  LEU   181     -28.003   4.288 -74.004  1.00  0.00           H
ATOM   2797  HB2 LEU   181     -27.841   7.046 -75.261  1.00  0.00           H
ATOM   2798  HB3 LEU   181     -28.556   5.604 -75.984  1.00  0.00           H
ATOM   2799  HG  LEU   181     -29.576   7.069 -73.504  1.00  0.00           H
ATOM   2800 HD11 LEU   181     -30.765   6.782 -76.296  1.00  0.00           H
ATOM   2801 HD12 LEU   181     -31.491   7.649 -74.926  1.00  0.00           H
ATOM   2802 HD13 LEU   181     -29.984   8.241 -75.646  1.00  0.00           H
ATOM   2803 HD21 LEU   181     -30.074   4.689 -73.226  1.00  0.00           H
ATOM   2804 HD22 LEU   181     -31.554   5.535 -73.682  1.00  0.00           H
ATOM   2805 HD23 LEU   181     -30.671   4.583 -74.897  1.00  0.00           H
ATOM   2806  N   SER   182     -26.121   3.857 -75.645  1.00  0.00           N
ATOM   2807  CA  SER   182     -24.967   3.422 -76.427  1.00  0.00           C
ATOM   2808  C   SER   182     -25.457   2.937 -77.789  1.00  0.00           C
ATOM   2809  O   SER   182     -26.556   2.393 -77.891  1.00  0.00           O
ATOM   2810  CB  SER   182     -24.200   2.305 -75.705  1.00  0.00           C
ATOM   2811  OG  SER   182     -23.783   2.696 -74.412  1.00  0.00           O
ATOM   2812  H   SER   182     -26.961   3.303 -75.735  1.00  0.00           H
ATOM   2813  HA  SER   182     -24.290   4.264 -76.580  1.00  0.00           H
ATOM   2814  HB2 SER   182     -24.842   1.430 -75.621  1.00  0.00           H
ATOM   2815  HB3 SER   182     -23.322   2.037 -76.293  1.00  0.00           H
ATOM   2816  HG  SER   182     -23.314   1.961 -74.009  1.00  0.00           H
ATOM   2817  N   PHE   183     -24.635   3.132 -78.830  1.00  0.00           N
ATOM   2818  CA  PHE   183     -25.022   2.899 -80.216  1.00  0.00           C
ATOM   2819  C   PHE   183     -23.916   2.131 -80.943  1.00  0.00           C
ATOM   2820  O   PHE   183     -22.946   2.723 -81.420  1.00  0.00           O
ATOM   2821  CB  PHE   183     -25.347   4.242 -80.896  1.00  0.00           C
ATOM   2822  CG  PHE   183     -26.393   5.101 -80.201  1.00  0.00           C
ATOM   2823  CD1 PHE   183     -27.675   4.585 -79.935  1.00  0.00           C
ATOM   2824  CD2 PHE   183     -26.081   6.413 -79.798  1.00  0.00           C
ATOM   2825  CE1 PHE   183     -28.618   5.351 -79.230  1.00  0.00           C
ATOM   2826  CE2 PHE   183     -27.022   7.180 -79.089  1.00  0.00           C
ATOM   2827  CZ  PHE   183     -28.290   6.649 -78.801  1.00  0.00           C
ATOM   2828  H   PHE   183     -23.734   3.561 -78.670  1.00  0.00           H
ATOM   2829  HA  PHE   183     -25.924   2.288 -80.245  1.00  0.00           H
ATOM   2830  HB2 PHE   183     -24.428   4.822 -80.984  1.00  0.00           H
ATOM   2831  HB3 PHE   183     -25.698   4.032 -81.901  1.00  0.00           H
ATOM   2832  HD1 PHE   183     -27.930   3.590 -80.257  1.00  0.00           H
ATOM   2833  HD2 PHE   183     -25.107   6.829 -80.013  1.00  0.00           H
ATOM   2834  HE1 PHE   183     -29.590   4.937 -79.011  1.00  0.00           H
ATOM   2835  HE2 PHE   183     -26.769   8.180 -78.767  1.00  0.00           H
ATOM   2836  HZ  PHE   183     -29.012   7.237 -78.255  1.00  0.00           H
ATOM   2837  N   GLU   184     -24.090   0.804 -81.040  1.00  0.00           N
ATOM   2838  CA  GLU   184     -23.288  -0.054 -81.906  1.00  0.00           C
ATOM   2839  C   GLU   184     -23.729   0.121 -83.360  1.00  0.00           C
ATOM   2840  O   GLU   184     -24.912   0.318 -83.639  1.00  0.00           O
ATOM   2841  CB  GLU   184     -23.404  -1.530 -81.498  1.00  0.00           C
ATOM   2842  CG  GLU   184     -22.829  -1.810 -80.100  1.00  0.00           C
ATOM   2843  CD  GLU   184     -22.544  -3.297 -79.854  1.00  0.00           C
ATOM   2844  OE1 GLU   184     -23.291  -4.142 -80.400  1.00  0.00           O
ATOM   2845  OE2 GLU   184     -21.581  -3.570 -79.106  1.00  0.00           O
ATOM   2846  H   GLU   184     -24.897   0.383 -80.601  1.00  0.00           H
ATOM   2847  HA  GLU   184     -22.240   0.240 -81.820  1.00  0.00           H
ATOM   2848  HB2 GLU   184     -24.448  -1.841 -81.537  1.00  0.00           H
ATOM   2849  HB3 GLU   184     -22.843  -2.122 -82.223  1.00  0.00           H
ATOM   2850  HG2 GLU   184     -21.891  -1.262 -79.991  1.00  0.00           H
ATOM   2851  HG3 GLU   184     -23.526  -1.448 -79.344  1.00  0.00           H
ATOM   2852  N   LEU   185     -22.762   0.017 -84.280  1.00  0.00           N
ATOM   2853  CA  LEU   185     -22.973   0.188 -85.710  1.00  0.00           C
ATOM   2854  C   LEU   185     -22.070  -0.805 -86.451  1.00  0.00           C
ATOM   2855  O   LEU   185     -21.109  -0.433 -87.125  1.00  0.00           O
ATOM   2856  CB  LEU   185     -22.767   1.672 -86.075  1.00  0.00           C
ATOM   2857  CG  LEU   185     -23.138   2.051 -87.525  1.00  0.00           C
ATOM   2858  CD1 LEU   185     -24.614   1.767 -87.851  1.00  0.00           C
ATOM   2859  CD2 LEU   185     -22.846   3.544 -87.739  1.00  0.00           C
ATOM   2860  H   LEU   185     -21.817  -0.163 -83.975  1.00  0.00           H
ATOM   2861  HA  LEU   185     -24.005  -0.082 -85.930  1.00  0.00           H
ATOM   2862  HB2 LEU   185     -23.374   2.279 -85.400  1.00  0.00           H
ATOM   2863  HB3 LEU   185     -21.722   1.931 -85.896  1.00  0.00           H
ATOM   2864  HG  LEU   185     -22.517   1.484 -88.218  1.00  0.00           H
ATOM   2865 HD11 LEU   185     -25.260   2.265 -87.128  1.00  0.00           H
ATOM   2866 HD12 LEU   185     -24.848   2.133 -88.850  1.00  0.00           H
ATOM   2867 HD13 LEU   185     -24.807   0.695 -87.829  1.00  0.00           H
ATOM   2868 HD21 LEU   185     -21.794   3.749 -87.536  1.00  0.00           H
ATOM   2869 HD22 LEU   185     -23.060   3.819 -88.772  1.00  0.00           H
ATOM   2870 HD23 LEU   185     -23.463   4.148 -87.072  1.00  0.00           H
ATOM   2871  N   LEU   186     -22.391  -2.092 -86.269  1.00  0.00           N
ATOM   2872  CA  LEU   186     -21.691  -3.236 -86.840  1.00  0.00           C
ATOM   2873  C   LEU   186     -21.972  -3.362 -88.346  1.00  0.00           C
ATOM   2874  O   LEU   186     -22.852  -2.691 -88.889  1.00  0.00           O
ATOM   2875  CB  LEU   186     -22.123  -4.519 -86.096  1.00  0.00           C
ATOM   2876  CG  LEU   186     -21.968  -4.483 -84.558  1.00  0.00           C
ATOM   2877  CD1 LEU   186     -22.573  -5.758 -83.950  1.00  0.00           C
ATOM   2878  CD2 LEU   186     -20.503  -4.339 -84.122  1.00  0.00           C
ATOM   2879  H   LEU   186     -23.190  -2.305 -85.689  1.00  0.00           H
ATOM   2880  HA  LEU   186     -20.618  -3.098 -86.701  1.00  0.00           H
ATOM   2881  HB2 LEU   186     -23.171  -4.708 -86.329  1.00  0.00           H
ATOM   2882  HB3 LEU   186     -21.546  -5.360 -86.483  1.00  0.00           H
ATOM   2883  HG  LEU   186     -22.524  -3.638 -84.156  1.00  0.00           H
ATOM   2884 HD11 LEU   186     -22.041  -6.638 -84.315  1.00  0.00           H
ATOM   2885 HD12 LEU   186     -22.499  -5.720 -82.862  1.00  0.00           H
ATOM   2886 HD13 LEU   186     -23.626  -5.835 -84.224  1.00  0.00           H
ATOM   2887 HD21 LEU   186     -20.099  -3.389 -84.473  1.00  0.00           H
ATOM   2888 HD22 LEU   186     -20.440  -4.355 -83.033  1.00  0.00           H
ATOM   2889 HD23 LEU   186     -19.907  -5.157 -84.528  1.00  0.00           H
ATOM   2890  N   HIE   187     -21.234  -4.263 -89.011  1.00  0.00           N
ATOM   2891  CA  HIE   187     -21.476  -4.658 -90.401  1.00  0.00           C
ATOM   2892  C   HIE   187     -22.766  -5.487 -90.563  1.00  0.00           C
ATOM   2893  O   HIE   187     -23.194  -5.720 -91.694  1.00  0.00           O
ATOM   2894  CB  HIE   187     -20.255  -5.429 -90.926  1.00  0.00           C
ATOM   2895  CG  HIE   187     -18.958  -4.650 -90.939  1.00  0.00           C
ATOM   2896  CD2 HIE   187     -18.804  -3.202 -90.822  1.00  0.00           C
ATOM   2897  ND1 HIE   187     -17.586  -5.253 -91.153  1.00  0.00           N
ATOM   2898  CE1 HIE   187     -16.652  -4.148 -91.146  1.00  0.00           C
ATOM   2899  NE2 HIE   187     -17.351  -2.893 -90.948  1.00  0.00           N
ATOM   2900  H   HIE   187     -20.521  -4.773 -88.510  1.00  0.00           H
ATOM   2901  HA  HIE   187     -21.589  -3.753 -90.998  1.00  0.00           H
ATOM   2902  HB2 HIE   187     -20.115  -6.326 -90.321  1.00  0.00           H
ATOM   2903  HB3 HIE   187     -20.457  -5.747 -91.950  1.00  0.00           H
ATOM   2904  HD2 HIE   187     -19.596  -2.480 -90.687  1.00  0.00           H
ATOM   2905  HE1 HIE   187     -15.584  -4.244 -91.276  1.00  0.00           H
ATOM   2906  HE2 HIE   187     -16.931  -1.975 -90.913  1.00  0.00           H
ATOM   2907  N   ALA   188     -23.398  -5.896 -89.450  1.00  0.00           N
ATOM   2908  CA  ALA   188     -24.725  -6.500 -89.406  1.00  0.00           C
ATOM   2909  C   ALA   188     -25.809  -5.492 -89.836  1.00  0.00           C
ATOM   2910  O   ALA   188     -25.578  -4.283 -89.768  1.00  0.00           O
ATOM   2911  CB  ALA   188     -24.978  -6.988 -87.974  1.00  0.00           C
ATOM   2912  H   ALA   188     -22.979  -5.680 -88.557  1.00  0.00           H
ATOM   2913  HA  ALA   188     -24.733  -7.361 -90.076  1.00  0.00           H
ATOM   2914  HB1 ALA   188     -24.969  -6.142 -87.286  1.00  0.00           H
ATOM   2915  HB2 ALA   188     -25.945  -7.484 -87.907  1.00  0.00           H
ATOM   2916  HB3 ALA   188     -24.201  -7.696 -87.682  1.00  0.00           H
ATOM   2917  N   PRO   189     -27.005  -5.954 -90.250  1.00  0.00           N
ATOM   2918  CA  PRO   189     -28.187  -5.030 -90.557  1.00  0.00           C
ATOM   2919  C   PRO   189     -28.667  -4.314 -89.290  1.00  0.00           C
ATOM   2920  O   PRO   189     -28.621  -4.881 -88.197  1.00  0.00           O
ATOM   2921  CB  PRO   189     -29.357  -5.938 -91.180  1.00  0.00           C
ATOM   2922  CG  PRO   189     -28.854  -7.456 -91.093  1.00  0.00           C
ATOM   2923  CD  PRO   189     -27.352  -7.415 -90.534  1.00  0.00           C
ATOM   2924  HA  PRO   189     -27.880  -4.292 -91.299  1.00  0.00           H
ATOM   2925  HB2 PRO   189     -30.288  -5.816 -90.625  1.00  0.00           H
ATOM   2926  HB3 PRO   189     -29.512  -5.664 -92.223  1.00  0.00           H
ATOM   2927  HG2 PRO   189     -29.487  -8.015 -90.403  1.00  0.00           H
ATOM   2928  HG3 PRO   189     -28.878  -7.920 -92.080  1.00  0.00           H
ATOM   2929  HD2 PRO   189     -27.289  -8.006 -89.621  1.00  0.00           H
ATOM   2930  HD3 PRO   189     -26.672  -7.816 -91.285  1.00  0.00           H
ATOM   2931  N   ALA   190     -29.150  -3.074 -89.457  1.00  0.00           N
ATOM   2932  CA  ALA   190     -29.714  -2.269 -88.379  1.00  0.00           C
ATOM   2933  C   ALA   190     -31.097  -2.786 -87.963  1.00  0.00           C
ATOM   2934  O   ALA   190     -31.820  -3.359 -88.780  1.00  0.00           O
ATOM   2935  CB  ALA   190     -29.772  -0.801 -88.797  1.00  0.00           C
ATOM   2936  H   ALA   190     -29.158  -2.672 -90.384  1.00  0.00           H
ATOM   2937  HA  ALA   190     -29.046  -2.332 -87.526  1.00  0.00           H
ATOM   2938  HB1 ALA   190     -30.446  -0.676 -89.646  1.00  0.00           H
ATOM   2939  HB2 ALA   190     -30.132  -0.212 -87.956  1.00  0.00           H
ATOM   2940  HB3 ALA   190     -28.774  -0.453 -89.069  1.00  0.00           H
ATOM   2941  N   THR   191     -31.457  -2.566 -86.688  1.00  0.00           N
ATOM   2942  CA  THR   191     -32.689  -3.069 -86.073  1.00  0.00           C
ATOM   2943  C   THR   191     -33.375  -2.031 -85.166  1.00  0.00           C
ATOM   2944  O   THR   191     -34.478  -2.303 -84.693  1.00  0.00           O
ATOM   2945  CB  THR   191     -32.421  -4.378 -85.297  1.00  0.00           C
ATOM   2946  CG2 THR   191     -31.739  -5.476 -86.123  1.00  0.00           C
ATOM   2947  OG1 THR   191     -31.658  -4.125 -84.133  1.00  0.00           O
ATOM   2948  H   THR   191     -30.816  -2.075 -86.082  1.00  0.00           H
ATOM   2949  HA  THR   191     -33.397  -3.300 -86.869  1.00  0.00           H
ATOM   2950  HB  THR   191     -33.385  -4.770 -84.982  1.00  0.00           H
ATOM   2951  HG1 THR   191     -31.590  -4.940 -83.631  1.00  0.00           H
ATOM   2952 HG21 THR   191     -30.717  -5.190 -86.372  1.00  0.00           H
ATOM   2953 HG22 THR   191     -31.715  -6.401 -85.547  1.00  0.00           H
ATOM   2954 HG23 THR   191     -32.303  -5.650 -87.040  1.00  0.00           H
ATOM   2955  N   VAL   192     -32.757  -0.862 -84.928  1.00  0.00           N
ATOM   2956  CA  VAL   192     -33.301   0.212 -84.096  1.00  0.00           C
ATOM   2957  C   VAL   192     -33.117   1.532 -84.835  1.00  0.00           C
ATOM   2958  O   VAL   192     -31.988   1.888 -85.150  1.00  0.00           O
ATOM   2959  CB  VAL   192     -32.623   0.253 -82.708  1.00  0.00           C
ATOM   2960  CG1 VAL   192     -33.189   1.409 -81.862  1.00  0.00           C
ATOM   2961  CG2 VAL   192     -32.798  -1.064 -81.944  1.00  0.00           C
ATOM   2962  H   VAL   192     -31.854  -0.696 -85.348  1.00  0.00           H
ATOM   2963  HA  VAL   192     -34.365   0.049 -83.946  1.00  0.00           H
ATOM   2964  HB  VAL   192     -31.553   0.422 -82.841  1.00  0.00           H
ATOM   2965 HG11 VAL   192     -34.277   1.369 -81.861  1.00  0.00           H
ATOM   2966 HG12 VAL   192     -32.830   1.340 -80.835  1.00  0.00           H
ATOM   2967 HG13 VAL   192     -32.870   2.367 -82.272  1.00  0.00           H
ATOM   2968 HG21 VAL   192     -32.275  -1.864 -82.467  1.00  0.00           H
ATOM   2969 HG22 VAL   192     -32.361  -0.968 -80.952  1.00  0.00           H
ATOM   2970 HG23 VAL   192     -33.855  -1.314 -81.854  1.00  0.00           H
ATOM   2971  N   CYX   193     -34.217   2.263 -85.065  1.00  0.00           N
ATOM   2972  CA  CYX   193     -34.231   3.537 -85.778  1.00  0.00           C
ATOM   2973  C   CYX   193     -35.100   4.555 -85.035  1.00  0.00           C
ATOM   2974  O   CYX   193     -36.052   4.180 -84.353  1.00  0.00           O
ATOM   2975  CB  CYX   193     -34.776   3.334 -87.197  1.00  0.00           C
ATOM   2976  SG  CYX   193     -33.857   2.216 -88.292  1.00  0.00           S
ATOM   2977  H   CYX   193     -35.110   1.904 -84.758  1.00  0.00           H
ATOM   2978  HA  CYX   193     -33.218   3.930 -85.849  1.00  0.00           H
ATOM   2979  HB2 CYX   193     -35.790   2.943 -87.108  1.00  0.00           H
ATOM   2980  HB3 CYX   193     -34.844   4.305 -87.689  1.00  0.00           H
ATOM   2981  N   GLY   194     -34.797   5.849 -85.212  1.00  0.00           N
ATOM   2982  CA  GLY   194     -35.600   6.948 -84.687  1.00  0.00           C
ATOM   2983  C   GLY   194     -36.917   7.135 -85.455  1.00  0.00           C
ATOM   2984  O   GLY   194     -37.119   6.534 -86.512  1.00  0.00           O
ATOM   2985  H   GLY   194     -34.005   6.093 -85.789  1.00  0.00           H
ATOM   2986  HA2 GLY   194     -35.810   6.773 -83.633  1.00  0.00           H
ATOM   2987  HA3 GLY   194     -35.019   7.863 -84.762  1.00  0.00           H
ATOM   2988  N   LYS   195     -37.801   7.994 -84.923  1.00  0.00           N
ATOM   2989  CA  LYS   195     -39.024   8.432 -85.599  1.00  0.00           C
ATOM   2990  C   LYS   195     -39.363   9.880 -85.228  1.00  0.00           C
ATOM   2991  O   LYS   195     -39.634  10.653 -86.173  1.00  0.00           O
ATOM   2992  CB  LYS   195     -40.205   7.466 -85.359  1.00  0.00           C
ATOM   2993  CG  LYS   195     -40.733   7.402 -83.916  1.00  0.00           C
ATOM   2994  CD  LYS   195     -41.980   6.517 -83.811  1.00  0.00           C
ATOM   2995  CE  LYS   195     -42.490   6.517 -82.369  1.00  0.00           C
ATOM   2996  NZ  LYS   195     -43.769   5.800 -82.252  1.00  0.00           N
ATOM   2997  OXT LYS   195     -39.348  10.201 -84.019  1.00  0.00           O
ATOM   2998  H   LYS   195     -37.580   8.442 -84.046  1.00  0.00           H
ATOM   2999  HA  LYS   195     -38.824   8.420 -86.672  1.00  0.00           H
ATOM   3000  HB2 LYS   195     -39.906   6.464 -85.669  1.00  0.00           H
ATOM   3001  HB3 LYS   195     -41.023   7.780 -86.009  1.00  0.00           H
ATOM   3002  HG2 LYS   195     -39.956   7.014 -83.262  1.00  0.00           H
ATOM   3003  HG3 LYS   195     -41.013   8.399 -83.579  1.00  0.00           H
ATOM   3004  HD2 LYS   195     -42.757   6.913 -84.465  1.00  0.00           H
ATOM   3005  HD3 LYS   195     -41.744   5.497 -84.113  1.00  0.00           H
ATOM   3006  HE2 LYS   195     -41.750   6.041 -81.725  1.00  0.00           H
ATOM   3007  HE3 LYS   195     -42.634   7.547 -82.043  1.00  0.00           H
ATOM   3008  HZ1 LYS   195     -43.646   4.840 -82.539  1.00  0.00           H
ATOM   3009  HZ2 LYS   195     -44.083   5.826 -81.292  1.00  0.00           H
ATOM   3010  HZ3 LYS   195     -44.458   6.243 -82.843  1.00  0.00           H
END
