# Supplementary material for: Identifying vaccine escape sites via statistical comparisons of short-term molecular dynamics
Source: Biophys Rep (N Y). 2022 Apr 4;2(2):100056. doi: 10.1016/j.bpr.2022.100056 (PMC8978532; doi:10.1016/j.bpr.2022.100056)
Supplement: Data S1. Supporting data for all figures [file mmc2.zip › data_RajendranFerranBabbitt_2022/Figure S3 [heavy atom contacts]/0.4nm/README]

note online from Daniel Roe...
You could try using the 'nativecontacts' command in CPPTRAJ, which is freely available as part of AmberTools. This command defines native contacts using a reference structure and simple distance cutoffs. It will also report the number of native and non-native contacts. For example, if I wanted to examine contacts between heavy atoms in a residue named NDP and residues 1 to 268, using the first frame to define native contacts and a distance cutoff of 3.0 Ang. I could use a script like:

parm topology.psf
trajin trajectory.dcd
nativecontacts :NDP&!@H= :1-268&!@H= writecontacts contacts.dat out numcontacts.dat first distance 3.0

Hope this helps,
-------------------------------------------------------------------------------------------------------------------------
we then consult AmberHub and write the following code
--------------------------------------------------------------------------------------------------------------------------
To analyze 100000 frames (20ns)

...static contacts are setup and listed to terminal/console upon setup and priot to 'run'

...dynamic contact analysis (use reference to setup contacts)

parm COVOX222.prmtop
trajin COVOX222.nc
reference COVOX222.inpcrd
nativecontacts name CON1 :196-313&!@H= :1-195&!@H= writecontacts contacts.dat byresidue out numcontacts.dat resout rescontacts.dat mindist maxdist distance 5.0 reference map mapout resmap.gnu contactpdb contacts.pdb nncontactpdb nncontacts.pdb series seriesout native.dat savenonnative seriesnnout nonnative.dat
run

parm S2H97.prmtop
trajin S2H97.nc
reference S2H97.inpcrd
nativecontacts name CON1 :113-231&!@H= :232-429&!@H= writecontacts contacts1.dat byresidue out numcontacts1.dat resout rescontacts1.dat mindist maxdist distance 5.0 reference map mapout resmap1.gnu contactpdb contacts1.pdb nncontactpdb nncontacts1.pdb series seriesout native1.dat savenonnative seriesnnout nonnative1.dat
run

PLUS

parm S2H97.prmtop
trajin S2H97.nc
reference S2H97.inpcrd
nativecontacts name CON2 :113-231&!@H= :1-112&!@H= writecontacts contacts2.dat byresidue out numcontacts2.dat resout rescontacts2.dat mindist maxdist distance 5.0 reference map mapout resmap2.gnu contactpdb contacts2.pdb nncontactpdb nncontacts2.pdb series seriesout native2.dat savenonnative seriesnnout nonnative2.dat
run

alternatively(with no input file)...dynamic contact analysis (use first frame of the simulation to setup contacts)

parm COVOX222.prmtop
trajin COVOX222.nc
nativecontacts name CON1 :196-313&!@H= :1-195&!@H= writecontacts contacts.dat byresidue out numcontacts.dat resout rescontacts.dat mindist maxdist distance 5.0 map mapout resmap.gnu contactpdb contacts.pdb nncontactpdb nncontacts.pdb series seriesout native.dat savenonnative seriesnnout nonnative.dat
run

----------------------------
DOCUMENTATION
----------------------------
nativecontacts

https://amberhub.chpc.utah.edu/nativecontacts/
