# Supplementary material for: Identifying vaccine escape sites via statistical comparisons of short-term molecular dynamics
Source: Biophys Rep (N Y). 2022 Apr 4;2(2):100056. doi: 10.1016/j.bpr.2022.100056 (PMC8978532; doi:10.1016/j.bpr.2022.100056)
Supplement: Data S1. Supporting data for all figures [file mmc2.zip › data_RajendranFerranBabbitt_2022/Figure S3 [heavy atom contacts]/0.4nm/S2H97.inpcrd]

default_name
 61951
  26.4510089  46.9770923  42.6354946  27.1337237  47.7401373  42.8201154
  26.5602524  46.2329750  43.3533972  25.4844709  47.3589727  42.6772284
  26.6999325  46.4104573  41.2959824  25.8679003  46.7030989  40.6557408
  27.9833145  47.0026095  40.6972167  27.9047047  48.0901029  40.6889333
  28.8374492  46.7154302  41.3105020  28.1892883  46.5516604  39.3751998
  29.0149551  46.9537017  39.0328082  26.7442925  44.8791284  41.3399028
  27.1567156  44.2973873  42.3446766  26.3253057  44.2457319  40.2334648
  26.0021918  44.8065901  39.4450744  26.2996809  42.7951090  40.0546170
  26.6862109  42.3342163  40.9635616  24.8417133  42.2982659  39.8934419
  24.2780917  42.6434112  40.7606538  24.1396343  42.8365376  38.6332333
  24.6273982  42.4638915  37.7324907  23.1003495  42.5094349  38.6268319
  24.1554235  43.9262648  38.6258647  24.7770215  40.7613186  39.8815308
  25.2639263  40.3637006  40.7723039  23.7354302  40.4379081  39.8800332
  25.2697400  40.3626592  38.9943441  27.2255529  42.3804235  38.9023809
  27.2484401  43.0154080  37.8475369  27.9707712  41.2904890  39.1295894
  27.8955260  40.8413281  40.0417125  28.8214446  40.6187206  38.1532923
  28.9816963  41.2552497  37.2826184  30.1877827  40.3166707  38.7990662
  30.0463032  40.1293089  39.8638465  30.5837304  39.4033287  38.3554415
  31.2557149  41.4141169  38.6151598  31.5335208  41.4397616  37.5615018
  30.8069020  42.8287238  39.0158109  30.4402602  42.8319863  40.0426255
  31.6445908  43.5220951  38.9350667  30.0196552  43.1764566  38.3474049
  32.4941266  41.0174836  39.4340977  32.8082496  40.0065400  39.1743388
  33.3158155  41.7013308  39.2228955  32.2653235  41.0515947  40.4994594
  28.0821142  39.3506795  37.7090744  28.1137292  38.3303641  38.3953162
  27.3839977  39.4371186  36.5704903  27.4052475  40.3108224  36.0439743
  26.5138501  38.3843213  36.0641840  26.0897448  37.8464526  36.9120459
  25.3443181  39.0080956  35.2817912  25.7394879  39.5836181  34.4441727
  24.3849589  37.9397807  34.7384781  24.0362519  37.3043356  35.5529343
  23.5288159  38.4207482  34.2658700  24.8896834  37.3230690  33.9942006
  24.6132479  39.8796030  36.1229644  23.8763443  40.2664023  35.6058442
  27.3228411  37.4007778  35.2149339  27.8837249  37.7750495  34.1852790
  27.3352101  36.1359249  35.6531030  26.8318283  35.9235285  36.5147134
  28.0091590  35.0100089  35.0125073  28.6009422  35.3716411  34.1712655
  28.9488192  34.3374077  36.0263690  28.3544474  33.9151354  36.8368037
  29.4542138  33.5146089  35.5215944  30.0250128  35.2489455  36.6321529
  30.6412120  35.6576288  35.8314086  29.5552126  36.0736799  37.1670985
  30.9159893  34.4691682  37.6002197  30.9239664  34.7488949  38.7951270
  31.6474544  33.4697504  37.1016771  32.2422510  32.9161161  37.7187656
  31.6066104  33.2550460  36.1050068  26.9710610  33.9894008  34.5077848
  25.8449632  33.9773989  35.0120762  27.3323462  33.0857433  33.5727634
  28.6373185  33.0792291  32.7774617  29.4959476  32.9980051  33.4439562
  28.7101994  33.9943850  32.1891642  28.6099388  31.8075421  31.8027553
  29.4292872  31.1339531  32.0541754  28.6965953  32.1270890  30.7641767
  27.2076160  31.0738378  32.0430855  27.3723450  30.0349475  32.3299657
  26.6118494  31.1118635  31.1312295  26.4573660  31.8813289  33.2128056
  25.4906130  32.2296406  32.8482106  26.2604510  30.9945817  34.4463220
  27.1642420  30.8845421  35.2703603  25.0916805  30.3507687  34.5664988
  24.3738362  30.4675184  33.8515834  24.7919408  29.4697173  35.6959737
  24.9585532  30.0246564  36.6200175  23.3156421  29.0661473  35.6376437
  23.1136352  28.5173871  34.7184019  23.0773200  28.4333199  36.4924647
  22.6892818  29.9571637  35.6719890  25.6934450  28.2263682  35.7006858
  26.0817028  27.7605034  36.7714121  26.0447275  27.7231602  34.5073676
  25.6785996  28.1703890  33.6668412  26.9643109  26.6120141  34.3011354
  27.8151459  26.7353069  34.9718907  26.2715561  25.2783969  34.6317364
  25.9265945  25.2921653  35.6661401  26.9884078  24.4646621  34.5187535
  25.1715911  25.0321927  33.7797326  24.7692651  24.1745342  34.0300938
  27.4735533  26.6061636  32.8539253  26.8086005  27.1009853  31.9428467
  28.6427561  25.9827504  32.6615433  29.1330722  25.6203070  33.4795146
  29.2006486  25.6060461  31.3628918  28.3951764  25.5963658  30.6287454
  30.2703016  26.6136879  30.8719883  30.5726456  26.2984917  29.8729961
  29.7177248  28.0423786  30.7356397  29.4588265  28.4494152  31.7134463
  30.4690497  28.6846727  30.2775118  28.8320845  28.0365003  30.1002031
  31.5374395  26.6190680  31.7414833  31.9750809  25.6207997  31.7721318
  32.2712216  27.3001205  31.3111770  31.3020197  26.9379142  32.7571740
  29.7509694  24.1754092  31.4580442  29.9420948  23.6447380  32.5537697
  30.0124503  23.5528790  30.3005020  29.8355362  24.0332802  29.4187719
  30.5795356  22.2107957  30.2334749  31.2866669  22.1066895  31.0555742
  29.4749682  21.1572166  30.4199367  28.9271282  21.3586125  31.3399976
  29.9356933  20.1726035  30.5013266  28.5714939  21.1477297  29.3336632
  27.8921654  20.4610336  29.5007928  31.3488173  21.9773011  28.9317253
  31.1598721  22.6773777  27.9352171  32.2051827  20.9496184  28.9640876
  32.3027623  20.4236310  29.8326298  32.9777686  20.4785754  27.8292926
  32.3146833  20.3442120  26.9741749  33.7389533  21.2143423  27.5695045
  33.6556407  19.1510618  28.1604753  33.9679715  18.8728289  29.3178870
  33.8903473  18.3404377  27.1227863  33.6019339  18.6356482  26.1897887
  34.6121749  17.0769109  27.2251926  34.1533910  16.4809666  28.0144148
  34.4940953  16.3124363  25.8995415  34.9543072  16.8964934  25.1024039
  35.0171087  15.3598761  25.9781421  33.1431070  16.0667824  25.5701896
  33.1153796  15.5809595  24.7193845  36.0896721  17.3313763  27.5643863
  36.5985861  18.4149351  27.2742122  36.8081116  16.3510118  28.1404419
  36.2588207  15.0345252  28.6840726  35.8550242  14.4342375  27.8696108
  35.4839928  15.2339838  29.4245987  37.4759036  14.2531644  29.3760305
  37.5801526  13.2561233  28.9477466  37.2989062  14.1806602  30.4487626
  38.7952244  15.1217584  29.1039915  39.4709816  14.5614308  28.4588837
  39.2929863  15.3588607  30.0442147  38.3133977  16.4701781  28.3725051
  38.4904569  17.3102315  29.0439649  39.0393823  16.7021582  27.0416928
  38.7879603  15.9981260  26.0629718  39.9290971  17.7032027  27.0259984
  40.0754604  18.2345533  27.8846621  40.6871139  18.1372418  25.8578825
  41.6763789  18.4456868  26.1949498  40.8101718  17.2960650  25.1763032
  40.0433356  19.3004477  25.0879179  40.7350925  19.9241724  24.2839696
  38.7622757  19.6210225  25.3400814  38.2365622  19.0635512  26.0135916
  38.0876255  20.7912220  24.7752582  38.4161332  20.9213784  23.7438403
  36.5597658  20.6071287  24.7639752  36.1996872  20.4560368  25.7812164
  36.1107305  21.5247549  24.3843051  36.0999382  19.4480965  23.8668816
  36.5472835  19.5749075  22.8806235  36.4544093  18.5020076  24.2775434
  34.5772989  19.3815274  23.7032903  33.8219832  20.0138321  24.4407222
  34.1179951  18.6032064  22.7210635  33.1142528  18.5247893  22.5608564
  34.7708694  18.0981692  22.1214457  38.4407283  22.0580805  25.5585040
  38.7835576  21.9923447  26.7380928  38.3017448  23.2154450  24.8955772
  38.0197568  23.1876473  23.9155649  38.3556322  24.5285340  25.5250964
  38.8919158  24.4403194  26.4700107  39.1508805  25.4907071  24.6353099
  40.1400089  25.0737038  24.4481351  38.6346070  25.6184903  23.6834737
  39.2976094  26.7503366  25.2563718  39.8108561  27.3344778  24.6596944
  36.9383991  25.0367970  25.8202714  36.0038046  24.7674790  25.0642695
  36.8071389  25.7997708  26.9139454  37.6368736  25.9722761  27.4818469
  35.5731670  26.4512100  27.3594232  34.8784483  26.5062607  26.5207562
  34.8909019  25.6488371  28.4946474  34.0319865  26.2343043  28.8236160
  34.3319155  24.3169822  27.9632694  35.1423426  23.6566318  27.6556411
  33.7396468  23.8208749  28.7326070  33.6854010  24.5051873  27.1061563
  35.8188718  25.4581992  29.7172259  36.5846889  24.7184909  29.4854809
  36.3194539  26.3986209  29.9454836  35.0723242  25.0316706  30.9854121
  34.5659400  24.0787346  30.8344055  35.7847592  24.9231646  31.8033264
  34.3429432  25.7960343  31.2536609  35.8773657  27.8929319  27.7883638
  37.0328802  28.2443889  28.0282915  34.8225537  28.7151851  27.8970711
  33.8925044  28.3521807  27.6878701  34.9069541  30.1133863  28.3106601
  35.8390541  30.2497001  28.8585235  34.9496222  31.0395607  27.0746252
  34.0567442  30.8639736  26.4734305  35.0062909  32.5310277  27.4341082
  35.8460143  32.7223332  28.1026714  35.1301908  33.1239334  26.5273851
  34.0793214  32.8390208  27.9183723  36.0863191  30.7445875  26.2852235
  36.0896522  31.3427291  25.5093334  33.7517264  30.4463545  29.2633988
  32.6317020  29.9646599  29.0909147  34.0480899  31.2958697  30.2591470
  35.0024441  31.6520177  30.3185406  33.1227073  31.7731801  31.2790166
  32.1175331  31.4077874  31.0676826  33.5462702  31.2731930  32.6836519
  34.5331110  31.6782049  32.9060851  32.5635144  31.8161521  33.7388563
  31.5539189  31.4755723  33.5077798  32.8428831  31.4800878  34.7375134
  32.5727766  32.9061022  33.7463991  33.6452528  29.7327967  32.7482639
  32.6623484  29.2949439  32.5758605  34.3163481  29.3806370  31.9644140
  34.2088424  29.2132340  34.0756638  33.4548742  29.2762503  34.8606236
  34.5029447  28.1710925  33.9521284  35.0886555  29.7888689  34.3627723
  33.1288251  33.3005165  31.2043383  34.1579602  33.9183579  31.4738234
  31.9808672  33.8991624  30.8609001  31.1631532  33.3261897  30.6513648
  31.8122812  35.3492097  30.8097571  32.7597549  35.7947877  30.5059484
  30.7839085  35.7186181  29.7310166  31.0859550  35.2768035  28.7811335
  30.7620708  36.8023263  29.6158612  29.4866657  35.2699475  30.0586165
  28.8755178  35.5338217  29.3385778  31.4419133  35.9212601  32.1865650
  31.0538019  35.1963332  33.1022699  31.5723626  37.2473291  32.3051871
  31.9006278  37.7677666  31.5044932  31.2827596  38.0276325  33.5001690
  30.4053864  37.6230124  34.0041211  32.4786646  37.9562603  34.4492123
  32.5543431  36.9367078  34.8203544  33.3883964  38.1876944  33.8930726
  32.3978035  39.0627999  35.8740002  31.0175619  39.4670972  33.0693680
  31.8456352  40.0454705  32.3716367  29.8789318  40.0376315  33.4870367
  29.2629846  39.5085664  34.1042622  29.3417777  41.2778993  32.9298462
  30.1248405  41.7973364  32.3770618  28.2108819  40.9353143  31.9380566
  27.4838385  40.2990618  32.4413941  27.4773207  42.1744216  31.4084501
  28.1908970  42.8808402  30.9844118  26.7622220  41.8775423  30.6408320
  26.9271818  42.6563324  32.2163457  28.7374206  40.2225720  30.8344419
  28.0018904  40.0152225  30.2206450  28.8646404  42.1999969  34.0530278
  28.0786475  41.7884869  34.9036933  29.3141365  43.4605436  34.0094928
  29.9580062  43.7241005  33.2635360  28.9632410  44.5021860  34.9674533
  28.5225748  45.3305504  34.4121806  28.2201827  44.1308324  35.6730805
  30.1621232  45.0385168  35.7552075  29.9534031  45.8185184  36.6850217
  31.3980316  44.6464519  35.3969663  31.5075074  43.9853190  34.6278842
  32.6160262  45.2131348  35.9693802  32.5050304  45.2025570  37.0532437
  33.8651768  44.3634402  35.6299468  34.7213664  44.8842397  36.0575544
  33.7772607  42.9926740  36.3221539  33.0120086  42.3763098  35.8498051
  34.7365477  42.4769698  36.2721381  33.5240642  43.1347188  37.3728773
  34.1149644  44.2108364  34.1128749  33.3777831  43.5261518  33.6927311
  34.0101907  45.1785920  33.6228734  35.5141565  43.6877669  33.7795778
  35.6578325  42.6989388  34.2146287  35.6241296  43.6184678  32.6978691
  36.2675721  44.3690750  34.1746208  32.7707380  46.6782834  35.5381104
  32.4131731  47.0572684  34.4222306  33.3131495  47.4938743  36.4497958
  33.5812285  47.1042468  37.3537770  33.5450899  48.9220885  36.2625211
  33.8119601  49.0994740  35.2201830  32.2590021  49.7105640  36.5621567
  31.4568184  49.3509852  35.9178388  32.4267277  50.7652436  36.3445121
  31.8612465  49.5804444  37.9115207  31.0424002  50.1019423  38.0452551
  34.7190080  49.3795018  37.1364950  35.1068435  48.6926131  38.0832566
  35.2879785  50.5437468  36.7922011  34.8938313  51.0673248  36.0100931
  36.5470698  51.0418353  37.3413796  36.7322722  50.5742675  38.3082955
  37.6969536  50.6657634  36.3949267  37.4868605  51.0567220  35.3993493
  38.6245170  51.1127712  36.7528094  37.8668403  49.2660312  36.3190708
  38.6067759  49.0755647  35.7050424  36.5091074  52.5580714  37.5508311
  35.7452357  53.2692429  36.8950696  37.3820924  53.0372905  38.4489449
  37.9740366  52.3750033  38.9501222  37.6347123  54.4510632  38.7023535
  37.0137811  55.0615533  38.0470892  37.2855536  54.7955050  40.1603861
  36.2166398  54.6489123  40.3132840  37.8189139  54.1164259  40.8252886
  37.6428752  56.2410741  40.5288275  37.3827187  57.1372018  39.6966570
  38.1755699  56.4273993  41.6448442  39.1040951  54.7437955  38.4091780
  39.9843345  54.2361452  39.1014321  39.3604337  55.5929822  37.4056356
  38.5804463  55.9864494  36.8799519  40.7069663  56.0103303  37.0114218
  41.3207356  55.1124094  36.9420936  40.6764773  56.6612129  35.6091296
  41.6978955  56.9487342  35.3575541  40.2165698  55.6545211  34.5395850
  39.1779658  55.3679933  34.7038183  40.3061797  56.1030556  33.5502656
  40.8437857  54.7637529  34.5770324  39.8111540  57.9324677  35.5478118
  40.1710014  58.6687001  36.2661618  39.8699200  58.3667250  34.5492287
  38.7701291  57.6967943  35.7666251  41.3708418  56.9295222  38.0570114
  42.5882619  57.1076459  38.0087494  40.5940719  57.4768984  39.0075627
  39.5921117  57.2897016  38.9804675  41.0820988  58.2300383  40.1568490
  41.9282537  58.8446568  39.8506268  40.2816419  58.8902229  40.4909077
  41.5098480  57.3471715  41.3396858  41.8630987  57.8912146  42.3860262
  41.4702975  56.0128561  41.1900894  41.1722505  55.6303595  40.2923805
  41.7696362  55.0486579  42.2412146  42.5330619  55.4511808  42.9071572
  40.8658718  54.8744193  42.8245952  42.2682446  53.7096948  41.6879384
  42.5225072  53.5649954  40.4910547  42.4312145  52.7404403  42.5973632
  42.1945411  52.9386581  43.5691083  42.9787857  51.4166300  42.3153029
  43.7324407  51.5140697  41.5337757  43.6690492  50.8688840  43.5695424
  42.9086755  50.6412051  44.3162761  44.1714815  49.9367434  43.3116961
  44.6809593  51.8245961  44.1738224  45.8459268  52.1552322  43.4552429
  46.0420883  51.6959825  42.4970292  46.7480201  53.1021713  43.9690005
  47.6314520  53.3642324  43.4065913  46.4841316  53.7238649  45.2108724
  47.3379048  54.6707646  45.6923475  47.4076058  54.6618163  46.6699189
  45.3234907  53.3773023  45.9416433  45.1138076  53.8500744  46.8902489
  44.4259161  52.4294727  45.4206894  43.5306730  52.1835689  45.9731267
  41.8939374  50.4521876  41.8354165  40.7624129  50.5034540  42.3188832
  42.2695806  49.5526867  40.9127875  43.2322341  49.5691569  40.5768381
  41.3916934  48.5349824  40.3411391  40.6161769  48.3066562  41.0724690
  40.7179843  49.0271468  39.0480326  41.4730837  49.0914248  38.2640121
  39.9786747  48.2917272  38.7287126  40.0238907  50.3799014  39.1835070
  38.9909812  50.4953078  39.8392152  40.5950812  51.4058940  38.5520036
  40.1676447  52.3307730  38.5985422  41.4532058  51.2652294  38.0186728
  42.1558970  47.2459187  40.0344804  43.3606343  47.2643777  39.7762320
  41.4084363  46.1352278  40.0154986  40.4201046  46.2178175  40.2527527
  41.8533887  44.8252297  39.5544562  42.4166642  44.9512815  38.6294158
  42.7774208  44.1779576  40.5985867  43.6762228  44.7822360  40.7178740
  43.0727671  43.1888674  40.2466547  42.1441447  44.0492999  41.8546288
  41.9894589  43.0980680  42.0306976  40.6362579  43.9341251  39.2642404
  39.5404891  44.1773411  39.7694747  40.8558292  42.8819981  38.4650976
  41.7898635  42.7586648  38.0733096  39.9003690  41.8030525  38.2122217
  39.0586915  41.9018032  38.8986365  39.3477350  41.8751734  36.7660035
  40.1915405  41.9900018  36.0861793  38.5869230  40.6119182  36.3186820
  37.7479995  40.4139192  36.9853219  38.2085787  40.7491915  35.3060964
  39.2536049  39.7497128  36.3087311  38.4127866  43.0854722  36.5983338
  38.9471627  44.0099026  36.8174130  38.0521807  43.1348583  35.5713545
  37.5606951  42.9956584  37.2719439  40.5981684  40.4794805  38.5281935
  41.7968341  40.3243766  38.2927507  39.8284552  39.5230042  39.0570070
  38.8402324  39.7135885  39.2248265  40.3257791  38.2097525  39.4316054
  41.1710613  37.9672646  38.7876126  40.8322520  38.2236109  40.8794694
  41.7231529  38.8489716  40.9383820  41.1045600  37.2078667  41.1662829
  39.8628612  38.6940135  41.7908513  39.5214207  37.9313829  42.3037781
  39.2740701  37.1273057  39.2176641  38.0767049  37.3930477  39.1197925
  39.7760232  35.8902354  39.1624719  40.7860290  35.7760251  39.2516476
  39.0033708  34.6718397  39.0228832  37.9478043  34.8966267  39.1740594
  39.1683793  34.1056221  37.6107551  40.2280203  33.9641915  37.3952663
  38.6983059  33.1222331  37.5858126  38.5396408  34.9327686  36.5335807
  39.1749043  35.9909723  35.8043681  40.1953810  36.3149767  35.9445554
  38.2273034  36.5875960  34.8378601  38.4683195  37.3481286  34.2032143
  36.9267577  35.8908424  34.9336736  35.7196946  36.0193727  34.2334625
  35.6131738  36.7703042  33.4650113  34.6589993  35.1464845  34.5247483
  33.7367781  35.2253112  33.9680003  34.7797847  34.1674847  35.5281173
  33.9489885  33.5084878  35.7308037  35.9648717  34.0208459  36.2687405
  36.0318871  33.2520328  37.0243247  37.0786486  34.8417034  36.0095819
  39.4417257  33.6743168  40.0876076  40.6114378  33.6301628  40.4701688
  38.4770873  32.8715699  40.5468406  37.5365559  32.9692515  40.1642743
  38.6445885  31.9045831  41.6204402  39.7019351  31.8567179  41.8821823
  37.8771807  32.3659281  42.8687699  36.8246126  32.4958612  42.6164095
  37.9405718  31.5873185  43.6298216  38.4227287  33.6523510  43.4559721
  39.5111449  33.6020901  44.3467189  39.9256674  32.6502247  44.6460053
  40.0776659  34.7884690  44.8384365  40.9171459  34.7335425  45.5146653
  39.5598026  36.0415661  44.4346222  40.1219025  37.2029478  44.8784379
  40.9886149  37.0662988  45.3161885  38.4554603  36.0875117  43.5559476
  38.0503994  37.0411810  43.2509845  37.8871301  34.8975587  43.0738192
  37.0500561  34.9473397  42.3936237  38.2155519  30.5147835  41.1593505
  37.4980855  30.3720581  40.1721805  38.6618649  29.4986622  41.9041237
  39.2555950  29.7149198  42.7047237  38.3434219  28.0947289  41.7039081
  37.4447038  28.0047127  41.0930433  39.5036181  27.3979199  40.9760675
  39.6172516  27.8387433  39.9861124  40.4160718  27.5836034  41.5417537
  39.3218672  25.8800263  40.8129773  38.9650156  25.4373083  41.7425722
  38.5738031  25.6893550  40.0438944  40.6451431  25.2000169  40.4567101
  41.5531277  25.1362513  41.2837699  40.7618446  24.6819434  39.2321549
  41.6287349  24.2223477  38.9534829  39.9897065  24.7596546  38.5702412
  38.0862600  27.5021142  43.0830316  38.9810576  27.5009949  43.9307443
  36.8661838  26.9931057  43.2896577  36.1812399  27.0183440  42.5339104
  36.4255211  26.4701431  44.5689761  37.2836060  26.3982363  45.2371720
  35.4381321  27.4499934  45.2180050  35.9084477  28.4320128  45.2781478
  34.5340690  27.5292735  44.6152127  35.0799944  26.9848071  46.6357920
  34.4742399  26.0795714  46.5885170  36.0066909  26.7457478  47.1580650
  34.3317253  28.0378386  47.4519022  33.7480456  28.9753431  46.9103255
  34.3485973  27.8741514  48.7756310  33.8636050  28.5388947  49.3778078
  34.8444530  27.0825130  49.1856476  35.8623043  25.0646682  44.3806115
  34.7411702  24.8807410  43.9048941  36.6722854  24.0832312  44.7937530
  37.5830178  24.3347197  45.1490022  36.2897314  22.6874953  44.9342655
  35.7057027  22.4022124  44.0586696  37.5647626  21.8347674  44.9694185
  38.2761618  22.2684645  45.6742894  37.3237991  20.8303124  45.3164798
  38.2112487  21.7169163  43.6146045  37.8233539  20.7154572  42.5476658
  38.6563229  21.0039915  41.4009864  38.6155174  20.4653884  40.4665140
  39.5337395  22.1252561  41.6786875  40.2021246  22.5316388  41.0406464
  39.2558134  22.5804545  43.0725571  39.7235164  23.4120300  43.5783655
  35.4394573  22.4921401  46.2016767  35.5299436  23.3005872  47.1278405
  34.6236790  21.4213824  46.2689506  34.3837982  20.4136972  45.1435646
  35.2970417  19.8541929  44.9419357  34.0561616  20.9289694  44.2401373
  33.2364101  19.4066784  45.6308794  33.5954358  18.3787961  45.5887298
  32.3572520  19.5192514  44.9959728  32.8752425  19.8128168  47.1357128
  33.1470484  18.9966544  47.8046661  31.8093333  20.0237612  47.2259676
  33.7334500  21.1271544  47.4790403  33.0461449  21.9642332  47.6058815
  34.5608980  20.9447543  48.7560110  35.5626433  20.2286974  48.7546687
  34.1164780  21.6015602  49.8377937  33.2788486  22.1760134  49.7472428
  34.7354333  21.5547124  51.1603642  34.0150530  21.9429813  51.8805895
  34.9410785  20.5138714  51.4110637  36.0376542  22.3589302  51.2982634
  36.5682074  22.4331774  52.4060990  36.5458948  22.9531163  50.2065334
  36.0464889  22.8517026  49.3232481  37.7895439  23.7197011  50.1620948
  38.3290765  23.5944657  51.1015407  38.6857479  23.1889712  49.0304623
  38.1045569  23.1001748  48.1124639  39.4965479  23.8963152  48.8557886
  39.3035665  21.8293862  49.3940485  39.9373624  21.9565507  50.2709909
  38.5142300  21.1167427  49.6339928  40.1440925  21.2680031  48.2431975
  39.4918223  21.0288052  47.4025627  40.8814031  22.0067818  47.9287198
  40.8670443  19.9998476  48.7022021  41.5561610  20.2557531  49.5072112
  40.1346261  19.2852078  49.0770734  41.6234008  19.3794167  47.6021038
  40.9757567  19.1467594  46.8223443  42.3489179  20.0426772  47.2624680
  42.0813928  18.5093940  47.9425989  37.5029578  25.2149533  49.9908247
  36.4653916  25.6011720  49.4524266  38.4553581  26.0476008  50.4383128
  39.2869977  25.6501328  50.8754750  38.4273618  27.4984883  50.2817763
  37.4406152  27.8466070  50.5859692  39.4686283  28.1244231  51.2166848
  40.4701085  27.8090800  50.9222736  39.4069371  29.2112690  51.1650501
  39.2825509  27.8081509  52.2431487  38.7002015  27.9047229  48.8221691
  39.3898269  27.1726394  48.1087782  38.2099867  29.0760910  48.3687068
  37.2360143  29.9940602  49.1081609  37.7736322  30.5314185  49.8897938
  36.4136306  29.4288887  49.5461705  36.6662949  31.0413358  48.0363612
  36.6804140  32.0576779  48.4297242  35.6463768  30.7592792  47.7765534
  37.5884177  30.9060668  46.7351945  38.2201101  31.7899081  46.6504940
  36.9741298  30.8024981  45.8404850  38.4936206  29.5965549  46.9570489
  38.1859320  28.8349564  46.2397112  39.9843795  29.9041511  46.7785648
  40.6167142  30.4693703  47.6712540  40.5186461  29.5319913  45.6079217
  39.9098226  29.0802987  44.9250823  41.9158959  29.6877473  45.2177549
  42.4930623  30.0867192  46.0516286  42.4915631  28.3071531  44.8489178
  42.5282852  27.6912589  45.7477608  41.8316950  27.8241725  44.1283091
  43.8986439  28.3932017  44.2364848  43.8420098  28.9254411  43.2868539
  44.5558772  28.9413938  44.9112402  44.4940080  27.0076634  43.9656711
  44.6557839  26.4892769  44.9106859  43.8096163  26.4280758  43.3454201
  45.8278918  27.1679487  43.2306938  45.6455189  27.6521542  42.2711386
  46.4906843  27.7980331  43.8237685  46.4800419  25.8691873  42.9977233
  46.6451624  25.3946900  43.9080027  45.8675180  25.2753532  42.4032416
  47.3891201  26.0201424  42.5153310  41.9948121  30.6649787  44.0463825
  41.2715515  30.5001710  43.0672000  42.9064528  31.6426065  44.1318411
  43.4807736  31.7100142  44.9725782  43.1658766  32.6105291  43.0709376
  42.2086068  33.0416389  42.7761176  44.0649128  33.7249512  43.6398685
  43.6630322  34.0321455  44.6050015  45.0547315  33.3030662  43.8164157
  44.2119490  34.9839205  42.7594693  44.5676743  34.6997377  41.7687597
  42.8876765  35.7430625  42.6121513  42.4826705  35.9944049  43.5923769
  43.0620030  36.6659487  42.0592234  42.1626584  35.1414144  42.0644458
  45.2423974  35.9313668  43.3937829  46.2381682  35.4964519  43.3115178
  45.2452916  36.8949279  42.8847812  44.9996921  36.1031456  44.4425513
  43.8004874  31.9011943  41.8650938  44.7240525  31.1040819  42.0334066
  43.2936025  32.1941448  40.6583151  42.5373937  32.8770498  40.6035256
  43.6926662  31.5606884  39.3977263  44.5044860  30.8565739  39.5823294
  42.5090505  30.7903870  38.7876085  41.7135786  31.4961657  38.5462253
  42.8338040  30.3225877  37.8579785  41.9238876  29.7120423  39.7054352
  41.5271299  30.1942603  40.5989060  41.0850258  29.2530485  39.1829550
  43.0639187  28.3947483  40.2189764  43.1754615  27.4642245  38.6711965
  43.5656259  28.1054030  37.8815074  43.8406639  26.6111703  38.8057865
  42.1843121  27.1096567  38.3897902  44.1870259  32.5993500  38.3895778
  45.1083025  32.3159282  37.6249481  43.5832462  33.7950303  38.4084627
  42.8188461  33.9345144  39.0687435  43.9691375  34.9577597  37.6213114
  45.0120053  34.8472228  37.3253227  43.0905167  35.0839241  36.3479309
  42.0514471  35.0269706  36.6718935  43.2401307  36.4459086  35.6430260
  44.2821438  36.6351816  35.3841623  42.6353165  36.4574353  34.7358546
  42.8803268  37.2491689  36.2866624  43.3029680  33.9372775  35.3282583
  43.0962107  32.9833819  35.8119933  42.5697742  34.0474020  34.5289302
  44.6938586  33.8630030  34.6770004  45.4744427  33.7841117  35.4332977
  44.7409160  32.9810823  34.0384775  44.8719549  34.7471564  34.0646708
  43.8688885  36.1774131  38.5427411  42.9839421  36.2501072  39.3950289
  44.7812447  37.1353037  38.3456684  45.4785769  36.9968710  37.6141008
  44.8612124  38.3849573  39.0864025  43.8750120  38.6196076  39.4866873
  45.8322365  38.2266127  40.2669872  45.6482576  37.2612568  40.7390686
  45.5967289  38.9911115  41.0080606  47.3134339  38.3259890  39.9373441
  48.0098962  37.2004878  39.4550739  47.4860617  36.2711876  39.2860163
  49.3958263  37.2705515  39.2266776  49.9307916  36.3981295  38.8808467
  50.0909936  38.4812792  39.4522387  51.4340706  38.5513445  39.2230576
  51.8069250  39.4387935  39.4072640  49.3857270  39.6188982  39.9094161
  49.9071347  40.5489868  40.0810211  48.0035064  39.5348780  40.1531245
  47.4743530  40.4033229  40.5167150  45.2812580  39.5085413  38.1378074
  45.9720499  39.2589244  37.1502001  44.8635157  40.7422836  38.4520893
  44.2994811  40.8681121  39.2929586  45.1188118  41.9361342  37.6502291
  44.4453596  42.7022692  38.0348087  46.5562845  42.4327986  37.8869352
  46.7201757  42.5453563  38.9586420  47.2619456  41.6899863  37.5148312
  46.8229525  43.7838480  37.2188106  46.0540768  44.7298286  37.5007893
  47.7880749  43.8450760  36.4269767  44.7442343  41.7230875  36.1686513
  45.5538984  41.9460167  35.2673897  43.4977611  41.2734212  35.9525450
  42.9194448  41.1148542  36.7775327  42.8335379  40.9901548  34.6788050
  41.8043832  40.7549835  34.9515613  42.7647023  42.2548701  33.7790067
  43.7572709  42.4382196  33.3657372  41.8005887  42.0352647  32.6038112
  40.8033231  41.8126517  32.9855004  41.7616368  42.9347423  31.9891960
  42.1315741  41.2105337  31.9715546  42.3199294  43.5399142  34.5054663
  42.9898937  43.7758948  35.3317635  42.3423290  44.3785819  33.8103082
  41.3035219  43.4336511  34.8839448  43.3600129  39.7514476  33.9216263
  42.5362842  39.0232018  33.3673447  44.6829856  39.5046941  33.8734083
  45.3164377  40.1171584  34.3878468  45.2989844  38.5515770  32.9392274
  44.5478282  37.8238561  32.6309700  45.7919091  39.2833594  31.6698048
  46.1853209  38.5281031  30.9903337  44.6983671  40.0508299  30.9165140
  44.4216315  40.9494591  31.4676655  45.0701801  40.3422027  29.9341668
  43.8201525  39.4184483  30.7866735  46.8452389  40.1773997  31.9808920
  47.1318344  40.6205080  31.1554025  46.4696646  37.7579448  33.5413121
  46.7310689  36.6508817  33.0687180  47.1745669  38.2978033  34.5502415
  46.9068082  39.2165274  34.9043027  48.3481662  37.6646866  35.1576423
  49.0094054  37.3469526  34.3513930  49.1244228  38.6761944  36.0175298
  48.5166427  38.9451408  36.8811717  50.0343720  38.2065880  36.3910632
  49.5187226  39.9492425  35.2607774  49.8519155  39.9054967  34.0776194
  49.4855672  41.0929200  35.9473431  49.7369593  41.9693920  35.4892657
  49.2013501  41.0919343  36.9268066  47.9605783  36.4136271  35.9595218
  46.7861693  36.2085829  36.2624037  48.9508709  35.5663375  36.2787740
  49.9079193  35.8161837  36.0289595  48.7303431  34.2010806  36.7502918
  47.7057068  34.1120568  37.1104922  48.8824260  33.2661250  35.5424264
  48.2679911  33.6492993  34.7281610  49.9229457  33.2767592  35.2169073
  48.4574139  31.8186093  35.8312431  48.9339621  31.4638787  36.7448070
  47.3757232  31.7765253  35.9608238  48.8751904  30.8868206  34.6886611
  49.9638743  30.8598129  34.6358036  48.5283108  29.8794570  34.9207994
  48.3007888  31.3050537  33.3984155  47.2820688  31.3046749  33.3426819
  48.9840982  31.7110682  32.3110859  50.3254642  31.7387664  32.2810332
  50.8597976  31.4452609  33.0987986  50.8102967  32.0489673  31.4386112
  48.3064311  32.0974025  31.2224381  47.2867568  32.0802843  31.2251501
  48.8096858  32.4062595  30.3909166  49.7295051  33.8344688  37.8631486
  50.9295271  34.0523777  37.6831465  49.2766824  33.2377875  38.9856783
  47.8098470  33.1234282  39.4090137  47.3567562  32.2948975  38.8647577
  47.2597674  34.0450222  39.2180321  47.7946509  32.7911673  40.9773392
  47.0362013  32.0469204  41.2215515  47.6071565  33.7111244  41.5307521
  49.2660886  32.2679344  41.3233613  49.2394583  31.1790624  41.3684226
  49.6203390  32.6578399  42.2778179  50.2036998  32.7315494  40.0977465
  50.8316979  33.5602199  40.4262331  51.0954644  31.5683419  39.6557904
  50.7803372  30.8518331  38.7050333  52.1772425  31.3540090  40.4155130
  52.3809076  32.0101550  41.1692358  52.9374930  30.1111940  40.4115018
  53.1639041  29.8363358  39.3806812  54.2580552  30.2908696  41.1699971
  54.0509060  30.6124795  42.1901747  54.7869508  29.3378359  41.2013518
  55.0848493  31.2492824  40.5442195  55.9127853  31.3310673  41.0623259
  52.0930776  29.0055407  41.0562454  51.3763894  29.2510080  42.0294945
  52.1888337  27.7883093  40.5050790  52.8144642  27.6539552  39.7106129
  51.3719577  26.6478369  40.9061503  51.8957016  25.7402179  40.6072369
  51.2688023  26.6406992  41.9913153  49.9739643  26.6299168  40.2680027
  49.1770689  25.7597833  40.6209326  49.6815414  27.5576606  39.3399557
  50.3868101  28.2608103  39.1198225  48.4794611  27.5601315  38.5088126
  47.8194431  26.7534078  38.8292343  47.6976183  28.8855650  38.6688557
  48.3688343  29.7245778  38.4837596  46.5340712  28.9779530  37.6668001
  45.9145390  28.0837620  37.7309576  45.9203194  29.8524610  37.8854997
  46.9165952  29.0770894  36.6509057  47.1363806  29.0158038  40.0935929
  47.9463981  29.0157932  40.8228992  46.5898538  29.9537686  40.1890731
  46.4602907  28.1874239  40.3053008  48.8925762  27.2756675  37.0601735
  49.8511413  27.8646113  36.5549368  48.1481472  26.3718953  36.4045408
  47.3596182  25.9422135  36.8890091  48.4162471  25.9097690  35.0489915
  49.4541320  25.5783238  35.0042690  47.5198929  24.6993733  34.7513905
  47.7122187  23.9177658  35.4866378  46.4729562  24.9944939  34.8175743
  47.7668139  24.1845292  33.4614635  47.5883805  23.2210165  33.4726742
  48.2123029  27.0328869  34.0250408  47.2958428  27.8440345  34.1594663
  49.0573199  27.0464671  32.9831761  49.7873885  26.3363476  32.9323718
  48.9839447  28.0002261  31.8769375  48.9041120  28.9945082  32.3175596
  50.2931957  27.9688152  31.0671151  51.1054296  28.2678228  31.7295466
  50.2385285  28.7166830  30.2756030  50.6599994  26.6158726  30.4389183
  49.8791693  25.6643646  30.4291720  51.8776731  26.5323045  29.8983472
  52.1834835  25.6629167  29.4620242  52.4999993  27.3400934  29.9197283
  47.7476185  27.8076601  30.9785274  47.4950412  28.6472528  30.1133668
  46.9732876  26.7328084  31.1972588  47.2511899  26.0754263  31.9261258
  45.7085303  26.4583600  30.5259697  45.8623361  26.5148168  29.4478865
  45.2542040  25.0368803  30.8902900  45.1919583  24.9511531  31.9751556
  44.2569130  24.8811795  30.4782842  46.2050758  23.9582124  30.3351950
  46.3196297  24.1111021  29.2624974  47.1866791  24.0643984  30.7958647
  45.7127710  22.5210626  30.5586571  44.8023927  22.3565514  29.9828998
  46.4699236  21.8368759  30.1770311  45.4817286  22.2036916  31.9787641
  46.3054968  21.9487963  32.5236857  44.2894077  22.2037524  32.6027007
  43.1581251  22.5344200  31.9635539  43.1863302  22.7905264  30.9768574
  42.2684483  22.5260769  32.4622988  44.2295792  21.8684364  33.8978365
  45.0798952  21.6131582  34.3998621  43.3320141  21.8634889  34.3813418
  44.6292096  27.4773986  30.9221867  43.7849602  27.8144839  30.0928511
  44.6883407  27.9912433  32.1620722  45.4098705  27.6471137  32.7950197
  43.9091788  29.1309068  32.6302635  42.8788699  29.0178468  32.2921602
  43.9013401  29.1654604  34.1658789  44.9249194  29.2536259  34.5311847
  43.3618961  30.0546646  34.4912574  43.2497003  27.9453129  34.7886771
  44.0130629  26.8021744  35.0979228  45.0792815  26.7995279  34.9262257
  43.3915804  25.6503087  35.6121203  43.9800725  24.7736032  35.8387600
  42.0032681  25.6383626  35.8241865  41.5201228  24.7550343  36.2151262
  41.2419512  26.7810573  35.5268412  40.1724526  26.7722816  35.6801053
  41.8607714  27.9329443  35.0140265  41.2635442  28.8010907  34.7750401
  44.4998838  30.4199781  32.0525259  45.7194187  30.5769812  32.0289104
  43.6361181  31.3395623  31.5982573  42.6359135  31.1469675  31.6447745
  44.0422621  32.6221668  31.0268786  44.8800877  33.0082034  31.6070665
  44.5216753  32.4364510  29.5770801  45.3687601  31.7505121  29.5588260
  44.8491864  33.4003989  29.1868250  43.5025552  31.9281568  28.7379590
  43.8652140  31.8338468  27.8328838  42.8950003  33.6338096  31.1050967
  41.7468259  33.3074138  30.8008101  43.2317682  34.8707314  31.4957600
  44.2077778  35.0656514  31.7179345  42.2955021  35.9782531  31.6330463
  41.2879748  35.5925386  31.7884909  42.5674741  36.5580655  32.5151176
  42.3013905  36.9106171  30.4201186  43.2710337  36.9613848  29.6617383
  41.2012530  37.6600172  30.2691184  40.4419084  37.5414363  30.9394940
  41.0061408  38.6918158  29.2520083  41.9300929  39.2609520  29.1497860
  40.6876728  38.0460838  27.8938050  41.4857583  37.3571245  27.6178186
  40.6293394  38.8252509  27.1330810  39.4602876  37.3475490  27.9193307
  39.3057174  36.9592033  27.0325378  39.8891376  39.6582695  29.6784553
  39.1403276  39.3844432  30.6181131  39.7842814  40.7903279  28.9651903
  40.4384730  40.9503364  28.1994805  38.7801721  41.8253417  29.1957178
  37.8420869  41.3426087  29.4697211  39.2314782  42.7117178  30.3677132
  39.2909580  42.0800063  31.2534833  40.2254455  43.1010450  30.1499462
  38.3076664  43.8945787  30.6941499  38.3317850  44.6084945  29.8704343
  37.2865958  43.5386202  30.8310161  38.7871130  44.5791778  31.9856281
  38.6488448  43.8906119  32.8191550  39.8487519  44.8122058  31.9077903
  38.0201633  45.8690325  32.2906035  36.9491135  45.6733332  32.2427155
  38.2729421  46.1946461  33.3001879  38.3654885  46.9506667  31.3521117
  39.3952749  47.0986809  31.3581729  38.0571155  46.6908582  30.3928559
  37.8885210  47.8273239  31.6439305  38.5471033  42.6307807  27.9137576
  39.4831917  42.9339460  27.1736668  37.2757350  42.9881099  27.6915222
  36.5725971  42.6997392  28.3722061  36.7864028  43.7672343  26.5645608
  37.5770431  44.4186101  26.1921115  36.3294246  42.8363041  25.4307853
  35.5689650  42.1510235  25.8040089  35.8983944  43.4340823  24.6278693
  37.4052590  42.0838636  24.9094834  37.0627981  41.5075181  24.1939392
  35.6273432  44.6226972  27.0751880  34.5189992  44.1197994  27.2740959
  35.9034977  45.9136774  27.3085437  36.8423437  46.2635460  27.1176034
  34.9502146  46.8504509  27.8828786  35.3873247  47.8490560  27.8932991
  34.0563986  46.8758230  27.2594243  34.5805631  46.4492647  29.3115019
  35.4560888  46.1496928  30.1252638  33.2714320  46.4437742  29.5934727
  32.6155895  46.6944222  28.8533976  32.6850866  46.0819199  30.8819934
  33.3895307  46.3920420  31.6542057  31.3904222  46.8902017  31.1033401
  31.5936490  47.9485260  30.9388028  31.0992807  46.7824722  32.1484984
  30.2054142  46.4687616  30.2233706  30.3687994  46.0162709  29.0913006
  28.9913738  46.6109968  30.7606312  28.1627416  46.3475755  30.2266276
  28.8922126  46.9865941  31.7036730  32.4682537  44.5644725  31.0519993
  31.6120235  44.1646335  31.8439151  33.2115821  43.7225978  30.3099050
  33.9066587  44.1080905  29.6707823  33.0408304  42.2715117  30.3058141
  32.5124512  41.9911348  31.2172521  32.1668631  41.8492077  29.1033622
  32.6009440  42.2631117  28.1934499  32.0515853  40.3267660  28.9229617
  31.6297026  39.8673967  29.8165611  31.4008729  40.1092571  28.0763135
  33.0296407  39.8904572  28.7198280  30.8608645  42.3705937  29.2523466
  30.3249967  42.0933815  28.4801983  34.4060498  41.5744139  30.3198397
  35.1470866  41.6418837  29.3416386  34.6997132  40.8690535  31.4240287
  34.0296057  40.8750086  32.1926974  35.8366197  39.9613832  31.5636466
  36.6521025  40.3096849  30.9298337  36.3334476  39.9756606  33.0131841
  35.5212332  39.7149064  33.6917155  37.1450560  39.2581350  33.1353925
  36.7157006  40.9672682  33.2565482  35.4667421  38.5355664  31.1417993
  34.2879450  38.1786537  31.0965050  36.4957615  37.7148896  30.8792697
  37.4447017  38.0850074  30.9374260  36.3654024  36.2884325  30.5974814
  35.4631984  35.9294648  31.0926988  36.2184277  36.0348585  29.0897216
  37.0677378  36.4692657  28.5623774  36.2066732  34.9601394  28.9086426
  35.0238503  36.5869752  28.5776932  34.9821336  36.3983360  27.6172699
  37.5565523  35.4966021  31.1521664  38.6781408  35.9975951  31.2188860
  37.2821742  34.2309730  31.5011140  36.3142553  33.9184222  31.4243340
  38.2541874  33.1933018  31.8343913  39.2606676  33.6114038  31.7986503
  37.9768148  32.6684302  33.2545561  38.0408607  33.5083637  33.9463623
  36.9533391  32.2943800  33.2793156  38.9218589  31.5526251  33.7555169
  39.0060496  30.7723370  32.9996146  40.3261825  32.0971432  34.0592838
  40.2690021  32.8747371  34.8209465  40.9676207  31.2926338  34.4200146
  40.7710696  32.5151470  33.1556498  38.3386227  30.9000845  35.0176213
  37.3776895  30.4412951  34.7858720  39.0128917  30.1243611  35.3810928
  38.1962506  31.6467485  35.7979846  38.1290640  32.0804605  30.7919928
  37.0166256  31.7424166  30.3954173  39.2609004  31.4949435  30.3795549
  40.1498155  31.8199127  30.7603697  39.3168098  30.4125189  29.4024632
  38.3069865  30.0484447  29.2118089  39.8861389  30.9402610  28.0699462
  40.8390199  31.4320094  28.2661586  40.1190182  29.8365121  27.0281945
  39.1933899  29.2908898  26.8447837  40.4614858  30.2814814  26.0940134
  40.8840166  29.1426809  27.3777795  38.9960016  31.8914995  27.5203019
  39.3725007  32.2170932  26.6759002  40.1295964  29.2553948  29.9857083
  41.2159128  29.4774494  30.5189151  39.5968598  28.0302917  29.8561399
  38.6925672  27.9380962  29.3929544  40.2036545  26.8002321  30.3556072
  41.1948387  27.0262981  30.7482623  39.3760728  26.1727199  31.5106514
  38.4466172  25.7810923  31.0969256  40.1757112  24.9909239  32.1007826
  41.0813826  25.3560840  32.5848346  39.5746655  24.4459314  32.8293869
  40.4576302  24.2873133  31.3179526  38.9937803  27.1947899  32.6080649
  39.9002034  27.5831836  33.0715102  38.4645302  28.0342004  32.1561598
  38.0648382  26.6303759  33.6913757  38.5608679  25.8401004  34.2550222
  37.7881010  27.4284416  34.3800336  37.1607014  26.2315403  33.2317697
  40.3667691  25.8576693  29.1582505  39.4654061  25.0792912  28.8407317
  41.5248626  25.9497299  28.4908613  42.2229895  26.6220842  28.8085223
  41.8907670  25.0992668  27.3635900  41.0303857  25.0113365  26.7006682
  43.0255365  25.7580593  26.5680721  42.7159976  26.7559893  26.2575832
  43.2288498  25.1635019  25.6777827  44.2133525  25.8577175  27.3296798
  44.9023383  26.2815339  26.7773164  42.2838815  23.6973944  27.8433823
  42.7980648  23.5469840  28.9513679  42.0683289  22.6831871  26.9912938
  41.6221280  22.8810654  26.0959068  42.5460436  21.3207119  27.2030625
  42.1820305  20.6955846  26.3874742  43.6362134  21.3190671  27.1787097
  42.0669412  20.7350884  28.5322807  42.8940187  20.4737530  29.4062152
  40.7426828  20.5836213  28.6919158  40.1281440  20.8164241  27.9123115
  40.0994494  20.2456335  29.9573249  40.3593465  21.0301708  30.6683555
  38.5676768  20.2103226  29.7930239  38.3391252  19.7711373  28.8224332
  38.1358300  19.5569192  30.5511040  37.8799942  21.5855819  29.9072278
  38.3899450  22.3033762  29.2652623  36.4248897  21.4519203  29.4349964
  35.9050054  20.7039612  30.0344366  35.9094265  22.4056130  29.5430338
  36.3984819  21.1565327  28.3863665  37.8986075  22.1274300  31.3463772
  38.9245899  22.2722224  31.6850632  37.3895484  23.0899581  31.3863344
  37.3970731  21.4316109  32.0193952  40.5907889  18.9199520  30.5491206
  40.9908789  17.9923985  29.8461103  40.5179713  18.8725817  31.8813442
  40.1690337  19.7023292  32.3610802  40.8700505  17.7569087  32.7485161
  40.8371707  16.8223137  32.1883224  42.2818184  17.9567888  33.3344446
  42.3020443  18.9054122  33.8707828  42.4837364  17.1583589  34.0479205
  43.3986767  17.9614412  32.2744253  43.4806696  16.9669709  31.8343492
  43.1407872  18.6595891  31.4785983  44.7644242  18.3831473  32.8240175
  44.9920305  18.4129149  34.0326884  45.6853258  18.7178786  31.9167952
  46.6152555  19.0126170  32.2164934  45.4571168  18.6836694  30.9232660
  39.8332533  17.7123119  33.8736173  39.2777018  18.7500513  34.2315048
  39.5975201  16.5277919  34.4584354  40.0987536  15.7026312  34.1286526
  38.6420960  16.3410573  35.5550890  37.6686384  16.6944631  35.2151131
  38.5260062  14.8439037  35.8536560  39.4835804  14.4585000  36.2033199
  37.7706163  14.6798361  36.6227450  38.2293182  14.3099993  34.9514957
  39.0154707  17.1244193  36.8295772  38.1734914  17.2811817  37.7148400
  40.2528400  17.6425117  36.9019895  40.8889650  17.4579208  36.1256100
  40.7677794  18.5265859  37.9441407  40.5023204  18.1035547  38.9127078
  42.3028139  18.5806718  37.8309424  42.5689993  19.0783699  36.8980592
  42.6866468  19.1733443  38.6613246  42.9805286  17.1962625  37.8647450
  42.6893415  16.6837279  38.7815413  42.6337999  16.6024386  37.0190345
  44.5115692  17.2461932  37.7988836  45.0970570  16.1460102  37.6984716
  45.0819177  18.3599262  37.8456507  40.1914377  19.9561496  37.8618242
  40.5107052  20.7836969  38.7154253  39.3725070  20.2517685  36.8374362
  39.1530837  19.5109923  36.1718349  38.7825979  21.5606342  36.5565701
  39.2337301  22.2957088  37.2228839  39.1052734  21.9822753  35.1102308
  38.5013450  21.3799153  34.4311830  38.8157942  23.0242133  34.9736439
  40.5786767  21.8393261  34.7150772  41.4518718  22.0659024  35.5820532
  40.8065994  21.5175526  33.5302350  37.2662026  21.5868798  36.7977076
  36.6595579  22.6417837  36.6273869  36.6513202  20.4552978  37.1847240
  37.2027958  19.6043517  37.2919685  35.2446473  20.3864230  37.5633646
  34.6627231  20.9636223  36.8448612  34.7677024  18.9264287  37.4819149
  34.8836429  18.5963226  36.4497047  35.3903698  18.2963596  38.1162353
  33.2977145  18.7674103  37.9078242  33.2162547  18.9302924  38.9822392
  32.6982355  19.5277558  37.4079855  32.7064388  17.3989016  37.5556664
  32.9484120  16.9263865  36.4226176  31.9941687  16.8532601  38.4273955
  35.0844427  21.0148872  38.9541318  35.3868244  20.3865240  39.9697804
  34.6468266  22.2823713  38.9685595  34.4148995  22.7233137  38.0784283
  34.5733584  23.1386919  40.1496431  34.1560424  22.5743686  40.9835031
  35.9868506  23.6156390  40.5183876  36.4196228  24.1779588  39.6904512
  35.9505804  24.2537984  41.4020085  36.6238697  22.7581102  40.7354681
  33.6848409  24.3557975  39.8702155  33.3949320  24.6711018  38.7156259
  33.3035864  25.0758346  40.9345071  33.5584160  24.7515878  41.8676570
  32.7647849  26.4293138  40.8294552  32.0014519  26.4400582  40.0510130
  32.1039044  26.8573372  42.1503288  32.8713097  26.9105538  42.9218851
  31.6885614  27.8567101  42.0208492  30.9799827  25.9352271  42.6345074
  30.3711122  25.2437118  41.7867708  30.7285702  25.9589223  43.8589927
  33.8765430  27.4127791  40.4438544  35.0436165  27.1981972  40.7726158
  33.4923736  28.5046977  39.7705509  32.5065368  28.6098313  39.5313403
  34.3762485  29.5991796  39.3870871  35.2394832  29.5965222  40.0532829
  34.8664557  29.4644696  37.9341421  34.0040359  29.3408423  37.2779703
  35.3571046  30.3957524  37.6509246  35.8368470  28.3254058  37.6930938
  35.3510855  27.0190166  37.5199833  34.2877637  26.8327380  37.5381750
  36.2429318  25.9513242  37.3413993  35.8586763  24.9485380  37.2303115
  37.6351838  26.1869137  37.3135453  38.4957192  25.1472399  37.1219772
  38.0376823  24.2935378  36.9714024  38.1238997  27.5044717  37.4769850
  39.1854905  27.6995642  37.4705116  37.2232403  28.5670230  37.6538671
  37.6063239  29.5710148  37.7626803  33.6353453  30.9150574  39.5631813
  32.5353296  31.0792092  39.0359758  34.2672012  31.8508303  40.2814578
  35.1878918  31.6392473  40.6666324  33.7021363  33.1519681  40.5974435
  32.6959623  33.2218107  40.1829391  33.5784331  33.3279969  42.1182527
  34.5695967  33.2791210  42.5700678  33.1742873  34.3199267  42.3228633
  32.6821195  32.2942714  42.7733393  31.2881750  32.4899894  42.7862249
  30.8626857  33.3847011  42.3567802  30.4408121  31.5103832  43.3322293
  29.3719607  31.6606062  43.3179554  30.9902345  30.3253815  43.8745825
  30.1724948  29.3570728  44.3805390  30.6637704  28.5774338  44.7157423
  32.3919257  30.1372052  43.8757721  32.8169333  29.2332703  44.2856285
  33.2315368  31.1200348  43.3249181  34.3002408  30.9622949  43.3115428
  34.5577146  34.2448013  39.9700503  35.7549768  34.3363612  40.2336126
  33.9020142  35.1023187  39.1840128  32.9247606  34.9304764  38.9966933
  34.4159381  36.3982394  38.7787158  35.4133797  36.2735442  38.3535412
  33.4867656  36.9753226  37.7105832  33.3549576  36.2316249  36.9244373
  32.5112653  37.1546930  38.1648645  34.0384668  38.5146176  36.9338460
  34.4845078  37.3185252  40.0023049  33.7804916  37.1062820  40.9910956
  35.3299069  38.3495730  39.9268618  35.8894671  38.4737736  39.0836491
  35.4609490  39.3552270  40.9656741  34.4644495  39.5751793  41.3485262
  36.3161867  38.7935159  42.1081797  35.8612968  37.8796307  42.4903498
  37.3062217  38.5552462  41.7189493  36.4495864  39.7086711  43.1760680
  37.0017384  39.2958382  43.8730466  36.0554670  40.6387143  40.3874089
  36.7776084  40.6075690  39.3895353  35.7639168  41.7642141  41.0497326
  35.1546066  41.7088490  41.8662501  36.3319432  43.0661929  40.7419970
  37.3025565  42.9151421  40.2691923  35.4421483  43.8256268  39.7475911
  35.3068637  43.2190022  38.8521159  35.9361448  44.7548322  39.4650651
  34.1778496  44.1335026  40.3026931  33.6522568  44.6168653  39.6311734
  36.5522909  43.8627424  42.0275680  35.8496601  43.6821003  43.0236013
  37.5310179  44.7715699  41.9575887  38.0641336  44.8413021  41.0903366
  37.8701496  45.7238660  42.9972116  37.1162736  45.6795708  43.7832796
  39.2222357  45.3666519  43.6272442  39.1519038  44.3781715  44.0812806
  39.9697489  45.3159905  42.8354516  39.6927874  46.3500193  44.6850980
  39.0001324  46.4477374  45.9079419  38.1304351  45.8339933  46.0878273
  39.4409126  47.3356533  46.9041624  38.9137536  47.3944571  47.8452658
  40.5804722  48.1398140  46.6782673  41.0272364  48.9822290  47.6534435
  41.8254960  49.4852207  47.3883492  41.2582870  48.0627203  45.4388281
  42.1296581  48.6754257  45.2592885  40.8115444  47.1724598  44.4470744
  41.3415854  47.1150854  43.5078818  37.8786288  47.1307241  42.4046247
  38.3663086  47.3447885  41.2943545  37.3572529  48.0788990  43.1898390
  36.9677730  47.7927101  44.0881921  37.3951620  49.5105489  42.9399140
  38.3073050  49.7576842  42.3961298  36.1791238  49.9534819  42.0996977
  35.2681948  49.6142350  42.5922765  36.1126025  51.4758486  41.9279119
  37.0453915  51.8427722  41.4994123  35.2858114  51.7352130  41.2664533
  35.9466360  51.9551052  42.8926053  36.2211340  49.3700494  40.8147900
  37.0538147  49.6414862  40.3758207  37.4344400  50.1676598  44.3187191
  36.4927414  50.0272137  45.1004632  38.5418999  50.8597171  44.6170868
  39.2728059  50.9454618  43.9105444  38.8477914  51.3764527  45.9494489
  38.7296905  50.5553831  46.6575124  40.3180675  51.8156139  45.9761088
  40.9474410  50.9942965  45.6333499  40.5982463  52.0632587  47.0005960
  40.5444822  52.9433106  45.1558225  41.3768962  53.3732255  45.4428716
  37.9267265  52.5247723  46.3959704  37.8864575  52.8228277  47.5902749
  37.2034281  53.1599249  45.4600716  37.2752730  52.8457209  44.4924192
  36.3509987  54.3202573  45.7087779  36.6412994  54.7742417  46.6562813
  36.6107692  55.3533674  44.6048690  37.6786079  55.5641313  44.5516050
  36.0853172  56.2777469  44.8467196  36.1651115  54.8869632  43.3483237
  36.0471324  55.6591722  42.7570842  34.8562411  53.9668143  45.7920408
  34.0899965  54.7592362  46.3403536  34.4385863  52.8070107  45.2553052
  35.1240255  52.1872221  44.8242923  33.0433039  52.3754507  45.2239365
  32.4174847  53.2530523  45.0592071  32.8192354  51.4300100  44.0354664
  33.2270742  51.8801792  43.1301570  31.7484052  51.2829250  43.8954068
  33.4213113  50.1716275  44.2471341  34.3574782  50.3141508  44.4989926
  32.6131078  51.7236477  46.5456411  33.4501922  51.3685922  47.3788154
  31.2919203  51.5424236  46.6993531  30.6674740  51.8674932  45.9614462
  30.6714335  50.8444743  47.8202893  31.4423719  50.2714881  48.3363801
  30.1073646  51.8507438  48.8420609  29.3958160  52.5072398  48.3413958
  29.3915497  51.1480043  50.0051706  30.0607220  50.4300762  50.4801577
  29.0748504  51.8859843  50.7414810  28.5061874  50.6264977  49.6414570
  31.1515015  52.6408752  49.3771492  30.7655086  53.2709908  50.0207631
  29.5866025  49.9011362  47.2706850  28.6519589  50.3793182  46.6260103
  29.6631169  48.5810062  47.5330821  28.5734236  47.5906282  47.1202023
  28.4334208  47.6077457  46.0389733  27.6403888  47.8515075  47.6195499
  29.0459951  46.1304481  47.5897078  29.3408098  45.5531847  46.7133253
  28.2541393  45.6126195  48.1320472  30.3281768  46.3589574  48.5187177
  31.1131015  45.6316550  48.3127213  30.0116719  46.2798823  49.5587166
  30.8170621  47.8648281  48.2463910  31.0087737  48.3481388  49.2039521
  32.0686476  47.8694234  47.3437933  31.9306492  47.6647286  46.1360522
  33.2839271  48.0701097  47.8942018  33.5401442  48.4460969  49.3507747
  33.1764760  47.6545074  50.0057659  33.0316802  49.3807639  49.5875678
  35.1198550  48.6443816  49.5354332  35.5084241  47.8934980  50.2227991
  35.3308217  49.6441946  49.9153503  35.7776896  48.4494610  48.0908389
  36.5108298  47.6442223  48.1269651  36.2622125  49.3739583  47.7764056
  34.5836048  48.0852542  47.0796942  34.5054745  48.8758576  46.3334717
  34.8680194  46.7581776  46.3669635  35.3807375  46.7831369  45.2499590
  34.5142980  45.6244131  46.9928631  34.0918361  45.6891277  47.9192150
  34.6356494  44.2856542  46.4212527  35.2430472  44.3240339  45.5167020
  35.3258402  43.3416495  47.4109869  34.7666822  43.3661072  48.3459741
  35.2577171  42.3252275  47.0242990  36.7830506  43.6392538  47.7061183
  37.7913825  43.0159434  46.9451086  37.5273818  42.3579751  46.1309351
  39.1453522  43.2299616  47.2517604  39.9096875  42.7400080  46.6669057
  39.5001276  44.0774695  48.3289028  40.8127300  44.2852404  48.6377269
  41.4235470  43.7843847  48.0575949  38.4866640  44.7134660  49.0834529
  38.7482488  45.3641058  49.9046589  37.1350321  44.4943883  48.7676394
  36.3669414  44.9797584  49.3511200  33.2537939  43.7311316  46.0654369
  32.2925588  43.9192682  46.8124581  33.1879379  42.9948568  44.9476523
  34.0336904  42.8851351  44.3878551  32.0061737  42.2687097  44.4901187
  31.3551514  42.0691163  45.3413680  31.2104861  43.0955702  43.4451610
  31.8792914  43.3618335  42.6271216  30.0442533  42.2811284  42.8554502
  29.3974964  41.9165199  43.6530912  29.4579412  42.9038154  42.1791441
  30.4230114  41.4353374  42.2815052  30.6367974  44.3948928  44.0345700
  31.4412339  45.0518705  44.3640547  30.0604328  44.9253988  43.2761438
  29.9870362  44.1643607  44.8793228  32.4718031  40.9298405  43.9116756
  33.3396592  40.9100846  43.0408550  31.8537165  39.8296389  44.3679741
  31.1630704  39.9308521  45.1115417  31.9254897  38.5205840  43.7207021
  32.8383301  38.4637243  43.1279836  31.9705652  37.3930147  44.7599474
  31.0833920  37.4535128  45.3897329  31.9327030  36.4374411  44.2360452
  33.2102433  37.4015197  45.6329346  34.4204270  36.8689460  45.1448878
  34.4662317  36.4449064  44.1526583  35.5748298  36.8920621  45.9482070
  36.5020582  36.4826495  45.5744825  35.5241589  37.4512994  47.2370623
  36.4125908  37.4773191  47.8500818  34.3152886  37.9717302  47.7285481
  34.2765030  38.3990457  48.7197772  33.1591078  37.9436729  46.9305602
  32.2336688  38.3475174  47.3136011  30.7255864  38.3387483  42.7881127
  29.6403118  38.8626355  43.0445387  30.9288296  37.5593910  41.7190161
  31.8502516  37.1460909  41.5757178  29.9015961  37.2371638  40.7435270
  29.2909396  38.1245549  40.5752958  30.3792287  36.9744736  39.7998884
  28.9833561  36.1004078  41.1952692  29.1461644  35.5350195  42.2775092
  27.9987138  35.7888587  40.3406684  27.9376060  36.2981499  39.4594361
  26.9477596  34.8022597  40.6018382  26.5787637  34.9738551  41.6135709
  25.7701296  35.0225761  39.6299986  24.9942308  34.2971800  39.8764848
  25.1479631  36.4225146  39.7499108  25.8642055  37.1911943  39.4594967
  24.2750927  36.4902677  39.1003195  24.8339503  36.5961468  40.7792420
  26.1669080  34.7915547  38.2937205  25.3935943  34.9396754  37.7101786
  27.4504929  33.3466317  40.5341599  26.7246882  32.4430336  40.9514344
  28.6747839  33.1179354  40.0346007  29.2177025  33.9146616  39.7014990
  29.3188280  31.8141956  39.9473715  30.3971737  31.9752344  39.9599406
  29.0607293  31.2153600  40.8207248  28.9405891  31.0381347  38.6836552
  27.9201729  31.3174195  38.0533658  29.7801634  30.0486985  38.3395852
  30.6036216  29.8900943  38.9207550  29.6205284  29.1650255  37.1867111
  28.5610531  29.0673201  36.9491491  30.3660538  29.7169000  35.9529541
  31.4371056  29.7138667  36.1557786  30.0989598  28.8601485  34.7070381
  29.0293316  28.8256630  34.5003008  30.6124927  29.2897337  33.8471604
  30.4696520  27.8466939  34.8599698  29.9911100  31.0436085  35.6684058
  29.0227752  31.0675192  35.5169364  30.1864718  27.7907336  37.5490024
  31.3881643  27.6671243  37.7868048  29.3326272  26.7584733  37.5402244
  28.3468162  26.9228150  37.3341408  29.7658187  25.3776448  37.6983756
  30.5812397  25.3535828  38.4218225  28.6124351  24.5238640  38.2585680
  28.3459957  24.9025099  39.2454355  27.7419485  24.6367095  37.6114250
  28.9352556  23.0207184  38.3753334  29.1502646  22.6195019  37.3845325
  28.0433287  22.5164250  38.7486623  30.1142678  22.7043587  39.3122623
  31.0004106  23.2464615  38.9821767  29.8696843  23.0194335  40.3262784
  30.4637114  21.2117669  39.3145120  30.6477472  20.8864976  38.2911124
  31.3727184  21.0647802  39.8982157  29.3916245  20.3856999  39.8941153
  29.2012528  20.6994011  40.8671658  28.5283648  20.4872082  39.3225319
  29.6875409  19.3888240  39.9035489  30.2745263  24.8572008  36.3506350
  29.4892418  24.6403445  35.4285750  31.5891441  24.6221345  36.2680716
  32.1788200  24.8563667  37.0670977  32.2146300  23.8559685  35.1959586
  31.7626968  24.1418100  34.2455114  33.7259280  24.1631421  35.1192192
  34.1552157  24.0341756  36.1126016  34.4774250  23.2262835  34.1563867
  34.0049899  23.2432440  33.1742272  35.5148855  23.5454568  34.0610444
  34.4735124  22.2058307  34.5399162  33.9504344  25.6122674  34.6663631
  33.4574316  26.3055245  35.3466923  35.0172389  25.8350857  34.6543134
  33.5472301  25.7553787  33.6644028  31.9491671  22.3718033  35.4526215
  32.0567673  21.9109205  36.5896762  31.6467662  21.6325534  34.3777400
  31.5802348  22.0935303  33.4701768  31.4452655  20.1899153  34.3974844
  31.8046546  19.7819550  35.3423113  29.9551065  19.8513054  34.2716927
  29.5645444  20.2641289  33.3419852  29.8358265  18.7677051  34.2547277
  29.2214734  20.3770594  35.3591444  28.2786774  20.1404338  35.2384416
  32.2526648  19.5605321  33.2663461  32.1872062  20.0140712  32.1230340
  33.0040846  18.5043798  33.5997115  32.9988738  18.1786279  34.5666653
  33.8497661  17.7809604  32.6601604  33.9278158  18.3587694  31.7391599
  35.2804248  17.6409861  33.2153783  35.2483557  17.1252635  34.1754949
  36.1709430  16.8360412  32.2534834  36.1848157  17.3073965  31.2713115
  37.1901440  16.7927515  32.6384203  35.7972438  15.8166804  32.1571893
  35.8911977  19.0385609  33.4216594  35.3095859  19.6156476  34.1414584
  36.9027695  18.9420186  33.8165938  35.9226023  19.5765027  32.4736618
  33.1506122  16.4616740  32.3360289  32.9557728  15.6197714  33.2141489
  32.7333924  16.3326950  31.0704563  32.9685027  17.0696944  30.4052767
  31.7506078  15.3534220  30.6303700  30.9483372  15.3247235  31.3678612
  31.1478488  15.7998218  29.2843704  31.9481108  15.8302452  28.5444318
  30.4242517  15.0517168  28.9607840  30.4562870  17.1843408  29.3237063
  31.1503245  17.9294349  29.7119237  30.0743754  17.6164980  27.9012308
  29.3666103  16.9081678  27.4701068  29.6202293  18.6065247  27.9257154
  30.9654737  17.6598616  27.2752320  29.2038276  17.1789838  30.2166782
  29.4813000  17.0015079  31.2555240  28.7009259  18.1442836  30.1599689
  28.5136120  16.4007933  29.8898450  32.3684972  13.9553969  30.5426920
  33.3696069  13.7529277  29.8545825  31.7405835  13.0003444  31.2454132
  30.9115472  13.2579120  31.7808764  32.1391351  11.6003153  31.2995624
  33.2005683  11.5019316  31.0716738  31.9672019  11.2237814  32.3079027
  31.3210082  10.7763410  30.3091642  31.8996245  10.3924602  29.2703722
  30.1302288  10.5408410  30.6113715  55.6109324  31.7637490  56.3564479
  55.1248153  30.9427289  56.7696332  55.8398545  32.4446407  57.1085166
  56.4868434  31.4495860  55.8925789  54.7303308  32.4065711  55.3605666
  55.2681763  33.2640006  54.9567374  54.4207353  31.4490852  54.1913069
  54.7413600  30.4343216  54.4264915  53.3462753  31.4157486  54.0114087
  55.1031499  31.9261097  52.8993905  54.7772278  32.9455289  52.6922641
  54.7676684  31.3004976  52.0714849  56.6352284  31.8842691  52.9461433
  57.2323589  31.0767768  53.6569740  57.2817566  32.7557857  52.1684537
  58.3013886  32.7665820  52.1527405  56.7565026  33.4111319  51.5896734
  53.4434229  32.9406115  55.9988275  53.0928903  32.5831926  57.1251332
  52.7424124  33.7955012  55.2391355  53.1069852  34.0421612  54.3194728
  51.4519036  34.3698166  55.6051558  51.5725110  34.8935117  56.5539252
  51.0088716  35.4004416  54.5410412  51.0084842  34.9035510  53.5709255
  49.5909040  35.9405797  54.8024903  49.5226414  36.3372877  55.8155435
  49.3550721  36.7338987  54.0932250  48.8537542  35.1470411  54.6798693
  51.9850534  36.5839744  54.4640973  52.9781869  36.2393927  54.1743160
  51.6417052  37.3016028  53.7182236  52.0443464  37.0725326  55.4363813
  50.4153333  33.2521266  55.7788828  50.3510969  32.3217172  54.9723941
  49.5958109  33.3806824  56.8293124  49.7119912  34.1918340  57.4368001
  48.5450116  32.4444890  57.2006515  48.1995550  31.9219968  56.3085603
  49.0661634  31.4093087  58.2141940  49.7189655  31.8910641  58.9421899
  48.2106968  30.9987026  58.7502906  49.8009582  30.2418095  57.5474712
  49.1868753  29.8673978  56.7289262  50.7584945  30.5772637  57.1475766
  50.0350557  29.1141782  58.5622890  50.8557949  29.3920143  59.2240656
  49.1412083  28.9755730  59.1699989  50.3529876  27.8406584  57.9002463
  51.3357010  27.5675822  57.8814695  49.4519712  27.0117875  57.3368426
  48.1399003  27.2961331  57.3237501  47.8014618  28.1618525  57.7450413
  47.4816233  26.6531941  56.8842050  49.8735497  25.8723428  56.7724843
  50.8659812  25.6378065  56.7761626  49.2008315  25.2394303  56.3404172
  47.3457841  33.1843323  57.7955500  47.4853216  34.2429829  58.4087566
  46.1764680  32.5517209  57.6396920  46.1753360  31.6853927  57.1019642
  44.9148025  32.8987905  58.2766409  45.0937092  33.5813632  59.1081239
  43.9573175  33.5616235  57.2676638  43.7779576  32.8514574  56.4595988
  43.0057274  33.7440482  57.7657627  44.4581815  34.8840531  56.6466153
  45.4385876  34.7219019  56.1971747  43.5023620  35.3159344  55.5258011
  42.5082860  35.5046819  55.9304335  43.8767254  36.2234606  55.0516089
  43.4383325  34.5335020  54.7694998  44.5753642  36.0154983  57.6792241
  45.2726451  35.7408509  58.4705231  44.9494344  36.9166191  57.1929951
  43.6009400  36.2231404  58.1206777  44.3314926  31.5918037  58.8226082
  44.1892845  30.6212640  58.0763439  44.0207612  31.5673585  60.1259971
  44.1493342  32.4148939  60.6786793  43.6483267  30.3559932  60.8523005
  43.3686946  29.5825502  60.1370930  44.8406001  29.8167054  61.6800678
  45.1198472  30.5624689  62.4238883  44.4430989  28.5264247  62.4179050
  44.1325491  27.7677541  61.7000758  45.2909005  28.1500991  62.9907204
  43.6234233  28.7182979  63.1098086  46.0768706  29.5283687  60.8103539
  46.4603207  30.4541052  60.3815800  46.8662516  29.0896279  61.4206310
  45.8195924  28.8368545  60.0074710  42.4251572  30.6734450  61.7113527
  42.5261846  31.3690273  62.7217450  41.2685671  30.1598376  61.2787618
  41.2751707  29.5744598  60.4427958  39.9647313  30.4852033  61.8406401
  40.0147170  31.4897232  62.2620178  38.9101627  30.5099925  60.7211150
  38.7610138  29.5066941  60.3206941  37.9710346  30.8501233  61.1583329
  39.3022275  31.4595095  59.5759701  39.5880767  32.4183091  60.0081224
  40.1590837  31.0521161  59.0399691  38.1669153  31.7064002  58.5832258
  38.3447051  31.5107942  57.3838080  36.9996925  32.1309771  59.0710366
  36.2175470  32.3048010  58.4397208  36.8890808  32.2790569  60.0743668
  39.5700979  29.5316060  62.9743940  40.2026083  28.4956324  63.1862672
  38.4986038  29.8986806  63.6936815  38.0308144  30.7750169  63.4600609
  37.8975068  29.0988197  64.7558891  38.6797159  28.8387011  65.4689313
  36.8495049  29.9438196  65.4956838  37.3130254  30.8603569  65.8605100
  36.4741274  29.3810394  66.3509628  35.7617311  30.2771322  64.6596666
  35.1239997  30.8117820  65.1766117  37.2795508  27.8010149  64.2131451
  37.0218834  27.6684493  63.0147153  37.0223483  26.8505065  65.1247408
  37.2590988  27.0274153  66.1006955  36.3623330  25.5875519  64.8208555
  36.8904568  25.0958214  64.0032692  36.4138415  24.9394148  65.6958710
  34.8935970  25.7794333  64.4323492  34.2992634  26.8226966  64.7111453
  34.3189366  24.7539176  63.7865219  34.8716232  23.9171496  63.6008184
  32.9464730  24.7630453  63.2911246  32.8376465  25.6101121  62.6143833
  32.6744575  23.4851138  62.4927710  32.8010196  22.6119322  63.1324655
  31.6541956  23.5018406  62.1083703  33.3676562  23.4200222  61.6544842
  31.9400598  24.9148841  64.4369834  32.1309029  24.3696908  65.5251571
  30.8702220  25.6694261  64.1605500  30.7857405  26.0628800  63.2238073
  29.8621457  26.0821251  65.1263443  30.1943346  25.8258642  66.1321748
  29.6642452  27.6053721  65.0552399  29.2489774  27.8507641  64.0776544
  28.9312214  27.9073636  65.8030756  30.9493642  28.4282663  65.2452612
  31.6854315  28.1417148  64.4943689  30.7008685  29.4729525  65.0573635
  31.5814475  28.3205652  66.6396060  30.8452606  28.0158795  67.6047658
  32.8018312  28.5771810  66.7202285  28.5336851  25.3783392  64.8503188
  28.1552298  25.1753143  63.6952337  27.8075456  25.0775011  65.9345636
  28.2043867  25.2702156  66.8540098  26.4133929  24.6542195  65.9052421
  25.9781441  24.9654734  64.9561518  26.2663582  23.1171611  66.0139487
  26.6726259  22.7910167  66.9718351  24.7825904  22.7131383  65.9557092
  24.3367444  23.0614716  65.0246968  24.6896854  21.6283002  66.0097924
  24.2376065  23.1431460  66.7967484  27.0168073  22.3699870  64.8971985
  28.0890360  22.5441458  64.9787854  26.8429884  21.2973310  64.9862323
  26.6686016  22.7062608  63.9200456  25.6986001  25.4029872  67.0334851
  26.1085405  25.3350906  68.1940625  24.6311864  26.1212855  66.6653701
  24.3547161  26.1036962  65.6835296  23.8779759  27.0224461  67.5292696
  24.0229067  26.7488888  68.5740387  24.3416435  28.4770841  67.3060884
  24.2968609  28.6884089  66.2374139  23.6405087  29.1515072  67.7978855
  25.7588689  28.8196898  67.7969086  26.4728933  28.0848417  67.4255967
  26.0340482  29.7896964  67.3831870  25.8474985  28.9090055  69.3250422
  25.1527677  29.6710396  69.6788418  25.5895337  27.9486004  69.7710357
  27.2642597  29.2951042  69.7521039  27.9571416  28.5112119  69.4457047
  27.5418323  30.2278418  69.2611212  27.3521825  29.4790927  71.2094381
  26.6881002  30.2231109  71.5053663  27.1112997  28.5880971  71.6886961
  28.3207219  29.7597669  71.4650853  22.3920380  26.9030412  67.1912696
  22.0294548  26.7583292  66.0246228  21.5290964  27.0255377  68.2080978
  21.8901129  27.1260089  69.1569000  20.1080367  27.2806856  68.0044220
  19.7616537  26.6780586  67.1652983  19.2929007  26.8664122  69.2423355
  19.7317345  27.2906706  70.1450474  18.2794914  27.2538825  69.1344404
  19.2184333  25.3353508  69.3590432  18.9429167  24.9243094  68.3879955
  20.1940655  24.9384404  69.6387893  18.1681756  24.8776831  70.3785357
  18.4936229  25.1350470  71.3866125  17.2186329  25.3704161  70.1677922
  17.9755211  23.3633790  70.2616539  17.7272266  23.1182129  69.2290894
  18.9031981  22.8587733  70.5310058  16.8888852  22.8840476  71.1318906
  17.1016525  23.1319769  72.1191541  15.9941296  23.3331109  70.8486741
  16.8026205  21.8511907  71.0439179  19.8903224  28.7523209  67.6312784
  20.7351398  29.6099273  67.8994568  18.7430208  29.0305720  66.9989808
  18.0872372  28.2730357  66.8104402  18.3668824  30.3610523  66.5464642
  19.1776992  30.7501452  65.9305204  17.1159772  30.2490859  65.6657504
  17.3202942  29.5784793  64.8313582  16.2953894  29.8390538  66.2545266
  16.7311560  31.5083809  65.1571154  17.5004131  32.1128442  65.2157391
  18.1511021  31.3055750  67.7385777  17.6124853  30.9048098  68.7717360
  18.5681797  32.5669818  67.5653573  19.0073139  32.8138126  66.6785971
  18.4322501  33.6398805  68.5425720  18.3547985  34.5778565  67.9928154
  17.5097851  33.4962936  69.1061093  19.6008065  33.7490874  69.5301927
  19.6068492  34.6769728  70.3389437  20.5790027  32.8310728  69.4699905
  20.5111878  32.0880568  68.7752198  21.7554766  32.8162471  70.3359140
  21.4558058  33.1233052  71.3380086  22.3175030  31.3864562  70.4290018
  22.5574962  31.0261355  69.4285408  23.2357475  31.4060005  71.0170758
  21.3290176  30.4206236  71.1095228  21.0469841  30.8402344  72.0751371
  20.4268686  30.3310619  70.5050629  21.8991876  29.0157986  71.3365076
  22.8029773  28.6103398  70.5733579  21.4032601  28.3555579  72.2743344
  22.8289067  33.7964330  69.8425810  22.8272131  34.2110995  68.6845055
  23.7652415  34.1400661  70.7381939  23.6934266  33.7742651  71.6874569
  24.9782707  34.8825512  70.4109857  24.7342895  35.6509024  69.6777370
  25.5254861  35.5765187  71.6628456  25.7516582  34.8293276  72.4243977
  26.4417493  36.1094933  71.4082481  24.5918047  36.5011747  72.1810918
  24.9796321  36.9196067  72.9777358  26.0416065  33.9502787  69.8148759
  26.0708773  32.7532164  70.1088065  26.9340564  34.5299322  69.0002471
  26.8386098  35.5269989  68.8076257  28.0860873  33.8612957  68.4023359
  28.5115625  33.1888042  69.1465315  27.6217432  33.0352590  67.1855056
  26.9430741  32.2609799  67.5432835  27.0657251  33.6946979  66.5192278
  28.7389256  32.3510138  66.3739336  29.4382452  33.1078688  66.0200231
  29.5083800  31.3199981  67.2160454  28.8627646  30.4775324  67.4635009
  30.3714525  30.9636476  66.6528970  29.8809914  31.7670863  68.1377146
  28.1394898  31.6645559  65.1371283  27.6318267  32.4005013  64.5128691
  28.9345112  31.2028928  64.5523394  27.4254445  30.8969692  65.4375413
  29.1467060  34.9037815  68.0251218  28.8085341  36.0236067  67.6409938
  30.4297439  34.5227799  68.1197662  30.6398246  33.5766536  68.4368468
  31.5637897  35.3737215  67.7834576  31.2729382  36.0324905  66.9652743
  31.9097833  36.2489794  69.0038125  30.9977356  36.7343110  69.3528014
  32.2891325  35.6261545  69.8139219  32.9348874  37.3421578  68.6673658
  33.8845388  36.8862563  68.3867057  32.5653136  37.9301314  67.8267141
  33.1509024  38.2647652  69.8725027  32.1893304  38.6470278  70.2152369
  33.6147685  37.7008137  70.6817078  34.0473437  39.4441577  69.4923982
  35.0208681  39.0688049  69.1761855  33.5885301  39.9878201  68.6671987
  34.2284897  40.3628593  70.6290158  33.3051343  40.7443039  70.9173365
  34.6568966  39.8513950  71.4262741  34.8518393  41.1456117  70.3446746
  32.7281288  34.4948910  67.3043277  33.6031323  34.1227866  68.0878283
  32.7246885  34.1673697  66.0017353  31.9588801  34.4956201  65.4139571
  33.8119178  33.4485887  65.3297344  34.1326590  32.6400656  65.9871996
  33.3244561  32.7982297  64.0121722  34.1493623  32.1873186  63.6441526
  32.1528775  31.8401936  64.2952261  31.2612912  32.4022571  64.5732252
  31.9257677  31.2404562  63.4137755  32.4247584  31.1664541  65.1082131
  32.9971512  33.8185298  62.9005535  32.1095396  34.3890200  63.1730577
  33.8284053  34.5151998  62.7914594  32.7742747  33.1623774  61.5341849
  31.8691388  32.5554136  61.5415967  32.6688153  33.9374793  60.7753599
  33.6312173  32.5399298  61.2771995  35.0197265  34.3757462  65.1198029
  34.8969368  35.5953376  65.2421038  36.1821598  33.7852832  64.7988929
  36.2083221  32.7713475  64.6920480  37.4562447  34.4962607  64.7119397
  37.2485632  35.5550583  64.5597361  38.1985368  34.3704188  66.0504461
  37.5285540  34.6441364  66.8651281  39.0454507  35.0564525  66.0533861
  38.6777199  33.0593658  66.2649724  39.1423828  33.0362327  67.1274010
  38.3169245  34.0327147  63.5260639  38.0155319  33.0409789  62.8620009
  39.3932276  34.7947487  63.2831696  39.5520577  35.5831736  63.8935706
  40.3599608  34.6313508  62.2079004  40.5117709  33.5735198  61.9972343
  39.8328929  35.3254269  60.9445102  38.9668947  34.7716403  60.5809699
  39.4999093  36.3300283  61.2071066  41.0379407  35.4788094  59.5978273
  41.6798749  35.2532664  62.6726724  41.7786367  36.4731326  62.8049655
  42.6799248  34.3995773  62.9254728  42.5226215  33.4031751  62.7703169
  43.9532385  34.7710165  63.5285741  43.8550159  35.7604904  63.9743628
  44.2600820  33.7843717  64.6668132  43.3830286  33.7296173  65.3120730
  44.4441169  32.7913046  64.2575666  45.4628565  34.2123341  65.5208633
  46.3757656  34.1371900  64.9307283  45.3334430  35.2482825  65.8350115
  45.5751921  33.3248171  66.7705177  44.6130849  33.3079123  67.2818140
  45.8267368  32.3058316  66.4771835  46.6180750  33.8471010  67.7622056
  46.3910165  34.8850293  68.0054839  46.5598541  33.2540961  68.6746092
  47.9885200  33.7586347  67.2309042  48.2162953  32.7647009  67.0237641
  48.0584964  34.3202742  66.3582500  48.6573976  34.1296188  67.9358719
  45.0481064  34.8140363  62.4588921  45.3845548  33.7877114  61.8655720
  45.6079591  36.0115024  62.2353841  45.2752390  36.8143767  62.7698999
  46.6984753  36.2507216  61.3018303  46.5243587  35.6686729  60.3963002
  46.7155877  37.3038752  61.0220381  48.0593944  35.8761788  61.8891112
  48.2476586  35.8766997  63.1078238  48.9992398  35.5512583  60.9909224
  48.7565248  35.5891899  60.0008963  50.3442758  35.0896146  61.3124833
  50.7347673  35.6744588  62.1449583  50.2680884  33.6119610  61.7309652
  49.6743124  33.5222089  62.6408380  49.7822839  33.0398413  60.9411461
  51.5484069  33.0653990  61.9661170  51.4426866  32.1278705  62.2297392
  51.2625379  35.2692160  60.0966614  50.8224524  35.0930851  58.9620806
  52.5476070  35.5697386  60.3430910  52.8434103  35.6984141  61.3105413
  53.5871535  35.6466074  59.3189698  54.5357587  35.3893459  59.7904128
  53.3839452  34.9040797  58.5464854  53.7418947  37.0200843  58.6526866
  54.4658214  37.1155444  57.6620845  53.0756160  38.0657143  59.1711581
  52.4831979  37.9081148  59.9863374  53.1476762  39.4409616  58.6732666
  54.1807545  39.6609788  58.4054050  52.2779416  39.5954201  57.4129427
  52.5790960  38.8527801  56.6742568  52.4863843  40.5693796  56.9697490
  50.7822055  39.4795014  57.6533783  50.1796979  38.2182992  57.8167176
  50.7793868  37.3233106  57.7491629  48.8007628  38.1167377  58.0670219
  48.3477210  37.1454272  58.2041351  48.0119642  39.2867305  58.1350717
  46.6768967  39.1955826  58.3893999  46.4474549  39.4030559  59.3192398
  48.6089573  40.5523348  57.9364591  48.0110557  41.4513252  57.9726803
  49.9918216  40.6413904  57.7047603  50.4506165  41.6078705  57.5542095
  52.7029273  40.4349105  59.7571748  52.0883154  40.0432134  60.7516352
  52.9883149  41.7300109  59.5360013  53.4978994  41.9845640  58.6900224
  52.5285049  42.8240475  60.3861541  52.7296729  42.5577291  61.4233749
  53.3293811  44.1022879  60.0830521  54.3825297  43.9192935  60.2946797
  52.9799600  44.9036708  60.7344133  53.2061345  44.5194696  58.7400887
  52.2937915  44.3271165  58.4372361  51.0130026  42.9990416  60.2079921
  50.5454887  43.5107376  59.1900766  50.2539598  42.5308382  61.2090489
  50.7231456  42.1512201  62.0314404  48.8115113  42.3159018  61.1312630
  48.6152288  41.6413287  60.2980234  48.3673867  41.6187577  62.4246803
  48.9913748  40.7380097  62.5772546  48.5410272  42.2888129  63.2671896
  46.9192636  41.1662607  62.4358146  46.5328274  40.0646511  61.6509322
  47.2636347  39.5608694  61.0364522  45.2017776  39.6127537  61.6697787
  44.9062045  38.7703169  61.0616260  44.2573743  40.2490501  62.4900294
  43.2417599  39.8827972  62.5175098  44.6379001  41.3513051  63.2765401
  43.9125078  41.8363321  63.9125824  45.9646546  41.8177617  63.2412443
  46.2502323  42.6619874  63.8510979  48.0194643  43.6098114  60.9105515
  46.9990649  43.5945905  60.2226392  48.5067969  44.7181346  61.4817078
  49.3762676  44.6468225  62.0098216  47.8494698  46.0191626  61.4978441
  46.7843701  45.8622009  61.6705394  48.4104398  46.8385303  62.6780688
  47.9213590  47.8127749  62.6796515  48.1293236  46.1673337  64.0296407
  48.6182710  45.1947124  64.0914169  48.5078244  46.7985821  64.8339756
  47.0540532  46.0364276  64.1563180  49.8008565  47.0585012  62.5312119
  50.1166250  47.5817461  63.2974299  48.0003670  46.7951246  60.1774370
  47.3256029  47.8104180  60.0212140  48.8685789  46.3480034  59.2531400
  49.3817504  45.4864268  59.4386710  49.2125478  47.0671379  58.0247325
  49.1547910  48.1360058  58.2297265  50.6683302  46.7587498  57.6459335
  50.7836490  45.6902746  57.4642518  50.9277784  47.3016984  56.7369877
  51.5548800  47.1630139  58.6696727  52.1916629  46.4356962  58.8336682
  48.2733173  46.7708658  56.8400478  48.3742638  47.4600756  55.8247308
  47.3755777  45.7760355  56.9537370  47.3308266  45.2587072  57.8316064
  46.5130142  45.2995556  55.8688134  46.5929678  45.9692800  55.0122560
  46.9452966  43.8962744  55.4202513  46.8708820  43.2229172  56.2737884
  46.2368485  43.5379112  54.6728938  48.3366878  43.7821805  54.8320422
  48.5247650  43.8639142  53.4384316  47.6855435  44.0563942  52.7866152
  49.8039566  43.6780107  52.8884273  49.9430337  43.7407370  51.8194961
  50.9050929  43.3997841  53.7326890  52.1432947  43.1950705  53.1973483
  52.8624231  43.2629441  53.8590978  50.7162831  43.3403556  55.1332236
  51.5490979  43.1351965  55.7895339  49.4351870  43.5339640  55.6751034
  49.2914599  43.4773411  56.7443893  45.0447074  45.2453567  56.2948974
  44.7340530  45.0934387  57.4752875  44.1490493  45.3017641  55.2993148
  44.4854842  45.4360422  54.3460132  42.7307203  45.0051221  55.4550850
  42.3769644  45.4560662  56.3819293  41.9499822  45.6279231  54.2916316
  42.3473363  45.2497653  53.3492514  40.9145975  45.2959179  54.3615175
  41.9366920  47.1278180  54.2458199  42.8738542  47.9496714  53.5374082
  43.7071546  47.5816838  52.9561711  42.5373288  49.3792738  53.7114239
  43.0648722  50.1417786  53.2863304  41.3339985  49.4998020  54.5596380
  40.5854246  50.5988082  55.0063498  40.8704103  51.6008589  54.7223857
  39.4579076  50.3846648  55.8183793  38.8823602  51.2291318  56.1667823
  39.0659768  49.0814448  56.1780650  38.1836626  48.9377917  56.7841923
  39.7952103  47.9573033  55.7552524  39.4725445  46.9694809  56.0503416
  40.9302454  48.0946628  54.9364621  42.5032071  43.4864807  55.5112555
  43.1092902  42.7348187  54.7443542  41.5886519  43.0603652  56.3966685
  41.1423169  43.7540187  56.9968918  41.0896142  41.6914510  56.5164408
  41.5705869  41.0710852  55.7604801  41.4047734  41.1061253  57.9176209
  41.1865521  41.8765517  58.6564480  40.5193105  39.8893088  58.2651998
  40.5696423  39.1397086  57.4761793  40.8496977  39.4462949  59.2046294
  39.4807548  40.1979461  58.3834706  42.8983801  40.7371910  58.0587858
  43.5106691  41.5799251  57.7363151  43.1165921  40.5595918  59.1122672
  43.3213330  39.4901721  57.2687576  43.0425812  39.5850393  56.2193203
  44.4042759  39.3763177  57.3240650  42.8573431  38.5966081  57.6866101
  39.5916282  41.7076475  56.2160720  38.8372259  42.4377737  56.8554013
  39.1796001  40.8657227  55.2593121  39.8732012  40.2845730  54.7891787
  37.8063010  40.7261933  54.8130509  37.2764355  41.6658178  54.9658951
  37.8072555  40.5141456  53.7434982  37.0324786  39.6283459  55.5328391
  37.5637086  38.8949421  56.3687658  35.7557608  39.5378521  55.1481047
  35.4186930  40.2178361  54.4669725  34.8153161  38.4878248  55.5051364
  35.3761973  37.5787033  55.7217845  34.0108949  38.8659931  56.7521891
  33.6404403  39.8864508  56.6538458  33.1484124  38.2037494  56.8208776
  34.7685048  38.7320836  58.0328052  35.3147095  39.8166926  58.7914387
  35.2343221  40.8599475  58.5258524  36.0082019  39.3015592  59.9891982
  36.4600089  39.8983029  60.6820852  35.9217199  37.8268996  60.0153714
  36.3723171  36.8567926  60.9238925  36.9229965  37.1502030  61.8060282
  36.0780724  35.5020493  60.6906803  36.4095466  34.7558949  61.3967762
  35.3460668  35.1059469  59.5564808  35.1165484  34.0609961  59.4083986
  34.8885701  36.0464626  58.6156062  34.3145027  35.7121432  57.7642837
  35.1374532  37.4221610  58.7900884  33.9030732  38.2256830  54.3096907
  33.5412196  39.1506477  53.5821248  33.5538089  36.9466514  54.1132968
  33.8823300  36.2451202  54.7768598  32.8288973  36.4543742  52.9508465
  32.2237093  37.2661124  52.5462560  33.8115546  35.9868590  51.8451127
  34.4275640  35.1809294  52.2436901  33.0538628  35.4443514  50.6210479
  32.3958380  36.2133666  50.2166359  33.7652314  35.1460368  49.8502658
  32.4624002  34.5706934  50.8944170  34.7568512  37.1054565  51.3698077
  35.4338739  37.3970014  52.1726787  35.3646350  36.7541469  50.5363701
  34.1793132  37.9729339  51.0508596  31.9000345  35.3271013  53.4130875
  32.3654716  34.2467544  53.7798365  30.5852168  35.5830185  53.3626013
  30.2793366  36.5094070  53.0624286  29.5466150  34.5852998  53.5710666
  29.8264934  33.9689957  54.4253237  28.2071122  35.2773159  53.8857823
  28.3586728  35.9838599  54.7018521  27.8632404  35.8323611  53.0126786
  27.1313108  34.2657088  54.3135631  26.8654728  33.6201442  53.4761352
  27.5461112  33.6471282  55.1094178  25.8559852  34.9224333  54.8420586
  26.1161576  35.6630523  55.5991338  25.2368795  34.1539975  55.3050223
  25.0843568  35.5582320  53.7660927  25.4415119  35.4444014  52.8174554
  23.9469783  36.2536715  53.9398083  23.4208735  36.4436955  55.1600696
  23.8850800  36.0577094  55.9816510  22.5573682  36.9762315  55.2655069
  23.3261109  36.7672808  52.8717727  23.7147966  36.6268822  51.9394130
  22.4616176  37.2964070  52.9891011  29.4289036  33.6988147  52.3282785
  29.6165414  34.1641662  51.2041678  29.0628720  32.4299067  52.5442077
  28.9376116  32.1086200  53.5041498  28.6699328  31.5181982  51.4878695
  28.2071703  32.0968362  50.6885179  29.9039060  30.8095175  50.9109329
  30.6352386  31.5624411  50.6158248  30.3569713  30.1650849  51.6637008
  29.5164382  29.9838049  49.6757741  28.8746948  29.1524144  49.9666732
  28.9542586  30.6279999  48.9993150  30.7279295  29.4311470  48.9302065
  31.7182576  29.0444511  49.5454443  30.6514624  29.3877819  47.5969000
  31.4374076  29.0310239  47.0530445  29.8110989  29.7187638  47.1237170
  27.6316065  30.5450777  52.0407239  27.9736249  29.5560236  52.6891437
  26.3574705  30.8380096  51.7541277  26.1575150  31.6844371  51.2215949
  25.2221216  29.9776806  52.0685462  25.2148554  29.8003500  53.1442422
  23.9258749  30.7028539  51.6777560  24.0179914  31.0585828  50.6520248
  23.0884933  30.0065758  51.7251468  23.6048225  31.8992437  52.5801406
  23.2801222  31.5216279  53.5496606  24.4991277  32.5039848  52.7283686
  22.3127475  32.9680225  51.8883473  21.5524865  33.5783102  53.4106587
  22.3192171  33.9906322  54.0669031  20.8233031  34.3521648  53.1685705
  21.0478681  32.7536775  53.9141139  25.3531211  28.6346609  51.3217622
  25.9758817  28.5910701  50.2585773  24.7803175  27.5351204  51.8500469
  24.0251366  27.4702357  53.1763115  23.1474948  28.1164351  53.1479176
  24.6881050  27.7741108  53.9859237  23.5765348  25.9492622  53.4049331
  22.4886718  25.8815986  53.3834489  23.9545645  25.5801977  54.3590143
  24.1964053  25.0989011  52.1996411  23.4082922  24.5505591  51.6836762
  24.9386007  24.3999548  52.5863994  24.9104704  26.1487883  51.2143950
  25.9689651  25.8968069  51.1466568  24.2862211  26.1176745  49.8163000
  23.1471198  26.5496415  49.6349504  25.0486056  25.5955328  48.8434490
  25.9820454  25.2587682  49.0800873  24.6438909  25.4811513  47.4455187
  25.3773843  24.8569633  46.9364197  23.6755186  24.9832021  47.3982042
  24.5557018  26.8224864  46.7018160  23.9219662  26.8755142  45.6486473
  25.1469583  27.8957163  47.2544718  25.6585890  27.7668609  48.1272365
  25.0314189  29.2722960  46.7721553  24.6426020  29.2675690  45.7538896
  24.0366134  30.0499687  47.6537358  24.3663343  29.9910046  48.6915491
  24.0358162  31.0989088  47.3554371  22.5980697  29.5169140  47.5442563
  22.2532579  29.6280310  46.5163600  22.5721748  28.4596446  47.8079262
  21.6476321  30.2675734  48.4827470  21.9903832  30.1551914  49.5110344
  21.6293351  31.3251970  48.2200483  20.2381811  29.6852441  48.3620594
  19.8829866  29.8140445  47.3392122  20.2715355  28.6204090  48.5938345
  19.3002882  30.3452384  49.2856011  19.6270012  30.2136766  50.2645031
  19.2555753  31.3616352  49.0674171  18.3550609  29.9259645  49.1774960
  26.4102151  29.9485143  46.7332994  27.3881947  29.4223123  47.2668883
  26.4814114  31.1094063  46.0642060  25.6249554  31.4960509  45.6683839
  27.7225662  31.8035641  45.7391002  28.4585712  31.0652923  45.4188386
  27.5339843  32.4714247  44.8985503  28.3219261  32.6232228  46.8847542
  27.7172175  32.7838906  47.9461770  29.5283220  33.1487460  46.6262233
  29.9580800  32.9547896  45.7216958  30.2677925  34.0399944  47.5169402
  30.2996232  33.5896323  48.5086769  31.7118592  34.2254517  47.0067274
  31.6598232  34.6829816  46.0186472  32.2277816  34.9239521  47.6660022
  32.5524724  32.9344906  46.8971094  32.0240146  32.2153286  46.2711507
  33.8983739  33.2447940  46.2249027  34.4765735  33.9360465  46.8385811
  34.4658883  32.3239203  46.0907390  33.7293963  33.6941191  45.2461143
  32.8087110  32.2901724  48.2674793  31.8620391  32.0434858  48.7483941
  33.3771988  31.3686071  48.1438785  33.3718693  32.9697544  48.9073410
  29.5664482  35.4009242  47.6253112  28.9760062  35.8831030  46.6568367
  29.6595300  36.0157424  48.8132958  30.1842204  35.5526345  49.5558079
  29.0218325  37.2808085  49.1642864  28.8497158  37.8730106  48.2654813
  27.6752610  37.0374937  49.8732231  27.8463787  36.4183868  50.7538861
  27.2883716  38.0005755  50.2084094  26.5987202  36.3600645  49.0180017
  26.3924857  36.9766332  48.1435325  26.9502313  35.3842795  48.6828770
  25.3157745  36.1740798  49.8283041  24.5318614  37.1469269  49.8878259
  25.1467678  35.0677144  50.3885167  29.9550077  38.0469597  50.1008202
  30.1356915  37.6461525  51.2496526  30.5288852  39.1553764  49.6171343
  30.3378356  39.4424595  48.6569295  31.4350994  39.9863379  50.3987915
  32.1476052  39.3322264  50.9019860  32.2317437  40.8929656  49.4568632
  32.7363166  40.2747173  48.7144872  31.5393895  41.5440967  48.9223634
  33.2609823  41.7505399  50.1162676  34.6172848  41.3632241  50.3694221
  35.0460471  40.4056151  50.1140462  35.3553727  42.4738086  51.0060431
  36.3436247  42.4282061  51.2562179  34.4526650  43.6301880  51.1739196
  34.6467171  44.9295113  51.6562303  35.6288881  45.2527091  51.9678411
  33.5631968  45.8153052  51.7245964  33.7122357  46.8099753  52.1169836
  32.2898741  45.4292536  51.2685104  31.4761762  46.1375655  51.3253878
  32.0683113  44.1542456  50.7147789  31.0948018  43.8976218  50.3240803
  33.1034991  43.2049310  50.6490749  30.6499216  40.7732638  51.4560211
  29.7152578  41.5050221  51.1277719  31.0361971  40.5920072  52.7260996
  31.8257170  39.9727410  52.9091290  30.3466388  41.1317602  53.8967464
  29.2865875  41.2389409  53.6643191  30.4885940  40.1619005  55.0795849
  31.5306537  40.1389340  55.3975708  29.8928284  40.5478020  55.9067006
  30.0487071  38.7267319  54.7776552  29.0151621  38.7275874  54.4330121
  30.6768403  38.3295489  53.9797640  30.1990769  37.6177067  56.2015812
  28.7712750  38.1579113  57.1759624  27.8584069  37.9993153  56.6011058
  28.7100726  37.5807362  58.0982922  28.8758364  39.2157378  57.4181030
  30.9006671  42.4905697  54.3306572  30.1472667  43.3093750  54.8555617
  32.2111616  42.7067388  54.1543729  32.7738604  41.9836137  53.7063203
  32.9198376  43.8639541  54.6743469  32.7891268  44.6983807  53.9845941
  32.4939917  44.1504936  55.6356025  34.4122146  43.5878150  54.8688461
  34.8936513  42.4876999  54.6013702  35.1195808  44.6115863  55.3644897
  34.6258869  45.4854746  55.5438738  36.5348927  44.5923772  55.7436614
  36.8147875  43.5603401  55.9563805  37.4593929  45.1274368  54.6110293
  38.4535159  45.2549680  55.0405118  37.6631228  44.0915047  53.4918618
  36.7076999  43.7104224  53.1313949  38.2244999  44.5145544  52.6583892
  38.2534040  43.2616878  53.8796017  37.0144289  46.5263928  54.1247473
  35.9794989  46.4932548  53.7830241  37.0596045  47.2057649  54.9750653
  37.8611924  47.1348688  52.9989723  37.6498258  46.6338587  52.0544655
  37.6122238  48.1902373  52.8917199  38.9226920  47.0383564  53.2275150
  36.7274307  45.3910290  57.0429144  35.8602388  46.1610229  57.4572436
  37.8999136  45.2077547  57.6650980  38.5555264  44.5381377  57.2634876
  38.3831071  45.9692210  58.8107359  37.9294444  46.9586470  58.7616719
  37.9521585  45.3147752  60.1454961  36.8660373  45.2301810  60.1167788
  38.5477624  43.9006053  60.3254087  39.6306607  43.9528428  60.4344794
  38.1306186  43.4235978  61.2124938  38.3035874  43.2734076  59.4672114
  38.3185382  46.2242164  61.3409331  39.3992792  46.2306755  61.4848848
  37.9981547  47.2423953  61.1206239  37.6582530  45.8070773  62.6593452
  38.0161309  44.8231137  62.9628860  37.9140752  46.5264566  63.4372999
  36.5748360  45.7759474  62.5467812  39.9001507  46.1340940  58.6951820
  40.5916806  45.2235952  58.2406006  40.4038887  47.2968834  59.1249655
  39.7600677  48.0017782  59.4829246  41.8214693  47.6060013  59.2127230
  42.3974164  46.8852500  58.6324855  42.0559553  48.9881513  58.5855749
  41.5978042  49.0067061  57.5969019  41.5589923  49.7558586  59.1790278
  43.5181031  49.3384393  58.4251133  44.2049535  48.9379726  57.2637396
  43.6901515  48.3880427  56.4900684  45.5669714  49.2406194  57.1093858
  46.0904893  48.9251013  56.2187448  46.2476051  49.9485589  58.1275785
  47.5805553  50.2042759  58.0134449  47.8983389  50.8654044  58.6635378
  45.5538294  50.3574541  59.2899528  46.0723877  50.8913767  60.0725491
  44.1938618  50.0459909  59.4368189  43.6743147  50.3419116  60.3361301
  42.2141052  47.5527623  60.6977364  41.8292114  48.4609698  61.4310255
  42.9344984  46.5164216  61.1771698  43.3747159  45.2915639  60.3759250
  44.2989421  45.5427885  59.8553415  42.6106271  44.9670524  59.6698977
  43.6722823  44.1174575  61.4239805  44.5712440  43.5599484  61.1586646
  42.8135327  43.4468117  61.4493624  43.8140041  44.8297944  62.8487462
  44.8735689  44.9135725  63.0903111  43.3001997  44.2645364  63.6263023
  43.1793486  46.2987013  62.6810330  42.2084528  46.3090367  63.1778815
  44.0769158  47.3509343  63.3478942  44.1551941  47.3698514  64.5758631
  44.7389939  48.2163457  62.5633544  44.6325447  48.1486945  61.5509252
  45.5982671  49.2809352  63.0709614  46.2970925  48.8562466  63.7916116
  46.1669934  49.6833354  62.2324303  44.8360968  50.4325913  63.7416311
  45.4503384  51.1849827  64.4975241  43.5196902  50.5525064  63.4985367
  43.0816383  49.8896075  62.8584635  42.6385767  51.5485078  64.1154462
  42.9613456  51.6827759  65.1484676  42.7881851  52.9078439  63.3968305
  43.8065485  53.2615976  63.5556327  42.1246337  53.6339128  63.8676230
  42.5187004  52.9120800  61.8857113  41.9329448  51.9359490  61.3667385
  42.9032014  53.9280343  61.2659253  41.1682109  51.0785026  64.1700859
  40.2924439  51.8611255  64.5366136  40.9058589  49.8088590  63.8125519
  41.6929986  49.2275546  63.5254034  39.5949864  49.1581563  63.7727864
  39.7684943  48.1898663  63.3038383  39.0885292  48.8658899  65.1959637
  38.9295290  49.8022795  65.7302179  38.1432450  48.3258055  65.1416806
  40.0150308  48.0718204  65.9086589  39.6586977  47.9101915  66.8067155
  38.5572543  49.8646061  62.8783867  37.3591362  49.7702245  63.1483798
  39.0016085  50.5651619  61.8196720  40.0056825  50.6203427  61.6482092
  38.1213740  51.2011457  60.8419594  37.3593358  51.7671220  61.3779954
  38.9325756  52.1880531  59.9781673  39.4137360  52.9082771  60.6396059
  39.7156978  51.6389099  59.4542605  38.1155388  52.9756974  58.9418873
  36.8705863  52.8539286  58.9225320  38.7676522  53.7177297  58.1762234
  37.4508588  50.1171928  59.9929575  38.1340921  49.3923374  59.2743805
  36.1157684  50.0286111  60.0815919  35.6262427  50.6743376  60.7006450
  35.2826444  49.0819776  59.3390219  35.8983742  48.2336847  59.0391135
  34.1449044  48.5439319  60.2282061  33.5011652  47.9170274  59.6102947
  34.6608580  47.6747979  61.3781582  35.3349626  48.2425917  62.0185606
  33.8168416  47.3207449  61.9708645  35.1878961  46.8140603  60.9669850
  33.3586335  49.6020578  60.7403757  32.4166961  49.4116488  60.5461250
  34.7059671  49.7283494  58.0741453  34.4765900  50.9377762  58.0340583
  34.4290496  48.8869660  57.0665344  34.6495109  47.8984678  57.1887436
  33.7690551  49.2496659  55.8155687  33.1578787  50.1392770  55.9688446
  34.7974871  49.5350954  54.6966850  35.2994335  48.5997119  54.4488010
  34.2596401  49.8540056  53.8045068  35.9063495  50.5530893  54.9956223
  36.3879274  50.3121219  55.9431514  36.6599056  50.4577805  54.2139827
  35.4209692  52.0059303  55.0229880  35.0238399  52.2742454  54.0438116
  34.6218432  52.1102345  55.7572518  36.5164788  52.9207351  55.3831436
  36.5299001  53.2502327  56.3483898  37.5105719  53.3205804  54.5659334
  37.5726977  52.9357167  53.2827041  36.8538904  52.3221400  52.9004559
  38.3405548  53.2520182  52.6907575  38.4696016  54.1213911  55.0476481
  38.4439948  54.4165988  56.0236183  39.2300626  54.4287811  54.4415990
  32.8569527  48.0748548  55.4350296  33.2987531  47.1277425  54.7836981
  31.5879439  48.1219266  55.8657566  31.2754556  48.9246386  56.4117461
  30.6022489  47.0834656  55.5742950  31.0774580  46.1085613  55.6841445
  29.4312609  47.1495640  56.5651674  28.9279014  48.1088026  56.4404136
  28.7089802  46.3749615  56.3059948  29.8066702  46.9734321  58.0246942
  30.1376787  48.0966746  58.8073905  30.1322379  49.0837114  58.3687622
  30.4757689  47.9408362  60.1614874  30.7244707  48.8073154  60.7564095
  30.4891751  46.6522206  60.7430416  30.8269914  46.5015114  62.0560335
  30.0484000  46.4008574  62.6420694  30.1452684  45.5249804  59.9587159
  30.1369793  44.5395061  60.3990904  29.8074865  45.6889331  58.6043644
  29.5447044  44.8253862  58.0112158  30.0649391  47.2109984  54.1451555
  30.0186608  48.3019161  53.5742320  29.5855854  46.0805673  53.6135667
  29.6907918  45.2150774  54.1426005  28.6750699  46.0366205  52.4810013
  29.0938609  46.6344235  51.6711608  28.5580365  44.5798999  52.0206729
  29.5445341  44.2063220  51.7453204  28.1853841  43.9803597  52.8506680
  27.6832493  44.4392915  50.9222255  27.6486622  43.4929997  50.6706194
  27.3026300  46.5798937  52.9132233  26.9097485  46.3550727  54.0586440
  26.5366994  47.2433255  52.0257062  26.9907800  47.7575527  50.6609849
  27.1135031  46.9170621  49.9773039  27.9281098  48.3073549  50.7482573
  25.8399253  48.7289936  50.1095166  25.5780635  48.4788098  49.0812820
  26.1866649  49.7612159  50.1667243  24.5849538  48.5432091  51.0857690
  23.8047749  47.9942056  50.5583319  24.2001246  49.5099485  51.4104017
  25.1025698  47.6861922  52.3450437  25.1329400  48.3364626  53.2200980
  24.1584125  46.5066711  52.6318360  23.1531188  46.6935385  53.3164696
  24.4911827  45.3037726  52.1332327  25.3434306  45.2291995  51.5781675
  23.7445727  44.0623500  52.3478777  22.6790599  44.2878182  52.3005429
  24.0762684  43.0813549  51.2138881  25.1431134  42.8576708  51.2254312
  23.5204318  42.1558086  51.3613866  23.7303094  43.6201902  49.9551721
  23.9592255  42.9654464  49.2633571  24.0290664  43.4056732  53.7120896
  23.4131263  42.3883321  54.0309452  24.9556668  43.9686213  54.5038604
  25.4143320  44.8174567  54.1740760  25.4290085  43.4393593  55.7820440
  24.6790526  42.7527127  56.1755113  26.7289600  42.6479520  55.5510903
  27.4468185  43.2942745  55.0472703  27.1603167  42.3820969  56.5165759
  26.5619039  41.3655055  54.7516686  26.2933644  40.1556154  55.4190767
  26.1951725  40.1397234  56.4944068  26.1598933  38.9606438  54.6909233
  25.9598682  38.0354864  55.2110422  26.2981683  38.9662239  53.2922775
  26.2060377  38.0463718  52.7334912  26.5548137  40.1724500  52.6193826
  26.6569181  40.1813047  51.5444620  26.6796283  41.3688580  53.3474810
  26.8714099  42.2913476  52.8187639  25.6136495  44.5526632  56.8327157
  26.0853026  44.2724709  57.9360296  25.2338891  45.8008076  56.5090078
  24.8524614  45.9699727  55.5782231  25.2965590  46.9473020  57.4053342
  26.3002974  47.0029879  57.8269553  25.0405394  48.2288948  56.5889282
  25.8077575  48.3215264  55.8198478  24.0777791  48.1393045  56.0869001
  25.0207921  49.5144609  57.4343581  24.2555613  49.4339456  58.2070781
  24.7402153  50.3476100  56.7894781  26.3761271  49.8376530  58.0681142
  27.3854604  49.9309062  57.3724770  26.4043435  50.0339128  59.3886107
  27.2843731  50.2652259  59.8492225  25.5452164  49.9594511  59.9341747
  24.2774766  46.7618458  58.5363387  23.0746286  46.6759695  58.2821836
  24.7764843  46.7034011  59.7800225  25.7852932  46.7838287  59.9043927
  23.9799971  46.5236784  60.9902010  24.5973064  46.8033123  61.8438995
  23.1291075  47.2032409  60.9498815  23.4552476  45.0964431  61.2154083
  22.9623961  44.8135570  62.3059343  23.5708613  44.2004798  60.2202178
  23.9889260  44.5001949  59.3398078  23.1927886  42.7891588  60.3211445
  22.2820916  42.7092997  60.9150346  22.9172054  42.2342470  58.9124871
  23.8091384  42.3680831  58.2997185  22.7199743  41.1646837  58.9853252
  21.7250904  42.9017746  58.2088831  21.8959803  43.9750521  58.1243254
  21.6500389  42.5019430  57.1976600  20.4056978  42.6336352  58.9372632
  19.8501745  41.5423401  58.8340803  19.9005070  43.6240587  59.6784991
  19.0265624  43.4859792  60.1856675  20.3952781  44.5136084  59.7473758
  24.2774593  41.9476853  61.0107654  23.9844607  40.8443657  61.4746778
  25.5145561  42.4637297  61.0725602  25.6733284  43.3855419  60.6668835
  26.6753931  41.8130297  61.6657853  26.3389831  41.2460923  62.5339583
  27.2880573  40.8258508  60.6396496  26.4726635  40.2843910  60.1607307
  28.0872895  41.5378317  59.5343080  28.9791358  42.0104147  59.9452491
  28.3937148  40.8151424  58.7779816  27.4671146  42.2946689  59.0547023
  28.1705510  39.7700947  61.3172105  27.5973741  39.2554651  62.0888779
  28.4832803  39.0311212  60.5797808  29.0510754  40.2295247  61.7665809
  27.6620730  42.8903542  62.1444038  27.6505581  44.0179871  61.6427370
  28.5253048  42.5263723  63.1018223  28.4762507  41.5757431  63.4682371
  29.5769506  43.3826584  63.6373305  29.5368565  44.3574143  63.1502530
  29.3567489  43.6108948  65.1458349  29.2804870  42.6455296  65.6459530
  30.4997354  44.4051021  65.7930711  30.6519585  45.3431169  65.2595484
  30.2549207  44.6188483  66.8335153  31.4219992  43.8253589  65.7703920
  28.1466579  44.3148623  65.3500981  28.0246530  44.4484241  66.3129138
  30.9345598  42.7513294  63.3305048  31.2091676  41.6262887  63.7463725
  31.7880424  43.5113976  62.6333329  31.4750639  44.4269072  62.3117064
  33.1947290  43.1950271  62.4277127  33.3510697  42.1313432  62.6055337
  33.6267342  43.4981433  60.9695042  33.5099880  44.5681739  60.7983906
  35.1086526  43.1283685  60.7829929  35.2543912  42.0627192  60.9599581
  35.4390356  43.3688107  59.7730119  35.7281750  43.6897636  61.4832939
  32.7724606  42.7382822  59.9244349  33.0328594  41.6802605  59.9452563
  31.7139682  42.8231427  60.1726575  32.9353748  43.2669762  58.4913994
  33.9432082  43.0788869  58.1204761  32.2270712  42.7571278  57.8377767
  32.7317205  44.3374445  58.4646493  33.9916808  43.9943076  63.4695680
  33.7464551  45.1878805  63.6552208  34.9511595  43.3359073  64.1351847
  35.1035167  42.3489858  63.9266488  35.8084548  43.9356328  65.1588892
  35.9361933  44.9948194  64.9343372  35.1247615  43.8362553  66.5329218
  34.1333727  44.2860038  66.4765875  35.7118829  44.3909035  67.2656828
  34.9995510  42.4997114  66.9705548  34.5610627  42.5007327  67.8467837
  37.2035372  43.2920371  65.1428027  37.4627360  42.3797114  64.3577754
  38.1108465  43.8000310  65.9901243  37.8336893  44.5569198  66.6149677
  39.5082474  43.3790683  66.0416038  39.5767679  42.3393361  65.7216478
  40.3377288  44.2333159  65.0725823  40.3246559  45.2763631  65.3885927
  41.3675451  43.8773285  65.0568180  39.9314237  44.1611471  64.0636309
  40.0850923  43.4670366  67.4582027  39.5364885  44.1363005  68.3355924
  41.2322974  42.7998778  67.6399764  41.6053098  42.2670978  66.8541607
  42.0739926  42.8543716  68.8250159  41.8575579  43.7729374  69.3697386
  41.7557480  41.6631593  69.7486320  40.6919949  41.6907330  69.9832700
  41.9554146  40.7357567  69.2122602  42.5250255  41.6466335  71.0766606
  43.3503202  42.5553183  71.3151428  42.2593385  40.7032014  71.8539323
  43.5273175  42.8927145  68.3428504  44.0181755  41.9465755  67.7230372
  44.1825598  44.0288318  68.6127431  43.6997394  44.7434547  69.1575849
  45.4661058  44.4154172  68.0377107  45.4124051  44.2683992  66.9595586
  45.6644851  45.9145498  68.3300121  44.7024531  46.4236136  68.2750451
  46.0478901  46.0340641  69.3433210  46.6064354  46.6046235  67.3356193
  47.5358980  46.0426804  67.2448055  46.1173411  46.6419662  66.3622934
  46.9275776  48.0309155  67.8039278  46.0084704  48.5442432  68.0861006
  47.5857994  47.9783781  68.6706422  47.6117373  48.8289154  66.6926678
  48.4601211  48.2607920  66.3106119  46.8984485  48.9932194  65.8845439
  48.0957654  50.1300158  67.1821722  47.2844775  50.7063017  67.4843766
  48.7341799  49.9816054  67.9898103  48.6050902  50.6222594  66.4209820
  46.6349808  43.5964248  68.6070601  47.5819615  43.3021166  67.8761763
  46.5693783  43.2457761  69.9014402  45.7369892  43.5003803  70.4326634
  47.6660275  42.6440313  70.6574360  48.5931066  43.1303561  70.3549552
  47.4498976  42.9386211  72.1488919  47.3439029  44.0138573  72.2941821
  48.3193936  42.5951010  72.7094539  46.2990840  42.2867119  72.6494502
  46.2064033  42.5039395  73.6001775  47.8225839  41.1329967  70.4274565
  48.9004329  40.6025813  70.6963336  46.7702655  40.4528893  69.9443469
  45.9135315  40.9663236  69.7398499  46.7273528  39.0035162  69.7372578
  47.6675894  38.5886041  70.0995575  45.5975904  38.4165359  70.6201366
  45.6441202  38.9239076  71.5834678  44.2113947  38.6915748  70.0124821
  44.0700118  38.0803853  69.1212463  43.4285660  38.4535673  70.7327755
  44.1274447  39.7428897  69.7362965  45.8041292  36.9097913  70.8898614
  45.5879340  36.3299593  69.9922354  46.8459507  36.7402150  71.1619179
  44.9363379  36.3787198  72.0375994  43.8805026  36.4321264  71.7736194
  45.1943010  35.3384858  72.2335313  45.1160143  36.9614929  72.9415286
  46.6337062  38.6407514  68.2391155  46.6072662  37.4581585  67.8976353
  46.6105092  39.6547659  67.3543909  46.6452472  40.6076333  67.7175575
  46.5419112  39.5282080  65.9008344  46.3908828  40.5388808  65.5207176
  47.8776941  39.0265832  65.3257991  48.1024247  38.0352267  65.7195126
  47.8010029  38.9614288  64.2404506  48.9325732  39.9068552  65.6516523
  49.7624348  39.5515367  65.2697082  45.3283648  38.7047447  65.4494206
  45.4834569  37.7169556  64.7334226  44.1255788  39.1102129  65.8900285
  44.0759844  39.9368760  66.4847432  42.8631869  38.4414405  65.5844565
  43.0175838  37.7743954  64.7363419  42.4133673  37.5761152  66.7819954
  42.3090590  38.2174686  67.6575156  41.0784396  36.8528149  66.5596295
  41.1161917  36.2749638  65.6359873  40.8804550  36.1824988  67.3957829
  40.2630836  37.5746413  66.5031817  43.3852563  36.5862916  67.0571642
  43.0776187  36.0536425  67.8196562  41.8017039  39.4680396  65.1709386
  41.7807430  40.5961584  65.6592035  40.9073202  39.0292334  64.2780103
  41.0190457  38.0755337  63.9321559  39.7232633  39.7323205  63.7983741
  39.5530175  40.6145453  64.4152280  39.9606651  40.1930071  62.3384021
  40.5584374  39.4392713  61.8252815  38.6690039  40.3750182  61.5316218
  37.9853241  41.0490447  62.0476297  38.8937070  40.7871838  60.5483955
  38.1975552  39.4014675  61.3982943  40.7269573  41.5226121  62.3107155
  41.6236874  41.4609054  62.9265998  41.0173427  41.7574798  61.2867303
  40.0940086  42.3225125  62.6932051  38.5139892  38.8023557  63.9838316
  38.6481934  37.5834411  63.9008532  37.3363323  39.3917457  64.2363962
  37.3030219  40.4112081  64.2671993  36.1050646  38.6957994  64.5950289
  36.2713642  37.6213602  64.5246099  35.7330128  39.0198340  66.0505216
  35.5033360  40.0832469  66.1169705  34.8229062  38.4788642  66.3091407
  36.7959660  38.6843246  67.0810540  36.8238031  37.4072129  67.6735813
  36.0968183  36.6610995  67.3897259  37.7918466  37.0968152  68.6432158
  37.8029733  36.1160551  69.0963104  38.7473469  38.0681058  69.0236628
  39.6909783  37.7702928  69.9641824  40.2985895  38.5171083  70.1454783
  38.7210524  39.3493917  68.4246396  39.4476867  40.0968750  68.7085223
  37.7450851  39.6547265  67.4608001  37.7282678  40.6375827  67.0126272
  34.9480921  39.0543601  63.6550450  34.9827933  40.0635500  62.9498461
  33.9054983  38.2136267  63.7008122  33.9757413  37.4031816  64.3157217
  32.6299838  38.3834595  63.0164287  32.4707241  39.4444329  62.8272440
  32.6716151  37.6279578  61.6792043  33.5500816  37.9557608  61.1243019
  32.7913599  36.5658482  61.8942982  31.4344039  37.8263654  60.7853588
  30.5322083  37.6815049  61.3799852  31.4149619  39.2338750  60.1679327
  32.3287903  39.4038462  59.5982088  30.5636495  39.3346058  59.4956981
  31.3363330  39.9895118  60.9501101  31.4366886  36.7820515  59.6617681
  31.5338447  35.7794992  60.0783382  30.4952363  36.8309579  59.1140166
  32.2603229  36.9671013  58.9724003  31.5389273  37.8635790  63.9597764
  31.6601513  36.7554863  64.4865053  30.5072921  38.6846188  64.2071394
  30.4437565  39.5570369  63.6822929  29.7395963  38.6189815  65.4471265
  29.8403094  37.6215269  65.8733590  30.3596203  39.6192651  66.4395825
  31.4224885  39.3993707  66.5395950  30.2637250  40.6248829  66.0319013
  29.7158390  39.5990252  67.8349989  28.6612029  39.8637085  67.7544847
  29.7809009  38.5892118  68.2405131  30.3792554  40.5667509  68.8203784
  31.3121106  41.2954190  68.4833384  29.8867781  40.5773406  70.0618642
  30.2821793  41.2047815  70.7613903  29.1114094  39.9623268  70.3076699
  28.2495092  38.8968968  65.2295274  27.8809777  39.8655731  64.5672586
  27.4126954  38.0656967  65.8637041  27.8171274  37.2899971  66.3881789
  25.9631716  38.2027355  65.9462224  25.6701576  39.1682391  65.5335354
  25.2624421  37.1030471  65.1325827  25.4125484  36.1509048  65.6409194
  24.1906553  37.3034459  65.1270710  25.7249149  36.9342124  63.7171652
  25.0845538  37.4912968  62.5617516  24.1882480  38.0930460  62.5827220
  25.8320786  37.1331496  61.3379145  25.5589851  37.4265287  60.4004506
  27.0075509  36.3147913  61.7037226  28.0346750  35.7319135  60.9500657
  28.0625035  35.8669580  59.8791738  29.0210510  34.9661580  61.5968036
  29.7986502  34.4963470  61.0140334  29.0061251  34.8030661  62.9952621
  29.7750433  34.2107023  63.4687099  28.0067343  35.3958882  63.7891431
  28.0259589  35.2575618  64.8595552  26.9757767  36.1584969  63.2041513
  25.5313478  38.1461931  67.4154437  26.1460953  37.4471503  68.2221615
  24.4521064  38.8679917  67.7455220  23.9944161  39.4223232  67.0221208
  23.8220306  38.8585794  69.0666355  24.5184344  38.4397199  69.7933813
  23.5289540  40.3053443  69.4867560  24.4539868  40.8812203  69.4631684
  23.1423996  40.3087665  70.5063275  22.5814308  40.9193949  68.6358391
  22.4308479  41.8360699  68.9486741  22.5468644  38.0012556  69.0836130
  22.1351150  37.5512003  70.1527873  21.9406024  37.7710076  67.9083543
  22.3460235  38.1762545  67.0648926  20.7359427  36.9787389  67.7274084
  20.7311388  36.1651341  68.4531646  19.5021173  37.8606081  67.9678472
  19.4955192  38.1988943  69.0043394  19.5418357  38.7306631  67.3120579
  18.3111713  37.1486286  67.7072045  17.5503874  37.7434794  67.8727682
  20.7693121  36.3934128  66.3166924  20.6282670  37.1179679  65.3295854
  20.9761758  35.0731837  66.2428232  21.0818207  34.5413220  67.1067347
  21.1135325  34.3375041  64.9934095  21.7122927  34.9379637  64.3094501
  21.8584085  33.0162044  65.2502828  21.3867102  32.5165664  66.0963233
  21.7584583  32.3625612  64.3837861  23.3606292  33.2333921  65.5429133
  23.4864375  34.1152092  66.1714647  23.9295766  32.0378065  66.3175589
  23.8222715  31.1210668  65.7374642  24.9877774  32.2023356  66.5190937
  23.4056348  31.9213499  67.2661109  24.1680588  33.4642062  64.2539381
  23.8246318  34.3689414  63.7523594  25.2238565  33.5879143  64.4948666
  24.0548109  32.6172336  63.5767133  19.7506513  34.1070737  64.3335704
  18.7095341  34.0838791  64.9886299  19.7961470  33.9267982  63.0108308
  20.7061184  33.9796623  62.5533656  18.6632574  33.6242978  62.1433122
  17.7507458  33.5200179  62.7304692  18.4782421  34.7694777  61.1344929
  19.4323374  34.9482669  60.6392661  17.7624690  34.4665377  60.3692856
  17.9614373  36.0667200  61.7893381  16.8736399  36.0135791  61.8458609
  18.3412759  36.1662702  62.8062130  18.3640842  37.3191965  60.9997964
  18.1702504  37.1637320  59.9383591  17.7694298  38.1646710  61.3453871
  19.8469307  37.6349658  61.2254022  20.0025010  37.8720744  62.2777227
  20.4424687  36.7579557  60.9716741  20.3003569  38.7675074  60.4024076
  20.1462892  38.5502931  59.3967878  19.7621194  39.6189392  60.6605417
  21.3130356  38.9341961  60.5705046  18.9430849  32.2981977  61.4325829
  20.0981407  31.8940466  61.3021525  17.8899031  31.6274101  60.9469441
  16.9511321  32.0059052  61.0754566  18.0191220  30.3728334  60.2083862
  18.5683400  29.6665440  60.8304736  16.6202310  29.7993071  59.9647027
  16.0390244  30.4813320  59.3435957  16.7019169  28.8367089  59.4599035
  16.1097637  29.6555730  60.9164756  18.7798701  30.5443007  58.8803495
  19.3519891  29.5726458  58.3862844  18.8118986  31.7694981  58.3279469
  18.3167876  32.5262565  58.7985759  19.5499618  32.1269739  57.1189784
  19.4787025  31.2941043  56.4196842  18.8669694  33.3383377  56.4694799
  17.8169049  33.1060756  56.2911627  19.3421394  33.5461773  55.5109555
  18.9556467  34.4901785  57.2848988  18.5075599  35.2300865  56.8237345
  21.0432300  32.4009652  57.3768639  21.8137267  32.4281279  56.4183974
  21.4650094  32.5741648  58.6433018  20.7799851  32.5495672  59.3981856
  22.8733238  32.7114495  59.0290082  23.3469367  33.3605022  58.2928293
  23.0128259  33.4097077  60.3990942  22.5897143  32.7648633  61.1695209
  24.0732726  33.5320973  60.6193431  22.3633667  34.7978183  60.5056943
  21.9577840  35.3608796  59.4637550  22.3096422  35.2948833  61.6514998
  23.6348206  31.3703709  58.9898587  24.8098932  31.3322402  59.3587822
  22.9940408  30.2865149  58.5177543  22.0115354  30.3768413  58.2584279
  23.6546930  29.0439064  58.1404628  24.3042956  28.7208553  58.9535302
  22.6007174  27.9494317  57.8782287  21.9129651  28.2961980  57.1070564
  23.2357124  26.6342369  57.4070973  24.0013531  26.3101723  58.1123679
  22.4693048  25.8637442  57.3275909  23.6932990  26.7701076  56.4273996
  21.8561690  27.6954745  59.0478040  21.0329009  28.2257254  59.0152350
  24.4909059  29.3193445  56.8866902  23.9346270  29.5430561  55.8093458
  25.8213597  29.3178214  57.0472498  26.2026884  29.1319111  57.9744859
  26.7836667  29.5554218  55.9775277  26.5257983  28.9334601  55.1203669
  26.7400664  31.0295073  55.5555549  26.8873948  31.6667082  56.4267394
  27.5312858  31.2302818  54.8331870  25.7808496  31.2699368  55.0964844
  28.2045306  29.2126966  56.4338458  28.5338189  29.3091461  57.6166847
  29.0581231  28.8774470  55.4594288  28.7000715  28.7982263  54.5080524
  30.5043793  28.8451781  55.6091035  30.7537427  28.4057180  56.5754501
  31.0906336  27.9587735  54.4987474  30.6332682  26.9705823  54.5482458
  30.8457213  28.3950367  53.5301720  32.6099393  27.7946867  54.5813711
  33.0920636  28.7725111  54.6006734  32.9268074  27.2843164  53.6719286
  33.1850167  26.8207539  55.9979158  34.5145898  25.8794305  55.2079767
  35.2367334  26.5643358  54.7646051  35.0118670  25.2595918  55.9536418
  34.0965533  25.2426887  54.4281316  31.0344023  30.2830483  55.5406926
  30.7799203  30.9857002  54.5626045  31.7715810  30.7065367  56.5759514
  31.9522612  30.0621508  57.3459641  32.3224373  32.0510233  56.6987902
  31.9462420  32.6797181  55.8910465  31.8807742  32.6884084  58.0212163
  32.1405730  32.0216007  58.8441015  32.4373710  33.6149688  58.1622718
  30.4021209  33.0154398  58.0866683  29.9176784  34.1750597  57.4543019
  30.5988858  34.8185152  56.9168445  28.5525415  34.4975930  57.5178037
  28.1841716  35.3883450  57.0313354  27.6566215  33.6558439  58.2155270
  26.3291178  33.9661998  58.2742905  25.7786971  33.2273755  58.6094125
  28.1454630  32.4900372  58.8485031  27.4660601  31.8427226  59.3829855
  29.5123935  32.1717616  58.7775411  29.8810717  31.2733179  59.2509809
  33.8431966  31.9945805  56.6003099  34.4997968  31.4362600  57.4767598
  34.3822243  32.6084265  55.5400702  33.7584416  33.0449016  54.8617484
  35.8108110  32.7640141  55.3042535  36.3617705  32.0431865  55.9089453
  36.1332076  32.4999284  53.8296169  35.6016577  33.2252144  53.2137719
  37.2005051  32.6713965  53.6898569  35.8159183  31.1021425  53.3357435
  36.7000745  30.0479175  53.6281293  37.5829145  30.2371700  54.2206350
  36.4399987  28.7527115  53.1538760  37.1226996  27.9482155  53.3843249
  35.2863307  28.5059112  52.3749450  35.0361187  27.2481335  51.9075347
  34.2102633  27.1925617  51.3829056  34.3943601  29.5660940  52.0862255
  33.5076758  29.3837927  51.4985052  34.6597609  30.8588648  52.5678757
  33.9767778  31.6646446  52.3426491  36.2671717  34.1774338  55.6635469
  35.5372455  35.1371230  55.4280124  37.5115006  34.2956968  56.1438733
  38.0296305  33.4519369  56.3415689  38.2873721  35.5315846  56.1064234
  37.6225015  36.3666955  55.8874123  38.9257666  35.7998484  57.4716883
  38.1405400  35.8598691  58.2254401  39.4184539  36.7721212  57.4289695
  40.1495300  34.5765489  58.0068615  39.3365904  35.4521960  54.9883444
  39.6521650  34.3666568  54.4974937  39.8726224  36.6142282  54.5886235
  39.5727389  37.4775021  55.0415142  40.8411719  36.7362660  53.5001578
  41.5056166  35.8728818  53.5206307  40.0895630  36.7377840  52.1629863
  39.4293481  37.6036980  52.1065035  40.8025617  36.7730947  51.3395776
  39.4971390  35.8281704  52.0669555  41.6924424  38.0036712  53.6551181
  41.2922889  38.9387440  54.3463192  42.8532833  38.0403457  52.9815779
  43.1217363  37.2287594  52.4254325  43.7526006  39.1948468  52.9349987
  43.2001219  40.0802254  53.2483578  44.9470764  38.9981476  53.8904540
  44.6301187  38.4395979  54.7706375  45.7074584  38.4071506  53.3798193
  45.5544633  40.3302135  54.3732691  45.4769917  41.0959494  53.6012169
  44.9897065  40.6802380  55.2374969  47.0292708  40.1857016  54.7705653
  47.1790954  39.2482566  55.3070607  47.2994734  41.0141582  55.4248253
  47.8896370  40.2346184  53.5812498  47.4186439  40.4564470  52.7042946
  49.2201712  40.0546171  53.5407758  49.9247101  39.7567524  54.6378513
  49.4516680  39.6652640  55.5364853  50.9353898  39.6325429  54.5780553
  49.8617047  40.1792770  52.3715659  49.3385235  40.4024631  51.5257324
  50.8721813  40.0481483  52.3266724  44.2511040  39.4130165  51.5012660
  44.4387638  38.4510257  50.7513890  44.5118726  40.6831120  51.1564210
  44.3205500  41.4177814  51.8369395  45.1629504  41.0999817  49.9164700
  44.5188449  40.8534562  49.0721416  45.4217603  42.6157225  49.9314479
  46.1273382  42.8335614  50.7333002  45.8908303  42.8917907  48.9876086
  44.1790312  43.4953568  50.1330830  43.5467396  43.4256805  49.2480263
  43.6107437  43.1480605  50.9961981  44.5687701  44.9577562  50.3662474
  44.2275052  45.5324843  51.3962299  45.3148298  45.5563562  49.4321993
  45.6081295  46.5253540  49.5581662  45.5901504  45.0434128  48.5946746
  46.5118912  40.3910559  49.7655468  47.1504447  40.0571541  50.7614479
  46.9714171  40.1909714  48.5250114  46.4214869  40.4926329  47.7204829
  48.2630468  39.5605118  48.2798943  48.3074383  38.6588547  48.8905521
  48.3387754  39.1390600  46.8093544  47.3474089  38.8158506  46.4901645
  48.6022648  40.0076626  46.2054630  49.2780303  38.0216924  46.4718654
  50.2504980  37.4144476  47.3381595  50.4374435  37.6900089  48.3656810
  50.9595968  36.3272963  46.6322969  51.6877098  35.7538859  47.0594337
  50.4181810  36.1992290  45.2650015  50.7034562  35.3318960  44.2054971
  51.4568456  34.5660518  44.3197772  50.0001207  35.4643440  42.9990239
  50.2309611  34.8083909  42.1728034  48.9915200  36.4313058  42.8502338
  48.4446935  36.4844039  41.9202756  48.6697505  37.3181552  43.8905216
  47.8838173  38.0455571  43.7488903  49.3545846  37.2608702  45.1173474
  49.4212446  40.4919865  48.6816589  50.4370952  40.0211873  49.1925693
  49.2443561  41.8096729  48.4986916  48.3749032  42.1257646  48.0695323
  50.1649018  42.8532672  48.9416234  50.5075929  42.6186235  49.9499840
  51.3902650  42.8874639  48.0119490  51.8461308  41.8991327  47.9610983
  52.1277693  43.5843640  48.4093842  51.0240246  43.2984755  46.7161553
  51.7193261  43.0070368  46.0900679  49.4500750  44.2167842  48.9668649
  48.2512483  44.3132871  48.6973919  50.2099925  45.2804646  49.2701789
  51.1827434  45.1321188  49.4949859  49.7569863  46.6698234  49.1988587
  48.8141099  46.7484551  49.7420917  50.7900695  47.5678641  49.8917994
  51.7161162  47.5571205  49.3158409  50.4102621  48.5867716  49.8976920
  51.1013165  47.1789925  51.3120703  50.1572422  47.2942760  52.4917310
  50.8943795  46.8182663  53.6420198  50.5006136  46.7559588  54.6436575
  52.2329084  46.4157249  53.2587732  52.9424710  46.0447783  53.8748791
  52.3691601  46.6397031  51.7913952  53.2469815  46.4440303  51.1941416
  49.5303794  47.1690871  47.7583237  49.0469568  48.2891329  47.5863092
  49.8856012  46.3662970  46.7392012  50.2617802  45.4434476  46.9584323
  49.8930457  46.7518455  45.3279723  49.4166028  47.7282973  45.2345266
  51.3413872  46.9001880  44.8301780  51.6997820  45.9230661  44.5039879
  51.3301007  47.5469775  43.9530720  52.3415474  47.4536574  45.8331457
  52.4226769  48.8392430  46.0685125  51.7804502  49.5193633  45.5288299
  53.3341435  49.3426737  47.0150304  53.3917378  50.4066021  47.1905163
  54.1706061  48.4538909  47.7344608  55.0507477  48.9314287  48.6622892
  54.7364029  49.7481693  49.1032418  54.0923009  47.0640963  47.4901325
  54.7280944  46.3800974  48.0319528  53.1783809  46.5702543  46.5438058
  53.1162991  45.5058492  46.3712583  49.1027433  45.7723192  44.4412726
  48.8683028  46.0794899  43.2713829  48.6737689  44.6243782  44.9955481
  48.9287059  44.4337557  45.9651744  47.7572926  43.6722590  44.3739049
  47.3172929  44.1270866  43.4857736  48.4980784  42.3967992  43.9264892
  49.1337218  42.0431876  44.7384635  47.5434710  41.2641940  43.5198736
  46.8458962  41.6162506  42.7600825  48.1186446  40.4287020  43.1192661
  46.9834165  40.9094840  44.3844901  49.3046605  42.7021196  42.8075760
  50.1944903  42.9599278  43.1268232  46.6346233  43.4117658  45.3760560
  46.8442492  42.8107167  46.4311038  45.4457658  43.9096659  45.0205136
  45.3709076  44.3663522  44.1114487  44.2804463  44.0212598  45.8892548
  44.6309615  44.1767508  46.9095590  43.4883606  45.2710014  45.4666567
  42.9892531  45.0680000  44.5197016  42.7199821  45.4712627  46.2130787
  44.3690765  46.5018647  45.3057062  44.7170830  47.2721895  46.4324769
  44.2845836  47.0459804  47.3953339  45.6531445  48.3148146  46.3173439
  45.9305664  48.8867232  47.1897805  46.2489401  48.5944008  45.0656421
  47.1872319  49.5797641  44.9585783  46.8436747  50.3903458  44.5276262
  45.8744718  47.8430846  43.9274068  46.3203042  48.0529536  42.9666064
  44.9321390  46.8081991  44.0498727  44.6742797  46.2193023  43.1820950
  43.4116125  42.7568979  45.8689358  42.5642654  42.5941635  46.7458956
  43.6407332  41.8573760  44.8977973  44.3592348  42.0616377  44.2024286
  42.9874539  40.5592486  44.7968984  41.9088478  40.7170683  44.7890383
  43.3872803  39.8752930  43.4792549  44.4425059  39.6064191  43.5211933
  42.8103850  38.9576094  43.3647921  43.1466012  40.7702459  42.2600905
  41.9674300  41.1212828  42.0353853  44.1426010  41.0898470  41.5743459
  43.3599701  39.6852826  45.9961999  44.5255300  39.6375731  46.3939636
  42.3600429  38.9847449  46.5515264  41.4177127  39.0731280  46.1728720
  42.5564633  38.0487965  47.6477822  43.1493000  38.5391484  48.4200189
  41.2068643  37.6423199  48.2630059  40.5781406  37.1886523  47.4970456
  41.3957748  36.8762893  49.0153030  40.4468546  38.7755894  48.9316101
  40.9621440  39.3453302  50.1094536  41.8861829  38.9690798  50.5216923
  40.2798142  40.3789541  50.7678795  40.6876683  40.8025208  51.6738741
  39.0558278  40.8529595  50.2445485  38.3911508  41.8564534  50.8831865
  38.4157033  42.7047549  50.3916250  38.5271694  40.2776870  49.0627465
  37.5878902  40.6293675  48.6620429  39.2254940  39.2458999  48.4076059
  38.8172639  38.8119126  47.5068334  43.3214772  36.8283370  47.1326246
  42.8463893  36.1295987  46.2402780  44.4986156  36.5783840  47.7170685
  44.8286056  37.2163450  48.4409196  45.3159754  35.3952643  47.4655578
  44.8897030  34.8119027  46.6487841  46.7240479  35.8360422  47.0520597
  46.6578524  36.4019353  46.1225538  47.1175937  36.5069851  47.8160462
  47.7048969  34.6928782  46.8579669  47.6915888  33.9371307  45.6702571
  46.9758307  34.1615172  44.8926125  48.6059042  32.8862606  45.4854970
  48.5895737  32.3141400  44.5690122  49.5438221  32.5825969  46.4997195
  50.4350759  31.5650616  46.3242843  51.1730346  31.5884419  46.9694574
  49.5500122  33.3341293  47.6976551  50.2608957  33.1069623  48.4789751
  48.6298801  34.3815432  47.8712698  48.6363824  34.9563057  48.7854250
  45.3623863  34.5128038  48.7140442  45.3706451  33.2872952  48.5904544
  45.3709437  35.1388937  49.8996682  45.3719757  36.1586792  49.9155887
  45.2951458  34.4639169  51.1830337  45.7384878  33.4733800  51.0820702
  46.1134547  35.2298760  52.2296387  45.6612917  36.2090339  52.3853900
  46.0731374  34.6882465  53.1749973  47.5671609  35.3967140  51.8250546
  48.4035810  34.2647018  51.7446892  48.0219717  33.2887156  52.0078323
  49.7305793  34.3940231  51.3028412  50.3624558  33.5203925  51.2361802
  50.2355045  35.6676301  50.9492658  51.5243420  35.7971716  50.5192797
  51.7614846  36.7221973  50.2991529  49.3989069  36.8045137  51.0393389
  49.7767291  37.7796759  50.7689172  48.0678444  36.6648871  51.4699049
  47.4275359  37.5330320  51.5204164  43.8339237  34.2986769  51.5940953
  43.0159940  35.2005451  51.4084215  43.5386146  33.1262543  52.1623793
  44.2910077  32.4477361  52.2777344  42.2219295  32.7001222  52.6113011
  41.6343334  33.5695493  52.9079177  41.4861267  31.9569134  51.4823724
  42.1297661  31.1656422  51.0971905  40.6116975  31.4719587  51.9158498
  40.9963369  32.7773943  50.3256883  41.7672025  33.1348626  49.1719194
  42.7959536  32.8502275  49.0054743  40.9529207  33.9416213  48.2375563
  41.2989599  34.3012081  47.3477270  39.5944415  34.1114997  48.7935336
  38.4403100  34.7549671  48.3196388  38.4510551  35.2614622  47.3656167
  37.2658845  34.7237823  49.0927748  36.3696757  35.2019079  48.7245920
  37.2322523  34.0604297  50.3342007  36.3139001  34.0441132  50.9015251
  38.3688636  33.4030903  50.8396645  38.3163273  32.8867630  51.7871428
  39.5798587  33.3943375  50.1223646  42.4007537  31.7757617  53.8159685
  43.3082562  30.9402478  53.8367913  41.4950465  31.8939025  54.7953649
  40.7749676  32.6127442  54.7199071  41.3561118  30.9244160  55.8698672
  42.3412849  30.6657522  56.2584198  40.7773376  31.3668273  56.6803717
  40.6599043  29.6545778  55.3734650  40.0984487  29.6284237  54.2762642
  40.6997433  28.5964303  56.1954496  41.1859067  28.6796662  57.0882323
  40.0414132  27.3219277  55.9065578  40.2179857  27.1092412  54.8525902
  40.7106379  26.1815003  56.7027447  41.7941293  26.2889290  56.6508353
  40.4645985  25.2520302  56.1891310  40.2802509  26.0041363  58.1722551
  39.1943422  25.9281683  58.2262575  40.6757106  25.0500305  58.5223804
  40.7586002  27.0815958  59.1511034  41.6991781  27.8304497  58.8893688
  40.1141897  27.1365508  60.3185147  40.3882011  27.8234044  61.0206193
  39.3431710  26.4953589  60.5051192  38.5138639  27.3782522  56.1069541
  37.8306330  26.3982850  55.8111423  37.9861094  28.5132520  56.5935184
  38.6167774  29.2849156  56.8130368  36.5720623  28.7503940  56.8339188
  36.3812297  29.8184541  56.7263057  35.9775168  28.2344239  56.0797594
  36.1219978  28.3031180  58.2241433  36.8751694  27.6814848  58.9750804
  34.8618098  28.6321537  58.5395031  34.3156021  29.1572049  57.8558553
  34.1738974  28.2644501  59.7699727  34.6238071  27.3609991  60.1822050
  34.2828584  29.3927997  60.8157277  33.8679083  30.3104098  60.3982661
  33.5135515  29.0390760  62.0946587  33.8081168  28.0475879  62.4391373
  33.7346693  29.7700113  62.8728756  32.4401306  29.0485360  61.9052538
  35.6305470  29.6336954  61.1583261  35.9311927  28.9197438  61.7575643
  32.7186348  27.9738373  59.4054415  31.9675798  28.8907220  59.0684164
  32.3373818  26.6916401  59.4700509  33.0117084  25.9845246  59.7617035
  31.0054947  26.2347150  59.1076887  30.6736161  26.8101693  58.2436204
  31.0668799  24.7517865  58.6998286  31.7745952  24.6404416  57.8779093
  31.4454237  24.1755315  59.5438291  29.7029991  24.1683283  58.2684176
  28.9726124  24.3299224  59.0618233  29.1750212  24.8239648  56.9807258
  29.9076340  24.7214764  56.1805704  28.2450812  24.3431414  56.6773670
  28.9716058  25.8810994  57.1499020  29.8379393  22.6526819  58.0655946
  30.1657063  22.1843994  58.9938603  28.8734411  22.2297207  57.7852076
  30.5654042  22.4397625  57.2825414  30.0472308  26.4839093  60.2724301
  30.0485292  25.7397981  61.2525785  29.2199418  27.5283630  60.1381350
  29.2884965  28.1021457  59.2972696  28.1324056  27.8377209  61.0566773
  28.3836827  27.4552325  62.0460794  27.9423272  29.3665410  61.1726658
  27.7453990  29.7608971  60.1756244  26.7494055  29.7362090  62.0710695
  26.8770679  29.2994325  63.0619654  26.6770976  30.8196345  62.1646573
  25.8194666  29.3741474  61.6328159  29.2081760  30.0495497  61.7240494
  30.0634782  29.8534601  61.0783839  29.0571639  31.1283095  61.7739351
  29.4337926  29.6770922  62.7231944  26.8747095  27.1155151  60.5620926
  26.5815806  27.1264285  59.3647733  26.1351568  26.5075501  61.5001349
  26.4402155  26.5508837  62.4729794  24.9240849  25.7447253  61.2246695
  24.5363281  26.0263791  60.2459761  25.2340536  24.2352772  61.1996319
  25.6747520  23.9501238  62.1544729  23.9716129  23.3889626  60.9740834
  23.4689921  23.7056258  60.0608086  24.2450360  22.3378443  60.8889770
  23.2883666  23.4981461  61.8156649  26.1611984  23.9395951  60.1731239
  26.3389006  22.9759624  60.1836981  23.8728417  26.0994997  62.2716881
  24.0919915  25.8995910  63.4676174  22.7295778  26.6071182  61.7940523
  22.6331758  26.7324774  60.7864216  21.5887473  26.9938850  62.6131332
  21.8942405  26.9563037  63.6589336  21.1455213  28.4477607  62.3238888
  20.7038088  28.4808793  61.3283115  20.0499667  28.8739759  63.3199298
  20.3926818  28.7397220  64.3463154  19.7888566  29.9220093  63.1684419
  19.1535535  28.2724130  63.1683173  22.3279432  29.4480824  62.3293628
  23.0070674  29.2125681  61.5099964  21.9466999  30.4515404  62.1396378
  23.1374920  29.4949715  63.6298093  23.6024844  28.5302292  63.8312030
  23.9265562  30.2398251  63.5284199  22.4903044  29.7675663  64.4638077
  20.4841786  25.9553498  62.4110082  20.1252422  25.6416107  61.2742367
  19.9753044  25.4160199  63.5259846  20.3103898  25.7538769  64.4284348
  19.1130235  24.2422550  63.5494290  18.5109771  24.2209512  62.6401374
  19.9942927  22.9844577  63.5797690  20.6137072  22.9542193  62.6827783
  20.6443162  23.0158011  64.4547182  19.2074465  21.8140179  63.6355793
  19.8065392  21.0383903  63.6518196  18.1720638  24.3111201  64.7538814
  18.6898757  24.4195589  65.8872824  16.9448943  24.2507281  64.5204872
  62.5219070  39.5045152  28.0643547  63.1088440  38.7388040  28.4526232
  62.6883565  39.5842799  27.0413522  61.5178166  39.2946054  28.2338316
  62.8743974  40.7781304  28.7204826  62.2591133  41.5504779  28.2580090
  62.5344409  40.7866388  30.2296138  62.9930325  41.6780101  30.6583804
  61.0112802  40.9370823  30.3791538  60.5033172  40.0342292  30.0391996
  60.7518891  41.1222379  31.4216257  60.6652985  41.7810074  29.7824720
  63.0488623  39.5500524  31.0062211  64.0893908  39.3571709  30.7460499
  62.4675546  38.6717943  30.7250004  62.9870618  39.7170412  32.5299174
  61.9536476  39.8073383  32.8639452  63.4272971  38.8398109  33.0041165
  63.5492058  40.6016897  32.8305523  64.3296503  41.1534241  28.4255881
  65.2628681  40.4804573  28.8622416  64.4983716  42.2411698  27.6604505
  63.6693228  42.7371257  27.3330673  65.7920350  42.7821444  27.2341381
  66.5532611  42.4807561  27.9537018  66.1893753  42.2267094  25.8460867
  67.1460351  42.6732385  25.5758594  66.3750584  40.7031348  25.8133999
  65.4222870  40.1963424  25.9705467  66.7740668  40.4069851  24.8432903
  67.0802322  40.4009132  26.5877765  65.2465870  42.6030344  24.8596961
  65.5348528  42.2340369  23.9985923  65.7722164  44.3210514  27.1982982
  66.8363293  44.9351129  27.2639887  64.5815987  44.9352429  27.1022615
  63.7396432  44.3616074  27.0543428  64.3884457  46.3817276  27.0610067
  65.1264980  46.8053239  26.3803725  62.9812777  46.6729962  26.5052922
  62.7487119  45.9233558  25.7494374  62.2383404  46.5729927  27.2966458
  62.8462736  48.0538358  25.8523680  63.3283296  49.0581381  26.3737469
  62.1811979  48.1082272  24.6947248  62.0623465  49.0013368  24.2163759
  61.7909366  47.2564639  24.2913187  64.5768466  46.9735642  28.4646835
  64.1344735  46.3794502  29.4460212  65.2054881  48.1539841  28.5510586
  65.5422110  48.5944698  27.6948384  65.4051965  48.8942249  29.7963141
  65.8504109  48.2204648  30.5279099  66.3632478  50.0742320  29.5536207
  66.0092030  50.6201314  28.6791517  66.3191187  50.7556014  30.4026421
  67.8319334  49.6513356  29.3352192  67.8695831  48.8081948  28.6447193
  68.6164488  50.8114658  28.7044844  68.5833207  51.6865251  29.3532977
  69.6545057  50.5172722  28.5510407  68.1835755  51.0667387  27.7376884
  68.5012792  49.2370401  30.6577771  67.9984110  48.3677104  31.0821241
  69.5441984  48.9767271  30.4784594  68.4591121  50.0580881  31.3731869
  64.0757209  49.4099820  30.3659185  63.1435575  49.7069308  29.6159946
  64.0161206  49.5426101  31.7005659  64.8162218  49.2785061  32.2571952
  62.8722566  50.1155737  32.4053508  61.9742399  49.7050693  31.9504759
  62.8871759  49.7008812  33.8810582  63.8171053  50.0480763  34.3325402
  62.0654797  50.2069311  34.3870483  62.7232109  47.9252395  34.2052837
  62.8543071  51.6514768  32.2878195  63.9204943  52.2572372  32.1739416
  61.6657397  52.2911101  32.3334673  60.2987048  51.5993341  32.3149331
  60.1121485  51.0990325  33.2652068  60.2611892  50.8796584  31.4973406
  59.1874787  52.7268903  32.0579281  58.6315221  52.8947737  32.9802352
  58.5071922  52.4366531  31.2574315  59.9903742  54.0582585  31.6790676
  59.5320388  54.9410008  32.1245446  59.9894357  54.1614089  30.5937805
  61.5092549  53.8087298  32.1606669  62.1843881  54.1590987  31.3795492
  61.8412387  54.5486784  33.4703981  60.9436638  55.0123574  34.1759129
  63.1397009  54.6687317  33.7866166  63.8326174  54.2265983  33.1821254
  63.6470913  55.5811468  34.8116272  62.9140242  55.6608267  35.6148755
  64.9584467  55.0354407  35.4023054  65.6822145  54.9315709  34.5945436
  65.3534100  55.7789962  36.0941365  64.8613995  53.7179747  36.1600007
  63.8782392  53.5356506  37.1554552  63.1658910  54.3178208  37.3716097
  63.8256147  52.3373575  37.8883626  63.0710186  52.2028454  38.6498461
  64.7603200  51.3170829  37.6389715  64.7226341  50.4010471  38.2104303
  65.7468284  51.4949373  36.6543711  66.4709255  50.7151501  36.4694781
  65.7973239  52.6920514  35.9166598  66.5678633  52.8230179  35.1714625
  63.8687380  56.9917644  34.2395949  63.8196587  57.9613592  34.9950928
  64.0755733  57.1141007  32.9176331  64.1025006  56.2687370  32.3475454
  64.2148599  58.3851760  32.2094327  64.8791206  59.0350708  32.7797173
  64.6726817  58.1880054  31.2403832  62.8842821  59.1179694  31.9845712
  62.8564836  60.0816953  31.2197670  61.7963647  58.6575341  32.6227986
  61.9056476  57.8526714  33.2390204  60.4409212  59.1885484  32.4963643
  60.4741873  60.1222198  31.9356503  59.5662463  58.1904729  31.7136415
  59.4741694  57.2720534  32.2925124  58.5730352  58.6227221  31.5962135
  60.1295625  57.8594364  30.3176964  60.3214223  58.7943139  29.7911085
  61.0746247  57.3274392  30.4264043  59.2065556  57.0004163  29.4462855
  59.5289960  56.8827672  28.2435649  58.2090389  56.4623639  29.9748211
  59.8239613  59.4989973  33.8703436  58.7657685  60.1266497  33.9198556
  60.4768166  59.0776610  34.9681694  61.3469791  58.5602799  34.8471114
  60.0581655  59.3329506  36.3444054  59.0491589  59.7449046  36.3465792
  60.0276044  58.0090559  37.1426996  61.0102070  57.5403270  37.0862263
  59.7026194  58.2599192  38.6248509  58.7415929  58.7647859  38.7201382
  59.6622810  57.3089610  39.1563048  60.4796188  58.8700379  39.0851998
  58.9912965  57.0252586  36.5721534  59.2324984  56.7754008  35.5390504
  58.9955908  56.1036745  37.1550961  57.9954190  57.4661559  36.6092831
  60.9912828  60.3745613  36.9750125  60.5109324  61.3763236  37.5028277
  62.3121672  60.1401281  36.9045044  62.6380664  59.2886926  36.4480032
  63.3335016  61.0331393  37.4425591  63.0099672  61.3849025  38.4226087
  64.6474564  60.2611782  37.6244490  64.9105908  59.7623459  36.6916491
  65.4404106  60.9781422  37.8368876  64.6188668  59.2444134  38.7515794
  64.2035577  57.9177243  38.5235018  63.8960848  57.6024595  37.5379063
  64.1822798  56.9918087  39.5815890  63.8631043  55.9756008  39.4043615
  64.5727598  57.3901329  40.8718022  64.5482902  56.6799793  41.6853827
  64.9821065  58.7144774  41.1043467  65.2711738  59.0256177  42.0972378
  65.0054086  59.6379845  40.0465780  65.3209021  60.6545635  40.2311747
  63.5483404  62.2565358  36.5435484  63.7818594  63.3430564  37.0747505
  63.4426964  62.0896040  35.2116575  63.2449876  61.1570954  34.8482735
  63.5383656  63.1738377  34.2343312  63.9275380  64.0492741  34.7546022
  64.5199362  62.8597785  33.1436663  64.2239361  61.9361765  32.6465904
  64.4899991  63.6496539  32.3933340  65.9416077  62.7159465  33.6671770
  66.3983866  63.5338490  34.4624119  66.6421174  61.6718353  33.2189261
  67.6000072  61.5265973  33.5365689  66.2192745  61.0190675  32.5588018
  62.1523626  63.5587480  33.6839326  62.0216350  63.9122496  32.5097913
  61.1154811  63.4962144  34.5357826  61.2800759  63.1761934  35.4903993
  59.7777883  63.9843704  34.2236117  59.4643107  63.5500518  33.2738511
  58.7919513  63.5273814  35.3034823  59.0653067  63.9592019  36.2664329
  57.7854832  63.8532830  35.0406740  58.8038968  62.4404211  35.3815625
  59.7776328  65.5132104  34.1028424  60.4674614  66.2024551  34.8584290
  58.9777534  66.0318407  33.1587038  58.4318461  65.3971455  32.5759523
  58.8339143  67.4633240  32.8915285  59.8289988  67.8946762  32.7772345
  58.0681467  67.6471957  31.5633391  57.0936443  67.1668937  31.6507577
  57.8474353  69.1195385  31.1894766  58.7986433  69.6520579  31.1865786
  57.3964066  69.1837459  30.1993491  57.1707995  69.5928956  31.9014901
  58.7774937  67.0291913  30.5072092  58.2720525  67.1573129  29.6774695
  58.1242287  68.1828303  34.0517509  58.4099801  69.3540340  34.3010904
  57.2383271  67.4760788  34.7710212  57.0618123  66.5060620  34.5104911
  56.4808348  67.9933940  35.9023423  57.0040699  68.8540877  36.3193571
  55.0852929  68.4407496  35.4295233  55.1732805  68.9929331  34.4933382
  54.4866816  67.5512653  35.2330409  54.3790845  69.3493057  36.4525049
  54.7463103  69.1559885  37.4604581  54.6158985  70.3856608  36.2097804
  52.8547343  69.1747534  36.4471087  52.4891780  69.1337851  35.4213923
  52.4091580  70.0446624  36.9310890  52.4460852  67.9804236  37.2090112
  52.5212772  68.0561003  38.2233312  51.9902394  66.8174225  36.7087203
  51.8484128  66.6139565  35.3901739  52.0909454  67.3534595  34.7312905
  51.4989895  65.7188893  35.0465343  51.6682509  65.8318920  37.5568713
  51.7651156  65.9724138  38.5627415  51.3171215  64.9440157  37.1968189
  56.3651894  66.9036799  36.9714669  56.0142738  65.7622195  36.6641880
  56.6218633  67.2852203  38.2285104  56.9190355  68.2470949  38.3953094
  56.3466126  66.4743731  39.4098375  56.2598323  65.4271702  39.1193237
  57.5008543  66.5809603  40.4183920  57.8829086  67.6017933  40.4381810
  57.0927714  66.3677980  41.4063612  58.6487143  65.6137437  40.1699683
  59.3697936  65.6369494  38.9587643  59.1368539  66.3627497  38.1946367
  60.3983416  64.7067436  38.7281125  60.9410540  64.7196689  37.7941531
  60.7229139  63.7590903  39.7125778  61.5098633  63.0427928  39.5298364
  60.0231434  63.7434032  40.9299789  60.2784065  63.0197308  41.6907686
  58.9855260  64.6633436  41.1563448  58.4456804  64.6343329  42.0917325
  55.0116131  66.9008904  40.0273141  54.6014709  68.0587096  39.9263781
  54.3462057  65.9408420  40.6825141  54.7520709  65.0057108  40.7269456
  53.0739916  66.1397595  41.3650777  52.4431651  66.7798045  40.7481616
  52.3718772  64.7856299  41.5058561  52.9784715  64.1097243  42.1092142
  51.4019027  64.9184771  41.9845106  52.2151019  64.3556951  40.5163817
  53.2527177  66.8049804  42.7352562  54.3531986  66.8631355  43.2859656
  52.1288252  67.2787632  43.2883759  51.2626691  67.2145435  42.7535457
  51.9994608  67.6858654  44.6804602  52.9019652  68.2203932  44.9771768
  50.8163778  68.6514873  44.7764806  50.9660554  69.4803347  44.0835307
  49.8945691  68.1295020  44.5183389  50.7079332  69.1679555  46.0777055
  49.7605113  69.1877615  46.3274341  51.8326693  66.4470467  45.5781995
  51.3202698  65.4226520  45.1259913  52.2755561  66.5322463  46.8425172
  52.6681356  67.4145793  47.1703646  52.3904684  65.3765232  47.7367791
  52.8080343  64.5659641  47.1386540  53.4195286  65.6789117  48.8520505
  54.3356519  66.0185439  48.3701894  52.9520549  66.7878742  49.8072674
  52.0069838  66.5169958  50.2771733  53.6978504  66.9471221  50.5854841
  52.8285808  67.7206655  49.2564894  53.7795912  64.4197244  49.6601467
  54.0422178  63.6053674  48.9850712  54.6288330  64.6232571  50.3135806
  52.9441059  64.1037081  50.2853250  51.0437618  64.8527178  48.2689813
  50.9825375  63.6765433  48.6241192  49.9674284  65.6588263  48.2887720
  50.0503413  66.6285776  47.9836347  48.6363892  65.1593337  48.6446551
  48.7455056  64.5143234  49.5162710  47.7022100  66.3144232  49.0593147
  48.2386991  66.9962691  49.7193909  46.8865966  65.8875199  49.6427412
  47.1000037  67.1260645  47.9285995  47.8513107  68.1437783  47.3142279
  48.8488223  68.3591144  47.6671610  47.3093849  68.8740252  46.2429702
  47.8961658  69.6418660  45.7611718  45.9940326  68.6047629  45.7974559
  45.4597925  69.3223026  44.7665028  44.6493473  68.9150252  44.3948434
  45.2302149  67.5987687  46.4323977  44.2225361  67.3927409  46.1045839
  45.7901643  66.8595774  47.4878710  45.2108421  66.0821078  47.9624822
  48.0516959  64.3179416  47.4957535  47.4636952  63.2688509  47.7517334
  48.2600468  64.7604881  46.2433699  48.7755543  65.6327871  46.1253552
  47.8124134  64.1112609  45.0140428  47.0877170  63.3375233  45.2665629
  47.0988394  65.1506295  44.1405366  47.7870519  65.9539651  43.8758965
  46.7256748  64.6797936  43.2311858  46.2537675  65.5688644  44.6867646
  49.0000439  63.4311484  44.3134526  49.2466701  63.6529557  43.1265916
  49.7594823  62.6341448  45.0798811  49.4811061  62.4953856  46.0510179
  51.0269662  62.0312217  44.6815429  51.7003958  62.8316007  44.3754694
  51.6475577  61.3457950  45.9057346  51.9381215  62.1154766  46.6203513
  52.5603344  60.8417460  45.5895348  50.7831880  60.3446209  46.6196515
  49.8591768  60.6552291  47.6700422  49.6730072  61.6444690  48.0607741
  49.1903648  59.4291555  48.1499454  48.5025522  59.4148330  48.9029187
  49.6859250  58.2696415  47.3812028  49.4090899  56.8988621  47.4435507
  48.6938319  56.5263456  48.1614981  50.0698617  56.0187768  46.5698572
  49.8666719  54.9590871  46.6202230  50.9910135  56.5003755  45.6225241
  51.4809364  55.8038106  44.9587350  51.2962750  57.8694750  45.5332110
  52.0238306  58.2108789  44.8126617  50.6869733  58.8062212  46.3858007
  50.8679187  61.0583465  43.5065863  49.9446274  60.2445113  43.4778927
  51.7957503  61.1528555  42.5440897  52.5377980  61.8443415  42.6487861
  51.8097762  60.3544267  41.3214350  50.7973233  60.3443490  40.9170459
  52.7456847  61.0187469  40.2962809  52.6802600  62.1032280  40.3886409
  53.7763402  60.7343463  40.5088336  52.3788125  60.6601359  38.8549236
  51.2803645  60.9714844  38.3978940  53.2940082  60.0122815  38.1297640
  53.0904213  59.7626549  37.1623711  54.1953063  59.7725732  38.5416763
  52.2552869  58.9130924  41.5968052  52.9293686  58.6504180  42.5884150
  51.9079791  57.9970856  40.6826263  51.3478707  58.3003665  39.8859581
  52.3361742  56.5992978  40.6752105  53.3102101  56.5256959  41.1587948
  51.3392333  55.7354589  41.4774557  51.4335857  55.9977499  42.5315748
  50.3231939  55.9695063  41.1585831  51.5574751  54.2177773  41.3106563
  51.2711416  53.9369461  40.2972497  52.6107687  53.9728402  41.4454133
  50.7155971  53.3778973  42.2787312  49.7012629  53.7752833  42.3207721
  50.6760066  52.3562057  41.9000510  51.2977357  53.3517639  43.6277299
  52.0691829  53.9961074  43.8013266  50.9306571  52.5255079  44.6230968
  49.9178333  51.6559172  44.4843565  49.4002919  51.6118071  43.6064937
  49.6632457  51.0409928  45.2576858  51.5973410  52.5685889  45.7823340
  52.3704906  53.2224888  45.9012061  51.3327997  51.9483617  46.5474288
  52.4882954  56.1313530  39.2215690  51.7212799  56.5416389  38.3481587
  53.4642447  55.2418104  38.9859294  54.0633447  54.9533401  39.7598093
  53.6800649  54.5837641  37.7055877  52.7277840  54.5368095  37.1767943
  54.6586824  55.4024684  36.8448949  54.2346506  56.3936239  36.6865194
  55.6126348  55.5077643  37.3615434  54.8858707  54.7263048  35.4840267
  55.4982573  53.8348849  35.6202145  53.9221684  54.4310701  35.0686904
  55.5796030  55.6587917  34.4874778  54.9798376  56.5605339  34.3616898
  56.5699635  55.9282676  34.8525664  55.7023988  54.9410016  33.1424976
  56.4219476  54.1275834  33.2314098  54.7316137  54.5264636  32.8715724
  56.1327758  55.8628698  32.0816660  56.2855771  56.8101767  32.4813038
  57.0190877  55.5183774  31.6614313  55.3982057  55.9114885  31.3471696
  54.1727466  53.1540140  37.9320221  55.2111848  52.9385784  38.5569729
  53.4292281  52.1917076  37.3679967  52.5827404  52.4589165  36.8659260
  53.7882971  50.7817437  37.3404977  54.1667856  50.5085371  38.3258051
  52.5267434  49.9474696  37.0716337  51.7757067  50.2186768  37.8141911
  52.1346827  50.1924194  36.0844964  52.7729840  48.4334040  37.1561149
  53.4153823  48.1184699  36.3337975  53.2551634  48.1911502  38.1026524
  51.4366344  47.6932815  37.0636143  50.8037190  48.0119842  37.8918369
  50.9440618  47.9589431  36.1278033  51.6112719  46.2340440  37.1041309
  52.4866077  45.8675957  36.7289124  50.6828655  45.3565903  37.5279641
  50.9217115  44.0445640  37.4164671  51.8034734  43.7181352  37.0204606
  50.2210799  43.3714500  37.7275089  49.5175121  45.7626114  38.0550965
  49.3168046  46.7592352  38.1450823  48.8275664  45.0748874  38.3572861
  54.8843828  50.5399014  36.2941839  54.8798731  51.1412722  35.2189310
  55.8100768  49.6362271  36.6352944  55.7109704  49.1723912  37.5378631
  56.9891692  49.2722213  35.8613242  56.8884496  49.6383810  34.8402230
  58.2505349  49.9174152  36.4943347  58.2300781  49.7090909  37.5639157
  59.5427200  49.3090000  35.9194499  59.5863430  49.4875770  34.8450295
  60.4196998  49.7480382  36.3941306  59.5792214  48.2363655  36.1067810
  58.2418142  51.4555523  36.3099242  58.3742334  51.6973254  35.2557890
  57.2778712  51.8538114  36.6254280  59.3066252  52.1919432  37.1329752
  60.3073523  51.9551253  36.7715398  59.1521916  53.2675717  37.0396390
  59.2213803  51.9133953  38.1837641  57.0278823  47.7394865  35.8300306
  57.0126734  47.0963238  36.8809808  57.0602763  47.1697146  34.6153505
  57.0908318  47.7735340  33.7941536  56.9271205  45.7338811  34.3652049
  57.3706720  45.1818825  35.1929691  55.4436851  45.3411344  34.2582547
  55.0029319  45.8297159  33.3884019  55.3707157  44.2614369  34.1271753
  54.7022555  45.7023953  35.4041036  54.6610988  44.9287274  36.0035684
  57.6421364  45.3323366  33.0700457  57.8006079  46.1494976  32.1606170
  58.0134699  44.0441961  32.9847312  57.8466712  43.4459115  33.7937570
  58.5420852  43.3768065  31.7932939  58.9078202  42.4066204  32.1291061
  57.4163075  43.0914247  30.7808257  57.0208993  44.0351071  30.4049255
  57.8300996  42.5410603  29.9356653  56.2833813  42.2573865  31.3822702
  56.4433840  41.0579962  31.6032230  55.1332568  42.8850029  31.6453087
  54.3508779  42.3680406  32.0460556  55.0399179  43.8812839  31.4459093
  59.7533927  44.1060671  31.1917790  59.7823933  44.3950646  29.9934896
  60.7361567  44.4347189  32.0432230  60.6499979  44.1684829  33.0139583
  61.9113617  45.2143318  31.6751632  62.2075580  44.9401956  30.6615325
  61.5393964  46.7053096  31.6845395  60.7327798  46.8592530  30.9673637
  62.3956090  47.2837931  31.3425528  60.9945008  47.3654750  33.2858888
  63.0830039  44.9142644  32.6157311  62.8881195  44.5957534  33.7879909
  64.3089882  45.0456782  32.0907399  64.3984524  45.3035150  31.1076949
  65.5446015  44.9174307  32.8502537  65.4034140  44.1471249  33.6085472
  66.7005036  44.4643301  31.9266996  66.8075042  45.1824515  31.1135148
  68.0369006  44.4012333  32.6890492  67.9546560  43.7187116  33.5356075
  68.8253982  44.0489852  32.0249268  68.3171651  45.3898969  33.0528571
  66.4110294  43.0826420  31.3118420  65.5143783  43.1203399  30.6928640
  67.2451732  42.7749681  30.6821224  66.2693087  42.3451483  32.1018700
  65.8219195  46.2587170  33.5414062  66.1083588  47.2527313  32.8734587
  65.7306525  46.2736937  34.8783699  65.4867826  45.4116855  35.3666171
  65.9791089  47.4502273  35.7001845  65.6828850  48.3445886  35.1529631
  65.1294275  47.3783260  36.9711733  65.3071926  46.4359582  37.4906658
  65.3921975  48.2100034  37.6248144  64.0722424  47.4560078  36.7172379
  67.4668991  47.5431315  36.0363736  67.9574633  46.8141542  36.8973544
  68.1673352  48.4650502  35.3631425  67.6938965  49.0260010  34.6548798
  69.5502302  48.8049440  35.6591805  70.0436936  47.9327559  36.0875283
  70.2764107  49.1614061  34.3485224  70.1322853  48.3450976  33.6410273
  69.8307265  50.0575613  33.9170569  71.7854620  49.3764054  34.5089767
  72.3287311  49.0210520  35.5777660  72.3828631  49.8837530  33.5345603
  69.5538600  49.9372137  36.6944491  69.5573453  51.1154744  36.3358691
  69.5292960  49.5621426  37.9828808  69.5202919  48.5676212  38.2086774
  69.5138912  50.5001908  39.1052681  68.7576948  51.2597366  38.9046836
  69.1233221  49.7671605  40.3960401  69.9208189  49.0723867  40.6606782
  69.0630485  50.4985562  41.2016364  67.8155284  48.9983572  40.3510051
  66.6097391  49.6408576  40.6910560  66.6061513  50.6912631  40.9427710
  65.4065300  48.9155575  40.7215956  64.4854974  49.4164271  40.9814506
  65.4049631  47.5334365  40.4180613  64.2397321  46.8235527  40.4556724
  64.3591298  45.8798714  40.2184493  66.6158409  46.8925189  40.0639178
  66.6247381  45.8403620  39.8217287  67.8129611  47.6281206  40.0243892
  68.7357040  47.1298860  39.7641703  70.8649230  51.2047369  39.3032427
  70.9194102  52.1925549  40.0343908  71.9385423  50.7162358  38.6600675
  71.8216360  49.8936411  38.0679917  73.2776570  51.2934910  38.7184569
  73.5551787  51.4041987  39.7666967  74.2439673  50.3018484  38.0608473
  74.1327702  49.3230936  38.5279011  74.0118497  50.2212786  36.9990362
  75.5835452  50.7142023  38.1942657  76.1592091  50.0495838  37.7608716
  73.3523359  52.6827320  38.0648434  74.2422662  53.4599198  38.4052068
  72.3989144  53.0112949  37.1773199  71.6928153  52.3141405  36.9394298
  72.2283792  54.3379083  36.5913365  73.1756524  54.6489247  36.1503633
  71.1705239  54.2430247  35.4637119  70.2917367  53.7279459  35.8509341
  70.7059346  55.6142856  34.9429651  71.5630471  56.2029287  34.6155718
  70.0240309  55.4799019  34.1036860  70.1707258  56.1538336  35.7244780
  71.7212055  53.4330322  34.2750118  72.0141017  52.4342100  34.5997565
  70.9561711  53.3322073  33.5051380  72.5897921  53.9367446  33.8509691
  71.8454685  55.3667332  37.6715457  72.2641480  56.5203878  37.5775585
  71.0789403  54.9509633  38.6928188  70.7830950  53.9753191  38.7211547
  70.5887312  55.8205366  39.7562065  70.3868931  56.8030809  39.3293224
  69.2655117  55.2756098  40.3310612  69.4627378  54.3114709  40.8008518
  68.9270888  55.9567757  41.1117590  68.1276477  55.0977214  39.3008985
  68.4607868  54.4300973  38.5054801  66.9168748  54.4415051  39.9804214
  66.5523600  55.0730690  40.7904763  66.1170978  54.2951629  39.2535606
  67.2007720  53.4701794  40.3850469  67.7042287  56.4343080  38.6675830
  68.5223266  56.8502553  38.0797075  66.8553407  56.2756280  38.0025680
  67.4209911  57.1450207  39.4434257  71.6308864  56.0073927  40.8659268
  71.9306862  57.1504584  41.2056648  72.1780215  54.9190398  41.4378229
  71.9141281  53.9900514  41.1104000  73.0320230  55.0094900  42.6250290
  72.6351436  55.8244970  43.2289234  72.8925917  53.7531938  43.5055650
  71.8601549  53.7106259  43.8522006  73.5068052  53.8882045  44.3967540
  73.2459587  52.4082189  42.8911512  74.5854514  52.0873475  42.5981770
  75.3661282  52.8105620  42.7789266  74.9209273  50.8203486  42.0905839
  75.9503437  50.5874849  41.8624275  73.9102116  49.8503519  41.8887470
  74.2277363  48.6178428  41.3981305  73.4827935  48.1921001  40.9257860
  72.5667339  50.1685210  42.1928934  71.7894379  49.4322921  42.0492275
  72.2405050  51.4409139  42.6950647  71.2123603  51.6687263  42.9365951
  74.4949017  55.3918140  42.3316908  75.2270865  55.6601876  43.2837907
  74.9153360  55.4671554  41.0550387  74.2680074  55.2222773  40.3064490
  76.2065728  56.0405301  40.6568215  76.8603829  56.0750899  41.5288868
  76.9028834  55.1576852  39.6086018  76.2556863  55.0627529  38.7371818
  77.8177533  55.6501744  39.2796269  77.2916629  53.7678938  40.1225299
  77.4134596  53.5363840  41.3246039  77.5151220  52.8338993  39.1967080
  77.7808269  51.8910016  39.4798103  77.4080268  53.0598195  38.2074382
  76.0868669  57.4858361  40.1524068  77.1160565  58.1497353  40.0163013
  74.8652189  57.9892943  39.9028732  74.0447893  57.3944655  40.0225597
  74.6389051  59.3940137  39.5901392  75.3262264  59.6864432  38.7957744
  73.2101658  59.5936081  39.0716876  73.0736185  59.0250996  38.1522215
  72.5028014  59.2385426  39.8211969  72.9516622  60.9575739  38.8154865
  72.0330385  61.0444847  38.4853895  74.9161204  60.2387227  40.8376477
  74.3778364  59.9598748  41.9115128  75.7546322  61.2720487  40.6693586
  76.1537861  61.4240221  39.7432456  76.1483491  62.2163887  41.7100579
  76.1536987  61.6920788  42.6656909  77.5823905  62.6895082  41.4357347
  77.6280847  63.2158868  40.4821605  77.9098459  63.3574772  42.2330711
  78.2518487  61.8299296  41.4028842  75.1296012  63.3648990  41.8086829
  75.4885111  64.5385983  41.6998358  73.8477683  63.0058180  41.9779880
  73.6316327  62.0121900  42.0638821  72.7092932  63.9183686  41.9762967
  73.0522357  64.8796164  42.3592315  72.2477170  64.1212497  40.5225795
  73.1114179  64.3568132  39.9008951  71.7921311  63.2016585  40.1564436
  71.3188479  65.1801873  40.4087227  70.6377045  65.0708902  41.1044042
  71.5954208  63.4268655  42.9244566  70.4223920  63.7318016  42.7108414
  71.9643286  62.6659661  43.9718768  72.9513825  62.4359139  44.0844587
  71.0576639  62.1797215  45.0086445  70.1593219  62.7967810  45.0044862
  70.6263459  60.7316680  44.7306430  71.5055152  60.0879340  44.7648325
  69.9568196  60.4115847  45.5293207  69.9116599  60.5328784  43.4054522
  68.6140788  61.0477093  43.2221669  68.1221010  61.5723005  44.0271185
  67.9545718  60.8808571  41.9918723  66.9619464  61.2808917  41.8500337
  68.5806632  60.1888465  40.9429243  68.0708836  60.0567590  40.0003641
  69.8744415  59.6738753  41.1210599  70.3510051  59.1418037  40.3104120
  70.5434674  59.8505622  42.3463876  71.5427135  59.4620090  42.4733151
  71.7111468  62.3290193  46.3830972  72.8206055  61.8426084  46.6080149
  70.9953164  63.0067142  47.2913116  70.0783766  63.3600932  47.0189281
  71.4284672  63.3078933  48.6557747  72.5181693  63.2903597  48.6900676
  70.9704725  64.7313748  49.0060677  71.3353370  65.4253003  48.2485762
  71.3915506  65.0148009  49.9707795  69.5616164  64.8228054  49.0786341
  69.2961909  65.7316104  48.8247996  70.9003765  62.2959021  49.6875223
  71.3951833  62.2744880  50.8140691  69.9040483  61.4776173  49.3107240
  69.5557257  61.5550130  48.3546925  69.2031032  60.5313495  50.1735491
  69.8670419  60.2128828  50.9772644  67.9655026  61.2156231  50.7930549
  67.3362191  61.5839646  49.9829735  67.1283205  60.2751460  51.6675821
  67.7470810  59.8808301  52.4737139  66.2901127  60.8222545  52.0992044
  66.7309368  59.4538592  51.0720889  68.3480584  62.3181179  51.5935948
  67.5404974  62.7281948  51.9684537  68.8265275  59.3079120  49.3278083
  68.3734084  59.4569791  48.1920494  69.0268661  58.1019558  49.8832531
  69.3972653  58.0522363  50.8329085  68.8150519  56.8322547  49.1883841
  67.9179497  56.9273708  48.5763306  70.0162541  56.5611171  48.2508881
  70.4041055  57.5185145  47.9016956  70.8313725  56.0979063  48.8076786
  69.7148011  55.7253169  47.0144326  69.3229186  54.3759639  47.1254221
  69.2243486  53.9123789  48.0955530  69.0615740  53.6151976  45.9722627
  68.7609054  52.5815782  46.0638016  69.2020968  54.1919139  44.6993163
  69.0060605  53.6045725  43.8145831  69.5971540  55.5356881  44.5793379
  69.7052854  55.9814254  43.6018560  69.8499781  56.3001111  45.7326698
  70.1513784  57.3320161  45.6266560  68.5654963  55.7355828  50.2427899
  69.3854243  54.8377140  50.4365884  67.4447288  55.8576726  50.9736799
  66.8045011  56.6237224  50.7634030  67.1048135  55.0099222  52.1142438
  68.0204752  54.6666317  52.5966286  66.3014949  55.8174992  53.1477996
  65.3924701  56.1850010  52.6713111  66.0191109  55.1529861  53.9645607
  67.0876930  57.0021161  53.7276525  67.9938988  56.6280581  54.2038769
  67.3802662  57.6726989  52.9202903  66.2789718  57.7973478  54.7618447
  66.0374015  57.1493385  55.6041373  66.8945648  58.6207346  55.1229380
  64.9821041  58.3649809  54.1726870  65.2202954  58.9848229  53.3084128
  64.3404496  57.5428275  53.8546898  64.2529251  59.1727334  55.1602287
  63.6830448  58.5483772  55.7656457  64.9310666  59.6988017  55.7482986
  63.6272290  59.8415280  54.6684572  66.3025740  53.7941615  51.6457316
  65.0955585  53.8948303  51.4284083  66.9761794  52.6440603  51.5183113
  67.9675609  52.6325237  51.7110690  66.3501081  51.3738284  51.1728586
  65.4348196  51.5658909  50.6277129  67.2611093  50.5846105  50.2342469
  68.1957917  50.3818840  50.7575946  66.7845144  49.6328041  50.0060632
  67.6599542  51.4034449  48.6637480  65.9608886  50.5849111  52.4280381
  66.5488569  50.7600288  53.4973299  64.9505587  49.7192309  52.2716205
  64.5366527  49.6252494  51.3438321  64.3091550  48.9578839  53.3380754
  64.9764670  48.9041632  54.1977211  63.0052506  49.6485019  53.7770360
  62.3251403  49.6943792  52.9268606  62.5281544  49.0309180  54.5378437
  63.1852437  51.0499501  54.3391831  63.0465258  52.1772411  53.5036657
  62.8085782  52.0503246  52.4581026  63.2305840  53.4711759  54.0181647
  63.1275851  54.3293879  53.3698280  63.5641560  53.6476439  55.3801367
  63.7619081  54.9023384  55.8782138  63.7551965  54.9307410  56.8577924
  63.6931613  52.5184655  56.2222952  63.9402673  52.6441125  57.2659845
  63.5024548  51.2266346  55.7000261  63.6065416  50.3679868  56.3475713
  64.0390025  47.5402404  52.8340144  63.4796808  47.3625010  51.7512134
  64.4569523  46.5364780  53.6201734  64.9030147  46.7635720  54.5087440
  64.4105636  45.1245576  53.2474364  64.6253969  44.5325260  54.1366362
  63.4038059  44.8832366  52.9074762  65.4143551  44.7338530  52.1486650
  65.4305188  43.5729628  51.7413448  66.2303965  45.6866251  51.6678825
  66.1550251  46.6245682  52.0622767  67.2005450  45.5234561  50.5883373
  67.6721034  44.5475558  50.7012982  66.4710428  45.5560681  49.2202068
  65.6925254  44.7929330  49.2387678  65.8017330  46.9044452  48.9044644
  66.5489057  47.6931225  48.8135909  65.2642147  46.8229888  47.9590650
  65.0884461  47.1699666  49.6843531  67.4124782  45.2097796  48.0592750
  67.9828689  44.3114322  48.2969584  66.8244806  45.0291057  47.1585155
  68.0989515  46.0338895  47.8654544  68.2889369  46.6023638  50.7181963
  68.0198083  47.6990649  51.2086220  69.5124271  46.2856714  50.2647354
  69.6666793  45.3523076  49.8840107  70.6214940  47.2322441  50.1572887
  70.4193043  48.0687581  50.8261629  71.9228999  46.5780271  50.6437008
  71.7838349  46.2133619  51.6616233  72.7157606  47.3254116  50.6472122
  72.3190818  45.5044927  49.8160900  73.1511044  45.1284681  50.1712154
  70.7485376  47.7447362  48.7104038  70.4905291  46.9818888  47.7777632
  71.1820474  49.0046450  48.4936319  71.4314337  50.0580498  49.5715274
  72.3148099  49.7849051  50.1490501  70.5669663  50.1471582  50.2294002
  71.6822333  51.4575859  48.8308822  72.5952504  51.9292311  49.1943689
  70.8289318  52.1133268  49.0025195  71.7939406  51.1311113  47.2690468
  72.8279397  51.2684175  46.9507170  71.1425178  51.7820006  46.6860747
  71.3644287  49.5932458  47.0884749  70.3972155  49.5638399  46.5863475
  72.4024904  48.8464108  46.2405237  72.3104132  48.8655390  45.0143288
  73.3750132  48.1908966  46.8921574  73.3781839  48.2100773  47.9118770
  74.4764547  47.4773838  46.2481611  74.8617127  48.1037357  45.4434689
  75.6024311  47.2840516  47.2908086  75.2543357  46.5941780  48.0602741
  76.9025271  46.7299977  46.6905416  77.2178894  47.3493917  45.8504632
  77.6860275  46.7313952  47.4483234  76.7583818  45.7048713  46.3507137
  75.9190404  48.5155774  47.9132165  76.6317627  48.3607643  48.5675107
  74.0123401  46.1370805  45.6370526  74.6861088  45.6139388  44.7488907
  72.8668719  45.5998732  46.0918953  72.3459558  46.1108569  46.8051822
  72.3358748  44.2857332  45.7269497  73.1148688  43.7520024  45.1825632
  72.0409356  43.5205803  47.0367229  72.8312796  43.7413298  47.7551233
  71.1068739  43.8967259  47.4534894  71.9505845  41.9862325  46.9312552
  71.2150509  41.6984023  46.1798398  71.6055793  41.6014318  47.8907206
  73.2986220  41.3286653  46.6092985  73.6994629  41.7301057  45.6782495
  74.0027151  41.5321624  47.4157449  73.1234096  39.8158454  46.4587185
  72.7245878  39.4069557  47.3865376  72.4173288  39.6184304  45.6512439
  74.4016999  39.1540524  46.1493497  74.7751094  39.5244416  45.2520252
  75.0834628  39.3417522  46.9123242  74.2499656  38.1284699  46.0646672
  71.1081897  44.3764127  44.7930806  70.5138821  43.3473750  44.4746912
  70.7158357  45.5821972  44.3452557  71.2428422  46.4101401  44.6225058
  69.5250209  45.7926204  43.5174101  68.6731111  45.3396943  44.0248473
  69.2658421  47.2999561  43.3480978  70.1779283  47.7627357  42.9722764
  68.4896239  47.4310152  42.5943399  68.8091153  48.0388783  44.6204309
  69.5070543  47.8231778  45.4294448  68.8137193  49.5541832  44.3607798
  68.1332855  49.7978527  43.5452622  68.4972685  50.0860809  45.2576765
  69.8194445  49.8817303  44.0971765  67.3994535  47.6117828  45.0595856
  67.3816546  46.5496642  45.3042046  67.1044095  48.1727290  45.9459029
  66.6853535  47.8042024  44.2588679  69.6359714  45.1383213  42.1312890
  68.6275663  44.6473650  41.6220552  70.8398118  45.1085205  41.5357749
  71.6368974  45.5277791  42.0138720  71.0961236  44.4971413  40.2285332
  70.2708125  44.7634143  39.5690945  72.3836843  45.0840485  39.6169211
  73.2020829  45.0003267  40.3318333  72.6518245  44.4882024  38.7444308
  72.2499419  46.5472372  39.1705424  71.7034024  47.3875353  39.8807674
  72.7557543  46.8603518  37.9750534  72.6953360  47.8190348  37.6306139
  73.2063804  46.1423134  37.4080561  71.1664538  42.9567184  40.2929436
  71.2852222  42.3166190  39.2470904  71.0878936  42.3643841  41.4966750
  70.9852897  42.9583064  42.3197988  71.1517744  40.9230329  41.7452950
  71.4063310  40.4198265  40.8119578  72.2820519  40.6205617  42.7516215
  72.0210592  41.0712746  43.7088126  72.3446778  39.5415671  42.8975032
  73.6772926  41.1142435  42.3393610  73.8885116  41.3915281  41.1377147
  74.5338459  41.1773377  43.2469653  69.8041775  40.3383181  42.2087422
  69.7613862  39.1684887  42.5920396  68.7155770  41.1291468  42.1783926
  68.8156553  42.0885084  41.8457162  67.3929036  40.7386900  42.6651353
  67.3991701  39.6775747  42.9119572  67.0389539  41.5235233  43.9422693
  67.1489301  42.5860133  43.7268600  65.9923424  41.3457361  44.1884866
  67.8996291  41.1636583  45.1731298  68.9556323  41.2085137  44.9043749
  67.6539090  42.1926648  46.2838792  66.6073998  42.1750730  46.5885724
  68.2809153  41.9650579  47.1459854  67.9072369  43.1889044  45.9216974
  67.5925518  39.7538970  45.7043346  67.8602052  39.0020418  44.9613161
  68.1750580  39.5659477  46.6059884  66.5322805  39.6625977  45.9409997
  66.3139685  40.9416420  41.5971978  66.3519427  41.9011671  40.8253005
  65.3327287  40.0281365  41.6132346  65.3987984  39.2753949  42.2828605
  64.1034352  40.0738002  40.8295553  64.1795401  40.8536840  40.0738151
  63.8892792  38.7337168  40.1196914  63.9981486  37.9379972  40.8579182
  62.8661429  38.6946750  39.7494189  64.9875455  38.3643032  38.7259027
  62.9041341  40.3855919  41.7295863  62.9110981  40.0904964  42.9263399
  61.8636770  40.9580912  41.1111555  61.9468873  41.1343847  40.1100947
  60.6204816  41.4073684  41.7285736  60.4042584  40.7835910  42.5961514
  60.7750118  42.8678896  42.1865476  61.0218387  43.4819380  41.3209091
  59.8197449  43.2290831  42.5685035  61.8265173  43.0709047  43.2648440
  61.6735257  42.4490062  44.5202662  60.7990065  41.8488850  44.7239248
  62.6619132  42.5975062  45.5089790  62.5404339  42.1165901  46.4685364
  63.8007608  43.3809115  45.2531054  64.5547267  43.5038684  46.0157915
  63.9554158  44.0074957  44.0037063  64.8319124  44.6072591  43.8067531
  62.9736344  43.8505698  43.0097624  63.1049574  44.3281604  42.0504055
  59.4746414  41.2554313  40.7224297  59.6718405  41.4320963  39.5177605
  58.2734490  40.9264563  41.2222629  58.1669304  40.8090458  42.2296102
  57.1128392  40.6279368  40.3852032  57.4238629  39.8937616  39.6415231
  55.9921095  39.9843246  41.2219817  55.6415968  40.6951497  41.9709908
  54.8108829  39.5610601  40.3355801  55.1571035  38.8952107  39.5457941
  54.0634675  39.0417636  40.9360220  54.3405266  40.4366518  39.8865810
  56.4794923  38.8293799  41.8772936  55.7383203  38.1973484  41.9874307
  56.6398590  41.8733327  39.6253296  56.3686181  41.7671054  38.4329043
  56.6057293  43.0382925  40.2937813  56.8452687  43.0265304  41.2852452
  56.3899402  44.3592880  39.7017543  56.8161834  44.3715245  38.6990530
  54.8874076  44.6974498  39.5981179  54.4668902  44.7413859  40.6030222
  54.7737750  45.6889421  39.1586743  54.0865777  43.7161278  38.7396307
  54.2512179  43.6766382  37.5233379  53.2151107  42.9200644  39.3636800
  52.6639762  42.2487572  38.8292837  53.1093299  42.9771988  40.3769894
  57.1098885  45.4254155  40.5413421  57.5682930  45.1584013  41.6558280
  57.1807169  46.6479949  39.9957013  56.7807273  46.7882597  39.0679540
  57.7344146  47.8307999  40.6486448  57.8322914  47.6127272  41.7118905
  59.1506289  48.1406232  40.0973549  59.0946665  48.2282376  39.0119555
  59.7377042  49.4544815  40.6469302  59.7688359  49.4283255  41.7363689
  60.7485504  49.5988094  40.2651131  59.1368543  50.3030076  40.3202745
  60.1235342  46.9938400  40.4224604  59.8533323  46.1000214  39.8610540
  61.1422949  47.2730100  40.1528795  60.0842850  46.7632815  41.4872999
  56.7367195  48.9922176  40.5164079  56.0084090  49.0723172  39.5280675
  56.7042335  49.8874292  41.5176167  57.3314903  49.7568796  42.3114527
  55.8324525  51.0594545  41.5538735  55.4928318  51.2825394  40.5422012
  54.5862761  50.7942291  42.4166631  54.8929288  50.6105389  43.4459755
  53.9757102  51.6971662  42.4219321  53.7264431  49.6292531  41.9572559
  54.0209746  48.3199324  42.3882881  54.8551540  48.1420172  43.0504217
  53.2389691  47.2364387  41.9530780  53.4728873  46.2362094  42.2872360
  52.1365629  47.4627290  41.0977703  51.3621314  46.4148873  40.6925029
  50.5021226  46.6958726  40.3146111  51.8334485  48.7784407  40.6754265
  50.9886936  48.9613959  40.0275672  52.6339484  49.8545242  41.0971813
  52.4045022  50.8559138  40.7622138  56.6282769  52.2586907  42.0732068
  57.1217603  52.2369454  43.1993805  56.7414597  53.2986099  41.2365912
  56.2816927  53.2450662  40.3283619  57.5398568  54.4906532  41.4905161
  58.1704079  54.3308558  42.3656339  58.4642848  54.7269359  40.2936467
  57.8803032  54.9312157  39.3961327  59.1157307  55.5741316  40.5064440
  59.0791791  53.8430197  40.1221295  56.6103721  55.6785160  41.7495451
  55.8987815  56.1131356  40.8428939  56.6179681  56.1820084  42.9937858
  57.2494654  55.7750331  43.6828897  55.6690365  57.1800080  43.4822636
  54.9057104  57.3306148  42.7190356  54.9666836  56.6755468  44.7593577
  55.7003361  56.6296683  45.5643641  54.2111889  57.4065422  45.0479933
  54.2984477  55.2969708  44.6569374  54.0708266  54.8189063  43.5245735
  54.0018082  54.7439793  45.7388714  56.3848929  58.5094144  43.7328110
  57.2607917  58.5710728  44.5945167  56.0073592  59.5671056  42.9939831
  55.2407551  59.4601399  42.3289369  56.7827064  60.8056467  42.9265552
  57.5789181  60.7354306  43.6679690  57.4701447  60.9153322  41.5595740
  58.0338330  60.0019232  41.3680288  58.1627147  61.7564772  41.5782754
  56.5433799  61.1122798  40.5120604  57.0380478  61.1760827  39.6685067
  55.9684767  62.0546981  43.2799836  54.7911120  62.1662385  42.9344432
  56.6341001  62.9832801  43.9867255  57.6123649  62.8013128  44.2110955
  56.0616109  64.2021957  44.5601571  55.4585040  64.6960067  43.7978168
  55.1489602  63.8210860  45.7392653  54.2522243  63.3440137  45.3442910
  54.8198913  64.7329513  46.2364629  55.7731336  62.8972605  46.7737043
  56.6147495  63.4197047  47.7741975  56.8288429  64.4784513  47.8012477
  57.1779465  62.5692481  48.7400078  57.8172319  62.9773777  49.5089248
  56.9173530  61.1879168  48.6978289  57.3576085  60.5303443  49.4326454
  56.0889598  60.6587024  47.6939699  55.8928641  59.5974195  47.6589416
  55.5152341  61.5121483  46.7360471  54.8820372  61.0961095  45.9659566
  57.1698903  65.1774723  45.0170086  58.3543315  64.8458781  44.9564995
  56.7738257  66.3733598  45.4943827  55.7746438  66.5786444  45.5164874
  57.6655550  67.4175255  46.0148922  58.6737955  67.0098484  46.0813268
  57.7217781  68.6243376  45.0472370  56.7010599  68.9511212  44.8502706
  58.5040002  69.8235111  45.6148712  59.5166344  69.5202867  45.8812467
  58.5549364  70.6193171  44.8726224  58.0025207  70.2200193  46.4975175
  58.3761350  68.2269536  43.7169472  57.8239201  67.4071617  43.2565247
  58.3725028  69.0726649  43.0301398  59.4041275  67.9133550  43.8951722
  57.2451542  67.8255070  47.4360295  56.0565390  67.9674572  47.7279078
  58.2538599  68.0372418  48.2965527  59.2040525  67.9201863  47.9437326
  58.1454845  68.3438702  49.7248103  57.2153884  68.8818940  49.9087877
  58.1425098  67.0358162  50.5586160  58.2620302  67.3185818  51.6044666
  56.7955426  66.3102176  50.4801624  56.6252757  65.9312272  49.4718825
  56.7715427  65.4775433  51.1837181  55.9932512  66.9998090  50.7437025
  59.3153337  66.1000993  50.1856508  59.0906568  65.5786049  49.2556089
  60.2206523  66.6887803  50.0356812  59.6135253  65.0749065  51.2788989
  58.7643054  64.4086250  51.4274235  60.4819569  64.4822708  50.9922276
  59.8339547  65.6041244  52.2064296  59.3077072  69.2491678  50.1730567
  60.2544989  69.4800519  49.4243131  59.2483967  69.7229510  51.4263459
  58.4219750  69.5091330  51.9849559  60.3622409  70.3596714  52.1291033
  60.7621051  71.1677160  51.5160654  59.8514224  70.9450661  53.4508062
  59.2987621  70.1725081  53.9846290  60.7063823  71.2274987  54.0648563
  58.9625264  72.1821657  53.2621866  59.5799472  73.0280195  52.9589495
  58.2364970  71.9946503  52.4711149  58.2003748  72.5331668  54.5469252
  57.4624428  71.7522742  54.7321280  57.6796185  73.4802419  54.4062213
  59.0978918  72.6425778  55.7076949  60.0788313  72.8341335  55.5026067
  58.7522203  72.4395046  56.9906811  57.4815275  72.2043024  57.3509207
  56.7478866  72.1767020  56.6432531  57.2488660  72.0602211  58.3334960
  59.7041583  72.4730411  57.9319618  60.6739654  72.6468304  57.6695550
  59.4591007  72.3251290  58.9109791  61.4869127  69.3544402  52.4281896
  61.2656745  68.1424739  52.4150565  62.6853253  69.8738660  52.7394420
  62.7992820  70.8871079  52.7385642  63.8484901  69.0741464  53.1109178
  63.9804312  68.2756185  52.3814202  64.7286796  69.7154861  53.0730268
  63.7596192  68.4671104  54.5170438  64.3062681  67.3857735  54.7306404
  63.0471904  69.1203423  55.4509872  62.6197059  70.0151522  55.2107911
  62.7629888  68.5851888  56.7865669  63.6838487  68.1730797  57.1990232
  62.2725513  69.7174043  57.7087844  61.4269209  70.2142646  57.2330292
  61.9191884  69.2798700  58.6428467  63.3337087  70.7614110  58.0680670
  64.5393193  70.4518623  57.9423900  62.9131143  71.8577891  58.4983012
  61.7208035  67.4596867  56.7673601  61.6239054  66.7182422  57.7449924
  60.9474137  67.3360367  55.6801818  61.0873018  67.9829800  54.9046544
  59.8802639  66.3521378  55.5246690  59.5499607  66.0354842  56.5135594
  58.6867839  67.0264258  54.8306270  59.0227922  67.4423126  53.8808420
  57.9242463  66.2739317  54.6302898  58.0629840  68.1387786  55.6967113
  57.6962833  67.6943454  56.6225573  58.8231291  68.8763391  55.9563129
  56.9101743  68.8816894  55.0119344  56.8903489  68.9190354  53.7625709
  56.0661117  69.4209791  55.7607327  60.3469717  65.0899011  54.7778950
  59.5488790  64.1669852  54.6136996  61.6151957  65.0305327  54.3313826
  62.2309168  65.8288030  54.4891703  62.1962307  63.8669145  53.6571186
  61.5384134  63.5776937  52.8376720  63.5755506  64.2456414  53.0575991
  64.1911160  64.6779690  53.8462854  64.3309952  63.0341452  52.4826579
  63.7153086  62.5249230  51.7412074  65.2581137  63.3624967  52.0120151
  64.5891201  62.3367643  53.2796494  63.4327484  65.2849684  51.9313608
  62.9280156  66.1762859  52.3032868  64.4190603  65.5773867  51.5694514
  62.8598560  64.8694726  51.1023545  62.2920874  62.6728101  54.6208697
  62.1323285  61.5324685  54.1840538  62.5120596  62.9309289  55.9219711
  62.6238600  63.8989005  56.2235482  62.5803916  61.8992917  56.9517209
  63.2117817  61.0982932  56.5676935  63.2783004  62.4529577  58.2037046
  64.2163850  62.9222773  57.9067648  63.5156480  61.6093897  58.8530221
  62.4329490  63.4678078  58.9933156  62.1228672  64.2705213  58.3246420
  61.5367174  62.9790131  59.3761975  63.2034040  64.0860833  60.1691899
  64.0382375  64.6667040  59.7751612  62.5436807  64.7635057  60.7124660
  63.7373818  63.0741263  61.0978668  64.7443550  62.9179068  61.0581859
  63.0229885  62.3223389  61.9563911  63.6586823  61.4058592  62.6968635
  64.6679013  61.2862757  62.6059794  63.1336957  60.8234345  63.3497390
  61.6952053  62.4618188  62.0873993  61.1982373  63.1532493  61.5263623
  61.1833736  61.8703175  62.7418766  61.2077097  61.2954712  57.2825531
  61.1635713  60.1537605  57.7394815  60.1073331  62.0292396  57.0337031
  60.2165266  62.9699888  56.6530528  58.7401174  61.5379859  57.2077143
  58.6787472  61.0437721  58.1776192  57.7396819  62.7054893  57.2111294
  57.7838280  63.2408512  56.2631143  56.7395594  62.2827217  57.3061900
  57.9678799  63.6913099  58.3678755  58.0698880  63.1359805  59.3003586
  58.8973845  64.2340878  58.1943061  56.8142462  64.6879652  58.5302410
  55.6492082  64.3508521  58.3274422  57.1349198  65.9245034  58.9166820
  56.4028513  66.6246414  59.0397246  58.1108417  66.1709445  59.0800383
  58.3459408  60.5183789  56.1282378  57.3644098  59.7991599  56.3186239
  59.1064808  60.4415598  55.0213071  59.8944186  61.0823582  54.9251381
  58.9565937  59.4288800  53.9832033  57.9067982  59.1392843  53.9379078
  59.3458351  59.9913020  52.5912580  60.4287359  60.1077062  52.5575994
  58.9560353  58.9841343  51.4932583  57.8829326  58.7960543  51.5128961
  59.2333888  59.3768251  50.5147927  59.4757719  58.0374090  51.6399486
  58.7530085  61.3848613  52.2723724  59.2059660  62.1204339  52.9371306
  59.0426608  61.6602326  51.2579227  57.2270698  61.5082437  52.3887767
  56.9088776  61.3398990  53.4175016  56.9308531  62.5137562  52.0886331
  56.7326347  60.7917998  51.7335424  59.7700299  58.1953713  54.4148371
  60.8465245  57.9206979  53.8852731  59.2584891  57.4857855  55.4303961
  58.3742019  57.7938651  55.8355640  59.8423768  56.2762427  55.9982616
  60.1983185  55.6477380  55.1810552  61.0368482  56.6583051  56.8876566
  60.7227990  57.3485885  57.6703027  61.4596769  55.7722432  57.3617454
  61.8125616  57.1351682  56.2888349  58.7767942  55.5078760  56.8064549
  57.7696142  56.0970935  57.2049977  58.9907650  54.2079183  57.0887480
  60.0933894  53.3406916  56.4804955  61.0689914  53.6894022  56.8195643
  60.0442074  53.3687865  55.3917109  59.8693056  51.8393589  56.9942713
  60.7870798  51.4370998  57.4223308  59.5428356  51.2183739  56.1597792
  58.7108387  51.9064659  58.0952946  59.1497670  51.7356429  59.0782322
  57.9491541  51.1503763  57.9031638  58.0914911  53.3890896  58.0219292
  57.0988142  53.3316066  57.5760714  57.9922799  53.9992935  59.4269923
  58.9869614  54.4920680  59.9618455  56.7943743  53.9188310  60.0269538
  56.0182820  53.5035058  59.5111101  56.5421701  54.2556617  61.4266092
  55.5546012  53.8751681  61.6862095  57.2769113  53.7392678  62.0449794
  56.5799507  55.7543717  61.7662484  56.6294188  56.0894721  62.9497862
  56.5886004  56.6431364  60.7618021  56.5428662  56.3001420  59.8025314
  56.7294154  58.0882226  60.9390455  57.4449061  58.2662531  61.7410705
  57.2912536  58.7131676  59.6513559  56.6898987  58.3878669  58.8030435
  57.2279823  59.7995971  59.7102260  58.7557267  58.3246516  59.4120201
  58.8488497  57.2392638  59.3910813  59.0518528  58.6988227  58.4316537
  59.7031235  58.9059688  60.4648428  59.7890459  60.1226907  60.6267039
  60.4192330  58.0367760  61.1836759  61.0592821  58.3738155  61.9030893
  60.3125971  57.0344143  61.0256386  55.4182967  58.7748834  61.3374193
  54.3260037  58.2470868  61.1235761  55.5649509  59.9869254  61.8910912
  56.5131057  60.3339797  62.0341500  54.4889367  60.9113580  62.2416163
  53.5910900  60.6290971  61.6910776  54.1564098  60.8364189  63.7475350
  53.3673793  61.5605076  63.9521846  53.6313537  59.4597621  64.1782045
  54.4110063  58.7041345  64.0803742  53.3069158  59.5027567  65.2184052
  52.7799972  59.1827688  63.5572675  55.2790741  61.1897531  64.5338356
  55.0262818  61.1317850  65.4792184  54.8632548  62.3393753  61.8041526
  56.0037232  62.6110785  61.4204338  53.8722963  63.2398067  61.8501791
  52.9630861  62.9360055  62.1979903  53.9293589  64.5840758  61.2855610
  53.6187079  65.2982550  62.0483467  54.9453572  64.8355010  60.9807155
  52.9957221  64.7035885  60.0792029  52.4724832  63.7018369  59.5970982
  52.7799039  65.9376058  59.6020010  53.2786738  66.7180977  60.0295578
  51.7222678  66.2802480  58.6481292  50.7667348  66.0352560  59.1134041
  51.7656336  67.7964389  58.3654621  52.7126960  68.2181719  58.7034207
  51.7067297  67.9655850  57.2904993  50.6120845  68.5747044  59.0108305
  49.6691912  68.2116354  58.6033367  50.7238209  69.6207773  58.7260211
  50.5651204  68.4854295  60.5431756  50.4216674  67.4511445  60.8549684
  51.4990016  68.8620698  60.9598673  49.3974106  69.3267788  61.0648472
  49.5437357  70.3658250  60.7708049  48.4705157  68.9619589  60.6209256
  49.2859519  69.2500687  62.5306823  49.1216007  68.2635409  62.8152443
  50.1671590  69.5932118  62.9629101  48.4913598  69.8412577  62.8488913
  51.7836246  65.4987855  57.3283101  50.7247597  65.1883386  56.7842311
  52.9837170  65.1734814  56.8234256  53.8297491  65.4478708  57.3235037
  53.1475186  64.4424598  55.5698920  52.3832899  64.7893250  54.8742203
  54.5255945  64.7470366  54.9387464  55.2997082  64.4079527  55.6272949
  54.7227493  63.9702956  53.6235744  53.9110793  64.1809248  52.9276160
  55.6691594  64.2566274  53.1646866  54.7529066  62.8980535  53.8196576
  54.7532571  66.2583322  54.7036262  54.8470025  66.7558417  55.6690613
  55.7010710  66.3849693  54.1804762  53.6714039  66.9846995  53.8917529
  52.7302140  66.9971882  54.4421451  53.9822846  68.0165295  53.7280579
  53.5285025  66.4986909  52.9269614  52.9167949  62.9417836  55.7823217
  52.2347497  62.3243313  54.9675720  53.4332239  62.3680076  56.8801833
  53.9809301  62.9332257  57.5289401  53.2222950  60.9653392  57.2275671
  53.5051602  60.3510055  56.3728640  54.1384105  60.5975124  58.3975098
  53.8941102  61.2060687  59.2679726  54.0081884  59.5444968  58.6468357
  55.1797959  60.7628680  58.1218962  51.7580933  60.6617137  57.5844018
  51.3394619  59.5117363  57.4578522  50.9890445  61.6724553  58.0212578
  51.3950636  62.6059483  58.0791311  49.6331885  61.5167927  58.5352332
  49.4990414  60.4887551  58.8728014  49.4277404  62.4334646  59.7556235
  49.6025085  63.4653626  59.4528121  48.3870288  62.3579843  60.0723710
  50.3147069  62.1179027  60.9691634  50.9567819  61.0444337  60.9874117
  50.3263737  62.9736311  61.8809763  48.5564223  61.8024315  57.4853841
  47.5324905  61.1287519  57.5203921  48.7477628  62.7868738  56.5896525
  49.6363321  63.2887100  56.5895711  47.6600198  63.3604387  55.7868745
  46.7752719  62.7333172  55.8953209  47.2924784  64.7596112  56.3203703
  48.1066863  65.4401014  56.0716745  46.4087933  65.1084562  55.7866469
  46.9852755  64.8901199  57.8060688  46.2232369  63.9158939  58.4815521
  45.8477206  63.0521386  57.9534032  45.9176444  64.0660427  59.8449367
  45.3332597  63.3121942  60.3513821  46.3643983  65.2110858  60.5435098
  46.0608436  65.3677124  61.8644340  46.5961825  66.0632415  62.2993425
  47.1151438  66.1985600  59.8641594  47.4497992  67.0818664  60.3885490
  47.4191676  66.0348389  58.5023029  47.9794287  66.8002443  57.9853937
  47.9500655  63.4201685  54.2789518  47.0748576  63.8557548  53.5309620
  49.1359416  62.9851890  53.8199827  49.8197932  62.6141059  54.4791574
  49.5419494  63.0878176  52.4175041  48.6973280  63.4137950  51.8110889
  50.6437150  64.1427854  52.2719107  51.4810708  63.9023039  52.9273836
  51.0022293  64.1141275  51.2428571  50.1525042  65.5569652  52.5526108
  49.7522367  66.2497630  51.6259371  50.1803239  65.9908337  53.8137191
  49.8557824  66.9319728  54.0356921  50.5169634  65.3788612  54.5566191
  50.0152364  61.7522190  51.8465218  49.5296406  61.3445713  50.7920522
  50.9619064  61.0916996  52.5272861  51.3021410  61.4853926  53.4047998
  51.6473128  59.9074202  52.0318677  50.9438176  59.2962870  51.4671680
  52.7874807  60.3426646  51.0939800  52.3825972  61.0126845  50.3352285
  53.5248338  60.9120887  51.6586990  53.4796814  59.1972944  50.3817924
  52.9147690  58.6813504  49.2008720  51.9923989  59.0989390  48.8237526
  53.5393696  57.6306748  48.5103904  53.1001109  57.2392283  47.6041854
  54.7464937  57.0887106  49.0037504  55.3576989  56.0729154  48.3325019
  54.8285702  55.7408828  47.5770662  55.3152926  57.6040252  50.1928865
  56.2391429  57.1933452  50.5720259  54.6785313  58.6516371  50.8809746
  55.1132294  59.0352597  51.7915372  52.1738630  59.1008270  53.2200606
  53.0557013  59.5668206  53.9430552  51.6356524  57.8857588  53.3958319
  50.9081475  57.5752213  52.7513460  52.0248073  56.9504026  54.4458706
  52.7452877  57.4444328  55.0971463  50.7878337  56.5834318  55.2939565
  50.3533779  57.4971685  55.6995949  50.0408285  56.1293431  54.6423434
  51.0697496  55.6161246  56.4605624  51.5254627  54.7045241  56.0741221
  50.1207658  55.3364777  56.9172848  51.9712130  56.2281401  57.5445258
  52.8511550  56.6842582  57.0902865  51.4141659  56.9917161  58.0867261
  52.4479425  55.1659758  58.5358754  51.5965298  54.7872053  59.1017052
  52.9024011  54.3435005  57.9836518  53.4487376  55.7203812  59.4633930
  54.3950293  55.6446250  59.0395084  53.2322331  56.7196930  59.6552672
  53.4286230  55.1835461  60.3542827  52.7063284  55.7253168  53.8235516
  52.2863821  55.2461436  52.7685748  53.7419170  55.2159090  54.5104643
  54.0258903  55.6779767  55.3740652  54.4540845  53.9903167  54.1604972
  54.0564573  53.6322855  53.2109882  55.9583809  54.2655085  53.9868808
  56.2987020  54.8672442  54.8295342  56.5014507  53.3212468  54.0164622
  56.2977223  54.9852797  52.6671104  55.6427825  55.8493582  52.5506626
  57.7479589  55.4870569  52.7012308  58.4315690  54.6601693  52.8947230
  58.0063564  55.9503006  51.7488222  57.8500110  56.2318474  53.4900954
  56.1116934  54.0573057  51.4568709  55.0735663  53.7356631  51.3745100
  56.3705088  54.5871020  50.5404008  56.7534573  53.1821405  51.5575236
  54.2195873  52.9132601  55.2298523  54.2352832  53.2323122  56.4187650
  54.0375159  51.6364805  54.8324547  53.9595192  51.1533775  53.3829313
  54.9231461  51.2768971  52.8895510  53.2005733  51.7175534  52.8401655
  53.5436835  49.6076240  53.4074393  54.3433605  49.0031532  52.9784524
  52.6186708  49.4586941  52.8509967  53.3237735  49.2134380  54.9420083
  53.9300972  48.3443640  55.1977993  52.2698583  48.9958108  55.1154765
  53.7480135  50.4945913  55.8113712  52.9161620  50.7762732  56.4560295
  54.9661047  50.1728787  56.6760907  56.0929051  50.5272245  56.3291469
  54.7256094  49.4686377  57.7896228  53.7651291  49.2082251  58.0127433
  55.7673049  49.0203509  58.7115395  56.3932643  49.8762940  58.9640850
  55.1185025  48.5065746  60.0079879  54.5432701  47.6091287  59.7785352
  55.9096346  48.2286135  60.7052179  54.1955224  49.5158114  60.7053586
  54.3795207  50.7372217  60.4991176  53.3212166  49.0405047  61.4621901
  56.6564442  47.9345748  58.0868774  57.8537422  47.9060075  58.3711631
  56.0817904  47.0776329  57.2244010  55.0830319  47.1732146  57.0421798
  56.7823918  46.0336970  56.4754776  57.7561259  45.8866207  56.9422565
  56.0396825  44.6851050  56.5864669  55.9488196  44.4341987  57.6433699
  56.6574642  43.9127533  56.1287906  54.6373133  44.6183489  55.9616196
  54.0621333  45.6793257  55.6341044  54.1526734  43.4741978  55.8308359
  57.0623340  46.4606361  55.0205475  57.0830178  45.6172931  54.1223745
  57.2726901  47.7674450  54.7870788  57.2316345  48.4202545  55.5701390
  57.6146574  48.3233238  53.4828453  56.8229764  48.0617452  52.7813029
  57.6871515  49.8540557  53.5771306  56.6878833  50.2351702  53.7865581
  58.3218782  50.1185984  54.4226506  58.2132654  50.5565226  52.3366228
  57.5185299  50.4512973  51.1149342  56.6081442  49.8735113  51.0561032
  58.0076441  51.0979261  49.9667688  57.4731234  51.0133697  49.0322508
  59.1857084  51.8607626  50.0376627  59.5588009  52.3635836  49.1579361
  59.8832889  51.9661360  51.2518093  60.7905619  52.5491589  51.3009507
  59.4015865  51.3119293  52.3991742  59.9470071  51.3964839  53.3271968
  58.9400785  47.7491583  52.9714218  59.9189482  47.6701306  53.7160658
  58.9534499  47.3980065  51.6784192  58.0929377  47.4915465  51.1390065
  60.1404120  46.9826738  50.9435338  61.0195138  47.1594818  51.5630240
  60.0855649  45.4794868  50.6094343  59.2449260  45.2945111  49.9411804
  61.3742479  44.9963542  49.9304151  62.2205067  45.1125067  50.6076570
  61.2740054  43.9453287  49.6588790  61.5657884  45.5736806  49.0254331
  59.9012701  44.7182339  51.7886563  59.8685088  43.7700478  51.5456570
  60.2300346  47.8706228  49.7008591  59.2937288  47.9214574  48.9026384
  61.3532662  48.5876800  49.5699818  62.0884276  48.4778832  50.2682306
  61.5427072  49.6320316  48.5742088  61.8739924  49.1872485  47.6358272
  60.5922084  50.1334012  48.3940349  62.5641647  50.6711430  49.0357605
  62.9525796  50.6903097  50.2034529  62.9794799  51.5456259  48.1079318
  62.6079552  51.4706994  47.1710479  63.9027096  52.6490942  48.3649096
  64.3030566  52.5527407  49.3649872  65.0813603  52.5913071  47.3850463
  64.6835595  52.7103670  46.3772268  65.7448722  53.4346471  47.5799119
  66.0756358  51.0675740  47.4114211  63.1810173  53.9986557  48.3062755
  62.1666337  54.1417895  47.6253353  63.7381964  54.9862048  49.0210008
  64.5810905  54.7758407  49.5550519  63.2670623  56.3653685  49.0819924
  62.4247345  56.4977251  48.4034266  62.7931192  56.7259334  50.5099770
  63.6100554  56.5436276  51.2076830  62.4094675  58.2144403  50.6032004
  61.6118926  58.4420445  49.8957885  62.0719047  58.4459326  51.6137803
  63.2680218  58.8501466  50.3870590  61.5950207  55.8653362  50.9480256
  61.8564793  54.8070505  50.9224379  61.3100289  56.1195608  51.9690714
  60.7460235  56.0452498  50.2884296  64.4260714  57.2343964  48.5982060
  65.3695364  57.5010803  49.3438456  64.3477785  57.6397678  47.3260640
  63.5255791  57.3826176  46.7797602  65.4065521  58.3466716  46.6206955
  66.3277589  58.2890413  47.1997523  65.6681610  57.6832191  45.2470738
  64.7579475  57.7549444  44.6513594  66.7842990  58.4492143  44.5109398
  67.7015247  58.4327116  45.0997774  66.9787280  58.0059558  43.5339570
  66.4826007  59.4848427  44.3509246  66.0284539  56.1831046  45.3997785
  67.0050843  56.0913692  45.8741736  65.3012658  55.6878244  46.0438562
  66.0233996  55.4058482  44.0785912  66.7889760  55.7824036  43.4010510
  66.2261769  54.3542659  44.2819895  65.0438824  55.4887211  43.6088996
  64.9758394  59.8111237  46.5108657  63.9405648  60.0947135  45.9133740
  65.7691741  60.7298844  47.0789052  66.6237947  60.4274957  47.5458299
  65.4495590  62.1523474  47.1322722  64.7446114  62.3748535  46.3313553
  64.7577067  62.4913357  48.4570821  65.4378826  62.3311413  49.2932355
  64.4461239  63.5352428  48.4507510  63.8796914  61.8589481  48.5865272
  66.6913354  63.0148124  46.9048459  67.8147914  62.6028760  47.1989563
  66.4587677  64.2223081  46.3712166  65.4950784  64.4850686  46.1628158
  67.4887129  65.1872049  46.0135240  68.3027651  65.1102674  46.7351504
  68.0539743  64.8777687  44.6209911  68.3904115  63.8411812  44.6157601
  68.9317271  65.5047763  44.4650888  67.1377912  65.0514799  43.4466781
  67.1965510  66.1399387  42.5161048  67.8983705  66.9587097  42.5674229
  66.1836409  65.9661758  41.4545331  66.0560335  66.6176551  40.6802837
  65.4399873  64.7105464  41.6873833  64.4201602  64.0629909  40.9770520
  64.0364293  64.4896859  40.0617291  63.9027120  62.8506558  41.4653972
  63.1273166  62.3413433  40.9125683  64.3908011  62.2816336  42.6568764
  63.9813160  61.3456836  43.0074783  65.4230471  62.8961954  43.3872873
  65.7975469  62.4136126  44.2777437  65.9961392  64.1077418  42.9569086
  66.9323728  66.6077205  46.0559154  65.7512892  66.8313846  45.7875464
  67.8190324  67.5643560  46.3611813  68.7817436  67.2948538  46.5656334
  67.5189826  68.9868339  46.3719432  66.6453794  69.1507746  47.0038419
  68.7091475  69.7382862  46.9862826  68.9447654  69.3010721  47.9565043
  69.5842607  69.6186760  46.3472064  68.4215566  71.2277305  47.1668069
  68.6698515  72.0217868  46.2621681  67.9027875  71.6089935  48.3360498
  67.7016548  72.5936579  48.5078452  67.7222058  70.9168384  49.0628542
  67.2131465  69.4575123  44.9456421  67.9749816  69.1788740  44.0186038
  66.0938769  70.1779312  44.7944129  65.5313722  70.3730382  45.6219730
  65.5499105  70.6401773  43.5179713  66.3106027  70.5048259  42.7492416
  64.3491777  69.7632967  43.1274870  64.6634780  68.7211630  43.0797213
  63.9862858  70.0623516  42.1443280  63.2994640  69.8848991  44.0624410
  62.4701247  70.0708038  43.5743900  65.2432956  72.1478039  43.5675739
  64.2710896  72.6103091  42.9708710  66.0903163  72.9043113  44.2848671
  66.8697384  72.4367746  44.7469632  66.0155329  74.3524066  44.4736539
  65.0001635  74.5959214  44.7872691  66.9783650  74.7065883  45.6197196
  66.8100529  74.0177507  46.4474766  68.0036834  74.5713303  45.2765834
  66.7927854  76.1229280  46.1626599  65.7276385  76.4541565  46.6741476
  67.8308056  76.9577182  46.0633412  67.7528585  77.9119161  46.4149201
  68.6989195  76.6416520  45.6314969  66.3301281  75.1620858  43.1966991
  66.2748438  76.3904504  43.2325995  66.6523481  74.4907954  42.0787449
  66.6802846  73.4722293  42.1171322  66.9747369  75.0983503  40.7873668
  66.8768732  76.1795884  40.8824089  68.4467552  74.8110204  40.4395024
  68.5850972  73.7335590  40.3449537  68.6932377  75.2662430  39.4801876
  69.4082016  75.3725741  41.4921981  69.3913673  76.5685870  41.7769136
  70.2488942  74.5152864  42.0775422  70.9068883  74.8491921  42.7816536
  70.2340477  73.5289368  41.8182759  65.9868804  74.6873810  39.6786099
  66.2885218  74.8734612  38.4998667  64.8057158  74.1616536  40.0515321
  64.6285130  74.0285764  41.0474209  63.7009285  73.8342369  39.1466579
  63.8009828  74.4117840  38.2282514  63.7035012  72.3289663  38.8117699
  63.7121514  71.7730180  39.7489335  62.7684927  72.0896363  38.3040089
  64.8651702  71.8327578  37.9274643  65.8146701  72.0904271  38.3970328
  64.7938261  70.3012482  37.8137093  63.8628111  70.0054963  37.3311401
  65.6327853  69.9349242  37.2216458  64.8422686  69.8507529  38.8056107
  64.8228874  72.4421266  36.5153996  64.9560711  73.5228809  36.5606238
  65.6266832  72.0255051  35.9077576  63.8670049  72.2223578  36.0401907
  62.3457104  74.1934197  39.7696366  61.4403402  74.6004546  39.0413966
  62.2054547  74.0289412  41.0938757  63.0106878  73.7023408  41.6288054
  60.9442343  74.1449798  41.8270873  60.1322003  74.2508647  41.1074540
  60.6926019  72.8372107  42.6044902  61.5140666  72.7004926  43.3073194
  59.7710980  72.9316476  43.1785033  60.5921893  71.5656798  41.7466262
  60.4113536  71.6783056  40.5137139  60.6796433  70.4793868  42.3577017
  60.8845616  75.3899398  42.7322341  59.8756740  75.5862344  43.4105263
  61.9304363  76.2373104  42.7252249  62.7372458  76.0063222  42.1458356
  61.9559238  77.5432788  43.3840655  61.0664001  77.6581348  44.0034254
  63.1794745  77.6753710  44.2956934  64.0867018  77.4933887  43.7186848
  63.2223776  78.6841344  44.7062623  63.1074246  76.7676333  45.3649507
  63.9975923  76.6923981  45.7695321  61.9672276  78.6805632  42.3613728
  62.3592942  78.5060513  41.2060739  61.5664458  79.8620493  42.8414576
  61.2565247  79.9035617  43.8127231  61.6290227  81.1360461  42.1373928
  62.5587661  81.1764504  41.5699330  60.4556253  81.2971199  41.1521965
  60.6230294  80.6474856  40.2934199  60.4596796  82.3224413  40.7826053
  59.0821472  80.9518379  41.7602781  58.8768901  79.9035327  41.5425242
  59.1011814  81.0752964  42.8429224  57.9306321  81.7975186  41.2101997
  57.9512878  81.7953212  40.1203811  56.9904770  81.3618776  41.5489182
  58.0358744  83.2323749  41.7371158  58.1347088  83.2061035  42.8223911
  58.9205978  83.7087885  41.3149113  56.8478766  84.0267396  41.3887840
  56.7475220  84.0618224  40.3546853  56.0027516  83.5846968  41.8035307
  56.9542665  84.9919338  41.7602611  61.6406643  82.2824347  43.1531558
  61.1176711  82.1513579  44.2614149  62.2220709  83.4189845  42.7464495
  62.6330329  83.4587680  41.8137028  62.2813769  84.6336019  43.5513597
  62.6720152  84.3715758  44.5345753  63.2510275  85.6523004  42.9068031
  62.9064693  85.8777318  41.8971595  63.2938070  86.9694913  43.7007328
  63.5978552  86.7756547  44.7295263  64.0069536  87.6538708  43.2414937
  62.3136755  87.4473433  43.6974595  64.6797829  85.0867833  42.8118760
  64.6989410  84.2050862  42.1702583  65.3471572  85.8340702  42.3814217
  65.0419631  84.8143908  43.8033783  60.8565423  85.1827677  43.7112196
  60.1773033  85.4463379  42.7183449  60.4277995  85.3428763  44.9718627
  61.0659949  85.1092008  45.7326626  59.0888620  85.7751535  45.3596497
  59.1786920  86.6383765  46.0197418  58.5264695  86.0766599  44.4761676
  58.3108920  84.6653781  46.0752523  57.7159814  84.9303735  47.1192182
  58.3459187  83.4329978  45.5411869  58.8607497  83.2915017  44.6716376
  57.7198271  82.2535710  46.1337179  58.4979298  81.6377239  46.5847118
  57.0248152  82.5418434  46.9224057  56.9605304  81.4258794  45.0960947
  56.3159649  81.9817114  44.2059710  57.0325682  80.0945094  45.2422911
  57.5830851  79.7242366  46.0171860  56.4248764  79.1106147  44.3550459
  55.9513657  79.6251752  43.5193550  57.5109340  78.1880706  43.7822830
  58.3628106  78.7834199  43.4541072  57.8705698  77.5126887  44.5588642
  56.9926229  77.3790410  42.5943547  57.0106838  77.8573713  41.4624838
  56.5266483  76.1539089  42.8471629  56.1692212  75.5768297  42.0861823
  56.5291266  75.7960562  43.8019343  55.3522419  78.3475168  45.1380100
  55.6316425  77.3479425  45.8034397  54.1207678  78.8624995  45.0631952
  53.9737325  79.6876568  44.4824542  52.9687989  78.3876238  45.8234876
  53.3326600  77.9808238  46.7675050  52.0789213  79.5981510  46.1497446
  51.6797449  80.0029270  45.2202094  51.2323677  79.2702623  46.7523498
  52.8077564  80.7033397  46.9017010  52.9517236  80.6268906  48.3002785
  52.5265889  79.7983735  48.8468990  53.6699264  81.6136622  48.9967070
  53.7838044  81.5396813  50.0682897  54.2586237  82.6894119  48.2911107
  54.9750953  83.6375796  48.9609357  55.3388948  84.3293747  48.3699294
  54.1045301  82.7728627  46.8873924  54.5508902  83.5914697  46.3412915
  53.3815209  81.7832246  46.1998343  53.2821523  81.8470929  45.1259685
  52.1992624  77.2625973  45.1048458  51.1549441  76.8359051  45.5986899
  52.7004870  76.7852709  43.9517584  53.5764447  77.1733246  43.6015449
  52.0522100  75.7746166  43.1169609  51.0237310  76.0873647  42.9385357
  52.7732025  75.6999129  41.7624609  53.8104515  75.4065748  41.9220358
  52.3019101  74.9323615  41.1482319  52.7172013  77.0286017  41.0042665
  51.6442394  77.4624350  40.5893552  53.8689491  77.6802416  40.8222676
  53.8765846  78.5667845  40.3192423  54.7393271  77.2912647  41.1841820
  52.0241084  74.3913247  43.7769911  51.0374155  73.6734347  43.6146271
  53.0764850  74.0287355  44.5286762  53.8678828  74.6667690  44.6156694
  53.1162440  72.8075724  45.3240917  52.6019454  72.0166980  44.7785685
  54.5647855  72.3570625  45.5366817  55.1168129  73.1692517  46.0098778
  54.5683130  71.5077638  46.2190037  55.2756866  71.9350453  44.2635666
  54.9545276  70.7033847  43.6627755  54.2098135  70.0600979  44.1090580
  55.6103717  70.2952208  42.4895543  55.3702727  69.3395578  42.0478061
  56.5878809  71.1287102  41.8984189  57.2243525  70.7331751  40.7585777
  58.1576465  71.0282341  40.7190642  56.9013298  72.3723087  42.4971991
  57.6415245  73.0188783  42.0479505  56.2510518  72.7656469  43.6799187
  56.5027006  73.7107936  44.1382804  52.3912710  73.0313986  46.6541657
  52.5729943  74.0636517  47.3019922  51.5829052  72.0349929  47.0419203
  51.5259451  71.2080731  46.4474457  50.6774642  72.0629910  48.1888286
  50.8615054  72.9680088  48.7671440  49.2091378  72.0757062  47.7113040
  48.9942086  71.0993360  47.2763893  48.5654922  72.1914923  48.5834662
  48.8210985  73.1548462  46.6771075  49.4469964  73.0464649  45.7916340
  47.3608718  72.9541558  46.2423315  46.6941072  73.0636341  47.0975609
  47.0966643  73.6937059  45.4857721  47.2335271  71.9606794  45.8121430
  48.9905562  74.5772261  47.2258803  50.0431072  74.7731564  47.4276245
  48.6468316  75.3026323  46.4878401  48.4175287  74.6991951  48.1449559
  50.9233492  70.8477781  49.0975168  51.6486824  69.9229950  48.7313791
  50.2910024  70.8478701  50.2788751  49.7185795  71.6557461  50.5253794
  50.2631554  69.7213997  51.2059102  50.1165016  68.8091618  50.6273692
  51.5909607  69.5976250  51.9721797  52.4074244  69.5544411  51.2508280
  51.5855356  68.6446783  52.5021798  51.8692977  70.7096664  52.9703969
  52.3257386  71.9653797  52.5259200  52.5096748  72.1355696  51.4758896
  52.5287764  73.0130926  53.4409032  52.8680680  73.9756639  53.0878143
  52.2807353  72.8039383  54.8172131  52.4594774  73.8233099  55.7068292
  52.2533457  73.5652984  56.6294205  51.8417176  71.5357821  55.2672223
  51.6562070  71.3651776  56.3178440  51.6396729  70.4965197  54.3438964
  51.2973998  69.5339724  54.6941375  49.0963592  69.8749538  52.1847021
  48.7651628  70.9834314  52.6060706  48.5057879  68.7394177  52.5694089
  48.8425129  67.8564528  52.1855831  47.4000413  68.6641062  53.5079959
  46.6914694  69.4446312  53.2324462  46.6926103  67.3109642  53.3478012
  46.6181212  67.0941384  52.2820475  47.2877579  66.5275001  53.8165148
  45.2792234  67.3321915  53.9543947  45.3576557  67.4168120  55.0377330
  44.7433225  68.2041207  53.5803055  44.4614091  66.0769953  53.6163290
  44.9539466  65.2010555  54.0378895  43.4769838  66.1575848  54.0773680
  44.3209784  65.8809536  52.1629495  45.0759155  65.3685173  51.7064311
  43.3227015  66.3403387  51.3880962  42.2775038  67.0088895  51.8966337
  42.2235841  67.1846243  52.8994852  41.5353514  67.3386596  51.2798886
  43.3724981  66.1165405  50.0699689  44.1580775  65.6042849  49.6681041
  42.6218310  66.4526156  49.4671070  47.8886858  68.9241707  54.9372666
  48.9355917  68.4309955  55.3578892  47.0966313  69.7181634  55.6614981
  46.2293906  70.0370568  55.2300463  47.4015675  70.3017201  56.9620635
  48.3925923  69.9759414  57.2768573  47.4142234  71.8338762  56.7661086
  48.0871875  72.0699465  55.9413546  46.4108247  72.1371981  56.4668896
  47.8223602  72.6900960  57.9812896  47.1787712  72.4508851  58.8279350
  49.2819869  72.4538592  58.3905474  49.9445795  72.6496859  57.5471685
  49.5483208  73.1151407  59.2149472  49.4079338  71.4231393  58.7219607
  47.6248470  74.1763496  57.6468141  46.5891963  74.3602304  57.3589367
  47.8579084  74.7865484  58.5193127  48.2788336  74.4652020  56.8237614
  46.3766422  69.8483769  58.0165213  46.6674462  69.9194176  59.2109941
  45.2024717  69.3588333  57.5793626  45.0369336  69.3175433  56.5735360
  44.1152750  68.8942876  58.4331047  44.5282639  68.5575805  59.3845681
  43.1223839  70.0313098  58.7075235  42.7276590  70.3988845  57.7603741
  42.2877724  69.6030214  59.2630725  43.6577556  71.2020413  59.5112297
  43.7279951  71.1102915  60.9141792  43.4205562  70.2040228  61.4152324
  44.1899893  72.2011289  61.6711344  44.2384608  72.1292954  62.7476540
  44.5826019  73.3875539  61.0267323  44.9357037  74.2255145  61.6090313
  44.5133197  73.4816883  59.6263122  44.8145868  74.3942434  59.1335289
  44.0542387  72.3909131  58.8670098  44.0025764  72.4714014  57.7914455
  43.3691282  67.7242172  57.7840544  43.0640580  67.7517160  56.5902467
  43.0352872  66.7279313  58.6167834  43.3417730  66.7957744  59.5869354
  42.1729697  65.5923636  58.2982235  41.3267267  65.9539815  57.7141719
  42.9575056  64.5568982  57.4692236  43.5728622  65.0764864  56.7338506
  43.6154620  64.0008773  58.1378012  42.0641018  63.5606810  56.7191163
  41.5153725  62.9446972  57.4323829  41.3555274  64.1086483  56.0978458
  42.9235727  62.6581567  55.8226150  43.4813719  63.2820132  55.1237967
  43.6404317  62.1081580  56.4323860  42.0988208  61.7209403  55.0446723
  41.7667645  62.0620388  54.1426521  41.7622264  60.4670021  55.4002129
  42.1499464  59.9319348  56.5664312  42.7139983  60.4794216  57.2158346
  41.8789070  58.9781313  56.8063532  41.0242075  59.7298722  54.5605387
  40.7248509  60.1207755  53.6671915  40.7640061  58.7764089  54.8126435
  41.6643258  64.9884368  59.6171318  42.3583373  65.0515501  60.6348595
  40.4605461  64.3916416  59.6026472  39.9325490  64.3578677  58.7312527
  39.8369835  63.7974382  60.7898280  39.8329883  64.5471796  61.5805522
  38.3810413  63.4011425  60.4813026  38.2913838  63.0614917  59.4497092
  38.1040476  62.5698131  61.1294924  37.3962619  64.5484379  60.7473154
  37.5678412  64.9358763  61.7514832  37.5541979  65.3500503  60.0251243
  35.9487218  64.0440768  60.6576787  35.7171865  63.7746828  59.6273801
  35.8341499  63.1626607  61.2888538  34.9736144  65.1194372  61.1408523
  35.2581947  65.4277084  62.1468443  35.0255143  65.9811073  60.4761018
  33.5918631  64.6104458  61.1757805  33.3172339  64.2904743  60.2252869
  33.5315769  63.8116403  61.8386028  32.9488282  65.3676235  61.4845474
  40.5964511  62.5749545  61.3307268  40.4342156  62.2486633  62.5066637
  41.4173639  61.9152980  60.5001611  41.5101745  62.2414584  59.5384160
  42.1947322  60.7400921  60.8766416  42.5080299  60.8418839  61.9157941
  41.3199839  59.4797094  60.7638769  40.4290739  59.5993610  61.3812171
  41.8804934  58.6200571  61.1309167  40.9275100  59.2292106  59.4299408
  40.3772073  58.4185375  59.4156508  43.4550839  60.6256860  60.0137280
  43.5872720  61.2917481  58.9858752  44.3770097  59.7535672  60.4447277
  44.2084063  59.2405637  61.3104357  45.5753502  59.4116208  59.6901194
  45.9986318  60.3372937  59.2997050  46.6254986  58.7655616  60.6074934
  46.2353250  57.8125400  60.9637186  47.5272295  58.5595296  60.0311209
  47.0087744  59.6324043  61.8129748  47.0001516  60.8609095  61.7448959
  47.3487626  58.9875046  62.9323793  47.6122711  59.5157809  63.7642371
  47.3444580  57.9675738  62.9549980  45.2286747  58.4900600  58.5132797
  44.2780888  57.7082250  58.5797963  46.0332414  58.5784672  57.4466220
  46.8041007  59.2461427  57.4675810  45.9234236  57.7410450  56.2609437
  44.8788081  57.7106327  55.9511541  46.7799839  58.3166344  55.1162082
  47.8057072  58.4076877  55.4740264  46.7872461  57.5960019  54.2987818
  46.3375122  59.6792606  54.5434397  46.3447679  60.4252379  55.3378037
  47.3422268  60.1031190  53.4635422  47.3880866  59.3523585  52.6753312
  47.0388767  61.0526434  53.0239696  48.3316330  60.2138564  53.9058980
  44.9341536  59.6478838  53.9255438  44.2000651  59.3538648  54.6754530
  44.6724397  60.6409033  53.5596775  44.9050528  58.9415548  53.0957424
  46.3852958  56.3129076  56.5603793  47.3484779  56.1029430  57.2999800
  45.7356076  55.3429303  55.9008655  44.9307725  55.5981016  55.3287509
  46.2758185  54.0031151  55.7046810  46.6329112  53.6271270  56.6641198
  45.1915483  53.0449914  55.1715712  44.7840820  53.4309519  54.2372133
  45.6705605  52.0938998  54.9412450  44.0428631  52.7410480  56.1517848
  44.4362636  52.6827701  57.1668290  43.6354664  51.7637395  55.8937809
  42.8938636  53.7609948  56.0840611  43.2316198  54.7439010  56.4125624
  42.5492880  53.8364821  55.0521065  41.7067753  53.3298014  56.9489072
  41.4294562  52.3060826  56.6968958  40.8624538  53.9859896  56.7371803
  42.0119262  53.4026027  58.3857621  43.0153484  53.6436123  58.5153661
  41.4205641  54.1338179  58.8291279  41.8165424  52.4830483  58.8308406
  47.4500028  54.0912076  54.7103541  47.5005923  55.0267948  53.9095980
  48.3906326  53.1294921  54.7122889  48.5123750  51.9950719  55.7242348
  47.6808805  51.3031070  55.5941411  48.5208117  52.3945828  56.7388297
  49.8900841  51.2291867  55.4307001  49.7212571  50.1581174  55.3210418
  50.5851400  51.4162664  56.2489279  50.4770099  51.8559823  54.0791890
  50.4494078  51.1099117  53.2847056  51.4967597  52.2049402  54.2400110
  49.5448605  53.1082124  53.7115995  50.1297753  54.0172875  53.8481436
  49.0245341  53.0467902  52.2746789  48.1600626  52.2296691  51.9571887
  49.5686730  53.9328841  51.4290854  50.2864487  54.5597123  51.7925099
  49.1914088  54.1343196  50.0314076  49.7743597  54.9972815  49.7092723
  49.6518427  52.9547545  49.1584627  49.0204008  52.0918414  49.3684347
  49.5033294  53.2114238  48.1092260  51.1076671  52.5686928  49.3443059
  52.1338085  53.4093945  48.8691097  51.8906644  54.3403244  48.3772352
  53.4791121  53.0343007  49.0271345  54.2656731  53.6736624  48.6556947
  53.8040904  51.8243539  49.6613386  54.8383039  51.5376196  49.7802542
  52.7824054  50.9854962  50.1378543  53.0308317  50.0482018  50.6139620
  51.4378449  51.3641721  49.9927761  50.6560809  50.7286164  50.3813479
  47.7172498  54.5331737  49.8107908  47.1962617  54.3429097  48.7130345
  47.0550021  55.1166260  50.8243437  47.5221737  55.2145385  51.7258962
  45.8155659  55.8690226  50.6394187  45.1942579  55.3412197  49.9156361
  45.0329889  55.9417427  51.9621632  44.9161667  54.9295424  52.3501995
  45.6033716  56.5273685  52.6839153  43.6332185  56.5606873  51.7996543
  43.7269046  57.6086991  51.5154990  43.1111808  56.0364475  50.9993623
  42.7811888  56.4837639  53.0727082  43.3596936  56.5878721  54.1769439
  41.5494120  56.3388234  52.9199757  46.1599774  57.2575528  50.0777279
  47.2046565  57.8218694  50.4119547  45.2763933  57.7974430  49.2266675
  44.4230581  57.2811453  49.0127643  45.4973164  59.0373630  48.4924322
  46.3225577  59.5877154  48.9446126  45.8981684  58.6868677  47.0494049
  46.7817310  58.0501045  47.0832673  45.0968716  58.1212012  46.5741347
  46.2136582  59.9248357  46.1985921  45.3024491  60.5022720  46.0393743
  46.9474453  60.5506788  46.7071223  46.7783132  59.4830594  44.8452605
  47.7356786  58.9882140  45.0060105  46.0989172  58.7650187  44.3864616
  46.9875735  60.6261884  43.9461480  47.8481181  61.1545619  44.0862393
  46.1858910  60.9968549  42.9306690  45.0261683  60.3716014  42.6752881
  44.7285363  59.5895657  43.2591179  44.4435069  60.6746355  41.8945038
  46.5601072  62.0177644  42.1499835  47.4387940  62.5025035  42.3314620
  45.9661172  62.3097822  41.3735928  44.2392575  59.9037083  48.5779751
  43.2618840  59.6685660  47.8656422  44.2915903  60.9128152  49.4586865
  45.1372529  61.0326484  50.0168440  43.2565819  61.9291107  49.6090399
  42.2932224  61.4687172  49.3900005  43.2372612  62.4206829  51.0692213
  43.2883224  61.5504984  51.7247789  44.1241248  63.0271918  51.2529950
  41.9878952  63.2157828  51.4712757  41.0450283  63.3141740  50.6567972
  41.9917739  63.7085414  52.6202957  43.5166153  63.0624363  48.6082319
  44.6625223  63.4682312  48.4158841  42.4468327  63.5742530  47.9841759
  41.5259453  63.2011714  48.2151119  42.4991558  64.5783525  46.9181218
  43.4488931  65.1056703  47.0108260  42.5028696  63.8458819  45.5502081
  43.2251952  63.0326980  45.6263831  41.1312117  63.2224989  45.2273812
  40.3873495  64.0020233  45.0618069  41.2003855  62.6046667  44.3323078
  40.8026527  62.5876612  46.0502451  42.9807826  64.7662599  44.4051855
  42.1816895  65.4452408  44.1066204  43.8212283  65.3640814  44.7586263
  43.4555412  63.9932734  43.1688174  42.6283074  63.4415699  42.7222231
  43.8463912  64.6956196  42.4322984  44.2480697  63.2998208  43.4499045
  41.3942624  65.6451895  47.0785076  41.3090434  66.5659736  46.2660076
  40.5661012  65.5415072  48.1325175  40.6963639  64.7633035  48.7793194
  39.4627141  66.4512937  48.4269515  38.8526414  66.5379629  47.5280240
  38.5809056  65.8366057  49.5244024  38.3073195  64.8202906  49.2418582
  37.6694038  66.4263431  49.6233330  39.2423125  65.8123164  50.7728718
  39.8220378  65.0227465  50.8004926  39.9424042  67.8576054  48.8196995
  41.1163734  68.0729806  49.1283526  38.9981131  68.8082432  48.8137794
  38.0486589  68.5427952  48.5519740  39.2098386  70.2235388  49.1251132
  40.1416998  70.3128632  49.6833657  39.3720490  71.0428125  47.8279893
  39.4586611  72.0939472  48.1022086  40.6403726  70.6718548  47.0465723
  40.5740071  69.6536244  46.6632962  40.7663805  71.3588102  46.2097149
  41.5088869  70.7562171  47.6998961  38.2348617  70.9114792  46.9980119
  38.3765876  71.4463985  46.1894205  38.1012162  70.7830588  50.0411475
  38.0040890  71.9988554  50.2071294  37.2764427  69.9046008  50.6370394
  37.4190732  68.9092982  50.4677609  36.1719257  70.2621118  51.5221462
  35.5676190  71.0176260  51.0195960  35.2967727  69.0176182  51.7424707
  35.0065004  68.6240390  50.7680563  35.8776165  68.2550294  52.2621512
  34.0191314  69.3164547  52.5432194  34.2822436  69.5596225  53.5732463
  33.5233296  70.1802888  52.1010969  33.0416967  68.1360943  52.5547847
  33.5144328  66.9856333  52.6871671  31.8258464  68.4083071  52.4443660
  36.6929536  70.8413732  52.8454044  37.6723822  70.3392528  53.3980451
  36.0192366  71.8875756  53.3495461  35.2030254  72.2334017  52.8445305
  36.4221817  72.6342198  54.5383407  37.4445126  72.9798304  54.3874270
  35.5109257  73.8734573  54.7246417  34.4812846  73.5217552  54.7943183
  35.8191478  74.6130836  56.0385295  36.8767742  74.8754471  56.0855809
  35.2211265  75.5225835  56.0953306  35.5707518  73.9878555  56.8955337
  35.5681816  74.8651307  53.5395486  35.2188063  74.3652259  52.6359486
  34.8740443  75.6799636  53.7425307  36.9444164  75.4800291  53.2479294
  37.6509559  74.7006407  52.9641396  36.8511013  76.1822413  52.4195947
  37.3191202  76.0192041  54.1179687  36.4050430  71.7190333  55.7705651
  35.3817124  71.1149764  56.0927634  37.5548354  71.6535032  56.4571727
  38.3561454  72.1829577  56.1122072  37.7455599  70.9248717  57.7005380
  37.2648449  69.9501984  57.6144744  39.2470170  70.7006913  57.9319676
  39.6483779  70.1198392  57.1016723  39.7562188  71.6647143  57.9291264
  39.5676781  69.9816119  59.2286454  39.4199004  68.5829704  59.3055838
  39.0758794  68.0258635  58.4471641  39.7183161  67.9055088  60.4994896
  39.5925008  66.8340919  60.5565371  40.1812734  68.6256998  61.6248825
  40.4789912  67.9655885  62.7817412  40.9996453  68.5089806  63.4091249
  40.3292235  70.0302353  61.5474620  40.6799917  70.5861774  62.4044264
  40.0130716  70.7045924  60.3548927  40.1246393  71.7780884  60.3036490
  37.1258786  71.6942361  58.8698368  37.4408089  72.8664028  59.0791555
  36.2820214  71.0036363  59.6481104  36.0762902  70.0337679  59.4079857
  35.7070765  71.5085506  60.8880899  35.5686378  72.5860159  60.7980389
  34.3231971  70.8700485  61.0937590  33.7065257  71.1026135  60.2254394
  34.4372086  69.7876531  61.1542126  33.5984066  71.3646290  62.3570942
  34.1881477  71.1059645  63.2368846  33.5111967  72.4505685  62.3163667
  32.1961813  70.7652345  62.5261161  31.7065978  70.0225254  61.6759648
  31.5359488  71.0924388  63.6393431  30.5979860  70.7265866  63.8011330
  31.9675443  71.7119004  64.3247872  36.6623704  71.2311456  62.0532414
  37.2106368  70.1333078  62.1631746  36.8213154  72.2303417  62.9318111
  36.3208021  73.1035216  62.7661329  37.6700121  72.1879774  64.1216986
  37.9522285  71.1539570  64.3172224  38.9507707  72.9847704  63.8437790
  38.7081343  74.0368422  63.6901905  39.6331207  72.8964976  64.6887952
  39.4439017  72.6002052  62.9506606  36.9423121  72.7105199  65.3732157
  37.5216569  72.6867202  66.4593443  35.6892399  73.1739867  65.2250686
  35.2767592  73.1615021  64.2922595  34.8468181  73.6971099  66.2933085
  35.4029568  73.7609023  67.2285461  34.5299789  74.7040688  66.0221412
  33.6068092  72.8295047  66.5083069  33.4837710  71.7450897  65.9344953
  32.6849801  73.3260133  67.3430770  32.8602081  74.2232435  67.7960661
  31.3849195  72.7031577  67.5833234  31.5031181  71.6193627  67.5846035
  30.8620207  73.1281092  68.9616220  30.7666911  74.2133435  68.9985641
  29.8816049  72.6812597  69.1260923  31.7347766  72.7002273  69.9875392
  31.3693118  72.9910691  70.8487467  30.3667824  73.0789775  66.4974325
  29.4859818  72.2741192  66.1974918  30.4891452  74.2826899  65.9117262
  31.2469836  74.8977495  66.2078270  29.5989533  74.7881190  64.8734634
  28.5799676  74.5024576  65.1362024  29.6504261  76.3282487  64.8490271
  30.6766794  76.6476841  64.6699093  28.7559976  76.9278660  63.7555950
  27.7339114  76.5662772  63.8688971  28.7601004  78.0151223  63.8320735
  29.1289624  76.6516616  62.7690260  29.2318664  76.8437855  66.0984860
  29.2743956  77.8219726  66.0604293  30.0018511  74.1824011  63.5156898
  31.1657249  74.3111491  63.1329524  29.0704686  73.5567787  62.7670242
  27.6474824  73.2130925  63.2088909  27.0478649  74.1226055  63.2445389
  27.6568121  72.7338617  64.1881252  27.0338255  72.2045572  62.1261277
  26.0769206  72.5751750  61.7577307  26.9026267  71.2216910  62.5793240
  28.0986489  72.1050521  60.9357106  27.6673528  72.5223883  60.0258621
  28.3808186  71.0651430  60.7667481  29.3803944  72.9575305  61.3928694
  30.2291733  72.2799490  61.4898424  29.7145593  74.0373760  60.3642152
  29.0892690  75.0984074  60.3430380  30.6872161  73.7297069  59.4978352
  31.1556956  72.8402953  59.5905177  31.0699172  74.5569508  58.3604120
  30.9672501  75.6078082  58.6361499  32.5400671  74.2991977  58.0063250
  32.6116293  73.3134406  57.5445860  32.8663934  75.0375178  57.2737518
  33.6814459  74.3236038  59.4202322  30.1439567  74.2494654  57.1761372
  29.7655755  73.0953221  56.9694903  29.7921349  75.2867022  56.4017915
  30.1598066  76.2106742  56.6282496  28.8485069  75.2128607  55.2818702
  28.5035178  74.1833590  55.1838761  27.6003740  76.0717752  55.5746672
  27.9034583  77.0890507  55.8214212  26.9878388  76.1191624  54.6737737
  26.7354704  75.5131696  56.7124789  27.1783579  75.4015210  57.8539969
  25.4828968  75.1630896  56.4028186  24.8656000  74.7871395  57.1221176
  25.1433969  75.2762987  55.4480346  29.5479910  75.5511678  53.9533600
  28.9834594  76.2384457  53.0995895  30.7935552  75.0744381  53.7914721
  31.2014634  74.5163186  54.5420283  31.6312166  75.2975748  52.6165061
  32.4030063  74.5281678  52.5963179  31.0169288  75.1940061  51.7217966
  32.3087627  76.6737715  52.5915268  33.2706302  76.8507940  51.8451576
  31.8410528  77.6239079  53.4178398  31.0291047  77.4097173  53.9978128
  32.4796871  78.9143757  53.6418072  32.9024604  79.2560044  52.6967746
  31.4541576  79.9773248  54.1004131  32.0084681  80.8853618  54.3357058
  30.4865710  80.3248875  52.9567972  29.8779661  79.4589801  52.6944265
  29.8304059  81.1393289  53.2639904  31.0501933  80.6449666  52.0807804
  30.6568105  79.5825594  55.3570881  31.3332736  79.3900990  56.1894833
  29.9932066  80.3999657  55.6397890  30.0556052  78.6930103  55.1671834
  33.6330734  78.7501299  54.6391483  33.5361335  77.9841651  55.6011679
  34.7198431  79.4937108  54.3942709  34.7268093  80.1031019  53.5767484
  35.8948716  79.5326376  55.2551367  36.0293001  78.5408080  55.6854470
  37.1376314  79.8522291  54.4044573  37.1101877  79.2449112  53.4996623
  37.1084541  80.9031906  54.1165744  38.4523438  79.5453796  55.1411088
  38.5134721  80.1414912  56.0516280  38.4523922  78.4902090  55.4127500
  39.7037567  79.8173123  54.3020382  40.6729778  79.0456362  54.4761402
  39.6892424  80.7921245  53.5178014  35.6803421  80.5465274  56.3892877
  35.0512215  81.5867456  56.1911073  36.2263606  80.2392519  57.5718309
  36.7364792  79.3605282  57.6627963  36.1609374  81.0829485  58.7570270
  36.4709936  82.0973572  58.5045073  35.1309257  81.1123857  59.1115610
  37.0597637  80.5475454  59.8716771  37.9251766  79.7012661  59.6358959
  36.8390031  81.0462894  61.0965086  36.1169404  81.7547201  61.2249470
  37.4984870  80.5349315  62.2909273  38.5656686  80.4558960  62.0817632
  37.3158661  81.5072982  63.4640099  37.7298670  82.4751647  63.1816351
  36.2493299  81.6447690  63.6431424  37.9891603  81.0604196  64.7505574
  39.3866999  80.8821013  64.7898859  39.9818027  81.0658247  63.9071542
  40.0146254  80.4607070  65.9735051  41.0849100  80.3194434  65.9961859
  39.2506133  80.2246773  67.1291961  39.7334683  79.9022773  68.0399405
  37.8578546  80.4098776  67.0989660  37.2704249  80.2287412  67.9870296
  37.2267544  80.8210448  65.9115616  36.1552412  80.9530908  65.8960591
  36.9498113  79.1419763  62.6134559  35.7360824  78.9309301  62.6027985
  37.8672185  78.2024854  62.8870942  38.8494722  78.4769877  62.8958754
  37.5921053  76.7766679  63.0591911  38.5699062  76.2993463  63.1158244
  36.9010045  76.5028848  64.4079096  35.9085247  76.9542645  64.4022424
  36.7726707  75.4267880  64.5209282  37.6810314  77.0030068  65.6278989
  38.9036107  77.1390532  65.5960039  36.9671201  77.2671608  66.7248092
  37.4349308  77.5992561  67.5690206  35.9553361  77.1398493  66.7169296
  36.8965859  76.1287435  61.8421879  36.1995139  75.1254694  61.9887133
  37.0991869  76.7037648  60.6453954  37.6773234  77.5313033  60.6103211
  36.5923899  76.2251207  59.3646185  36.4424046  75.1491131  59.4149777
  35.2437751  76.8897096  59.0337626  35.3312498  77.9652748  59.1921095
  35.0207822  76.7266184  57.9806665  33.8289939  76.2787826  59.9865901
  37.6619411  76.5023593  58.3055019  37.5418830  77.4435001  57.5261356
  38.7320361  75.6954459  58.3192736  38.7521201  74.9229948  58.9845570
  39.9377541  75.9030671  57.5197761  40.0015224  76.9563593  57.2459183
  41.1708984  75.5643173  58.3703487  41.2001548  74.4867005  58.5315133
  42.0679556  75.8370344  57.8144819  41.2024378  76.2675422  59.7169106
  41.3259205  77.6697082  59.7739398  41.4226068  78.2425832  58.8635849
  41.3154664  78.3329445  61.0127870  41.4046514  79.4084981  61.0471457
  41.1859345  77.5904762  62.2089255  41.1719021  78.2308442  63.4137545
  40.6735769  79.0746987  63.3923165  41.0655275  76.1817921  62.1521329
  40.9616231  75.6085479  63.0616140  41.0676647  75.5267392  60.9087181
  40.9593571  74.4528768  60.8736761  39.9232989  75.0678726  56.2377908
  39.4361587  73.9380075  56.2372096  40.5178546  75.6064297  55.1626775
  40.9006401  76.5491653  55.2277462  40.7733887  74.8678377  53.9282181
  39.8446996  74.3776058  53.6368141  41.1679227  75.8545000  52.8190750
  40.5020376  76.7161003  52.8696214  42.1787813  76.2175408  53.0016139
  41.0812947  75.2924349  51.4112826  42.2056638  74.7098006  50.7949478
  43.1445371  74.6467324  51.3242117  42.1100729  74.2129099  49.4817121
  42.9719065  73.7742906  49.0013364  40.8949510  74.2977603  48.7818455
  40.8289160  73.9257949  47.7701958  39.7685790  74.8689619  49.3966698
  38.8338740  74.9325094  48.8602368  39.8629981  75.3670582  50.7076309
  38.9961629  75.8179356  51.1680636  41.8718087  73.8207816  54.1940398
  42.8480276  74.1438499  54.8753133  41.7419688  72.5731468  53.7007701
  40.6299526  72.0616683  52.7811991  40.5877438  72.6343750  51.8543785
  39.6769287  72.1271387  53.3050981  40.9581586  70.5233718  52.4597746
  41.4078054  70.4654464  51.4685005  40.0701599  69.8930307  52.5048802
  42.0582164  70.0739312  53.5295105  42.8251497  69.4545154  53.0637473
  41.5703871  69.5228183  54.3337164  42.6752837  71.4324890  54.1260159
  42.6949097  71.3661837  55.2141705  44.1006981  71.6235639  53.6072865
  45.0423273  71.3540506  54.3475310  44.2619589  72.0839172  52.3587038
  43.4368366  72.3058443  51.8022817  45.5630781  72.2275468  51.7091552
  46.2075077  71.4196816  52.0568941  45.4226533  72.0789246  50.1841839
  44.8808525  72.9457748  49.8060457  46.4198284  72.0968287  49.7432812
  44.6996468  70.7935800  49.7188681  43.6860567  70.7824723  50.1208305
  44.5863790  70.7965645  48.1881600  45.5804527  70.7933902  47.7394415
  44.0381623  69.9146244  47.8571656  44.0478904  71.6844906  47.8572957
  45.4192411  69.5150278  50.1802469  45.3812331  69.4361977  51.2668334
  44.9239578  68.6389021  49.7608769  46.4592952  69.5291687  49.8559470
  46.2387234  73.5528305  52.0899027  45.5871229  74.4847958  52.5660672
  47.5606650  73.6164862  51.8743675  48.0260714  72.8056259  51.4659849
  48.4150457  74.7357123  52.2516638  47.8508675  75.6597251  52.1246225
  48.8213933  74.5831695  53.7306169  47.9479635  74.3171829  54.3253610
  49.5399536  73.7687339  53.8212577  49.4418723  75.8641220  54.3088523
  50.2827977  76.1755665  53.6898791  49.8319344  75.6491770  55.3032502
  48.4213788  77.0015390  54.4288756  47.3088798  76.8013782  54.9152413
  48.7960905  78.2063023  53.9898251  48.1496026  78.9930737  54.0513890
  49.7241959  78.3378798  53.5884790  49.6484384  74.7737745  51.3410048
  50.2526950  73.7347887  51.0848634  50.0310889  75.9695038  50.8710939
  49.4948240  76.7973387  51.1297737  51.1650307  76.1652280  49.9668556
  51.1799365  75.3467908  49.2466498  50.9940643  77.4743332  49.1915595
  51.0009732  78.3126740  49.8890945  51.8257032  77.5834496  48.4956311
  49.7849738  77.4934336  48.4616504  49.9864159  77.3082280  47.5202275
  52.5054000  76.1699379  50.7112198  52.5756561  76.5772384  51.8721967
  53.5736223  75.7505154  50.0124745  53.4385464  75.4240430  49.0552283
  54.9480927  75.7966503  50.5079912  54.9431595  75.6068270  51.5811397
  55.7833566  74.7017377  49.8332595  55.6651420  74.7791711  48.7525512
  56.8339473  74.8901648  50.0566569  55.4793149  73.2827262  50.2814992
  55.7248059  72.9057463  51.6162087  56.0745325  73.6358229  52.3303547
  55.5410809  71.5738584  52.0213859  55.7328549  71.2922365  53.0465419
  55.1213269  70.6025558  51.0835656  54.9749192  69.3047155  51.4682202
  55.5457727  69.0640610  52.2274789  54.8546890  70.9836353  49.7478543
  54.5293048  70.2482375  49.0271407  55.0301503  72.3219117  49.3555960
  54.8450084  72.6045057  48.3301765  55.6081603  77.1623963  50.2701709
  56.2978858  77.6517134  51.1660462  55.4080377  77.7713173  49.0886608
  54.8265844  77.3146211  48.3855522  55.9823130  79.0683767  48.7416855
  55.5314669  79.4059849  47.8084436  55.7340985  79.7857291  49.5241081
  57.5031833  79.0289367  48.5607135  58.1886925  79.9002892  49.0976221
  58.0269653  78.0126466  47.8542236  57.3980962  77.3264105  47.4372517
  59.4613630  77.7722641  47.7080164  59.8847613  77.6483002  48.7044465
  59.7170213  76.4839521  46.9154586  59.2876767  76.5866895  45.9187549
  60.7952638  76.3923526  46.7827457  59.2202519  75.1910514  47.5359801
  59.7811406  74.7403759  48.7421312  60.5334382  75.3399268  49.2324658
  59.3950792  73.5070797  49.2950064  59.8371954  73.1659532  50.2194500
  58.4524651  72.7075930  48.6279196  58.1608042  71.7530975  49.0407672
  57.8886735  73.1524820  47.4184384  57.1716182  72.5318022  46.9022668
  58.2658014  74.3935392  46.8742788  57.8386233  74.7197653  45.9368801
  60.1759026  78.9384243  47.0118903  59.7975726  79.3503837  45.9162713
  61.2518853  79.4215746  47.6448429  61.5058058  79.0224915  48.5484684
  62.1267125  80.4711052  47.1296653  62.0724957  80.4278138  46.0416890
  61.6223909  81.8621482  47.5604914  60.6320360  82.0079046  47.1297126
  62.2746439  82.6265584  47.1389891  61.5229606  82.0875369  49.0773722
  60.9592355  81.2679071  49.5233611  62.5223231  82.0943869  49.5122937
  60.8123757  83.3988113  49.4341279  60.7955818  84.3503170  48.6545397
  60.2175040  83.4505493  50.6297094  59.7278169  84.2977467  50.9177422
  60.2446117  82.6413896  51.2490565  63.5819998  80.1739001  47.5387398
  63.8065535  79.4980588  48.5455766  64.5782319  80.6190102  46.7488155
  64.4194402  81.5485074  45.5435851  64.1142121  82.5444270  45.8655386
  63.6872811  81.1370197  44.8497494  65.8376251  81.6340420  44.8064548
  66.2483420  82.6360179  44.9316186  65.7328473  81.4013109  43.7469951
  66.7929549  80.5741129  45.5295734  67.7307560  81.0469277  45.8228790
  66.9945791  79.7449513  44.8508188  65.9900378  80.0241500  46.8097366
  65.9000451  78.9415125  46.7175232  66.7543820  80.3377988  48.1007596
  67.5798978  79.5245510  48.5159063  66.4843001  81.4943977  48.7236631
  65.7737824  82.1110693  48.3297358  67.2092329  81.9886395  49.8976952
  68.2226095  81.5912615  49.8429624  67.3346109  83.5233928  49.8464053
  67.8858858  83.8468728  50.7292239  68.1247127  83.9945979  48.6172710
  67.5883040  83.7544728  47.6988720  68.2771711  85.0728053  48.6714396
  69.0990692  83.5061981  48.5994636  66.0617184  84.1373872  49.8761812
  66.1874540  85.1090121  49.8436603  66.6287571  81.4864473  51.2336693
  67.0817818  81.9324616  52.2892023  65.6754941  80.5400808  51.2064457
  65.3206004  80.2241693  50.3038492  65.2672474  79.7705411  52.3805791
  65.0157816  80.4581011  53.1875748  64.0267129  78.9179866  52.0533882
  64.2645464  78.2559115  51.2211996  63.7927164  78.2898235  52.9128495
  62.7680727  79.7212049  51.7092107  62.6647589  80.9102211  52.0039930
  61.7904179  79.0541716  51.0890520  60.9257902  79.5343489  50.8402192
  61.9084577  78.0653040  50.8672675  66.4133945  78.8601425  52.8490010
  67.3097437  78.5304421  52.0718048  66.3453667  78.4058769  54.1099348
  65.5880409  78.7264349  54.7130650  67.1422265  77.2781877  54.5868505
  68.1970409  77.4609493  54.3794915  67.0121056  77.1708760  55.6635876
  66.6936414  75.9879991  53.8949438  65.5603433  75.9125908  53.4223392
  67.5791041  74.9814445  53.8267927  68.5005238  75.1007584  54.2480466
  67.3318623  73.7288593  53.1003337  67.0601362  74.0008692  52.0804957
  68.6131705  72.8683937  53.0182403  68.3480251  71.9351463  52.5221393
  69.6836803  73.5429105  52.1472145  69.9979891  74.4890933  52.5887936
  70.5499305  72.8881752  52.0547309  69.2826717  73.7259039  51.1503135
  69.1937513  72.5025688  54.3955100  68.4443117  71.9856808  54.9956334
  70.0488490  71.8391233  54.2672249  69.5195775  73.3996161  54.9229382
  66.1587907  72.9157339  53.6755103  65.5718805  72.1194639  52.9447104
  65.7825598  73.1475316  54.9435813  66.3122501  73.8225134  55.4944894
  64.5957272  72.5765629  55.5724216  64.5864677  71.5009693  55.3939903
  64.6763842  72.7590783  56.6440706  63.2710628  73.1760293  55.0804029
  62.2134736  72.7811413  55.5662860  63.3372796  74.1200377  54.1309764
  64.2645523  74.3749940  53.7919358  62.2304646  74.8369472  53.5098424
  61.3321421  74.2251430  53.5911944  61.9838676  76.1606444  54.2549368
  62.9280029  76.6967217  54.3490147  61.3148709  76.7860431  53.6631109
  61.3638776  76.0045378  55.6302728  59.9625449  75.9296439  55.7567701
  59.3361084  75.9679148  54.8784298  59.3702549  75.8075780  57.0250877
  58.2948708  75.7504070  57.1135270  60.1852194  75.7492514  58.1799274
  59.6134628  75.6214681  59.4126544  60.2711604  75.5847435  60.1385403
  61.5926406  75.8162362  58.0522567  62.2205940  75.7703492  58.9292959
  62.1762632  75.9478553  56.7793989  63.2510770  76.0049456  56.6876933
  62.4904199  75.0720669  52.0092632  61.6614734  75.7044729  51.3567086
  63.6015983  74.5556668  51.4532944  64.2671705  74.0729776  52.0565769
  63.8181284  74.4193051  50.0129631  63.4168117  75.3039988  49.5173949
  65.3203951  74.3237980  49.6957913  65.7686988  73.5393723  50.3055897
  65.4398381  74.0393737  48.6508175  66.0638567  75.6513603  49.9170717
  65.5962794  76.4335480  49.3186538  65.9719361  75.9457312  50.9628113
  67.5525166  75.5773226  49.5567383  68.0055233  74.6636984  48.8707808
  68.3320264  76.5536959  50.0235076  69.3311527  76.5513314  49.8188174
  67.9287979  77.2984385  50.5916724  63.0898778  73.1657865  49.4951154
  62.8486530  72.2381354  50.2707874  62.7585436  73.1011386  48.1921372
  62.9232254  74.2214731  47.1684969  63.9804462  74.3808909  46.9545597
  62.4781347  75.1417888  47.5470499  62.1723255  73.7640953  45.8260227
  62.9010205  73.6636035  45.0219095  61.4051899  74.4845139  45.5435089
  61.5076232  72.3431919  46.1345974  61.7689775  71.6150542  45.3660680
  60.4241824  72.4535457  46.1752925  62.0511568  71.8943603  47.5748860
  61.2056648  71.6064479  48.1998914  63.0100151  70.7131805  47.4308853
  64.2143006  70.8886780  47.2358801  62.4280620  69.5111953  47.4875246
  61.4205713  69.4787687  47.6455499  63.0806897  68.2276373  47.3036931
  63.9898111  68.3616769  46.7182286  63.4394234  67.5807038  48.6559268
  62.6344416  67.7554565  49.3698755  63.5006194  66.5020673  48.5090512
  64.7512780  68.0377851  49.2661008  64.8537827  69.3039209  49.8720669
  63.9903447  69.9515431  49.9180048  66.0734958  69.7350850  50.4166112
  66.1482857  70.7185588  50.8571412  67.2011145  68.8846503  50.3855955
  68.3877031  69.2988215  50.9179737  69.0229158  68.5651090  51.0530100
  67.0944476  67.6024851  49.7978978  67.9503967  66.9452681  49.7709560
  65.8734207  67.1858564  49.2397520  65.8035886  66.2067858  48.7884502
  62.1111789  67.3386576  46.5326854  61.0440070  66.9912643  47.0398856
  62.5211953  66.9450239  45.3205847  63.4109831  67.2936652  44.9643392
  61.8761448  65.8870096  44.5592625  60.7972569  66.0437206  44.5667871
  62.3675713  65.9044558  43.1063201  63.4511007  66.0241867  43.0969625
  62.1141070  64.9554791  42.6336743  61.7129029  67.0327199  42.3014633
  60.6432223  66.8400858  42.2272366  61.8668749  67.9862526  42.8066750
  62.3001145  67.1132203  40.8923888  63.3640453  67.3411012  40.9557254
  62.1728971  66.1494766  40.4005160  61.6290520  68.1580565  40.1071542
  61.0807885  68.8395415  40.6320946  61.6719385  68.2782041  38.7682523
  62.3726330  67.4243683  38.0057305  62.8883281  66.6592272  38.4397948
  62.3858717  67.5377419  36.9924190  60.9947715  69.2737024  38.1824733
  60.4611507  69.9302920  38.7526223  61.0161229  69.3767583  37.1683069
  62.1815035  64.5416287  45.2170818  63.2777231  64.3277823  45.7348515
  61.1916043  63.6439143  45.1720886  60.3193691  63.9073132  44.7137964
  61.2322263  62.3159495  45.7697653  62.2678294  62.0574825  45.9899974
  60.4307028  62.2822795  47.0960007  59.3817221  62.4681457  46.8670416
  60.5297854  60.9090749  47.7837868  61.5735882  60.6541312  47.9691283
  59.9929466  60.9258349  48.7322129  60.0783839  60.1417915  47.1550565
  60.8884874  63.3510178  48.1019235  60.6901391  64.3497668  47.7126058
  60.3342657  63.2359148  49.0333787  61.9543798  63.2480626  48.3072026
  60.6851759  61.3196953  44.7427314  59.7589121  61.6399215  43.9994680
  61.2516166  60.1062011  44.7353988  62.0179251  59.9323330  45.3854012
  60.7891007  58.9562446  43.9711187  59.7380283  59.0924028  43.7186493
  61.5882407  58.7846247  42.6586450  62.6479151  58.7034202  42.9015173
  61.1566476  57.4987434  41.9321303  60.0790486  57.5110560  41.7657342
  61.6642444  57.4229236  40.9709826  61.4178969  56.6201260  42.5224202
  61.4078814  59.9737672  41.7015037  61.7463413  60.8948078  42.1762279
  62.0008125  59.8185737  40.8002880  60.3583520  60.0800954  41.4271531
  60.9243519  57.7445666  44.8938302  62.0369141  57.3170820  45.2055354
  59.7779046  57.2054025  45.3243993  58.8954669  57.6142969  45.0170638
  59.6954140  56.0520306  46.2037754  60.6451834  55.9451306  46.7279352
  58.5990224  56.2421846  47.2756084  57.6265768  56.2973191  46.7866924
  58.5931208  55.0382160  48.2337951  59.5917758  54.8739389  48.6381715
  57.9063200  55.2249210  49.0593834  58.2678128  54.1382596  47.7124717
  58.7863359  57.5362593  48.0813090  58.6220520  58.3991488  47.4371270
  58.0578625  57.5812142  48.8910439  59.7925224  57.5773157  48.4991907
  59.4675079  54.8145009  45.3364070  58.3303783  54.4917766  44.9896878
  60.5621422  54.1140239  45.0132171  61.4753805  54.4511026  45.3184559
  60.5063425  52.7865959  44.4192892  59.8401817  52.8165555  43.5578872
  61.8999823  52.3320095  43.9484121  62.5441673  52.2341313  44.8220669
  61.7990293  51.3449862  43.4966173  62.5871022  53.2726664  42.9332211
  62.7681873  54.2366622  43.4080287  63.9458933  52.6815711  42.5275275
  63.8059182  51.7234833  42.0276388  64.4604778  53.3647262  41.8516260
  64.5650211  52.5354498  43.4122616  61.7382347  53.5069281  41.6727905
  60.8260248  54.0436111  41.9338930  62.2944908  54.1131970  40.9575316
  61.4778877  52.5545034  41.2115350  59.9298166  51.8083140  45.4454940
  60.1833417  51.9339923  46.6432866  59.1576545  50.8342744  44.9559527
  58.9979482  50.7981495  43.9489801  58.4699782  49.8341604  45.7605410
  58.8959684  49.8012531  46.7634505  56.9760489  50.1621678  45.8739480
  56.5297610  50.1517495  44.8796344  56.4930400  49.3943477  46.4781572
  56.7537268  51.4257807  46.4656586  55.7870283  51.5812503  46.5105730
  58.6687939  48.4829065  45.0887649  58.3971565  48.3437031  43.8975308
  59.1449833  47.5002081  45.8587237  59.3275569  47.6893414  46.8444470
  59.5382674  46.1946404  45.3545447  59.4988566  46.1938642  44.2647685
  60.9912894  45.9122343  45.7611993  61.0356190  45.8311210  46.8472442
  61.2743302  44.9453724  45.3447345  62.0173947  46.9386792  45.3062129
  61.9921597  47.4598225  43.9977562  61.2492755  47.1210437  43.2908290
  62.9238543  48.4339657  43.5997360  62.8851152  48.8374777  42.5990366
  63.8985150  48.8850295  44.5052878  64.6143704  49.6355996  44.2028367
  63.9431287  48.3515135  45.8042378  64.6922420  48.6920367  46.5036049
  63.0097604  47.3784089  46.2019122  63.0445556  46.9833015  47.2064601
  58.5510164  45.1407993  45.8514929  58.7015645  44.5896064  46.9431763
  57.5337827  44.8766731  45.0194725  57.4784702  45.3874557  44.1378038
  56.5463990  43.8299294  45.2318427  56.2145863  43.8659772  46.2695227
  55.3357871  44.0989527  44.3230335  54.9674367  45.1093070  44.5022627
  55.6585626  44.0306815  43.2843607  54.1896225  43.1066237  44.5651469
  54.5659585  42.0878309  44.4722949  53.8069450  43.2389416  45.5771785
  53.0589251  43.2733364  43.5521492  53.3580150  43.2082484  42.3427139
  51.9044602  43.4348321  43.9977049  57.1808438  42.4634727  44.9448550
  57.9100922  42.3184660  43.9638658  56.8738928  41.4615886  45.7809880
  56.2564097  41.6462862  46.5715615  57.3632191  40.0985140  45.6224300
  57.6444618  39.9503491  44.5795141  58.6181868  39.8941547  46.4934221
  59.3361110  40.6864859  46.2832624  58.3273010  39.9857511  47.5403397
  59.3048290  38.5280474  46.2729348  58.5545045  37.7370898  46.2912421
  60.0411934  38.4703082  44.9239039  60.8014653  39.2505068  44.8771837
  60.5228630  37.4986026  44.8096595  59.3392446  38.6035074  44.1004861
  60.2957881  38.2536891  47.4134144  59.7675648  38.2397075  48.3666078
  60.7697308  37.2835839  47.2661893  61.0640607  39.0271581  47.4407800
  56.2257136  39.1243982  45.9409588  56.0452200  38.7042714  47.0853593
  55.4604864  38.7822157  44.8981757  55.6698832  39.1919397  43.9874873
  54.3944801  37.7867702  44.9337947  53.9295304  37.7912483  45.9195719
  53.3179163  38.1315308  43.8870400  53.7335065  37.9422175  42.8973086
  52.4806009  37.4473829  44.0226002  52.7812572  39.5791437  43.9213448
  53.5791120  40.2502825  43.6022563  51.6259830  39.7298199  42.9213012
  50.7855920  39.1022542  43.2185710  51.3011609  40.7701597  42.8873658
  51.9546042  39.4366270  41.9248309  52.3055063  40.0077327  45.3194888
  53.1478605  40.0583849  46.0097487  51.8437521  40.9936351  45.2700876
  51.5749816  39.2935048  45.6979994  54.9642785  36.3865703  44.6675012
  56.0826815  36.2520215  44.1651176  54.1648122  35.3483155  44.9616639
  53.2658529  35.5310887  45.3853525  54.4199023  33.9768703  44.5236558
  55.4998141  33.8296352  44.4933680  53.8616417  32.9748611  45.5463403
  54.2149505  33.2513111  46.5405079  52.7722231  33.0179378  45.5526979
  54.3101515  31.5598272  45.2731165  55.7386927  31.0637703  45.3531642
  55.7005736  29.6639157  44.9939931  56.5643308  29.0162909  44.9522858
  54.3421487  29.2514593  44.6970089  54.0473244  28.3259646  44.4199058
  53.4612093  30.4432066  44.8715379  52.3946306  30.4742271  44.7137767
  53.8851335  33.7882603  43.0927097  52.9542422  33.0213100  42.8483379
  54.4797777  34.5437427  42.1597844  55.2356080  35.1581347  42.4636003
  54.1643879  34.5943110  40.7381976  53.7842604  33.6206296  40.4285000
  53.0814190  35.6501286  40.4875252  53.4451742  36.6345358  40.7814461
  52.8170686  35.6692675  39.4300993  52.1895714  35.4111175  41.0673662
  55.4493967  34.9297959  39.9621066  56.3412077  35.5701778  40.5244330
  55.5652499  34.5331383  38.6783614  54.5378405  33.7172455  37.8923856
  53.6657413  34.3377720  37.6848599  54.2380817  32.8272331  38.4455804
  55.2232858  33.2865486  36.5081999  54.5736114  33.5160457  35.6631695
  55.4377932  32.2181293  36.5348415  56.6009614  34.0979407  36.4123104
  56.5010359  34.8801750  35.6596908  57.4252460  33.4344027  36.1494907
  56.8389832  34.7585841  37.8576692  57.6505548  34.2213278  38.3480243
  57.2018802  36.2434183  37.7560423  56.3308877  37.0850511  37.5306063
  58.4970619  36.5436048  37.9293787  59.1590098  35.7881468  38.1068220
  59.0308663  37.9008751  37.9244528  58.3996450  38.5090330  38.5728482
  60.4452815  37.9072157  38.5119522  61.1093828  37.2980247  37.8979492
  60.8231361  38.9289365  38.5431682  60.4244463  37.5086237  39.5266051
  59.0146418  38.5102057  36.5191675  59.0950547  37.7884773  35.5236686
  58.9330200  39.8490842  36.4592658  58.8755535  40.3791632  37.3290547
  58.9291465  40.6175706  35.2119896  59.1699724  39.9473547  34.3871341
  57.5331897  41.2100864  34.9227172  57.5453693  41.5579120  33.8900126
  56.3863095  40.1979433  35.0509409  56.2595404  39.8907647  36.0894811
  55.4590228  40.6538472  34.7028173  56.5990631  39.3221274  34.4384472
  57.2598271  42.3313367  35.7387262  56.9830322  42.0122055  36.6231191
  60.0096826  41.7068812  35.2318256  60.5345911  42.0455575  34.1710620
  60.3589756  42.2214771  36.4228698  59.8764708  41.8937427  37.2591959
  61.4468200  43.1688981  36.6231273  61.7870031  43.5199040  35.6491132
  60.9775258  44.4083426  37.4180659  60.6867547  44.1007701  38.4221796
  62.1219786  45.4289594  37.5294760  62.4842465  45.6852936  36.5343540
  61.7703139  46.3366485  38.0193938  62.9423743  45.0175670  38.1180472
  59.7703483  45.0938468  36.7546111  58.9040718  44.4329159  36.7819852
  59.5177348  46.0039024  37.2985129  60.0011474  45.3465363  35.7197691
  62.6041011  42.4295401  37.2969322  62.4073165  41.7762989  38.3173761
  63.8085449  42.5490805  36.7248663  63.8930792  43.1071853  35.8868036
  65.0257769  41.9047655  37.2088905  64.9783759  41.7900412  38.2909632
  65.1948489  40.5235043  36.5620318  65.0800697  40.6419206  35.4836899
  66.2129517  40.1788853  36.7412203  64.0769564  39.1982462  37.0958521
  66.2369292  42.7675633  36.8646435  66.2670502  43.4180395  35.8213183
  67.2622231  42.7185778  37.7235166  67.1791277  42.1562748  38.5709229
  68.5457020  43.3449843  37.4585226  68.3672310  44.3667270  37.1230304
  69.1168891  43.3843063  38.3862273  69.3459117  42.5706682  36.4011121
  69.1462953  41.3633156  36.2509089  70.2562086  43.2386917  35.6672127
  70.5395212  44.7389414  35.7484073  70.8301909  45.0187126  36.7607770
  69.6482820  45.2899905  35.4479702  71.7268777  45.0624829  34.7208498
  72.6289786  45.3032719  35.2823877  71.4610662  45.8930361  34.0661082
  71.9726498  43.7237568  33.8767683  73.0349946  43.4832785  33.8307293
  71.5824483  43.8586474  32.8681488  71.1349922  42.5640507  34.6098444
  70.4993410  42.0678042  33.8767633  72.0708866  41.5350366  35.2538458
  72.5066205  41.7129111  36.3915925  72.3825946  40.4697819  34.5013988
  71.9889502  40.3972541  33.5631127  73.2315160  39.3691872  34.9465110
  73.9502502  39.7599351  35.6661659  72.3694598  38.3123740  35.6614005
  71.8168041  38.8113929  36.4576779  71.6494823  37.8925013  34.9586037
  73.2120603  37.1756014  36.2655730  73.6160328  36.5687548  35.4544470
  74.0463952  37.5976359  36.8261914  72.4018584  36.2606241  37.1959914
  71.5030317  35.9182216  36.6835451  73.0123504  35.3920294  37.4446133
  72.0164401  36.9771021  38.4953128  72.9213111  37.3464551  38.9784823
  71.3689912  37.8227533  38.2641204  71.3126877  36.0769924  39.4236172
  70.4493788  35.7169603  38.9697003  71.9332880  35.2796580  39.6696297
  71.0588494  36.5985634  40.2871818  74.0099971  38.7985621  33.7558980
  73.4620983  38.6253450  32.6660922  75.2979079  38.5115868  33.9937113
  75.6634414  38.6681551  34.9329890  76.2628529  38.0783872  32.9900300
  75.7537183  37.4709968  32.2418964  76.8609033  39.3161385  32.2977747
  76.0537257  39.8895850  31.8428027  77.3473476  39.9440452  33.0438513
  77.8789732  38.9559918  31.2043269  78.6918304  38.3727602  31.6371180
  77.3870088  38.3614508  30.4348141  78.4665643  40.2234731  30.5710270
  77.6720224  40.7955372  30.0912271  78.9295727  40.8331124  31.3467526
  79.5243411  39.8505333  29.5303589  80.2897086  39.2375218  30.0052436
  79.0542747  39.2775187  28.7310787  80.1596646  41.0494511  28.9574714
  79.4345050  41.6388154  28.5003387  80.6208698  41.5925485  29.7155637
  80.8689173  40.7638827  28.2525684  77.3337259  37.2203639  33.6735906
  77.4563977  36.0435829  33.2698057  78.0119335  37.7480494  34.5843049
  46.8382102  23.9857687  50.7081212  56.7554632  25.6149090  59.6520575
  70.4006430  61.2188466  60.0627817  58.0819829  40.5566467  22.9235287
  49.7287384  60.8723634  31.8395234  55.9750297  70.5617206  65.4118364
  29.9602504  38.1325008  76.5732415  48.5614180  47.6142939 104.3157386
  48.4827812  47.2802803 105.2093144  49.3823847  48.1064707 104.3148858
  46.1318132  44.9310935 103.9367364  46.8353982  45.1360937 104.5525020
  45.4080781  45.4987697 104.2016448  49.3757065  51.6678239 103.6998684
  48.4986531  51.5467039 103.3360930  49.8514818  50.8764317 103.4477572
  50.8911159  49.4629561 103.6427773  51.7530323  49.7884459 103.9023590
  51.0761503  48.6761057 103.1300839  48.5614181  24.6205062  91.0402692
  48.4827813  24.2864926  91.9338450  49.3823848  25.1126830  91.0394165
  46.1318133  21.9373057  90.6612671  46.8353983  22.1423060  91.2770326
  45.4080782  22.5049819  90.9261754  54.9165186  38.3659110  94.0439188
  54.2653166  38.9513190  93.6573202  55.7109549  38.8965305  94.1034226
  48.8420814  35.4548247  94.4426323  49.6151690  34.9077234  94.3039198
  49.1946212  36.3192496  94.6540784  51.1787091  31.6140913  92.0744772
  51.4312612  31.0922434  91.3128235  50.2411651  31.4507059  92.1771456
  56.2230374  30.6176691  99.8819516  57.0093463  30.1996115  99.5309933
  56.4869079  31.5222784 100.0501164  56.3940452  36.0549542  94.5808172
  55.7586285  36.1284168  95.2929077  56.0637858  36.6443141  93.9027252
  61.6238801  30.5551925 100.7852494  62.3563973  29.9851141 101.0190324
  60.8678157  30.1673525 101.2259000  50.8983380  33.5169019  94.2769147
  50.7819638  32.8413922  94.9450232  51.0085640  33.0301393  93.4601300
  53.2414921  32.9779166  97.9815837  52.8773128  32.4509787  98.6928758
  54.0982037  32.5877635  97.8082322  52.8820408  28.0069066  92.9777185
  53.0494810  28.8749302  93.3447656  52.6917577  28.1696348  92.0538474
  52.8609629  30.4626723  93.9623852  52.7409254  30.9083774  94.8009332
  52.1662217  30.8112041  93.4037390  50.6216521  43.2330365  97.6113983
  50.5440551  44.1838190  97.6902464  50.0178165  42.8876238  98.2688909
  58.5594695  30.9348197  94.7904186  59.4712551  31.1675583  94.6151884
  58.0504342  31.5185241  94.2279265  57.1664277  35.9174015 102.1817767
  56.5373140  36.0819729 101.4793835  56.7789940  36.3315625 102.9528731
  61.0453509  36.8528453  99.5362131  60.3604547  37.2327354  98.9859165
  61.1297359  37.4623780 100.2694079  52.7192239  35.6548423  99.4467853
  53.1830585  35.9336126  98.6572475  52.4549037  34.7531868  99.2640943
  51.6561125  31.7771575  96.2557418  52.3585169  32.2292619  96.7231344
  51.3241754  31.1355394  96.8837311  67.5056262  33.7199116 100.6564804
  66.7519970  33.1506514 100.5008808  67.6403803  33.6861780 101.6035438
  52.8954890  38.5912518  96.3319523  52.7600565  39.4364054  96.7604371
  53.4364702  38.7931796  95.5685457  46.3484287  36.1087956  96.9047448
  46.8608808  36.9031206  97.0553013  47.0007000  35.4114247  96.8381049
  48.1579172  39.2253712  98.9870201  48.3345800  40.1471677  98.7991185
  48.9536006  38.9112132  99.4164581  56.2097636  32.1051691  93.3690851
  55.6944260  32.8756296  93.6079239  55.9374945  31.4316827  93.9923913
  61.1831910  34.8584046  95.3044025  60.4061353  34.5195205  94.8599187
  61.8623391  34.8636669  94.6298990  55.9983939  29.9778783  95.1950633
  55.6934075  30.2924932  96.0460776  56.9514382  30.0560203  95.2377966
  54.4430371  36.1369006  96.8443587  53.9151733  35.4021766  96.5316824
  53.9417874  36.9143683  96.5983555  59.4223217  34.3318027 101.9610633
  58.7646892  35.0217288 102.0490762  60.2263617  34.7214459 102.3044619
  58.2328676  32.6862400 100.0114575  58.7460558  33.3192392 100.5136284
  58.8829900  32.0863595  99.6457935  49.5018686  28.8293134  93.2246083
  48.6655998  29.1667820  93.5455358  49.3623456  28.6942114  92.2873220
  52.5882971  33.9549217  89.8478560  51.6810033  33.7238470  90.0469709
  53.0854003  33.1586836  90.0352541  55.4951050  42.6646724  92.7675246
  54.8212749  42.9678421  93.3760204  55.8816872  43.4675804  92.4180703
  55.4944555  31.5603271  97.3875595  56.2416374  32.0724668  97.0782718
  55.7636144  31.2387324  98.2479989  53.7671205  34.0561812  94.3702550
  52.8582424  33.7720844  94.4675020  53.7966289  34.4760890  93.5105857
  58.9990472  37.6668401  98.1393717  58.5452799  36.8259311  98.1958908
  58.3684439  38.3029799  98.4768497  57.4423412  39.5044898  99.0743535
  57.7346386  40.0649955  98.3555901  57.9522032  39.7973459  99.8296695
  53.4647293  35.5970555  91.7090628  53.0266723  34.8806414  91.2496266
  54.2057734  35.8246670  91.1475720  52.4057037  40.2825249 100.1636989
  52.3633216  40.5086095  99.2345521  53.3219736  40.0488623 100.3122790
  61.5820407  33.8727752  97.7666947  61.4438306  34.0629348  96.8388136
  61.2256626  34.6347135  98.2234998  61.6089787  35.9404279 102.7778218
  62.0426294  35.8479568 103.6261272  62.3221368  35.9161780 102.1398234
  50.5222838  37.1588278  99.9598951  51.3163436  36.6638598  99.7581526
  49.8114530  36.6306141  99.5966657  55.3417682  39.5406373 104.3111319
  55.3954704  40.1097310 105.0789035  54.4732463  39.7108258 103.9465356
  53.6942266  42.8326396  94.9822325  53.8694021  42.3614440  95.7967948
  53.0075054  43.4592163  95.2103586  54.6499329  37.1098903 101.0285626
  54.3149161  37.0699673 101.9243276  54.1503274  36.4443619 100.5556037
  57.5858520  34.4554937  91.3022686  56.9687691  33.7301765  91.2055739
  57.1175009  35.2164297  90.9589760  48.2603351  45.9815759 101.7562185
  48.4999949  46.6134283 102.4341204  47.4172547  45.6303799 102.0427544
  49.3757066  28.6740361  90.4243990  48.4986533  28.5529162  90.0606237
  49.8514819  27.8826440  90.1722879  52.7731213  41.7894882 104.1603689
  52.7001384  42.5949853 104.6722994  52.3308606  41.9886847 103.3351711
  52.5620992  41.0266652  97.6706511  51.7788514  41.5688332  97.7644735
  53.2613737  41.5440631  98.0700752  63.7247400  32.5401647 101.9559008
  63.7137276  33.4226362 101.5852941  62.8564779  32.1873197 101.7613545
  56.9547423  35.5932968  97.8879140  56.0203702  35.7134431  97.7183844
  57.1324092  34.6905435  97.6239149  60.3419974  31.4350288  98.4229174
  60.8080427  32.2678279  98.3489476  60.7927475  30.9695269  99.1274432
  58.4096206  37.7794109  95.4215326  58.6856049  37.6650703  96.3309200
  57.5400704  37.3811594  95.3827499  55.0450270  42.0280460  99.0648139
  55.2272664  41.2102116  99.5275892  55.8683256  42.2448152  98.6273029
  55.3792435  40.9548645  96.3263188  55.9080201  40.4441099  95.7133350
  55.6420655  40.6391175  97.1908721  48.7348183  42.0063762  99.0860964
  48.0658558  42.4909889  98.6025004  48.5961053  42.2532982 100.0004342
  52.8753452  44.0407505 105.6843622  53.4271760  44.2039127 106.4492707
  53.2159645  44.6311943 105.0123647  56.0121839  41.9889481 102.6707304
  55.8872978  41.1879220 102.1618250  56.6700930  42.4835674 102.1821274
  58.0756747  39.7898501 104.2986854  57.1287083  39.6703852 104.2265181
  58.4239520  38.9020999 104.3813116  55.0803181  39.5851217 100.4991207
  54.9328143  38.6567924 100.6798777  55.9056674  39.6071308 100.0148282
  58.6837302  40.4079776 101.5856079  59.6083850  40.2022637 101.4480530
  58.5152606  40.1596177 102.4945421  50.9333572  26.7343906  94.5564991
  51.6541934  27.1125158  94.0528708  50.3098876  27.4532782  94.6599969
  55.0764695  27.4389055  95.4923324  55.2928309  28.3213692  95.1912152
  54.5958762  27.0475268  94.7628966  58.4732619  40.9265443  96.9418171
  58.6469496  40.3611866  96.1892023  58.9661510  41.7266338  96.7597661
  64.3272010  33.6901866  98.5608471  64.7703156  32.9409191  98.1627594
  63.4498520  33.6812002  98.1782203  59.4607791  40.2432207  94.0415069
  60.1558696  40.8638900  94.2602384  59.8030941  39.3927559  94.3167447
  61.3599214  37.6931913  95.5702400  61.8850538  38.0319186  94.8451720
  61.2721567  36.7578928  95.3865534  53.0439875  43.7603896  99.9297653
  52.6044865  43.2680275 100.6230510  53.7947992  43.2176864  99.6889728
  45.5232214  39.9515437  99.9322281  46.3490234  39.6519209  99.5520925
  45.1726266  39.1823060 100.3812070  50.4913747  39.3041905 102.0019955
  49.8693756  38.6412610 101.7022183  51.1618614  39.3303037 101.3193602
  50.0527254  37.8545829  95.4778415  50.2015374  38.5381293  94.8245088
  50.8593697  37.8350919  95.9927871  63.8704874  35.1607104 100.9530918
  64.7051766  35.5996908 101.1168478  64.0064003  34.6845757 100.1339164
  47.8079887  33.8811006  96.4839484  47.5625929  32.9773336  96.6819694
  47.9775802  33.8828157  95.5418962  47.0775535  29.6139364  93.9825646
  46.3844779  29.6883719  93.3265682  46.8327286  28.8499708  94.5047163
  53.5522660  40.3493959  92.9490163  52.9796627  40.9684146  92.4960635
  54.1255453  40.8993321  93.4830085  56.7719919  40.6331109  94.0798745
  57.7050592  40.5676671  94.2831620  56.6843132  41.4687376  93.6213278
  59.4007936  39.9496980  91.0402692  59.3221568  39.6156843  91.9338450
  60.2217603  40.4418748  91.0394165  53.9369458  31.6854772  90.2906215
  54.8828563  31.5560980  90.3594633  53.5583703  30.9469434  90.7675643
  52.1212375  29.6104748  90.2261100  51.2143831  29.3137861  90.3023814
  52.3988356  29.3134566  89.3595387  50.8911160  26.4691683  90.3673080
  51.7530324  26.7946582  90.6268897  51.0761504  25.6823179  89.8546145
  59.0443796  25.3420210  97.5108303  58.4642465  26.0005014  97.1286355
  58.7779729  24.5197555  97.0995720  57.8268674  27.5020300  96.5664651
  56.9394529  27.7869951  96.3484846  58.2422663  27.3414064  95.7191928
  45.8352925  42.0828051 101.6536096  45.7007393  41.3228452 101.0874094
  45.4184987  42.8068951 101.1864884  56.9711888  37.2664975  90.6612671
  57.6747738  37.4714978  91.2770326  56.2474537  37.8341737  90.9261754
  57.8009698  33.0174836  96.7814941  57.7444899  33.4743388  95.9422573
  58.3538041  32.2565521  96.6037784  61.6114504  28.8064568  97.6065060
  61.3551438  28.4061204  98.4373268  60.9867372  29.5208362  97.4815200
  65.9226842  31.5460641 100.1136352  65.3626400  31.6153831 100.8867914
  65.3170345  31.3701626  99.3935848  48.9922051  42.9797368 101.8654538
  48.8754435  43.9242801 101.7633228  48.1714497  42.6770930 102.2540337
  58.8798585  37.7047504  92.7111131  59.7144189  37.2728703  92.5288606
  58.7182928  37.5329518  93.6388025  58.5344477  34.2079618  94.0767470
  58.4793281  34.0423889  93.1355914  57.9090533  34.9155650  94.2329660
  51.8440603  23.7087727  93.6552789  51.8319273  24.6529566  93.8121059
  52.7364025  23.5257872  93.3612250  51.7730167  42.3856617 101.7420545
  50.8225798  42.3858479 101.6284917  52.0762653  41.6389351 101.2256580
  60.1759382  50.0280060  98.7324723  59.6124247  49.9369997  97.9641011
  60.0611777  49.2079964  99.2127216  65.7558941  53.6951028  94.0439188
  65.1046921  54.2805108  93.6573202  66.5503304  54.2257222  94.1034226
  59.6814568  50.7840165  94.4426323  60.4545444  50.2369152  94.3039198
  60.0339967  51.6484414  94.6540784  62.0180846  46.9432831  92.0744772
  62.2706367  46.4214352  91.3128235  61.0805405  46.7798976  92.1771456
  67.0624129  45.9468609  99.8819516  67.8487218  45.5288032  99.5309933
  67.3262833  46.8514701 100.0501164  67.2334206  51.3841459  94.5808172
  66.5980039  51.4576086  95.2929077  66.9031613  51.9735058  93.9027252
  61.7377135  48.8460937  94.2769147  61.6213393  48.1705840  94.9450232
  61.8479395  48.3593311  93.4601300  64.0808676  48.3071084  97.9815837
  63.7166883  47.7801705  98.6928758  64.9375792  47.9169553  97.8082322
  63.7214163  43.3360984  92.9777185  63.8888565  44.2041220  93.3447656
  63.5311332  43.4988265  92.0538474  59.9301977  48.2491759 100.6779720
  59.0052474  48.1167973 100.8857412  60.1786390  49.0285979 101.1749662
  63.7003383  45.7918641  93.9623852  63.5803009  46.2375692  94.8009332
  63.0055972  46.1403959  93.4037390  57.2910788  47.8925033 101.5123509
  57.4203169  48.1459512 102.4262921  56.6108240  48.4852741 101.1928164
  69.3988450  46.2640114  94.7904186  70.3106306  46.4967501  94.6151884
  68.8898097  46.8477158  94.2279265  62.4954880  47.1063493  96.2557418
  63.1978923  47.5584537  96.7231344  62.1635508  46.4647312  96.8837311
  56.2380214  45.3647046 101.5574551  55.4479268  45.6204574 101.0814662
  56.7291461  46.1795384 101.6626592  58.1894959  45.7291625  98.5158028
  57.3926122  45.8410319  99.0341524  57.9620551  46.0678277  97.6498918
  54.5217917  45.6177536 103.9889542  54.7725955  46.5024546 104.2547118
  55.0577465  45.4382138 103.2164634  63.7348644  53.9204436  96.3319523
  63.5994319  54.7655971  96.7604371  64.2758457  54.1223713  95.5685457
  57.1878042  51.4379874  96.9047448  57.7002562  52.2323124  97.0553013
  57.8400755  50.7406164  96.8381049  67.0841108  37.4434998 104.8618416
  66.7405377  38.3336639 104.7857527  67.4520071  37.2536655 103.9988001
  55.1526959  49.7668528  97.6807019  55.9902181  50.1765536  97.4640726
  55.3305226  48.8267970  97.6507212  67.0491391  47.4343609  93.3690851
  66.5338014  48.2048213  93.6079239  66.7768699  46.7608745  93.9923913
  64.6338502  42.2793310  98.4276090  63.7780098  41.8900160  98.2481729
  65.0465454  42.3585270  97.5675875  66.1637648  39.8139653 102.8267650
  65.6602444  39.7769788 102.0135455  66.4568255  40.7232396 102.8864306
  62.4080534  39.8978383 101.8333831  63.2733531  39.7021191 101.4739721
  62.4758043  39.6688734 102.7603188  72.0225665  50.1875963  95.3044025
  71.2455108  49.8487123  94.8599187  72.7017146  50.1928587  94.6298990
  66.8377694  45.3070701  95.1950633  66.5327830  45.6216850  96.0460776
  67.7908136  45.3852121  95.2377966  65.2824126  51.4660924  96.8443587
  64.7545487  50.7313684  96.5316824  64.7811629  52.2435601  96.5983555
  60.0142853  42.1280590  99.2050198  60.5886605  41.9055772  98.4723391
  60.6013836  42.1969285  99.9578799  60.3412441  44.1585051  93.2246083
  59.5049753  44.4959738  93.5455358  60.2017210  44.0234031  92.2873220
  62.3165521  39.0021839  97.9325268  61.6629933  38.6870857  97.3081882
  62.2745995  38.3797580  98.6585091  63.4276726  49.2841134  89.8478560
  62.5203788  49.0530388  90.0469709  63.9247758  48.4878754  90.0352541
  66.3344805  57.9938642  92.7675246  65.6606504  58.2970338  93.3760204
  66.7210627  58.7967722  92.4180703  66.3338309  46.8895189  97.3875595
  67.0810128  47.4016586  97.0782718  66.6029899  46.5679241  98.2479989
  64.6064959  49.3853729  94.3702550  63.6976179  49.1012762  94.4675020
  64.6360043  49.8052808  93.5105857  68.7817146  43.9252305  99.3694385
  68.0439903  43.4129691  99.7004627  69.0343920  43.4852686  98.5577662
  68.8828774  36.7028557  99.9636154  69.1887651  35.8425920  99.6762069
  69.6081379  37.2946177  99.7635148  55.1753130  47.1059243  98.3517752
  54.9777530  46.5128604  97.6268819  54.6199794  46.8011454  99.0693691
  63.1549853  46.9982350 100.4712345  63.2098463  46.0456186 100.3954822
  62.3441055  47.1541789 100.9553644  64.3041047  50.9262473  91.7090628
  63.8660477  50.2098332  91.2496266  65.0451488  51.1538588  91.1475720
  61.0942213  45.6159410  98.2302724  60.2810079  45.9153580  98.6367916
  61.5901208  45.2215098  98.9477206  60.5856288  43.1877765 103.8463959
  61.2255667  43.0466524 103.1486922  59.7533819  42.9012279 103.4702561
  57.6699355  46.6323277  96.0358704  56.7396944  46.5707733  96.2528666
  57.7656827  46.1099230  95.2395345  57.5884905  43.1578090  98.6236946
  57.8491722  44.0723423  98.5146106  58.4102077  42.6902533  98.7733559
  68.4252275  49.7846855  91.3022686  67.8081445  49.0593683  91.2055739
  67.9568763  50.5456215  90.9589760  60.2150821  44.0032279  90.4243990
  59.3380287  43.8821080  90.0606237  60.6908574  43.2118357  90.1722879
  51.7352961  48.7909439 100.5185497  52.4224001  48.4771169  99.9306513
  51.5801090  49.6950803 100.2452749  56.5387683  43.6799635 104.9470521
  56.4545872  43.0725305 104.2120931  55.7170389  44.1708654 104.9480017
  66.7111397  42.1653199 100.3140716  67.2080096  41.4123161  99.9941786
  65.9398378  42.2017515  99.7483925  63.2946366  44.3070582 100.0412401
  62.9244153  43.7541622 100.7293306  63.7905458  43.7028715  99.4887401
  69.1530392  39.1322792 102.4620075  68.2393471  39.3627019 102.6302282
  69.5823493  39.2161236 103.3134107  51.3120937  46.8710032 102.7902964
  51.3505037  46.3373623 103.5840083  50.8061230  46.3445238 102.1713942
  58.6911699  41.7174573 106.2865507  58.7553026  42.5789403 105.8742904
  58.6278820  41.1048574 105.5537865  54.9429515  45.5974134  95.8656896
  55.2382956  44.6884813  95.8123950  54.0417550  45.5761874  95.5437898
  58.4723762  43.6730131 101.8484444  57.7510347  44.2866098 101.7091918
  59.2617017  44.2087896 101.7701090  56.6717356  43.2788232  95.9896221
  56.3430062  42.3985611  95.8071327  57.0256727  43.2235901  96.8772610
  59.7859179  43.5661202  96.3571699  60.1255252  44.0947123  95.6350307
  60.2331300  43.9041608  97.1330265  63.1319092  39.0347565 104.2602090
  63.9545161  38.5608043 104.1380980  63.3757155  39.8138049 104.7600776
  61.7727326  42.0635823  94.5564991  62.4935689  42.4417076  94.0528708
  61.1492631  42.7824700  94.6599969  65.9158449  42.7680972  95.4923324
  66.1322064  43.6505610  95.1912152  65.4352516  42.3767186  94.7628966
  60.6557671  45.7266685 102.0694068  60.5102251  46.0406988 102.9618350
  60.1782874  46.3451586 101.5164967  62.5154054  42.7169233 102.1174958
  62.5015622  41.8210327 101.7807256  63.2326482  42.7239897 102.7513244
  61.9190950  41.5983614  97.3862528  62.0406861  40.6700260  97.5853416
  61.6292992  41.6122300  96.4740844  64.7882140  39.2838524 100.5229248
  64.8103837  39.3477857  99.5681227  65.2050199  38.4443033 100.7169754
  60.8921008  53.1837746  95.4778415  61.0409129  53.8673211  94.8245088
  61.6987452  53.1642836  95.9927871  58.6473641  49.2102924  96.4839484
  58.4019683  48.3065254  96.6819694  58.8169556  49.2120074  95.5418962
  57.9169289  44.9431282  93.9825646  57.2238534  45.0175637  93.3265682
  57.6721041  44.1791625  94.5047163  66.5882946  36.5026883 101.3865136
  66.8684699  35.8350072 102.0125563  67.3733552  36.6955979 100.8739800
  64.3916414  55.6785877  92.9490163  63.8190381  56.2976064  92.4960635
  64.9649208  56.2285238  93.4830085  67.6113674  55.9623027  94.0798745
  68.5444347  55.8968589  94.2831620  67.5236887  56.7979294  93.6213278
  70.2401690  55.2788897  91.0402692  70.1615322  54.9448761  91.9338450
  71.0611357  55.7710665  91.0394165  64.7763213  47.0146690  90.2906215
  65.7222317  46.8852898  90.3594633  64.3977457  46.2761351  90.7675643
  70.7485097  38.6802696 100.2533107  70.5509918  38.3717784 101.1376439
  71.3584803  39.4064334 100.3831037  62.9606130  44.9396666  90.2261100
  62.0537585  44.6429779  90.3023814  63.2382111  44.6426484  89.3595387
  53.8784070  46.2603029 100.6760147  53.5586854  45.4068338 100.3834521
  53.3317498  46.4751608 101.4318114  64.5768195  39.4833556  96.3805342
  63.7668924  39.1380641  96.7560588  65.2652612  39.1741099  96.9692953
  66.5058744  38.5611602  98.0029638  67.0589782  38.9807056  98.6619661
  66.7428830  37.6347351  98.0452594  61.7304914  41.7983601  90.3673080
  62.5924078  42.1238499  90.6268897  61.9155258  41.0115097  89.8546145
  53.7472330  49.8805941 102.6453268  53.0535801  49.4659894 102.1323223
  54.4945321  49.9226477 102.0486687  69.8837551  40.6712128  97.5108303
  69.3036220  41.3296932  97.1286355  69.6173483  39.8489472  97.0995720
  68.3341117  40.0717185  99.7129623  68.8340896  40.1833720  98.9043942
  68.9776725  39.7678238 100.3530431  55.6609073  49.8124195 100.5219283
  55.6379761  49.9111882  99.5701166  55.9709709  50.6589345 100.8436449
  68.6662429  42.8312218  96.5664651  67.7788284  43.1161869  96.3484846
  69.0816418  42.6705981  95.7191928  67.8105642  52.5956893  90.6612671
  68.5141492  52.8006895  91.2770326  67.0868291  53.1633655  90.9261754
  68.6403453  48.3466754  96.7814941  68.5838654  48.8035305  95.9422573
  69.1931795  47.5857439  96.6037784  72.4508258  44.1356486  97.6065060
  72.1945193  43.7353121  98.4373268  71.8261126  44.8500280  97.4815200
  69.7192340  53.0339422  92.7111131  70.5537944  52.6020620  92.5288606
  69.5576683  52.8621436  93.6388025  69.3738232  49.5371535  94.0767470
  69.3187036  49.3715807  93.1355914  68.7484287  50.2447568  94.2329660
  62.6834357  39.0379644  93.6552789  62.6713027  39.9821484  93.8121059
  63.5757779  38.8549790  93.3612250  66.4986477  35.6322421  97.9098725
  65.7318873  35.0780908  98.0555408  66.9097182  35.7044290  98.7712877
  71.0544575  59.3324197  90.4243990  70.1774042  59.2112997  90.0606237
  71.5302328  58.5410275  90.1722879  72.5698669  57.1275519  90.3673080
  73.4317833  57.4530417  90.6268897  72.7549013  56.3407015  89.8546145
  48.5614183   1.6267185  77.7647999  48.4827814   1.2927048  78.6583757
  49.3823850   2.1188952  77.7639471  46.1318135  -1.0564820  77.3857977
  46.8353985  -0.8514818  78.0015633  45.4080783  -0.4888058  77.6507061
  54.9165188  15.3721232  80.7684495  54.2653167  15.9575313  80.3818509
  55.7109551  15.9027427  80.8279532  48.8420815  12.4610370  81.1671629
  49.6151691  11.9139357  81.0284505  49.1946214  13.3254619  81.3786091
  51.1787093   8.6203036  78.7990079  51.4312613   8.0984557  78.0373542
  50.2411652   8.4569181  78.9016763  56.2230376   7.6238814  86.6064822
  57.0093465   7.2058237  86.2555239  56.4869080   8.5284906  86.7746471
  56.3940453  13.0611664  81.3053479  55.7586286  13.1346291  82.0174384
  56.0637859  13.6505263  80.6272558  61.6238803   7.5614047  87.5097801
  62.3563975   6.9913264  87.7435630  60.8678158   7.1735648  87.9504306
  50.8983381  10.5231142  81.0014454  50.7819640   9.8476045  81.6695538
  51.0085641  10.0363516  80.1846607  53.2414922   9.9841289  84.7061143
  52.8773130   9.4571910  85.4174065  54.0982038   9.5939758  84.5327629
  52.8820409   5.0131188  79.7022492  53.0494812   5.8811425  80.0692963
  52.6917578   5.1758470  78.7783781  52.8609630   7.4688846  80.6869159
  52.7409255   7.9145897  81.5254639  52.1662219   7.8174164  80.1282697
  50.6216522  20.2392488  84.3359290  50.5440552  21.1900313  84.4147770
  50.0178166  19.8938360  84.9934216  58.5594696   7.9410319  81.5149493
  59.4712552   8.1737706  81.3397190  58.0504343   8.5247363  80.9524571
  57.1664279  12.9236138  88.9063074  56.5373141  13.0881852  88.2039142
  56.7789941  13.3377747  89.6774038  61.0453511  13.8590575  86.2607438
  60.3604549  14.2389477  85.7104471  61.1297360  14.4685902  86.9939386
  52.7192241  12.6610546  86.1713159  53.1830586  12.9398249  85.3817782
  52.4549039  11.7593990  85.9886250  51.6561127   8.7833698  82.9802724
  52.3585170   9.2354742  83.4476651  51.3241755   8.1417517  83.6082617
  67.5056263  10.7261238  87.3810110  66.7519972  10.1568636  87.2254115
  67.6403804  10.6923903  88.3280745  52.8954891  15.5974641  83.0564830
  52.7600566  16.4426176  83.4849677  53.4364704  15.7993918  82.2930763
  46.3484289  13.1150079  83.6292755  46.8608809  13.9093329  83.7798319
  47.0007001  12.4176369  83.5626356  48.1579173  16.2315835  85.7115508
  48.3345802  17.1533800  85.5236492  48.9536007  15.9174254  86.1409888
  56.2097638   9.1113814  80.0936158  55.6944261   9.8818418  80.3324546
  55.9374946   8.4378950  80.7169220  61.1831912  11.8646168  82.0289332
  60.4061354  11.5257328  81.5844494  61.8623393  11.8698791  81.3544297
  55.9983941   6.9840906  81.9195939  55.6934076   7.2987055  82.7706083
  56.9514383   7.0622326  81.9623272  54.4430373  13.1431129  83.5688893
  53.9151734  12.4083889  83.2562131  53.9417875  13.9205805  83.3228862
  59.4223219  11.3380150  88.6855940  58.7646893  12.0279411  88.7736068
  60.2263618  11.7276582  89.0289926  58.2328677   9.6924522  86.7359881
  58.7460559  10.3254514  87.2381591  58.8829901   9.0925718  86.3703241
  49.5018687   5.8355256  79.9491390  48.6656000   6.1729943  80.2700665
  49.3623457   5.7004236  79.0118527  52.5882973  10.9611339  76.5723866
  51.6810034  10.7300593  76.7715015  53.0854005  10.1648959  76.7597848
  55.4951052  19.6708847  79.4920552  54.8212750  19.9740543  80.1005510
  55.8816874  20.4737927  79.1426010  55.4944556   8.5665393  84.1120902
  56.2416375   9.0786791  83.8028024  55.7636146   8.2449446  84.9725296
  53.7671206  11.0623934  81.0947856  52.8582425  10.7782967  81.1920326
  53.7966290  11.4823013  80.2351163  58.9990474  14.6730524  84.8639024
  58.5452801  13.8321434  84.9204214  58.3684440  15.3091922  85.2013804
  57.4423413  16.5107020  85.7988842  57.7346387  17.0712078  85.0801208
  57.9522033  16.8035581  86.5542001  53.4647294  12.6032678  78.4335935
  53.0266724  11.8868537  77.9741572  54.2057735  12.8308793  77.8721026
  52.4057038  17.2887371  86.8882295  52.3633217  17.5148218  85.9590827
  53.3219737  17.0550746  87.0368096  61.5820409  10.8789875  84.4912254
  61.4438307  11.0691471  83.5633443  61.2256628  11.6409258  84.9480305
  61.6089788  12.9466402  89.5023525  62.0426295  12.8541691  90.3506579
  62.3221369  12.9223902  88.8643541  50.5222839  14.1650401  86.6844258
  51.3163437  13.6700721  86.4826833  49.8114531  13.6368264  86.3211964
  55.3417683  16.5468496  91.0356626  55.3954706  17.1159432  91.8034342
  54.4732465  16.7170381  90.6710663  53.6942267  19.8388519  81.7067632
  53.8694022  19.3676562  82.5213254  53.0075055  20.4654285  81.9348892
  54.6499330  14.1161025  87.7530933  54.3149163  14.0761795  88.6488583
  54.1503276  13.4505741  87.2801343  57.5858522  11.4617060  78.0267993
  56.9687692  10.7363888  77.9301045  57.1175010  12.2226420  77.6835067
  48.2603352  22.9877882  88.4807492  48.4999950  23.6196406  89.1586510
  47.4172549  22.6365922  88.7672851  49.3757067   5.6802484  77.1489297
  48.4986534   5.5591285  76.7851544  49.8514821   4.8888562  76.8968186
  52.7731214  18.7957004  90.8848996  52.7001385  19.6011976  91.3968300
  52.3308607  18.9948970  90.0597017  52.5620994  18.0328774  84.3951817
  51.7788515  18.5750454  84.4890042  53.2613739  18.5502754  84.7946059
  63.7247401   9.5463769  88.6804314  63.7137277  10.4288485  88.3098247
  62.8564780   9.1935320  88.4858851  56.9547424  12.5995091  84.6124446
  56.0203703  12.7196553  84.4429150  57.1324093  11.6967558  84.3484456
  60.3419976   8.4412410  85.1474480  60.8080428   9.2740402  85.0734783
  60.7927476   7.9757392  85.8519739  58.4096207  14.7856231  82.1460632
  58.6856051  14.6712826  83.0554506  57.5400706  14.3873716  82.1072805
  55.0450271  19.0342582  85.7893446  55.2272665  18.2164238  86.2521198
  55.8683257  19.2510275  85.3518336  55.3792436  17.9610767  83.0508494
  55.9080203  17.4503222  82.4378657  55.6420656  17.6453298  83.9154027
  48.7348184  19.0125884  85.8106270  48.0658560  19.4972012  85.3270310
  48.5961054  19.2595105  86.7249649  52.8753453  21.0469628  92.4088929
  53.4271761  21.2101249  93.1738014  53.2159646  21.6374065  91.7368954
  56.0121840  18.9951603  89.3952611  55.8872980  18.1941343  88.8863556
  56.6700931  19.4897797  88.9066581  58.0756748  16.7960623  91.0232161
  57.1287084  16.6765974  90.9510488  58.4239522  15.9083121  91.1058422
  55.0803182  16.5913339  87.2236513  54.9328144  15.6630047  87.4044083
  55.9056675  16.6133430  86.7393588  58.6837304  17.4141898  88.3101386
  59.6083851  17.2084760  88.1725837  58.5152607  17.1658299  89.2190727
  50.9333573   3.7406028  81.2810298  51.6541936   4.1187281  80.7774015
  50.3098877   4.4594905  81.3845276  55.0764696   4.4451177  82.2168630
  55.2928310   5.3275815  81.9157459  54.5958763   4.0537391  81.4874272
  58.4732620  17.9327566  83.6663477  58.6469497  17.3673988  82.9137330
  58.9661511  18.7328461  83.4842967  64.3272011  10.6963989  85.2853777
  64.7703157   9.9471314  84.8872900  63.4498521  10.6874125  84.9027509
  59.4607792  17.2494330  80.7660376  60.1558697  17.8701023  80.9847690
  59.8030942  16.3989681  81.0412754  61.3599215  14.6994036  82.2947706
  61.8850540  15.0381308  81.5697026  61.2721568  13.7641051  82.1110841
  53.0439876  20.7666019  86.6542960  52.6044866  20.2742398  87.3475816
  53.7947993  20.2238987  86.4135035  45.5232215  16.9577560  86.6567588
  46.3490235  16.6581332  86.2766231  45.1726267  16.1885182  87.1057376
  50.4913748  16.3104028  88.7265261  49.8693758  15.6474733  88.4267489
  51.1618615  16.3365160  88.0438909  50.0527255  14.8607951  82.2023722
  50.2015376  15.5443416  81.5490395  50.8593699  14.8413041  82.7173178
  63.8704876  12.1669227  87.6776225  64.7051767  12.6059031  87.8413785
  64.0064005  11.6907880  86.8584470  47.8079888  10.8873129  83.2084791
  47.5625930   9.9835459  83.4065001  47.9775803  10.8890279  82.2664269
  47.0775536   6.6201486  80.7070952  46.3844781   6.6945841  80.0510988
  46.8327288   5.8561830  81.2292469  53.5522661  17.3556082  79.6735469
  52.9796628  17.9746269  79.2205941  54.1255454  17.9055443  80.2075391
  56.7719921  17.6393232  80.8044052  57.7050594  17.5738794  81.0076927
  56.6843133  18.4749499  80.3458584  59.4007937  16.9559102  77.7647999
  59.3221569  16.6218966  78.6583757  60.2217604  17.4480870  77.7639471
  53.9369459   8.6916894  77.0151522  54.8828564   8.5623103  77.0839940
  53.5583704   7.9531556  77.4920950  52.1212376   6.6166871  76.9506407
  51.2143832   6.3199984  77.0269121  52.3988357   6.3196689  76.0840693
  50.8911161   3.4753806  77.0918386  51.7530325   3.8008704  77.3514204
  51.0761505   2.6885302  76.5791452  59.0443798   2.3482333  84.2353609
  58.4642467   3.0067137  83.8531662  58.7779730   1.5259677  83.8241027
  57.8268676   4.5082423  83.2909957  56.9394531   4.7932074  83.0730152
  58.2422665   4.3476186  82.4437234  45.8352926  19.0890174  88.3781402
  45.7007394  18.3290575  87.8119400  45.4184988  19.8131074  87.9110191
  56.9711889  14.2727098  77.3857977  57.6747739  14.4777100  78.0015633
  56.2474538  14.8403859  77.6507061  57.8009699  10.0236959  83.5060248
  57.7444901  10.4805510  82.6667880  58.3538042   9.2627643  83.3283090
  61.6114505   5.8126691  84.3310367  61.3551439   5.4123326  85.1618575
  60.9867373   6.5270485  84.2060506  65.9226843   8.5522764  86.8381659
  65.3626401   8.6215953  87.6113221  65.3170346   8.3763749  86.1181155
  48.9922052  19.9859491  88.5899845  48.8754436  20.9304924  88.4878535
  48.1714498  19.6833053  88.9785644  58.8798586  14.7109627  79.4356437
  59.7144190  14.2790825  79.2533912  58.7182929  14.5391640  80.3633332
  58.5344479  11.2141740  80.8012777  58.4793282  11.0486012  79.8601221
  57.9090534  11.9217773  80.9574967  51.8440604   0.7149849  80.3798095
  51.8319274   1.6591689  80.5366366  52.7364026   0.5319995  80.0857556
  51.7730168  19.3918740  88.4665852  50.8225799  19.3920601  88.3530224
  52.0762654  18.6451474  87.9501886  67.5082862  25.2279278  89.5311614
  68.1461271  25.1086025  88.8274954  67.3903704  26.1760122  89.5899566
  64.3172568  25.1806706  89.4673139  63.9791079  25.0647771  88.5793674
  65.1862336  24.7797871  89.4474145  60.1759383  27.0342182  85.4570030
  59.6124249  26.9432119  84.6886318  60.0611779  26.2142087  85.9372522
  64.7992351  26.3341558  95.4259344  64.7880992  25.9394356  94.5539848
  64.9612990  25.6007630  96.0193116  57.7223815  28.5293374  88.2954250
  58.5145107  28.1884199  87.8800550  57.9620466  28.6388349  89.2156404
  65.7558942  30.7013150  80.7684495  65.1046922  31.2867231  80.3818509
  66.5503305  31.2319345  80.8279532  59.6814569  27.7902287  81.1671629
  60.4545445  27.2431274  81.0284505  60.0339968  28.6546537  81.3786091
  61.5199612  29.1178670  94.3738528  61.2289478  30.0224300  94.2585195
  62.1556596  29.1595197  95.0882598  62.4455819  26.4955518  90.9639888
  63.0419391  26.2711540  90.2496851  62.5030790  25.7540264  91.5665336
  62.0180847  23.9494953  78.7990079  62.2706368  23.4276475  78.0373542
  61.0805406  23.7861099  78.9016763  67.0624130  22.9530732  86.6064822
  67.8487219  22.5350155  86.2555239  67.3262834  23.8576824  86.7746471
  67.2334207  28.3903582  81.3053479  66.5980040  28.4638209  82.0174384
  66.9031614  28.9797181  80.6272558  72.4632557  22.8905965  87.5097801
  73.1957729  22.3205182  87.7435630  71.7071913  22.5027565  87.9504306
  61.7377136  25.8523059  81.0014454  61.6213394  25.1767963  81.6695538
  61.8479396  25.3655433  80.1846607  64.0808677  25.3133206  84.7061143
  63.7166884  24.7863827  85.4174065  64.9375793  24.9231676  84.5327629
  63.7214164  20.3423106  79.7022492  63.8888566  21.2103343  80.0692963
  63.5311333  20.5050388  78.7783781  66.4789497  28.8040085  91.3688322
  66.1790220  29.7065124  91.2604129  66.1340557  28.5372268  92.2209475
  59.9301978  25.2553882  87.4025027  59.0052475  25.1230096  87.6102718
  60.1786392  26.0348101  87.8994969  69.8786641  21.3222625  89.0485759
  68.9703518  21.2538034  88.7544520  69.8274237  21.7994570  89.8767585
  63.7003385  22.7980764  80.6869159  63.5803010  23.2437814  81.5254639
  63.0055973  23.1466081  80.1282697  57.2910790  24.8987155  88.2368816
  57.4203171  25.1521634  89.1508227  56.6108241  25.4914863  87.9173471
  61.4610277  35.5684405  84.3359290  61.3834307  36.5192230  84.4147770
  60.8571920  35.2230278  84.9934216  63.9527507  22.7412271  96.9920657
  63.1760841  23.3006191  96.9823521  64.5918070  23.2269054  97.5135527
  69.3988451  23.2702237  81.5149493  70.3106307  23.5029624  81.3397190
  68.8898098  23.8539281  80.9524571  62.2073879  25.5497724  96.5538624
  62.9488563  26.0882768  96.2773447  61.5010864  26.1764013  96.7110176
  67.6829219  27.6926865  95.1510785  68.0912575  27.2509275  94.4065418
  66.9606480  27.1179492  95.4044978  64.0360289  22.6299471  92.5244342
  64.8821484  23.0538885  92.6678991  63.9758926  21.9733096  93.2182905
  68.0058033  28.2528055  88.9063074  67.3766896  28.4173769  88.2039142
  67.6183695  28.6669665  89.6774038  71.8847265  29.1882493  86.2607438
  71.1998303  29.5681394  85.7104471  71.9691114  29.7977820  86.9939386
  69.1398197  26.8342452  92.8602781  69.3515092  27.4774212  92.1837162
  69.0927945  26.0004769  92.3924711  66.7424426  19.4460273  89.7639354
  65.8808905  19.7441526  90.0556091  66.7686860  19.6630672  88.8320386
  63.5585995  27.9902463  86.1713159  64.0224341  28.2690166  85.3817782
  63.2942793  27.0885908  85.9886250  60.4510076  27.5373945  89.1092922
  61.0211433  27.9661213  88.4710407  61.0418188  27.2556530  89.8077108
  62.4954881  24.1125616  82.9802724  63.1978924  24.5646659  83.4476651
  62.1635510  23.4709435  83.6082617  56.2380215  22.3709168  88.2819858
  55.4479269  22.6266697  87.8059969  56.7291462  23.1857506  88.3871898
  70.2544025  29.7114408  91.0325139  71.0761468  29.3094595  90.7507820
  70.2506427  29.6082642  91.9841255  58.1894960  22.7353748  85.2403335
  57.3926124  22.8472442  85.7586830  57.9620553  23.0740400  84.3744225
  64.0200628  29.2598451  93.1885849  64.0845061  29.7218858  94.0244021
  63.3111552  28.6295816  93.3168159  54.5217918  22.6239659  90.7134849
  54.7725956  23.5086669  90.9792425  55.0577466  22.4444260  89.9409941
  78.3450018  26.0553156  87.3810110  77.5913726  25.4860554  87.2254115
  78.4797559  26.0215821  88.3280745  63.7348646  30.9266558  83.0564830
  63.5994321  31.7718094  83.4849677  64.2758458  31.1285836  82.2930763
  57.1878043  28.4441996  83.6292755  57.7002564  29.2385247  83.7798319
  57.8400756  27.7468287  83.5626356  58.9972928  31.5607753  85.7115508
  59.1739556  32.4825717  85.5236492  59.7929761  31.2466172  86.1409888
  58.2825284  23.6072385  95.5877671  58.1678800  22.7057642  95.8884770
  57.4269802  23.8536081  95.2362488  65.3617122  31.5490125  97.1865172
  64.9180976  30.7626503  96.8686076  66.0234336  31.7369275  96.5209062
  60.1204243  33.0785926  91.7125850  60.6711668  32.9502990  90.9402844
  59.2815719  33.3780815  91.3620743  67.4598360  31.8292925  95.2146573
  67.4416836  32.6501806  94.7226842  68.3818280  31.7047000  95.4396714
  63.9171414  29.3437054  96.0570081  64.4499751  28.5825342  95.8269389
  63.3885495  29.0510706  96.7994236  67.0841109  14.4497120  91.5863723
  66.7405379  15.3398762  91.5102834  67.4520072  14.2598778  90.7233308
  55.1526960  26.7730651  84.4052325  55.9902182  27.1827659  84.1886033
  55.3305228  25.8330093  84.3752519  67.0491392  24.4405731  80.0936158
  66.5338015  25.2110336  80.3324546  66.7768700  23.7670868  80.7169220
  64.6338503  19.2855432  85.1521397  63.7780099  18.8962283  84.9727035
  65.0465455  19.3647393  84.2921182  66.1637650  16.8201775  89.5512956
  65.6602445  16.7831911  88.7380762  66.4568257  17.7294518  89.6109613
  62.4080536  16.9040505  88.5579138  63.2733532  16.7083314  88.1985027
  62.4758044  16.6750857  89.4848495  72.0225666  27.1938086  82.0289332
  71.2455109  26.8549245  81.5844494  72.7017147  27.1990709  81.3544297
  66.8377695  22.3132823  81.9195939  66.5327831  22.6278973  82.7706083
  67.7908137  22.3914243  81.9623272  65.2824127  28.4723047  83.5688893
  64.7545489  27.7375806  83.2562131  64.7811630  29.2497723  83.3228862
  70.2616973  26.6672067  88.6855940  69.6040647  27.3571329  88.7736068
  71.0657372  27.0568499  89.0289926  60.0142855  19.1342713  85.9295505
  60.5886607  18.9117895  85.1968698  60.6013837  19.2031408  86.6824106
  69.0722432  25.0216440  86.7359881  69.5854314  25.6546432  87.2381591
  69.7223656  24.4217635  86.3703241  60.3412442  21.1647174  79.9491390
  59.5049754  21.5021861  80.2700665  60.2017211  21.0296154  79.0118527
  62.3165522  16.0083962  84.6570574  61.6629935  15.6932979  84.0327189
  62.2745997  15.3859702  85.3830397  63.4276727  26.2903257  76.5723866
  62.5203789  26.0592510  76.7715015  63.9247759  25.4940876  76.7597848
  66.3344806  35.0000764  79.4920552  65.6606505  35.3032461  80.1005510
  66.7210628  35.8029845  79.1426010  65.5503263  22.4965895  88.9818222
  64.6325824  22.7180842  88.8239910  65.9663406  22.5712206  88.1229929
  66.3338310  23.8957311  84.1120902  67.0810129  24.4078708  83.8028024
  66.6029900  23.5741364  84.9725296  64.6064961  26.3915852  81.0947856
  63.6976180  26.1074885  81.1920326  64.6360044  26.8114930  80.2351163
  69.8384228  30.0022441  84.8639024  69.3846555  29.1613351  84.9204214
  69.2078195  30.6383840  85.2013804  68.7817148  20.9314427  86.0939691
  68.0439904  20.4191814  86.4249934  69.0343921  20.4914809  85.2822968
  68.2817167  31.8398938  85.7988842  68.5740142  32.4003995  85.0801208
  68.7915788  32.1327499  86.5542001  68.8828775  13.7090679  86.6881461
  69.1887652  12.8488043  86.4007376  69.6081380  14.3008300  86.4880455
  55.1753131  24.1121366  85.0763059  54.9777531  23.5190727  84.3514125
  54.6199795  23.8073576  85.7938997  63.1549855  24.0044472  87.1957652
  63.2098464  23.0518309  87.1200128  62.3441057  24.1603912  87.6798950
  64.3041048  27.9324596  78.4335935  63.8660478  27.2160454  77.9741572
  65.0451489  28.1600710  77.8721026  61.0942215  22.6221532  84.9548031
  60.2810080  22.9215703  85.3613223  61.5901209  22.2277221  85.6722513
  63.2450793  32.6179289  86.8882295  63.2026971  32.8440135  85.9590827
  64.1613491  32.3842664  87.0368096  66.6916426  23.0863357  93.7862925
  67.0465814  23.3134830  94.6457390  67.3388558  23.4181734  93.1640180
  72.4214163  26.2081793  84.4912254  72.2832062  26.3983389  83.5633443
  72.0650382  26.9701175  84.9480305  60.5856289  20.1939888  90.5709266
  61.2255669  20.0528647  89.8732229  59.7533820  19.9074401  90.1947868
  72.4483543  28.2758320  89.5023525  72.8820050  28.1833609  90.3506579
  73.1615124  28.2515820  88.8643541  61.3616593  29.4942318  86.6844258
  62.1557192  28.9992638  86.4826833  60.6508286  28.9660181  86.3211964
  66.1811438  31.8760414  91.0356626  66.2348460  32.4451350  91.8034342
  65.3126219  32.0462299  90.6710663  57.6699357  23.6385400  82.7604011
  56.7396945  23.5769855  82.9773973  57.7656829  23.1161353  81.9640652
  57.5884906  20.1640213  85.3482252  57.8491723  21.0785546  85.2391413
  58.4102078  19.6964655  85.4978865  59.0609831  21.5777970  92.5181077
  59.7332885  21.3695332  91.8693726  58.2339618  21.3800056  92.0786309
  73.3099092  28.3182020  92.0356410  73.5034982  29.2227831  92.2815685
  73.2099711  27.8589439  92.8694995  64.9635403  18.2039911  94.5346738
  64.3163318  18.9029861  94.4411214  65.7336419  18.6376055  94.9022986
  68.3714201  28.4688763  97.6097291  68.2199707  28.2399315  96.6927375
  68.3618881  29.4259364  97.6228636  65.1399537  26.0420676  92.5943558
  66.0691597  26.1931835  92.4212525  64.7190568  26.1304697  91.7392204
  63.9387869  30.0671340  90.3642095  63.7998955  29.6990125  91.2368033
  63.1502466  30.5818980  90.1926053  64.5336021  35.1680437  81.7067632
  64.7087777  34.6968480  82.5213254  63.8468809  35.7946203  81.9348892
  65.4893084  29.4452943  87.7530933  65.1542917  29.4053713  88.6488583
  64.9897030  28.7797659  87.2801343  59.4637328  24.8520573  93.2783514
  59.3257126  24.1200812  93.8795053  60.3742252  24.7629473  92.9967702
  68.4252276  26.7908977  78.0267993  67.8081447  26.0655805  77.9301045
  67.9568765  27.5518337  77.6835067  62.0919629  24.5640532  92.7667194
  62.8019248  23.9233724  92.7253812  62.0488937  24.8153427  93.6893375
  70.0806408  31.5007886  95.6873773  70.0218954  30.8167106  95.0204356
  70.4825926  32.2426876  95.2354399  60.8048563  21.5505750  94.5862833
  60.2685920  21.0996489  95.2384430  60.2165271  21.6851659  93.8433298
  59.0997107  38.3169799  88.4807492  59.3393705  38.9488324  89.1586510
  58.2566303  37.9657839  88.7672851  60.2150822  21.0094402  77.1489297
  59.3380288  20.8883202  76.7851544  60.6908575  20.2180480  76.8968186
  70.0823815  29.4647470  93.9187753  69.1950594  29.1273391  94.0414151
  70.6522366  28.7330501  94.1556518  51.7352962  25.7971561  87.2430804
  52.4224002  25.4833291  86.6551819  51.5801091  26.7012926  86.9698055
  56.5387684  20.6861758  91.6715828  56.4545873  20.0787427  90.9366238
  55.7170391  21.1770776  91.6725324  63.6124968  34.1248922  90.8848996
  63.5395140  34.9303893  91.3968300  63.1702362  34.3240888  90.0597017
  63.4014748  33.3620692  84.3951817  62.6182270  33.9042372  84.4890042
  64.1007493  33.8794672  84.7946059  66.7111398  19.1715321  87.0386023
  67.2080098  18.4185284  86.7187093  65.9398380  19.2079638  86.4729232
  74.5641156  24.8755687  88.6804314  74.5531032  25.7580402  88.3098247
  73.6958535  24.5227238  88.4858851  66.0723652  34.0235756  93.0407154
  66.7851624  34.6583221  92.9683056  65.5813681  34.1199622  92.2247156
  67.7941179  27.9287009  84.6124446  66.8597458  28.0488471  84.4429150
  67.9717847  27.0259475  84.3484456  63.2946367  21.3132704  86.7657707
  62.9244154  20.7603745  87.4538613  63.7905459  20.7090838  86.2132707
  71.1813730  23.7704328  85.1474480  71.6474182  24.6032319  85.0734783
  71.6321231  23.3049309  85.8519739  61.1235565  31.7730199  93.8612725
  61.8245025  32.4066682  94.0142120  60.6530680  32.1144931  93.1008365
  69.2489961  30.1148149  82.1460632  69.5249805  30.0004744  83.0554506
  68.3794460  29.7165634  82.1072805  69.1530393  16.1384915  89.1865382
  68.2393473  16.3689142  89.3547589  69.5823494  16.2223359  90.0379414
  68.9236851  24.3274807  91.6865276  68.2708302  24.5750714  91.0317728
  69.3017231  23.5138945  91.3527753  65.8844025  34.3634500  85.7893446
  66.0666420  33.5456156  86.2521198  66.7077011  34.5802192  85.3518336
  66.2186191  33.2902685  83.0508494  66.7473957  32.7795140  82.4378657
  66.4814410  32.9745215  83.9154027  64.9724424  25.0694618  98.1731313
  64.2965061  24.9688747  98.8433688  65.7952058  24.9133832  98.6367310
  56.7203284  31.3066554  90.7943828  57.3056720  30.5610242  90.9271732
  56.5228122  31.6170511  91.6780492  59.5741939  34.3417802  85.8106270
  58.9052314  34.8263929  85.3270310  59.4354808  34.5887022  86.7249649
  51.3120938  23.8772155  89.5148271  51.3505038  23.3435745  90.3085389
  50.8061231  23.3507360  88.8959248  63.7147207  36.3761545  92.4088929
  64.2665515  36.5393167  93.1738014  64.0553401  36.9665983  91.7368954
  58.6911701  18.7236695  93.0110813  58.7553027  19.5851526  92.5988211
  58.6278821  18.1110697  92.2783172  68.5658082  31.2022803  98.2637583
  69.1097986  31.8152761  97.7692538  67.9844926  31.7602381  98.7804596
  54.9429516  22.6036257  82.5902203  55.2382957  21.6946935  82.5369256
  54.0417552  22.5823996  82.2683205  66.8515595  34.3243521  89.3952611
  66.7266734  33.5233261  88.8863556  67.5094686  34.8189714  88.9066581
  58.4723763  20.6792253  88.5729751  57.7510349  21.2928221  88.4337224
  59.2617019  21.2150018  88.4946397  68.9150503  32.1252541  91.0232161
  67.9680839  32.0057892  90.9510488  69.2633276  31.2375039  91.1058422
  56.6717357  20.2850354  82.7141528  56.3430064  19.4047733  82.5316634
  57.0256728  20.2298023  83.6017917  65.9196936  31.9205257  87.2236513
  65.7721899  30.9921965  87.4044083  66.7450430  31.9425348  86.7393588
  59.7859181  20.5723324  83.0817005  60.1255253  21.1009245  82.3595614
  60.2331301  20.9103730  83.8575572  69.5231058  32.7433816  88.3101386
  70.4477606  32.5376677  88.1725837  69.3546362  32.4950217  89.2190727
  62.4802621  18.9560375  92.5320073  62.1399442  18.1568188  92.9340753
  61.7741628  19.2562086  91.9596907  63.1319093  16.0409687  90.9847396
  63.9545163  15.5670166  90.8626287  63.3757157  16.8200171  91.4846083
  61.7727328  19.0697946  81.2810298  62.4935690  19.4479199  80.7774015
  61.1492632  19.7886823  81.3845276  65.9158451  19.7743095  82.2168630
  66.1322065  20.6567733  81.9157459  65.4352518  19.3829308  81.4874272
  60.6557672  22.7328808  88.7939375  60.5102253  23.0469111  89.6863657
  60.1782876  23.3513708  88.2410274  62.5154055  19.7231356  88.8420265
  62.5015624  18.8272449  88.5052563  63.2326483  19.7302020  89.4758551
  64.3680186  20.1568696  90.8873392  64.1097963  21.0785767  90.8857722
  63.8365226  19.7599131  91.5773856  69.3126374  33.2619483  83.6663477
  69.4863252  32.6965906  82.9137330  69.8055266  34.0620378  83.4842967
  55.1303334  25.2734152  91.7327036  54.5856802  26.0493960  91.8647311
  56.0082684  25.6204957  91.5746158  61.9190951  18.6045736  84.1107835
  62.0406862  17.6762382  84.3098722  61.6292993  18.6184422  83.1986150
  64.7882141  16.2900647  87.2474555  64.8103838  16.3539980  86.2926534
  65.2050200  15.4505155  87.4415061  75.1665766  26.0255906  85.2853777
  75.6096912  25.2763231  84.8872900  74.2892276  26.0166043  84.9027509
  70.3001547  32.5786248  80.7660376  70.9952451  33.1992940  80.9847690
  70.6424697  31.7281599  81.0412754  55.9169356  24.4004049  94.6257193
  55.1751092  24.5486684  95.2121824  55.5962100  24.6612314  93.7623942
  72.1992970  30.0285953  82.2947706  72.7244294  30.3673226  81.5697026
  72.1115323  29.0932969  82.1110841  63.8613019  33.9420027  94.4237583
  64.1700145  33.6969174  95.2960283  64.6588501  34.1466665  93.9356453
  63.8833631  36.0957937  86.6542960  63.4438621  35.6034315  87.3475816
  64.6341748  35.5530904  86.4135035  56.3625970  32.2869477  86.6567588
  57.1883990  31.9873249  86.2766231  56.0120022  31.5177100  87.1057376
  61.3307503  31.6395946  88.7265261  60.7087512  30.9766651  88.4267489
  62.0012370  31.6657078  88.0438909  54.5634575  30.2055804  87.6156521
  53.7266483  29.7777978  87.4340523  54.5358220  30.3988247  88.5527313
  60.8921010  30.1899869  82.2023722  61.0409130  30.8735333  81.5490395
  61.6987453  30.1704959  82.7173178  63.6331319  20.8709106  95.0744126
  62.7634628  21.1642672  94.8026715  63.8690799  21.4549551  95.7951390
  74.7098630  27.4961145  87.6776225  75.5445522  27.9350949  87.8413785
  74.8457759  27.0199798  86.8584470  71.7590136  25.0540879  93.6253712
  72.2344258  25.2468526  92.8172564  70.8355702  25.1100065  93.3797096
  58.6473643  26.2165047  83.2084791  58.4019685  25.3127377  83.4065001
  58.8169557  26.2182197  82.2664269  66.3370353  17.0888723  92.5909546
  66.8552296  17.8249750  92.2656035  65.9825485  17.3952716  93.4256305
  57.9169290  21.9493404  80.7070952  57.2238535  22.0237759  80.0510988
  57.6721042  21.1853748  81.2292469  66.5882947  13.5089006  88.1110443
  66.8684701  12.8412195  88.7370870  67.3733554  13.7018101  87.5985107
  64.3916415  32.6847999  79.6735469  63.8190382  33.3038187  79.2205941
  64.9649209  33.2347361  80.2075391  70.4591805  21.9306639  91.8582018
  71.4109228  22.0304737  91.8794242  70.2895256  21.1384908  92.3680102
  68.4806185  19.0162223  92.0441419  67.8856117  19.2967235  91.3487908
  68.1955881  19.5056124  92.8158160  67.6113675  32.9685150  80.8044052
  68.5444348  32.9030711  81.0076927  67.5236888  33.8041416  80.3458584
  70.2401692  32.2851020  77.7647999  70.1615323  31.9510883  78.6583757
  71.0611359  32.7772788  77.7639471  72.9379883  25.1512759  90.9724318
  72.9056203  24.2128760  91.1584002  73.5480507  25.2296796  90.2390143
  64.7763214  24.0208812  77.0151522  65.7222319  23.8915020  77.0839940
  64.3977459  23.2823474  77.4920950  70.7485098  15.6864818  86.9778414
  70.5509919  15.3779906  87.8621746  71.3584804  16.4126457  87.1076343
  64.6601906  28.0726558  98.4752179  65.5804916  28.2505157  98.6692225
  64.6251489  27.1282604  98.3231878  62.9606131  21.9458789  76.9506407
  62.0537586  21.6491901  77.0269121  63.2382112  21.6488607  76.0840693
  53.8784071  23.2665152  87.4005453  53.5586856  22.4130460  87.1079827
  53.3317499  23.4813730  88.1563421  57.6563979  25.9827593  91.1174960
  57.8749989  26.9144701  91.1362994  58.0689753  25.6235567  91.9029764
  64.5768197  16.4895678  83.1050648  63.7668925  16.1442763  83.4805894
  65.2652614  16.1803222  83.6938260  66.5058745  15.5673725  84.7274945
  67.0589784  15.9869178  85.3864968  66.7428831  14.6409473  84.7697901
  61.7304916  18.8045724  77.0918386  62.5924080  19.1300622  77.3514204
  61.9155260  18.0177220  76.5791452  53.7472331  26.8868063  89.3698575
  53.0535803  26.4722016  88.8568529  54.4945322  26.9288600  88.7731994
  69.8837552  17.6774250  84.2353609  69.3036221  18.3359054  83.8531662
  69.6173485  16.8551595  83.8241027  68.3341118  17.0779308  86.4374930
  68.8340897  17.1895842  85.6289248  68.9776726  16.7740361  87.0775738
  55.6609074  26.8186317  87.2464590  55.6379762  26.9174004  86.2946473
  55.9709710  27.6651468  87.5681756  58.3196452  28.8762472  91.3611204
  59.2739705  28.8446415  91.2941136  58.1208975  28.4153096  92.1761430
  58.9095834  27.4463588  93.9282002  59.7288723  27.9407667  93.9516839
  59.1832642  26.5295556  93.8999569  68.6662430  19.8374341  83.2909957
  67.7788285  20.1223991  83.0730152  69.0816419  19.6768104  82.4437234
  72.0176966  19.8620862  87.0064297  72.7937356  20.3517314  87.2788914
  71.2925100  20.2878916  87.4636166  74.4549525  20.5748481  88.0638237
  75.0494016  20.3344217  87.3531546  74.5276109  19.8555611  88.6911774
  56.6746681  34.4182092  88.3781402  56.5401148  33.6582493  87.8119400
  56.2578743  35.1422992  87.9110191  67.8105644  29.6019015  77.3857977
  68.5141494  29.8069018  78.0015633  67.0868292  30.1695777  77.6507061
  68.6403454  25.3528877  83.5060248  68.5838655  25.8097428  82.6667880
  69.1931796  24.5919561  83.3283090  72.4508260  21.1418608  84.3310367
  72.1945194  20.7415244  85.1618575  71.8261128  21.8562402  84.2060506
  76.7620598  23.8814682  86.8381659  76.2020156  23.9507871  87.6113221
  76.1564101  23.7055666  86.1181155  59.8315806  35.3151409  88.5899845
  59.7148191  36.2596841  88.4878535  59.0108253  35.0124970  88.9785644
  69.7192341  30.0401544  79.4356437  70.5537945  29.6082743  79.2533912
  69.5576684  29.8683558  80.3633332  69.3738233  26.5433658  80.8012777
  69.3187037  26.3777929  79.8601221  68.7484288  27.2509691  80.9574967
  62.6834359  16.0441767  80.3798095  62.6713028  16.9883607  80.5366366
  63.5757780  15.8611912  80.0857556  60.8570321  35.9679671  91.8055773
  61.7597567  36.0003281  92.1222268  60.6307691  35.0380122  91.8202109
  62.6123923  34.7210657  88.4665852  61.6619554  34.7212519  88.3530224
  62.9156409  33.9743392  87.9501886  66.4986478  12.6384543  84.6344032
  65.7318874  12.0843030  84.7800714  66.9097183  12.7106412  85.4958184
  78.3476616  40.5571196  89.5311614  78.9855026  40.4377943  88.8274954
  78.2297459  41.5052040  89.5899566  75.1566322  40.5098624  89.4673139
  74.8184834  40.3939688  88.5793674  76.0256090  40.1089789  89.4474145
  71.0153138  42.3634100  85.4570030  70.4518003  42.2724037  84.6886318
  70.9005533  41.5434005  85.9372522  75.6386105  41.6633475  95.4259344
  75.6274746  41.2686274  94.5539848  75.8006745  40.9299548  96.0193116
  68.5617570  43.8585292  88.2954250  69.3538862  43.5176116  87.8800550
  68.8014220  43.9680267  89.2156404  76.5952697  46.0305068  80.7684495
  75.9440676  46.6159148  80.3818509  77.3897060  46.5611263  80.8279532
  70.5208324  43.1194205  81.1671629  71.2939200  42.5723192  81.0284505
  70.8733723  43.9838454  81.3786091  72.3593366  44.4470587  94.3738528
  72.0683232  45.3516218  94.2585195  72.9950351  44.4887115  95.0882598
  73.2849573  41.8247436  90.9639888  73.8813146  41.6003458  90.2496851
  73.3424545  41.0832181  91.5665336  72.8574602  39.2786871  78.7990079
  73.1100122  38.7568392  78.0373542  71.9199161  39.1153017  78.9016763
  77.9017884  38.2822649  86.6064822  78.6880974  37.8642073  86.2555239
  78.1656589  39.1868742  86.7746471  78.0727962  43.7195500  81.3053479
  77.4373795  43.7930126  82.0174384  77.7425368  44.3089099  80.6272558
  83.3026312  38.2197883  87.5097801  84.0351484  37.6497099  87.7435630
  82.5465667  37.8319483  87.9504306  72.5770890  41.1814977  81.0014454
  72.4607149  40.5059880  81.6695538  72.6873150  40.6947351  80.1846607
  74.9202431  40.6425124  84.7061143  74.5560639  40.1155745  85.4174065
  75.7769547  40.2523593  84.5327629  74.5607918  35.6715024  79.7022492
  74.7282321  36.5395260  80.0692963  74.3705087  35.8342306  78.7783781
  77.3183252  44.1332003  91.3688322  77.0183975  45.0357042  91.2604129
  76.9734311  43.8664186  92.2209475  70.7695733  40.5845800  87.4025027
  69.8446229  40.4522014  87.6102718  71.0180146  41.3640019  87.8994969
  80.7180395  36.6514543  89.0485759  79.8097273  36.5829951  88.7544520
  80.6667991  37.1286488  89.8767585  74.5397139  38.1272681  80.6869159
  74.4196764  38.5729732  81.5254639  73.8449728  38.4757999  80.1282697
  68.1304544  40.2279073  88.2368816  68.2596925  40.4813552  89.1508227
  67.4501995  40.8206781  87.9173471  72.3004031  50.8976323  84.3359290
  72.2228061  51.8484148  84.4147770  71.6965675  50.5522196  84.9934216
  74.7921261  38.0704189  96.9920657  74.0154595  38.6298109  96.9823521
  75.4311824  38.5560971  97.5135527  80.2382205  38.5994155  81.5149493
  81.1500061  38.8321541  81.3397190  79.7291852  39.1831199  80.9524571
  73.0467633  40.8789642  96.5538624  73.7882318  41.4174686  96.2773447
  72.3404619  41.5055931  96.7110176  78.5222973  43.0218782  95.1510785
  78.9306329  42.5801193  94.4065418  77.8000235  42.4471410  95.4044978
  74.8754043  37.9591389  92.5244342  75.7215238  38.3830803  92.6678991
  74.8152681  37.3025013  93.2182905  78.8451788  43.5819973  88.9063074
  78.2160650  43.7465687  88.2039142  78.4577450  43.9961583  89.6774038
  82.7241020  44.5174411  86.2607438  82.0392058  44.8973312  85.7104471
  82.8084869  45.1269737  86.9939386  79.9791951  42.1634370  92.8602781
  80.1908846  42.8066130  92.1837162  79.9321699  41.3296686  92.3924711
  77.5818180  34.7752190  89.7639354  76.7202659  35.0733444  90.0556091
  77.6080615  34.9922589  88.8320386  74.3979750  43.3194381  86.1713159
  74.8618095  43.5982084  85.3817782  74.1336548  42.4177826  85.9886250
  71.2903831  42.8665863  89.1092922  71.8605188  43.2953131  88.4710407
  71.8811942  42.5848447  89.8077108  73.3348636  39.4417533  82.9802724
  74.0372679  39.8938577  83.4476651  73.0029264  38.8001352  83.6082617
  71.7828997  38.0329290  97.3553934  71.1527658  38.7145571  97.5889331
  71.6765085  37.9212372  96.4107072  67.0773970  37.7001086  88.2819858
  66.2873024  37.9558615  87.8059969  67.5685217  38.5149424  88.3871898
  81.0937779  45.0406325  91.0325139  81.9155223  44.6386513  90.7507820
  81.0900182  44.9374559  91.9841255  69.0288715  38.0645665  85.2403335
  68.2319878  38.1764360  85.7586830  68.8014307  38.4032318  84.3744225
  74.8594383  44.5890369  93.1885849  74.9238815  45.0510776  94.0244021
  74.1505306  43.9587733  93.3168159  65.3611673  37.9531577  90.7134849
  65.6119711  38.8378586  90.9792425  65.8971221  37.7736178  89.9409941
  89.1843772  41.3845074  87.3810110  88.4307481  40.8152472  87.2254115
  89.3191313  41.3507738  88.3280745  74.5742400  46.2558476  83.0564830
  74.4388075  47.1010012  83.4849677  75.1152213  46.4577754  82.2930763
  68.0271798  43.7733914  83.6292755  68.5396318  44.5677164  83.7798319
  68.6794510  43.0760205  83.5626356  69.8366682  46.8899670  85.7115508
  70.0133311  47.8117635  85.5236492  70.6323516  46.5758090  86.1409888
  69.1219039  38.9364302  95.5877671  69.0072554  38.0349559  95.8884770
  68.2663557  39.1827999  95.2362488  70.9597998  48.4077844  91.7125850
  71.5105423  48.2794908  90.9402844  70.1209474  48.7072733  91.3620743
  74.7565169  44.6728972  96.0570081  75.2893506  43.9117260  95.8269389
  74.2279250  44.3802624  96.7994236  77.9234864  29.7789038  91.5863723
  77.5799133  30.6690680  91.5102834  78.2913826  29.5890696  90.7233308
  65.9920714  42.1022568  84.4052325  66.8295936  42.5119577  84.1886033
  66.1698982  41.1622011  84.3752519  77.8885147  39.7697649  80.0936158
  77.3731770  40.5402254  80.3324546  77.6162455  39.0962785  80.7169220
  75.4732258  34.6147350  85.1521397  74.6173854  34.2254200  84.9727035
  75.8859209  34.6939311  84.2921182  77.0031404  32.1493693  89.5512956
  76.4996200  32.1123828  88.7380762  77.2962011  33.0586436  89.6109613
  73.2474290  32.2332423  88.5579138  74.1127287  32.0375231  88.1985027
  73.3151799  32.0042775  89.4848495  82.8619421  42.5230004  82.0289332
  82.0848863  42.1841163  81.5844494  83.5410902  42.5282627  81.3544297
  77.6771450  37.6424741  81.9195939  77.3721585  37.9570890  82.7706083
  78.6301892  37.7206161  81.9623272  76.1217882  43.8014964  83.5688893
  75.5939243  43.0667724  83.2562131  75.6205384  44.5789641  83.3228862
  81.1010728  41.9963985  88.6855940  80.4434402  42.6863246  88.7736068
  81.9051127  42.3860417  89.0289926  70.8536609  34.4634631  85.9295505
  71.4280361  34.2409812  85.1968698  71.4407592  34.5323325  86.6824106
  79.9116186  40.3508358  86.7359881  80.4248068  40.9838349  87.2381591
  80.5617410  39.7509553  86.3703241  71.1806196  36.4939092  79.9491390
  70.3443509  36.8313778  80.2700665  71.0410966  36.3588072  79.0118527
  73.1559277  31.3375880  84.6570574  72.5023689  31.0224897  84.0327189
  73.1139751  30.7151620  85.3830397  74.2670482  41.6195175  76.5723866
  73.3597543  41.3884428  76.7715015  74.7641514  40.8232794  76.7597848
  77.1738561  50.3292682  79.4920552  76.5000259  50.6324379  80.1005510
  77.5604383  51.1321762  79.1426010  76.3897017  37.8257813  88.9818222
  75.4719579  38.0472760  88.8239910  76.8057161  37.9004124  88.1229929
  77.1732065  39.2249229  84.1120902  77.9203884  39.7370626  83.8028024
  77.4423655  38.9033282  84.9725296  75.4458715  41.7207770  81.0947856
  74.5369934  41.4366802  81.1920326  75.4753799  42.1406848  80.2351163
  80.6777983  45.3314359  84.8639024  80.2240310  44.4905269  84.9204214
  80.0471949  45.9675757  85.2013804  79.6210902  36.2606345  86.0939691
  78.8833659  35.7483731  86.4249934  79.8737676  35.8206727  85.2822968
  79.1210922  47.1690856  85.7988842  79.4133896  47.7295913  85.0801208
  79.6309542  47.4619417  86.5542001  79.7222529  29.0382597  86.6881461
  80.0281406  28.1779961  86.4007376  80.4475134  29.6300217  86.4880455
  66.0146886  39.4413284  85.0763059  65.8171285  38.8482644  84.3514125
  65.4593550  39.1365494  85.7938997  73.9943609  39.3336390  87.1957652
  74.0492219  38.3810227  87.1200128  73.1834811  39.4895829  87.6798950
  75.1434803  43.2616513  78.4335935  74.7054233  42.5452372  77.9741572
  75.8845244  43.4892628  77.8721026  71.9335969  37.9513450  84.9548031
  71.1203835  38.2507620  85.3613223  72.4294963  37.5569139  85.6722513
  74.0844547  47.9471207  86.8882295  74.0420726  48.1732053  85.9590827
  75.0007246  47.7134581  87.0368096  77.5310181  38.4155274  93.7862925
  77.8859569  38.6426748  94.6457390  78.1782312  38.7473651  93.1640180
  83.2607918  41.5373710  84.4912254  83.1225816  41.7275306  83.5633443
  82.9044137  42.2993093  84.9480305  71.4250044  35.5231805  90.5709266
  72.0649423  35.3820565  89.8732229  70.5927574  35.2366319  90.1947868
  83.2877297  43.6050237  89.5023525  83.7213804  43.5125526  90.3506579
  84.0008878  43.5807738  88.8643541  72.2010348  44.8234236  86.6844258
  72.9950946  44.3284556  86.4826833  71.4902040  44.2952099  86.3211964
  77.0205192  47.2052331  91.0356626  77.0742215  47.7743268  91.8034342
  76.1519974  47.3754216  90.6710663  68.5093111  38.9677318  82.7604011
  67.5790699  38.9061773  82.9773973  68.6050583  38.4453270  81.9640652
  68.4278660  35.4932130  85.3482252  68.6885478  36.4077464  85.2391413
  69.2495833  35.0256573  85.4978865  69.9003586  36.9069888  92.5181077
  70.5726639  36.6987250  91.8693726  69.0733372  36.7091974  92.0786309
  84.1492847  43.6473938  92.0356410  84.3428737  44.5519748  92.2815685
  84.0493465  43.1881357  92.8694995  75.8029158  33.5331829  94.5346738
  75.1557073  34.2321778  94.4411214  76.5730173  33.9667972  94.9022986
  75.9793292  41.3712593  92.5943558  76.9085352  41.5223753  92.4212525
  75.5584322  41.4596614  91.7392204  74.7781624  45.3963258  90.3642095
  74.6392709  45.0282042  91.2368033  73.9896220  45.9110897  90.1926053
  75.3729776  50.4972354  81.7067632  75.5481531  50.0260398  82.5213254
  74.6862564  51.1238121  81.9348892  76.3286839  44.7744861  87.7530933
  75.9936672  44.7345631  88.6488583  75.8290785  44.1089576  87.2801343
  70.3031083  40.1812491  93.2783514  70.1650881  39.4492729  93.8795053
  71.2136006  40.0921391  92.9967702  79.2646031  42.1200895  78.0267993
  78.6475201  41.3947723  77.9301045  78.7962519  42.8810255  77.6835067
  72.9313384  39.8932450  92.7667194  73.6413002  39.2525642  92.7253812
  72.8882692  40.1445345  93.6893375  71.6442318  36.8797668  94.5862833
  71.1079675  36.4288406  95.2384430  71.0559026  37.0143577  93.8433298
  69.9390861  53.6461717  88.4807492  70.1787459  54.2780241  89.1586510
  69.0960058  53.2949757  88.7672851  71.0544576  36.3386319  77.1489297
  70.1774043  36.2175120  76.7851544  71.5302330  35.5472397  76.8968186
  80.9217570  44.7939387  93.9187753  80.0344348  44.4565309  94.0414151
  81.4916121  44.0622418  94.1556518  62.5746717  41.1263479  87.2430804
  63.2617756  40.8125209  86.6551819  62.4194845  42.0304844  86.9698055
  67.3781439  36.0153675  91.6715828  67.2939627  35.4079345  90.9366238
  66.5564145  36.5062694  91.6725324  74.4518723  49.4540840  90.8848996
  74.3788894  50.2595811  91.3968300  74.0096116  49.6532805  90.0597017
  74.2408503  48.6912610  84.3951817  73.4576024  49.2334290  84.4890042
  74.9401248  49.2086589  84.7946059  77.5505153  34.5007239  87.0386023
  78.0473852  33.7477201  86.7187093  76.7792134  34.5371556  86.4729232
  85.4034910  40.2047605  88.6804314  85.3924786  41.0872320  88.3098247
  84.5352289  39.8519155  88.4858851  76.9117406  49.3527674  93.0407154
  77.6245379  49.9875138  92.9683056  76.4207435  49.4491540  92.2247156
  78.6334933  43.2578926  84.6124446  77.6991212  43.3780389  84.4429150
  78.8111602  42.3551393  84.3484456  74.1340121  36.6424622  86.7657707
  73.7637909  36.0895662  87.4538613  74.6299214  36.0382755  86.2132707
  82.0207485  39.0996246  85.1474480  82.4867937  39.9324237  85.0734783
  82.4714985  38.6341227  85.8519739  71.9629320  47.1022117  93.8612725
  72.6638779  47.7358600  94.0142120  71.4924435  47.4436849  93.1008365
  80.0883716  45.4440067  82.1460632  80.3643560  45.3296661  83.0554506
  79.2188215  45.0457552  82.1072805  79.9924147  31.4676833  89.1865382
  79.0787227  31.6981059  89.3547589  80.4217249  31.5515277  90.0379414
  79.7630606  39.6566724  91.6865276  79.1102056  39.9042632  91.0317728
  80.1410986  38.8430863  91.3527753  76.7237780  49.6926418  85.7893446
  76.9060174  48.8748074  86.2521198  77.5470766  49.9094110  85.3518336
  77.0579945  48.6194603  83.0508494  77.5867712  48.1087057  82.4378657
  77.3208165  48.3037133  83.9154027  75.8118179  40.3986536  98.1731313
  75.1358816  40.2980665  98.8433688  76.6345813  40.2425749  98.6367310
  67.5597038  46.6358472  90.7943828  68.1450475  45.8902160  90.9271732
  67.3621876  46.9462429  91.6780492  70.4135693  49.6709719  85.8106270
  69.7446068  50.1555847  85.3270310  70.2748563  49.9178940  86.7249649
  62.1514693  39.2064072  89.5148271  62.1898792  38.6727663  90.3085389
  61.6454986  38.6799278  88.8959248  74.5540962  51.7053463  92.4088929
  75.1059270  51.8685084  93.1738014  74.8947155  52.2957901  91.7368954
  69.5305455  34.0528613  93.0110813  69.5946782  34.9143444  92.5988211
  69.4672575  33.4402614  92.2783172  69.0057728  36.1251745  96.6583848
  69.6329766  35.7428823  97.2721372  68.1485646  35.9065947  97.0239540
  65.7823270  37.9328174  82.5902203  66.0776711  37.0238853  82.5369256
  64.8811306  37.9115914  82.2683205  77.6909349  49.6535439  89.3952611
  77.5660489  48.8525178  88.8863556  78.3488440  50.1481632  88.9066581
  69.3117517  36.0084171  88.5729751  68.5904103  36.6220139  88.4337224
  70.1010773  36.5441936  88.4946397  79.7544257  47.4544459  91.0232161
  78.8074593  47.3349810  90.9510488  80.1027031  46.5666957  91.1058422
  72.1143831  33.3438598  94.8470403  72.6378233  33.5900894  95.6096712
  71.8956164  34.1758632  94.4273540  67.5111112  35.6142272  82.7141528
  67.1823818  34.7339651  82.5316634  67.8650483  35.5589941  83.6017917
  76.7590691  47.2497175  87.2236513  76.6115653  46.3213882  87.4044083
  77.5844184  47.2717266  86.7393588  70.6252935  35.9015242  83.0817005
  70.9649008  36.4301163  82.3595614  71.0725056  36.2395648  83.8575572
  80.3624813  48.0725734  88.3101386  81.2871360  47.8668595  88.1725837
  80.1940116  47.8242135  89.2190727  73.3196376  34.2852293  92.5320073
  72.9793196  33.4860106  92.9340753  72.6135382  34.5854003  91.9596907
  73.9712848  31.3701605  90.9847396  74.7938917  30.8962083  90.8626287
  74.2150911  32.1492089  91.4846083  72.6121082  34.3989863  81.2810298
  73.3329445  34.7771116  80.7774015  71.9886386  35.1178740  81.3845276
  76.7552205  35.1035012  82.2168630  76.9715819  35.9859650  81.9157459
  76.2746272  34.7121226  81.4874272  71.4951426  38.0620726  88.7939375
  71.3496007  38.3761029  89.6863657  71.0176630  38.6805626  88.2410274
  73.3547809  35.0523274  88.8420265  73.3409378  34.1564367  88.5052563
  74.0720237  35.0593937  89.4758551  75.2073940  35.4860614  90.8873392
  74.9491718  36.4077685  90.8857722  74.6758980  35.0891048  91.5773856
  80.1520129  48.5911401  83.6663477  80.3257006  48.0257823  82.9137330
  80.6449020  49.3912296  83.4842967  65.9697089  40.6026070  91.7327036
  65.4250557  41.3785878  91.8647311  66.8476438  40.9496875  91.5746158
  72.7584705  33.9337654  84.1107835  72.8800616  33.0054300  84.3098722
  72.4686748  33.9476340  83.1986150  75.6275896  31.6192564  87.2474555
  75.6497592  31.6831897  86.2926534  76.0443955  30.7797073  87.4415061
  86.0059520  41.3547824  85.2853777  86.4490666  40.6055149  84.8872900
  85.1286030  41.3457960  84.9027509  81.1395301  47.9078165  80.7660376
  81.8346206  48.5284858  80.9847690  81.4818451  47.0573517  81.0412754
  66.7563110  39.7295966  94.6257193  66.0144847  39.8778602  95.2121824
  66.4355855  39.9904232  93.7623942  83.0386724  45.3577871  82.2947706
  83.5638049  45.6965144  81.5697026  82.9509077  44.4224886  82.1110841
  74.7006773  49.2711945  94.4237583  75.0093900  49.0261091  95.2960283
  75.4982255  49.4758583  93.9356453  74.7227385  51.4249854  86.6542960
  74.2832375  50.9326233  87.3475816  75.4735502  50.8822822  86.4135035
  67.2019724  47.6161395  86.6567588  68.0277744  47.3165167  86.2766231
  66.8513776  46.8469017  87.1057376  72.1701257  46.9687863  88.7265261
  71.5481267  46.3058568  88.4267489  72.8406124  46.9948995  88.0438909
  65.4028329  45.5347722  87.6156521  64.5660238  45.1069896  87.4340523
  65.3751975  45.7280165  88.5527313  72.2425785  35.4469651  98.3197767
  72.2913940  36.3231774  97.9375537  72.7848299  34.9047044  97.7469411
  71.7314764  45.5191787  82.2023722  71.8802885  46.2027251  81.5490395
  72.5381208  45.4996877  82.7173178  74.4725073  36.2001024  95.0744126
  73.6028383  36.4934590  94.8026715  74.7084554  36.7841469  95.7951390
  85.5492385  42.8253062  87.6776225  86.3839276  43.2642866  87.8413785
  85.6851513  42.3491715  86.8584470  82.5983891  40.3832797  93.6253712
  83.0738012  40.5760443  92.8172564  81.6749456  40.4391983  93.3797096
  69.4867397  41.5456964  83.2084791  69.2413439  40.6419294  83.4065001
  69.6563312  41.5474115  82.2664269  77.1764107  32.4180641  92.5909546
  77.6946051  33.1541668  92.2656035  76.8219240  32.7244634  93.4256305
  68.7563045  37.2785322  80.7070952  68.0632290  37.3529677  80.0510988
  68.5114797  36.5145665  81.2292469  77.4276701  28.8380923  88.1110443
  77.7078455  28.1704112  88.7370870  78.2127308  29.0310019  87.5985107
  75.2310170  48.0139917  79.6735469  74.6584137  48.6330104  79.2205941
  75.8042963  48.5639279  80.2075391  81.2985560  37.2598557  91.8582018
  82.2502983  37.3596655  91.8794242  81.1289010  36.4676826  92.3680102
  79.3199939  34.3454140  92.0441419  78.7249871  34.6259153  91.3487908
  79.0349636  34.8348041  92.8158160  78.4507430  48.2977067  80.8044052
  79.3838103  48.2322629  81.0076927  78.3630642  49.1333334  80.3458584
  81.0795446  47.6142938  77.7647999  81.0009078  47.2802801  78.6583757
  81.9005113  48.1064705  77.7639471  83.7773637  40.4804677  90.9724318
  83.7449958  39.5420678  91.1584002  84.3874261  40.5588714  90.2390143
  75.6156968  39.3500730  77.0151522  76.5616073  39.2206938  77.0839940
  75.2371213  38.6115392  77.4920950  81.5878853  31.0156736  86.9778414
  81.3903674  30.7071824  87.8621746  82.1978558  31.7418375  87.1076343
  73.7999885  37.2750706  76.9506407  72.8931341  36.9783819  77.0269121
  74.0775866  36.9780524  76.0840693  64.7177826  38.5957070  87.4005453
  64.3980610  37.7422378  87.1079827  64.1711254  38.8105648  88.1563421
  68.4957733  41.3119511  91.1174960  68.7143743  42.2436618  91.1362994
  68.9083507  40.9527485  91.9029764  75.4161951  31.8187596  83.1050648
  74.6062679  31.4734681  83.4805894  76.1046368  31.5095140  83.6938260
  77.3452499  30.8965643  84.7274945  77.8983538  31.3161096  85.3864968
  77.5822586  29.9701391  84.7697901  72.5698670  34.1337641  77.0918386
  73.4317834  34.4592540  77.3514204  72.7549014  33.3469137  76.5791452
  64.5866086  42.2159981  89.3698575  63.8929557  41.8013934  88.8568529
  65.3339077  42.2580518  88.7731994  80.7231307  33.0066168  84.2353609
  80.1429976  33.6650972  83.8531662  80.4567239  32.1843512  83.8241027
  79.1734873  32.4071226  86.4374930  79.6734651  32.5187760  85.6289248
  79.8170481  32.1032278  87.0775738  73.2316869  40.3149855  99.3242770
  72.7483950  41.1150215  99.5306660  73.3177808  40.3257800  98.3710214
  66.5002828  42.1478235  87.2464590  66.4773516  42.2465922  86.2946473
  66.8103465  42.9943386  87.5681756  69.1590206  44.2054390  91.3611204
  70.1133460  44.1738332  91.2941136  68.9602730  43.7445014  92.1761430
  69.7489588  42.7755506  93.9282002  70.5682477  43.2699585  93.9516839
  70.0226396  41.8587474  93.8999569  79.5056185  35.1666258  83.2909957
  78.6182040  35.4515909  83.0730152  79.9210174  35.0060022  82.4437234
  82.8570721  35.1912779  87.0064297  83.6331111  35.6809232  87.2788914
  82.1318855  35.6170833  87.4636166  85.2943279  35.9040398  88.0638237
  85.8887770  35.6636134  87.3531546  85.3669863  35.1847529  88.6911774
  67.5140435  49.7474009  88.3781402  67.3794903  48.9874410  87.8119400
  67.0972497  50.4714909  87.9110191  78.6499398  44.9310933  77.3857977
  79.3535248  45.1360935  78.0015633  77.9262047  45.4987695  77.6507061
  79.4797208  40.6820794  83.5060248  79.4232410  41.1389346  82.6667880
  80.0325551  39.9211479  83.3283090  83.2902014  36.4710526  84.3310367
  83.0338948  36.0707162  85.1618575  82.6654882  37.1854320  84.2060506
  87.6014352  39.2106599  86.8381659  87.0413910  39.2799789  87.6113221
  86.9957855  39.0347584  86.1181155  70.6709561  50.6443326  88.5899845
  70.5541945  51.5888759  88.4878535  69.8502007  50.3416888  88.9785644
  80.5586095  45.3693462  79.4356437  81.3931699  44.9374661  79.2533912
  80.3970438  45.1975476  80.3633332  80.2131988  41.8725575  80.8012777
  80.1580791  41.7069847  79.8601221  79.5878043  42.5801608  80.9574967
  65.0024503  37.1093640  94.6274199  65.6483366  36.5992594  95.1161424
  64.7941654  37.8462321  95.2017624  73.5228113  31.3733684  80.3798095
  73.5106783  32.3175524  80.5366366  74.4151535  31.1903830  80.0857556
  71.6964075  51.2971588  91.8055773  72.5991322  51.3295199  92.1222268
  71.4701445  50.3672039  91.8202109  73.4517677  50.0502575  88.4665852
  72.5013308  50.0504436  88.3530224  73.7550163  49.3035309  87.9501886
  77.3380233  27.9676461  84.6344032  76.5712628  27.4134948  84.7800714
  77.7490937  28.0398330  85.4958184  69.3421994  34.2561257  98.7249213
  70.2053455  33.8998062  98.9352538  68.7687404  33.9175152  99.4124618
  81.8546892  57.6926018  85.4570030  81.2911758  57.6015955  84.6886318
  81.7399288  56.8725922  85.9372522  87.4346451  61.3596985  80.7684495
  86.7834431  61.9451066  80.3818509  88.2290814  61.8903180  80.8279532
  81.3602078  58.4486123  81.1671629  82.1332954  57.9015110  81.0284505
  81.7127477  59.3130372  81.3786091  83.6968356  54.6078789  78.7990079
  83.9493877  54.0860310  78.0373542  82.7592915  54.4444934  78.9016763
  88.7411639  53.6114567  86.6064822  89.5274728  53.1933990  86.2555239
  89.0050343  54.5160659  86.7746471  88.9121716  59.0487417  81.3053479
  88.2767549  59.1222044  82.0174384  88.5819123  59.6381016  80.6272558
  83.4164645  56.5106895  81.0014454  83.3000903  55.8351798  81.6695538
  83.5266905  56.0239269  80.1846607  85.7596186  55.9717042  84.7061143
  85.3954393  55.4447663  85.4174065  86.6163302  55.5815511  84.5327629
  85.4001673  51.0006942  79.7022492  85.5676075  51.8687178  80.0692963
  85.2098842  51.1634223  78.7783781  81.6089487  55.9137717  87.4025027
  80.6839984  55.7813931  87.6102718  81.8573901  56.6931936  87.8994969
  85.3790894  53.4564599  80.6869159  85.2590519  53.9021650  81.5254639
  84.6843482  53.8049917  80.1282697  78.9698299  55.5570991  88.2368816
  79.0990680  55.8105470  89.1508227  78.2895750  56.1498699  87.9173471
  91.0775960  53.9286072  81.5149493  91.9893816  54.1613459  81.3397190
  90.5685607  54.5123116  80.9524571  84.1742390  54.7709451  82.9802724
  84.8766433  55.2230495  83.4476651  83.8423019  54.1293270  83.6082617
  77.9167724  53.0293004  88.2819858  77.1266778  53.2850532  87.8059969
  78.4078971  53.8441342  88.3871898  79.8682469  53.3937583  85.2403335
  79.0713633  53.5056277  85.7586830  79.6408062  53.7324235  84.3744225
  76.2005427  53.2823494  90.7134849  76.4513465  54.1670504  90.9792425
  76.7364975  53.1028096  89.9409941  85.4136155  61.5850394  83.0564830
  85.2781829  62.4301929  83.4849677  85.9545967  61.7869671  82.2930763
  78.8665552  59.1025832  83.6292755  79.3790073  59.8969082  83.7798319
  79.5188265  58.4052122  83.5626356  88.7628618  45.1080956  91.5863723
  88.4192888  45.9982597  91.5102834  89.1307581  44.9182613  90.7233308
  76.8314469  57.4314486  84.4052325  77.6689691  57.8411494  84.1886033
  77.0092737  56.4913928  84.3752519  88.7278901  55.0989567  80.0936158
  88.2125524  55.8694171  80.3324546  88.4556209  54.4254703  80.7169220
  86.3126012  49.9439267  85.1521397  85.4567608  49.5546118  84.9727035
  86.7252964  50.0231228  84.2921182  87.8425159  47.4785611  89.5512956
  87.3389954  47.4415746  88.7380762  88.1355766  48.3878353  89.6109613
  84.0868045  47.5624340  88.5579138  84.9521041  47.3667149  88.1985027
  84.1545553  47.3334692  89.4848495  93.7013175  57.8521921  82.0289332
  92.9242618  57.5133081  81.5844494  94.3804656  57.8574545  81.3544297
  88.5165204  52.9716659  81.9195939  88.2115340  53.2862808  82.7706083
  89.4695646  53.0498079  81.9623272  86.9611636  59.1306882  83.5688893
  86.4332998  58.3959642  83.2562131  86.4599139  59.9081558  83.3228862
  81.6930364  49.7926548  85.9295505  82.2674116  49.5701730  85.1968698
  82.2801346  49.8615243  86.6824106  82.0199951  51.8231009  79.9491390
  81.1837263  52.1605696  80.2700665  81.8804720  51.6879989  79.0118527
  83.9953031  46.6667797  84.6570574  83.3417444  46.3516814  84.0327189
  83.9533505  46.0443538  85.3830397  85.1064236  56.9487092  76.5723866
  84.1991298  56.7176346  76.7715015  85.6035268  56.1524712  76.7597848
  88.0132315  65.6584600  79.4920552  87.3394014  65.9616296  80.1005510
  88.3998137  66.4613680  79.1426010  88.0125819  54.5541147  84.1120902
  88.7597638  55.0662544  83.8028024  88.2817409  54.2325199  84.9725296
  86.2852470  57.0499687  81.0947856  85.3763689  56.7658720  81.1920326
  86.3147553  57.4698766  80.2351163  90.4604657  51.5898263  86.0939691
  89.7227413  51.0775649  86.4249934  90.7131430  51.1498644  85.2822968
  90.5616284  44.3674515  86.6881461  90.8675161  43.5071878  86.4007376
  91.2868889  44.9592135  86.4880455  76.8540640  54.7705201  85.0763059
  76.6565040  54.1774562  84.3514125  76.2987304  54.4657412  85.7938997
  84.8337364  54.6628308  87.1957652  84.8885973  53.7102144  87.1200128
  84.0228566  54.8187747  87.6798950  85.9828557  58.5908431  78.4335935
  85.5447987  57.8744290  77.9741572  86.7238998  58.8184546  77.8721026
  82.7729724  53.2805368  84.9548031  81.9597589  53.5799538  85.3613223
  83.2688718  52.8861056  85.6722513  82.2643798  50.8523723  90.5709266
  82.9043178  50.7112482  89.8732229  81.4321329  50.5658237  90.1947868
  79.3486866  54.2969235  82.7604011  78.4184454  54.2353691  82.9773973
  79.4444338  53.7745188  81.9640652  79.2672415  50.8224048  85.3482252
  79.5279232  51.7369381  85.2391413  80.0889587  50.3548491  85.4978865
  90.1039785  57.4492813  78.0267993  89.4868956  56.7239641  77.9301045
  89.6356274  58.2102173  77.6835067  81.8938331  51.6678237  77.1489297
  81.0167797  51.5467038  76.7851544  82.3696084  50.8764315  76.8968186
  73.4140471  56.4555397  87.2430804  74.1011511  56.1417127  86.6551819
  73.2588600  57.3596761  86.9698055  78.2175193  51.3445593  91.6715828
  78.1333382  50.7371263  90.9366238  77.3957900  51.8354611  91.6725324
  88.3898907  49.8299157  87.0386023  88.8867607  49.0769119  86.7187093
  87.6185889  49.8663473  86.4729232  84.9733876  51.9716540  86.7657707
  84.6031663  51.4187580  87.4538613  85.4692968  51.3674673  86.2132707
  90.8317902  46.7968750  89.1865382  89.9180982  47.0272977  89.3547589
  91.2611003  46.8807194  90.0379414  72.9908447  54.5355990  89.5148271
  73.0292547  54.0019581  90.3085389  72.4848740  54.0091195  88.8959248
  80.3699210  49.3820530  93.0110813  80.4340536  50.2435361  92.5988211
  80.3066330  48.7694532  92.2783172  76.6217025  53.2620092  82.5902203
  76.9170466  52.3530771  82.5369256  75.7205061  53.2407832  82.2683205
  80.1511272  51.3376089  88.5729751  79.4297858  51.9512056  88.4337224
  80.9404528  51.8733854  88.4946397  78.3504866  50.9434190  82.7141528
  78.0217573  50.0631569  82.5316634  78.7044237  50.8881858  83.6017917
  81.4646690  51.2307160  83.0817005  81.8042762  51.7593081  82.3595614
  81.9118810  51.5687566  83.8575572  84.8106602  46.6993523  90.9847396
  85.6332672  46.2254001  90.8626287  85.0544666  47.4784006  91.4846083
  83.4514837  49.7281781  81.2810298  84.1723199  50.1063034  80.7774015
  82.8280141  50.4470658  81.3845276  87.5945960  50.4326930  82.2168630
  87.8109574  51.3151568  81.9157459  87.1140027  50.0413144  81.4874272
  82.3345181  53.3912643  88.7939375  82.1889762  53.7052946  89.6863657
  81.8570385  54.0097544  88.2410274  84.1941564  50.3815191  88.8420265
  84.1803133  49.4856285  88.5052563  84.9113992  50.3885855  89.4758551
  83.5978460  49.2629572  84.1107835  83.7194371  48.3346218  84.3098722
  83.3080502  49.2768258  83.1986150  86.4669650  46.9484482  87.2474555
  86.4891347  47.0123815  86.2926534  86.8837709  46.1088991  87.4415061
  82.5708519  60.8483704  82.2023722  82.7196639  61.5319169  81.5490395
  83.3774962  60.8288794  82.7173178  80.3261152  56.8748882  83.2084791
  80.0807194  55.9711212  83.4065001  80.4957066  56.8766032  82.2664269
  79.5956799  52.6077240  80.7070952  78.9026044  52.6821595  80.0510988
  79.3508551  51.8437583  81.2292469  88.2670456  44.1672841  88.1110443
  88.5472210  43.4996030  88.7370870  89.0521063  44.3601936  87.5985107
  86.0703924  63.3431835  79.6735469  85.4977891  63.9622022  79.2205941
  86.6436718  63.8931196  80.2075391  89.2901184  63.6268985  80.8044052
  90.2231857  63.5614547  81.0076927  89.2024397  64.4625252  80.3458584
  91.9189201  62.9434855  77.7647999  91.8402832  62.6094719  78.6583757
  92.7398868  63.4356623  77.7639471  86.4550723  54.6792648  77.0151522
  87.4009827  54.5498856  77.0839940  86.0764968  53.9407309  77.4920950
  92.4272607  46.3448654  86.9778414  92.2297428  46.0363742  87.8621746
  93.0372313  47.0710292  87.1076343  84.6393640  52.6042624  76.9506407
  83.7325095  52.3075737  77.0269121  84.9169621  52.3072442  76.0840693
  75.5571580  53.9248987  87.4005453  75.2374365  53.0714295  87.1079827
  75.0105008  54.1397565  88.1563421  86.2555706  47.1479514  83.1050648
  85.4456434  46.8026599  83.4805894  86.9440123  46.8387057  83.6938260
  88.1846254  46.2257560  84.7274945  88.7377293  46.6453014  85.3864968
  88.4216340  45.2993309  84.7697901  83.4092425  49.4629559  77.0918386
  84.2711589  49.7884457  77.3514204  83.5942769  48.6761055  76.5791452
  75.4259840  57.5451899  89.3698575  74.7323312  57.1305852  88.8568529
  76.1732831  57.5872435  88.7731994  91.5625061  48.3358086  84.2353609
  90.9823730  48.9942890  83.8531662  91.2960994  47.5135430  83.8241027
  90.0128627  47.7363143  86.4374930  90.5128406  47.8479678  85.6289248
  90.6564235  47.4324196  87.0775738  77.3396583  57.4770153  87.2464590
  77.3167271  57.5757840  86.2946473  77.6497219  58.3235303  87.5681756
  90.3449939  50.4958176  83.2909957  89.4575794  50.7807827  83.0730152
  90.7603928  50.3351939  82.4437234  89.4893152  60.2602851  77.3857977
  90.1929003  60.4652853  78.0015633  88.7655801  60.8279613  77.6507061
  90.3190963  56.0112712  83.5060248  90.2626164  56.4681263  82.6667880
  90.8719305  55.2503396  83.3283090  94.1295769  51.8002444  84.3310367
  93.8732703  51.3999079  85.1618575  93.5048637  52.5146238  84.2060506
  91.3979850  60.6985380  79.4356437  92.2325454  60.2666578  79.2533912
  91.2364193  60.5267394  80.3633332  91.0525742  57.2017493  80.8012777
  90.9974546  57.0361765  79.8601221  90.4271797  57.9093526  80.9574967
  84.3621868  46.7025602  80.3798095  84.3500537  47.6467442  80.5366366
  85.2545289  46.5195748  80.0857556  88.1773987  43.2968379  84.6344032
  87.4106383  42.7426865  84.7800714  88.5884692  43.3690248  85.4958184
  92.7332085  66.9970155  77.1489297  91.8561552  66.8758955  76.7851544
  93.2089839  66.2056233  76.8968186  94.2486179  64.7921477  77.0918386
  95.1105343  65.1176375  77.3514204  94.4336523  64.0052973  76.5791452
  48.2603353  -0.0059996  75.2052798  48.4999952   0.6258528  75.8831817
  47.4172550  -0.3571956  75.4918158  60.1759385   4.0404305  72.1815337
  59.6124250   3.9494242  71.4131624  60.0611780   3.2204209  72.6617829
  57.7223817   5.5355497  75.0199557  58.5145109   5.1946321  74.6045856
  57.9620467   5.6450472  75.9401710  65.7558943   7.7075273  67.4929801
  65.1046923   8.2929353  67.1063815  66.5503306   8.2381468  67.5524839
  59.6814571   4.7964410  67.8916936  60.4545447   4.2493397  67.7529812
  60.0339970   5.6608659  68.1031397  61.5199613   6.1240792  81.0983835
  61.2289479   7.0286423  80.9830501  62.1556598   6.1657320  81.8127905
  62.4455820   3.5017641  77.6885195  63.0419392   3.2773663  76.9742158
  62.5030792   2.7602386  78.2910643  67.2334209   5.3965705  68.0298786
  66.5980042   5.4700331  68.7419690  66.9031615   5.9859303  67.3517865
  66.4789498   5.8102208  78.0933629  66.1790221   6.7127246  77.9849436
  66.1340558   5.5434391  78.9454782  59.9301980   2.2616004  74.1270333
  59.0052476   2.1292219  74.3348025  60.1786393   3.0410224  74.6240276
  57.2910791   1.9049278  74.9614122  57.4203172   2.1583757  75.8753534
  56.6108242   2.4976986  74.6418777  61.4610278  12.5746528  71.0604596
  61.3834308  13.5254353  71.1393077  60.8571922  12.2292401  71.7179523
  62.2073880   2.5559847  83.2783930  62.9488565   3.0944891  83.0018754
  61.5010866   3.1826136  83.4355482  68.0058034   5.2590178  75.6308381
  67.3766897   5.4235892  74.9284449  67.6183697   5.6731787  76.4019345
  71.8847266   6.1944616  72.9852745  71.1998304   6.5743517  72.4349778
  71.9691116   6.8039942  73.7184692  63.5585996   4.9964586  72.8958466
  64.0224342   5.2752289  72.1063088  63.2942794   4.0948031  72.7131557
  60.4510077   4.5436068  75.8338229  61.0211434   4.9723336  75.1955714
  61.0418189   4.2618652  76.5322415  70.2544026   6.7176530  77.7570445
  71.0761470   6.3156717  77.4753127  70.2506429   6.6144764  78.7086561
  64.0200629   6.2660573  79.9131156  64.0845062   6.7280981  80.7489328
  63.3111553   5.6357938  80.0413466  63.7348647   7.9328681  69.7810136
  63.5994322   8.7780217  70.2094984  64.2758459   8.1347959  69.0176070
  57.1878044   5.4504119  70.3538061  57.7002565   6.2447369  70.5043626
  57.8400757   4.7530409  70.2871663  58.9972929   8.5669875  72.4360814
  59.1739557   9.4887840  72.2481798  59.7929763   8.2528294  72.8655194
  65.3617123   8.5552247  83.9110478  64.9180978   7.7688626  83.5931383
  66.0234337   8.7431398  83.2454369  60.1204245  10.0848049  78.4371157
  60.6711670   9.9565112  77.6648151  59.2815720  10.3842938  78.0866050
  67.4598361   8.8355047  81.9391880  67.4416837   9.6563928  81.4472149
  68.3818281   8.7109123  82.1642021  63.9171416   6.3499177  82.7815388
  64.4499752   5.5887465  82.5514696  63.3885497   6.0572829  83.5239542
  55.1526961   3.7792773  71.1297632  55.9902183   4.1889782  70.9131340
  55.3305229   2.8392215  71.0997826  65.2824128   5.4785169  70.2934200
  64.7545490   4.7437929  69.9807437  64.7811631   6.2559846  70.0474168
  66.3344807  12.0062887  66.2165859  65.6606506  12.3094584  66.8250817
  66.7210629  12.8091967  65.8671316  64.6064962   3.3977974  67.8193163
  63.6976181   3.1137007  67.9165633  64.6360046   3.8177053  66.9596470
  69.8384229   7.0084564  71.5884331  69.3846556   6.1675474  71.6449521
  69.2078196   7.6445962  71.9259111  68.2817169   8.8461061  72.5234149
  68.5740143   9.4066118  71.8046514  68.7915789   9.1389622  73.2787308
  55.1753132   1.1183489  71.8008365  54.9777532   0.5252849  71.0759432
  54.6199796   0.8135699  72.5184304  64.3041050   4.9386718  65.1581242
  63.8660480   4.2222577  64.6986879  65.0451491   5.1662833  64.5966333
  63.2450794   9.6241412  73.6127602  63.2026973   9.8502258  72.6836134
  64.1613493   9.3904786  73.7613403  61.3616595   6.5004441  73.4089565
  62.1557193   6.0054761  73.2072140  60.6508287   5.9722304  73.0457270
  66.1811439   8.8822536  77.7601932  66.2348461   9.4513473  78.5279648
  65.3126220   9.0524421  77.3955969  68.3714202   5.4750886  84.3342598
  68.2199709   5.2461437  83.4172681  68.3618882   6.4321487  84.3473943
  63.9387871   7.0733463  77.0887402  63.7998956   6.7052247  77.9613340
  63.1502467   7.5881102  76.9171360  64.5336023  12.1742559  68.4312938
  64.7087778  11.7030602  69.2458561  63.8468811  12.8008325  68.6594199
  65.4893086   6.4515065  74.4776240  65.1542918   6.4115835  75.3733889
  64.9897031   5.7859781  74.0046650  70.0806409   8.5070008  82.4119080
  70.0218955   7.8229228  81.7449663  70.4825927   9.2488998  81.9599706
  59.0997108  15.3231922  75.2052798  59.3393706  15.9550446  75.8831817
  58.2566304  14.9719962  75.4918158  70.0823816   6.4709592  80.6433059
  69.1950595   6.1335514  80.7659458  70.6522367   5.7392623  80.8801825
  51.7352963   2.8033684  73.9676111  52.4224003   2.4895414  73.3797126
  51.5801092   3.7075048  73.6943362  63.6124970  11.1311044  77.6094302
  63.5395141  11.9366016  78.1213607  63.1702363  11.3303010  76.7842324
  63.4014749  10.3682814  71.1197124  62.6182271  10.9104495  71.2135349
  64.1007494  10.8856794  71.5191365  66.0723653  11.0297878  79.7652461
  66.7851625  11.6645343  79.6928363  65.5813682  11.1261744  78.9492463
  61.1235567   8.7792322  80.5858032  61.8245026   9.4128805  80.7387426
  60.6530682   9.1207053  79.8253671  69.2489963   7.1210272  68.8705939
  69.5249806   7.0066866  69.7799813  68.3794461   6.7227757  68.8318112
  65.8844027  11.3696623  72.5138753  66.0666421  10.5518278  72.9766505
  66.7077013  11.5864315  72.0763643  66.2186192  10.2964808  69.7753801
  66.7473958   9.7857262  69.1623963  66.4814412   9.9807338  70.6399334
  56.7203285   8.3128677  77.5189135  57.3056722   7.5672365  77.6517039
  56.5228123   8.6232634  78.4025799  59.5741940  11.3479924  72.5351577
  58.9052315  11.8326052  72.0515617  59.4354810  11.5949145  73.4494956
  51.3120940   0.8834277  76.2393578  51.3505039   0.3497868  77.0330696
  50.8061232   0.3569483  75.6204555  63.7147209  13.3823668  79.1334235
  64.2665517  13.5455289  79.8983321  64.0553402  13.9728106  78.4614260
  68.5658083   8.2084925  84.9882890  69.1097987   8.8214884  84.4937845
  67.9844928   8.7664504  85.5049903  66.8515596  11.3305643  76.1197918
  66.7266735  10.5295383  75.6108863  67.5094687  11.8251837  75.6311888
  68.9150504   9.1314664  77.7477468  67.9680840   9.0120015  77.6755794
  69.2633277   8.2437162  77.8303729  65.9196938   8.9267380  73.9481820
  65.7721900   7.9984087  74.1289390  66.7450431   8.9487470  73.4638895
  69.5231059   9.7495938  75.0346693  70.4477607   9.5438800  74.8971144
  69.3546363   9.5012340  75.9436034  69.3126376  10.2681606  70.3908784
  69.4863253   9.7028028  69.6382637  69.8055267  11.0682501  70.2088274
  55.1303335   2.2796275  78.4572343  54.5856803   3.0556083  78.5892617
  56.0082685   2.6267079  78.2991464  70.3001548   9.5848370  67.4905682
  70.9952453  10.2055063  67.7092997  70.6424698   8.7343722  67.7658060
  55.9169357   1.4066171  81.3502500  55.1751093   1.5548807  81.9367130
  55.5962102   1.6674437  80.4869249  72.1992971   7.0348076  69.0193013
  72.7244295   7.3735349  68.2942333  72.1115324   6.0995091  68.8356148
  63.8613020  10.9482149  81.1482890  64.1700146  10.7031296  82.0205589
  64.6588502  11.1528788  80.6601760  63.8833632  13.1020059  73.3788266
  63.4438622  12.6096438  74.0721123  64.6341749  12.5593027  73.1380342
  56.3625971   9.2931600  73.3812894  57.1883991   8.9935372  73.0011538
  56.0120023   8.5239222  73.8302683  61.3307504   8.6458068  75.4510568
  60.7087513   7.9828773  75.1512796  62.0012371   8.6719200  74.7684216
  54.5634576   7.2117926  74.3401828  53.7266484   6.7840101  74.1585829
  54.5358221   7.4050370  75.2772619  60.8921011   7.1961992  68.9269029
  61.0409131   7.8797456  68.2735701  61.6987454   7.1767082  69.4418484
  58.6473644   3.2227169  69.9330097  58.4019686   2.3189499  70.1310308
  58.8169559   3.2244320  68.9909575  64.3916417   9.6910122  66.3980776
  63.8190384  10.3100309  65.9451248  64.9649210  10.2409484  66.9320698
  67.6113676   9.9747272  67.5289358  68.5444349   9.9092834  67.7322234
  67.5236889  10.8103539  67.0703891  70.2401693   9.2913142  64.4893306
  70.1615325   8.9573006  65.3829064  71.0611360   9.7834910  64.4884778
  64.6601908   5.0788681  85.1997485  65.5804917   5.2567280  85.3937532
  64.6251491   4.1344726  85.0477185  53.8784073   0.2727275  74.1250760
  53.5586857  -0.5807417  73.8325134  53.3317501   0.4875853  74.8808727
  57.6563980   2.9889716  77.8420267  57.8749990   3.9206823  77.8608300
  58.0689754   2.6297690  78.6275070  53.7472333   3.8930186  76.0943882
  53.0535804   3.4784139  75.5813836  54.4945324   3.9350723  75.4977301
  55.6609075   3.8248440  73.9709897  55.6379763   3.9236127  73.0191780
  55.9709712   4.6713591  74.2927063  58.3196453   5.8824595  78.0856511
  59.2739707   5.8508537  78.0186442  58.1208977   5.4215219  78.9006737
  58.9095835   4.4525711  80.6527309  59.7288724   4.9469790  80.6762146
  59.1832643   3.5357679  80.6244876  56.6746682  11.4244214  75.1026709
  56.5401150  10.6644615  74.5364707  56.2578744  12.1485114  74.6355498
  67.8105645   6.6081138  64.1103284  68.5141495   6.8131140  64.7260940
  67.0868294   7.1757900  64.3752368  59.8315808  12.3213531  75.3145151
  59.7148192  13.2658964  75.2123842  59.0108254  12.0187093  75.7030951
  69.7192342   7.0463667  66.1601744  70.5537946   6.6144866  65.9779219
  69.5576685   6.8745681  67.0878639  60.8570322  12.9741793  78.5301080
  61.7597568  13.0065404  78.8467575  60.6307692  12.0442244  78.5447416
  62.6123924  11.7272780  75.1911158  61.6619555  11.7274641  75.0775531
  62.9156410  10.9805514  74.6747193  78.3476617  17.5633318  76.2556921
  78.9855027  17.4440066  75.5520261  78.2297460  18.5114162  76.3144873
  75.1566324  17.5160746  76.1918446  74.8184835  17.4001811  75.3038980
  76.0256092  17.1151911  76.1719452  71.0153139  19.3696223  72.1815337
  70.4518004  19.2786160  71.4131624  70.9005534  18.5496127  72.6617829
  75.6386107  18.6695598  82.1504651  75.6274747  18.2748396  81.2785155
  75.8006746  17.9361671  82.7438423  68.5617571  20.8647414  75.0199557
  69.3538863  20.5238239  74.6045856  68.8014221  20.9742389  75.9401710
  76.5952698  23.0367190  67.4929801  75.9440678  23.6221271  67.1063815
  77.3897061  23.5673385  67.5524839  70.5208325  20.1256328  67.8916936
  71.2939201  19.5785315  67.7529812  70.8733724  20.9900577  68.1031397
  72.3593368  21.4532710  81.0983835  72.0683234  22.3578341  80.9830501
  72.9950352  21.4949237  81.8127905  73.2849575  18.8309558  77.6885195
  73.8813147  18.6065581  76.9742158  73.3424546  18.0894304  78.2910643
  72.8574603  16.2848994  65.5235386  73.1100124  15.7630515  64.7618849
  71.9199162  16.1215139  65.6262069  77.9017886  15.2884772  73.3310129
  78.6880975  14.8704195  72.9800546  78.1656590  16.1930864  73.4991777
  78.0727963  20.7257622  68.0298786  77.4373796  20.7992249  68.7419690
  77.7425370  21.3151221  67.3517865  83.3026313  15.2260005  74.2343107
  84.0351485  14.6559222  74.4680937  82.5465669  14.8381606  74.6749613
  72.5770892  18.1877100  67.7259761  72.4607150  17.5122003  68.3940845
  72.6873152  17.7009474  66.9091914  74.9202433  17.6487247  71.4306450
  74.5560640  17.1217868  72.1419371  75.7769549  17.2585716  71.2572935
  74.5607920  12.6777146  66.4267798  74.7282322  13.5457383  66.7938269
  74.3705089  12.8404428  65.5029088  77.3183253  21.1394125  78.0933629
  77.0183976  22.0419164  77.9849436  76.9734312  20.8726309  78.9454782
  70.7695734  17.5907922  74.1270333  69.8446231  17.4584136  74.3348025
  71.0180147  18.3702141  74.6240276  80.7180397  13.6576666  75.7731066
  79.8097274  13.5892074  75.4789827  80.6667992  14.1348610  76.6012892
  74.5397140  15.1334804  67.4114465  74.4196766  15.5791855  68.2499946
  73.8449729  15.4820122  66.8528003  68.1304545  17.2341196  74.9614122
  68.2596926  17.4875675  75.8753534  67.4501997  17.8268904  74.6418777
  72.3004033  27.9038446  71.0604596  72.2228062  28.8546271  71.1393077
  71.6965676  27.5584318  71.7179523  74.7921262  15.0766311  83.7165963
  74.0154596  15.6360231  83.7068828  75.4311825  15.5623094  84.2380833
  80.2382207  15.6056277  68.2394799  81.1500063  15.8383664  68.0642497
  79.7291854  16.1893321  67.6769878  73.0467635  17.8851764  83.2783930
  73.7882319  18.4236808  83.0018754  72.3404620  18.5118053  83.4355482
  78.5222974  20.0280905  81.8756092  78.9306330  19.5863315  81.1310724
  77.8000236  19.4533532  82.1290285  74.8754044  14.9653512  79.2489649
  75.7215240  15.3892925  79.3924298  74.8152682  14.3087136  79.9428212
  78.8451789  20.5882096  75.6308381  78.2160651  20.7527810  74.9284449
  78.4577451  21.0023705  76.4019345  82.7241021  21.5236533  72.9852745
  82.0392059  21.9035435  72.4349778  82.8084870  22.1331860  73.7184692
  79.9791952  19.1696492  79.5848088  80.1908848  19.8128252  78.9082469
  79.9321701  18.3358809  79.1170018  77.5818181  11.7814313  76.4884660
  76.7202660  12.0795567  76.7801398  77.6080616  11.9984712  75.5565693
  74.3979751  20.3256504  72.8958466  74.8618096  20.6044207  72.1063088
  74.1336549  19.4239948  72.7131557  71.2903832  19.8727985  75.8338229
  71.8605189  20.3015254  75.1955714  71.8811944  19.5910570  76.5322415
  73.3348637  16.4479656  69.7048031  74.0372680  16.9000700  70.1721957
  73.0029265  15.8063475  70.3327924  71.7828998  15.0391413  84.0799240
  71.1527659  15.7207694  84.3134637  71.6765086  14.9274494  83.1352379
  67.0773971  14.7063209  75.0065165  66.2873025  14.9620737  74.5305275
  67.5685218  15.5211547  75.1117205  81.0937780  22.0468448  77.7570445
  81.9155224  21.6448635  77.4753127  81.0900183  21.9436682  78.7086561
  69.0288716  15.0707788  71.9648641  68.2319879  15.1826482  72.4832137
  68.8014308  15.4094440  71.0989532  74.8594384  21.5952491  79.9131156
  74.9238816  22.0572898  80.7489328  74.1505308  20.9649856  80.0413466
  65.3611674  14.9593699  77.4380155  65.6119712  15.8440709  77.7037731
  65.8971222  14.7798301  76.6655247  89.1843773  18.3907196  74.1055417
  88.4307482  17.8214594  73.9499421  89.3191315  18.3569861  75.0526052
  74.5742401  23.2620599  69.7810136  74.4388076  24.1072134  70.2094984
  75.1152214  23.4639876  69.0176070  68.0271799  20.7796037  70.3538061
  68.5396319  21.5739287  70.5043626  68.6794512  20.0822327  70.2871663
  69.8366684  23.8961793  72.4360814  70.0133312  24.8179758  72.2481798
  70.6323517  23.5820212  72.8655194  69.1219040  15.9426425  82.3122978
  69.0072555  15.0411682  82.6130077  68.2663558  16.1890122  81.9607794
  76.2010878  23.8844165  83.9110478  75.7574732  23.0980544  83.5931383
  76.8628091  24.0723316  83.2454369  70.9597999  25.4139967  78.4371157
  71.5105424  25.2857030  77.6648151  70.1209475  25.7134856  78.0866050
  78.2992116  24.1646965  81.9391880  78.2810591  24.9855846  81.4472149
  79.2212036  24.0401040  82.1642021  74.7565170  21.6791095  82.7815388
  75.2893507  20.9179383  82.5514696  74.2279251  21.3864746  83.5239542
  65.9920716  19.1084691  71.1297632  66.8295938  19.5181699  70.9131340
  66.1698983  18.1684133  71.0997826  77.8885148  16.7759772  66.8181465
  77.3731771  17.5464376  67.0569852  77.6162456  16.1024908  67.4414526
  75.4732259  11.6209472  71.8766703  74.6173855  11.2316323  71.6972342
  75.8859211  11.7001433  71.0166489  77.0031405   9.1555816  76.2758263
  76.4996201   9.1185951  75.4626068  77.2962012  10.0648558  76.3354920
  73.2474291   9.2394545  75.2824445  74.1127288   9.0437354  74.9230334
  73.3151800   9.0104897  76.2093801  82.8619422  19.5292126  68.7534638
  82.0848865  19.1903286  68.3089800  83.5410903  19.5344749  68.0789603
  77.6771451  14.6486864  68.6441246  77.3721587  14.9633013  69.4951389
  78.6301893  14.7268284  68.6868579  76.1217883  20.8077087  70.2934200
  75.5939244  20.0729847  69.9807437  75.6205386  21.5851763  70.0474168
  81.1010729  19.0026108  75.4101246  80.4434403  19.6925369  75.4981375
  81.9051128  19.3922539  75.7535233  70.8536610  11.4696753  72.6540811
  71.4280362  11.2471935  71.9214004  71.4407593  11.5385448  73.4069413
  79.9116188  17.3570480  73.4605188  80.4248069  17.9900472  73.9626898
  80.5617411  16.7571676  73.0948548  71.1806198  13.5001214  66.6736697
  70.3443510  13.8375901  66.9945971  71.0410967  13.3650194  65.7363834
  73.1559278   8.3438002  71.3815881  72.5023690   8.0287019  70.7572496
  73.1139752   7.7213743  72.1075704  74.2670483  18.6257297  63.2969173
  73.3597545  18.3946551  63.4960322  74.7641515  17.8294917  63.4843155
  77.1738562  27.3354804  66.2165859  76.5000261  27.6386501  66.8250817
  77.5604384  28.1383885  65.8671316  76.3897018  14.8319936  75.7063529
  75.4719580  15.0534883  75.5485217  76.8057162  14.9066246  74.8475236
  77.1732066  16.2311351  70.8366209  77.9203885  16.7432749  70.5273331
  77.4423656  15.9095404  71.6970602  75.4458716  18.7269892  67.8193163
  74.5369936  18.4428925  67.9165633  75.4753800  19.1468971  66.9596470
  80.6777984  22.3376482  71.5884331  80.2240311  21.4967392  71.6449521
  80.0471951  22.9737880  71.9259111  79.6210903  13.2668468  72.8184998
  78.8833660  12.7545854  73.1495241  79.8737677  12.8268849  72.0068275
  79.1210923  24.1752978  72.5234149  79.4133897  24.7358035  71.8046514
  79.6309544  24.4681539  73.2787308  66.0146887  16.4475406  71.8008365
  65.8171287  15.8544767  71.0759432  65.4593551  16.1427616  72.5184304
  73.9943610  16.3398513  73.9202958  74.0492220  15.3872349  73.8445435
  73.1834812  16.4957952  74.4044257  75.1434804  20.2678636  65.1581242
  74.7054234  19.5514495  64.6986879  75.8845245  20.4954751  64.5966333
  71.9335970  14.9575573  71.6793337  71.1203836  15.2569743  72.0858529
  72.4294965  14.5631261  72.3967820  74.0844548  24.9533329  73.6127602
  74.0420727  25.1794176  72.6836134  75.0007247  24.7196704  73.7613403
  77.5310182  15.4217397  80.5108231  77.8859570  15.6488870  81.3702697
  78.1782313  15.7535774  79.8885486  83.2607919  18.5435833  71.2157560
  83.1225818  18.7337429  70.2878749  82.9044138  19.3055216  71.6725611
  71.4250045  12.5293928  77.2954572  72.0649424  12.3882687  76.5977536
  70.5927576  12.2428441  76.9193174  83.2877299  20.6112360  76.2268832
  83.7213805  20.5187649  77.0751886  84.0008879  20.5869860  75.5888848
  72.2010349  21.8296358  73.4089565  72.9950948  21.3346679  73.2072140
  71.4902041  21.3014222  73.0457270  77.0205194  24.2114454  77.7601932
  77.0742216  24.7805390  78.5279648  76.1519975  24.3816339  77.3955969
  68.5093112  15.9739440  69.4849317  67.5790701  15.9123896  69.7019280
  68.6050584  15.4515393  68.6885959  68.4278662  12.4994253  72.0727559
  68.6885479  13.4139586  71.9636719  69.2495834  12.0318696  72.2224172
  69.9003587  13.9132010  79.2426384  70.5726640  13.7049372  78.5939032
  69.0733373  13.7154096  78.8031616  84.1492848  20.6536061  78.7601717
  84.3428738  21.5581871  79.0060992  84.0493466  20.1943480  79.5940302
  75.8029159  10.5393951  81.2592044  75.1557074  11.2383901  81.1656521
  76.5730174  10.9730095  81.6268293  79.2107957  20.8042803  84.3342598
  79.0593463  20.5753355  83.4172681  79.2012636  21.7613405  84.3473943
  75.9793293  18.3774716  79.3188864  76.9085353  18.5285876  79.1457831
  75.5584323  18.4658737  78.4637511  74.7781625  22.4025380  77.0887402
  74.6392711  22.0344165  77.9613340  73.9896221  22.9173020  76.9171360
  75.3729777  27.5034477  68.4312938  75.5481533  27.0322520  69.2458561
  74.6862565  28.1300243  68.6594199  76.3286840  21.7806983  74.4776240
  75.9936673  21.7407753  75.3733889  75.8290786  21.1151699  74.0046650
  70.3031084  17.1874613  80.0028821  70.1650882  16.4554852  80.6040360
  71.2136008  17.0983513  79.7213008  79.2646032  19.1263017  64.7513299
  78.6475202  18.4009846  64.6546352  78.7962520  19.8872378  64.4080373
  72.9313385  16.8994572  79.4912500  73.6413003  16.2587765  79.4499119
  72.8882693  17.1507467  80.4138681  80.9200163  23.8361926  82.4119080
  80.8612710  23.1521146  81.7449663  81.3219682  24.5780916  81.9599706
  71.6442319  13.8859790  81.3108140  71.1079676  13.4350529  81.9629736
  71.0559027  14.0205699  80.5678604  69.9390862  30.6523840  75.2052798
  70.1787461  31.2842364  75.8831817  69.0960059  30.3011880  75.4918158
  71.0544578  13.3448442  63.8734603  70.1774044  13.2237243  63.5096850
  71.5302331  12.5534520  63.6213492  80.9217571  21.8001510  80.6433059
  80.0344350  21.4627432  80.7659458  81.4916122  21.0684541  80.8801825
  62.5746718  18.1325602  73.9676111  63.2617758  17.8187332  73.3797126
  62.4194847  19.0366966  73.6943362  67.3781440  13.0215798  78.3961134
  67.2939629  12.4141468  77.6611544  66.5564146  13.5124816  78.3970631
  74.4518724  26.4602962  77.6094302  74.3788896  27.2657934  78.1213607
  74.0096117  26.6594928  76.7842324  74.2408504  25.6974732  71.1197124
  73.4576026  26.2396412  71.2135349  74.9401249  26.2148712  71.5191365
  77.5505154  11.5069362  73.7631329  78.0473853  10.7539324  73.4432400
  76.7792135  11.5433678  73.1974539  85.4034911  17.2109727  75.4049621
  85.3924788  18.0934443  75.0343554  84.5352291  16.8581278  75.2104158
  76.9117408  26.3589796  79.7652461  77.6245380  26.9937261  79.6928363
  76.4207436  26.4553662  78.9492463  78.6334935  20.2641049  71.3369753
  77.6991213  20.3842511  71.1674457  78.8111603  19.3613516  71.0729763
  74.1340123  13.6486745  73.4903014  73.7637910  13.0957785  74.1783920
  74.6299215  13.0444878  72.9378014  82.0207486  16.1058368  71.8719787
  82.4867938  16.9386360  71.7980090  82.4714986  15.6403350  72.5765045
  71.9629321  24.1084240  80.5858032  72.6638781  24.7420723  80.7387426
  71.4924436  24.4498971  79.8253671  80.0883717  22.4502189  68.8705939
  80.3643561  22.3358784  69.7799813  79.2188216  22.0519674  68.8318112
  79.7630607  16.6628847  78.4110582  79.1102057  16.9104755  77.7563035
  80.1410987  15.8492985  78.0773060  76.7237781  26.6988540  72.5138753
  76.9060176  25.8810196  72.9766505  77.5470767  26.9156232  72.0763643
  77.0579947  25.6256725  69.7753801  77.5867713  25.1149180  69.1623963
  77.3208166  25.3099256  70.6399334  75.8118180  17.4048658  84.8976619
  75.1358817  17.3042787  85.5678995  76.6345814  17.2487872  85.3612617
  67.5597039  23.6420595  77.5189135  68.1450476  22.8964283  77.6517039
  67.3621878  23.9524551  78.4025799  70.4135694  26.6771842  72.5351577
  69.7446070  27.1617970  72.0515617  70.2748564  26.9241063  73.4494956
  62.1514694  16.2126195  76.2393578  62.1898794  15.6789786  77.0330696
  61.6454987  15.6861400  75.6204555  74.5540963  28.7115586  79.1334235
  75.1059271  28.8747207  79.8983321  74.8947157  29.3020023  78.4614260
  69.5305456  11.0590735  79.7356120  69.5946783  11.9205566  79.3233518
  69.4672577  10.4464737  79.0028479  69.0057729  13.1313868  83.3829154
  69.6329768  12.7490945  83.9966679  68.1485648  12.9128070  83.7484847
  79.4051837  23.5376843  84.9882890  79.9491741  24.1506801  84.4937845
  78.8238682  24.0956421  85.5049903  65.7823272  14.9390297  69.3147509
  66.0776713  14.0300975  69.2614563  64.8811307  14.9178036  68.9928512
  77.6909350  26.6597561  76.1197918  77.5660490  25.8587301  75.6108863
  78.3488441  27.1543754  75.6311888  69.3117519  13.0146294  75.2975058
  68.5904104  13.6282261  75.1582531  70.1010774  13.5504058  75.2191704
  79.7544259  24.4606581  77.7477468  78.8074594  24.3411932  77.6755794
  80.1027032  23.5729079  77.8303729  72.1143832  10.3500720  81.5715710
  72.6378234  10.5963017  82.3342019  71.8956165  11.1820755  81.1518847
  67.5111113  12.6204395  69.4386834  67.1823819  11.7401774  69.2561940
  67.8650484  12.5652063  70.3263224  76.7590692  24.2559297  73.9481820
  76.6115654  23.3276005  74.1289390  77.5844186  24.2779388  73.4638895
  70.6252936  12.9077364  69.8062312  70.9649009  13.4363286  69.0840920
  71.0725057  13.2457771  70.5820879  80.3624814  25.0787856  75.0346693
  81.2871361  24.8730717  74.8971144  80.1940117  24.8304257  75.9436034
  73.3196377  11.2914415  79.2565380  72.9793198  10.4922228  79.6586060
  72.6135383  11.5916126  78.6842213  73.9712849   8.3763728  77.7092703
  74.7938918   7.9024206  77.5871593  74.2150912   9.1554211  78.2091389
  72.6121083  11.4051986  68.0055605  73.3329446  11.7833239  67.5019322
  71.9886388  12.1240863  68.1090583  76.7552206  12.1097135  68.9413937
  76.9715821  12.9921773  68.6402765  76.2746273  11.7183348  68.2119579
  71.4951428  15.0682848  75.5184682  71.3496008  15.3823151  76.4108963
  71.0176631  15.6867749  74.9655580  73.3547811  12.0585396  75.5665571
  73.3409379  11.1626490  75.2297869  74.0720239  12.0656060  76.2003857
  75.2073941  12.4922736  77.6118699  74.9491719  13.4139807  77.6103029
  74.6758982  12.0953171  78.3019163  80.1520130  25.5973524  70.3908784
  80.3257008  25.0319946  69.6382637  80.6449021  26.3974418  70.2088274
  65.9697090  17.6088193  78.4572343  65.4250558  18.3848001  78.5892617
  66.8476440  17.9558997  78.2991464  72.7584707  10.9399777  70.8353141
  72.8800618  10.0116423  71.0344029  72.4686749  10.9538463  69.9231457
  75.6275897   8.6254687  73.9719861  75.6497594   8.6894020  73.0171841
  76.0443956   7.7859196  74.1660367  86.0059521  18.3609947  72.0099084
  86.4490667  17.6117272  71.6118207  85.1286032  18.3520083  71.6272816
  81.1395303  24.9140288  67.4905682  81.8346207  25.5346981  67.7092997
  81.4818453  24.0635639  67.7658060  66.7563112  16.7358089  81.3502500
  66.0144848  16.8840724  81.9367130  66.4355856  16.9966355  80.4869249
  83.0386726  22.3639994  69.0193013  83.5638050  22.7027266  68.2942333
  82.9509078  21.4287009  68.8356148  74.7006774  26.2774067  81.1482890
  75.0093901  26.0323214  82.0205589  75.4982256  26.4820706  80.6601760
  74.7227386  28.4311977  73.3788266  74.2832377  27.9388355  74.0721123
  75.4735503  27.8884944  73.1380342  67.2019725  24.6223518  73.3812894
  68.0277745  24.3227290  73.0011538  66.8513777  23.8531140  73.8302683
  72.1701259  23.9749986  75.4510568  71.5481268  23.3120691  75.1512796
  72.8406125  24.0011118  74.7684216  65.4028330  22.5409844  74.3401828
  64.5660239  22.1132018  74.1585829  65.3751976  22.7342287  75.2772619
  72.2425786  12.4531774  85.0443074  72.2913942  13.3293897  84.6620844
  72.7848300  11.9109167  84.4714717  71.7314765  22.5253909  68.9269029
  71.8802886  23.2089374  68.2735701  72.5381209  22.5058999  69.4418484
  74.4725075  13.2063146  81.7989433  73.6028384  13.4996712  81.5272021
  74.7084555  13.7903591  82.5196696  85.5492386  19.8315185  74.4021531
  86.3839277  20.2704989  74.5659092  85.6851515  19.3553838  73.5829777
  82.5983892  17.3894920  80.3499019  83.0738013  17.5822566  79.5417871
  81.6749457  17.4454106  80.1042403  69.4867398  18.5519087  69.9330097
  69.2413440  17.6481417  70.1310308  69.6563313  18.5536237  68.9909575
  77.1764108   9.4242763  79.3154853  77.6946052  10.1603790  78.9901342
  76.8219241   9.7306757  80.1501612  68.7563046  14.2847444  67.4316259
  68.0632291  14.3591799  66.7756295  68.5114798  13.5207788  67.9537776
  75.2310171  25.0202040  66.3980776  74.6584138  25.6392227  65.9451248
  75.8042965  25.5701401  66.9320698  81.2985561  14.2660680  78.5827325
  82.2502984  14.3658777  78.6039549  81.1289011  13.4738948  79.0925409
  79.3199940  11.3516263  78.7686726  78.7249872  11.6321276  78.0733214
  79.0349637  11.8410164  79.5403467  78.4507431  25.3039190  67.5289358
  79.3838104  25.2384751  67.7322234  78.3630644  26.1395457  67.0703891
  81.0795447  24.6205060  64.4893306  81.0009079  24.2864924  65.3829064
  81.9005114  25.1126828  64.4884778  83.7773639  17.4866799  77.6969624
  83.7449959  16.5482800  77.8829308  84.3874262  17.5650836  76.9635449
  75.6156970  16.3562852  63.7396828  76.5616074  16.2269061  63.8085246
  75.2371214  15.6177514  64.2166257  75.4995662  20.4080599  85.1997485
  76.4198672  20.5859198  85.3937532  75.4645245  19.4636644  85.0477185
  73.7999887  14.2812829  63.6751714  72.8931342  13.9845942  63.7514427
  74.0775868  13.9842647  62.8086000  64.7177827  15.6019192  74.1250760
  64.3980611  14.7484500  73.8325134  64.1711255  15.8167770  74.8808727
  68.4957735  18.3181633  77.8420267  68.7143744  19.2498741  77.8608300
  68.9083508  17.9589608  78.6275070  75.4161952   8.8249719  69.8295955
  74.6062681   8.4796804  70.2051201  76.1046369   8.5157262  70.4183567
  72.5698671  11.1399764  63.8163693  73.4317835  11.4654662  64.0759510
  72.7549015  10.3531260  63.3036759  64.5866087  19.2222104  76.0943882
  63.8929558  18.8076057  75.5813836  65.3339078  19.2642640  75.4977301
  80.7231308  10.0128290  70.9598916  80.1429977  10.6713095  70.5776968
  80.4567240   9.1905635  70.5486333  79.1734874   9.4133348  73.1620236
  79.6734653   9.5249883  72.3534555  79.8170482   9.1094401  73.8021045
  73.2316870  17.3211978  86.0488077  72.7483952  18.1212338  86.2551966
  73.3177809  17.3319923  85.0955521  66.5002830  19.1540357  73.9709897
  66.4773518  19.2528045  73.0191780  66.8103466  20.0005508  74.2927063
  69.1590207  21.2116513  78.0856511  70.1133461  21.1800455  78.0186442
  68.9602731  20.7507136  78.9006737  69.7489590  19.7817629  80.6527309
  70.5682479  20.2761707  80.6762146  70.0226397  18.8649597  80.6244876
  79.5056186  12.1728381  70.0155264  78.6182041  12.4578031  69.7975459
  79.9210175  12.0122144  69.1682541  82.8570722  12.1974902  73.7309603
  83.6331112  12.6871354  74.0034220  82.1318856  12.6232956  74.1881473
  85.2943281  12.9102521  74.7883544  85.8887771  12.6698257  74.0776852
  85.3669864  12.1909652  75.4157080  67.5140436  26.7536132  75.1026709
  67.3794904  25.9936533  74.5364707  67.0972499  27.4777032  74.6355498
  78.6499399  21.9373056  64.1103284  79.3535249  22.1423058  64.7260940
  77.9262048  22.5049817  64.3752368  79.4797210  17.6882917  70.2305554
  79.4232411  18.1451468  69.3913187  80.0325552  16.9273601  70.0528397
  83.2902015  13.4772649  71.0555674  83.0338950  13.0769284  71.8863881
  82.6654883  14.1916443  70.9305813  87.6014353  16.2168722  73.5626965
  87.0413911  16.2861911  74.3358527  86.9957857  16.0409707  72.8426461
  70.6709562  27.6505449  75.3145151  70.5541946  28.5950882  75.2123842
  69.8502008  27.3479011  75.7030951  80.5586097  22.3755585  66.1601744
  81.3931701  21.9436783  65.9779219  80.3970440  22.2037598  67.0878639
  80.2131989  18.8787698  67.5258083  80.1580793  18.7131969  66.5846528
  79.5878044  19.5863731  67.6820273  65.0024504  14.1155762  81.3519506
  65.6483367  13.6054716  81.8406731  64.7941655  14.8524444  81.9262931
  73.5228114   8.3795807  67.1043402  73.5106784   9.3237647  67.2611673
  74.4151536   8.1965952  66.8102863  71.6964076  28.3033711  78.5301080
  72.5991323  28.3357321  78.8467575  71.4701446  27.3734162  78.5447416
  73.4517678  27.0564697  75.1911158  72.5013309  27.0566559  75.0775531
  73.7550164  26.3097432  74.6747193  69.3421995  11.2623380  85.4494520
  70.2053456  10.9060184  85.6597844  68.7687405  10.9237274  86.1369924
  89.1870372  32.8925236  76.2556921  89.8248782  32.7731983  75.5520261
  89.0691215  33.8406080  76.3144873  85.9960078  32.8452664  76.1918446
  85.6578590  32.7293729  75.3038980  86.8649846  32.4443829  76.1719452
  81.8546894  34.6988140  72.1815337  81.2911759  34.6078077  71.4131624
  81.7399289  33.8788045  72.6617829  86.4779861  33.9987516  82.1504651
  86.4668502  33.6040314  81.2785155  86.6400501  33.2653588  82.7438423
  79.4011326  36.1939332  75.0199557  80.1932618  35.8530157  74.6045856
  79.6407976  36.3034307  75.9401710  87.4346452  38.3659108  67.4929801
  86.7834432  38.9513188  67.1063815  88.2290815  38.8965303  67.5524839
  81.3602080  35.4548245  67.8916936  82.1332956  34.9077232  67.7529812
  81.7127478  36.3192495  68.1031397  83.1987122  36.7824627  81.0983835
  82.9076988  37.6870258  80.9830501  83.8344107  36.8241155  81.8127905
  84.1243329  34.1601476  77.6885195  84.7206901  33.9357498  76.9742158
  84.1818301  33.4186221  78.2910643  83.6968357  31.6140911  65.5235386
  83.9493878  31.0922433  64.7618849  82.7592917  31.4507057  65.6262069
  88.7411640  30.6176690  73.3310129  89.5274729  30.1996113  72.9800546
  89.0050345  31.5222782  73.4991777  88.9121718  36.0549540  68.0298786
  88.2767551  36.1284167  68.7419690  88.5819124  36.6443139  67.3517865
  94.1420067  30.5551923  74.2343107  94.8745239  29.9851140  74.4680937
  93.3859423  30.1673523  74.6749613  83.4164646  33.5169017  67.7259761
  83.3000904  32.8413921  68.3940845  83.5266906  33.0301391  66.9091914
  85.7596187  32.9779164  71.4306450  85.3954394  32.4509785  72.1419371
  86.6163303  32.5877633  71.2572935  85.4001674  28.0069064  66.4267798
  85.5676076  28.8749301  66.7938269  85.2098843  28.1696346  65.5029088
  88.1577007  36.4686043  78.0933629  87.8577730  37.3711082  77.9849436
  87.8128067  36.2018226  78.9454782  81.6089489  32.9199840  74.1270333
  80.6839985  32.7876054  74.3348025  81.8573902  33.6994059  74.6240276
  91.5574151  28.9868583  75.7731066  90.6491028  28.9183992  75.4789827
  91.5061747  29.4640528  76.6012892  85.3790895  30.4626722  67.4114465
  85.2590520  30.9083772  68.2499946  84.6843483  30.8112039  66.8528003
  78.9698300  32.5633113  74.9614122  79.0990681  32.8167592  75.8753534
  78.2895751  33.1560821  74.6418777  83.1397787  43.2330363  71.0604596
  83.0621817  44.1838188  71.1393077  82.5359431  42.8876236  71.7179523
  85.6315017  30.4058229  83.7165963  84.8548351  30.9652149  83.7068828
  86.2705580  30.8915012  84.2380833  91.0775961  30.9348195  68.2394799
  91.9893817  31.1675582  68.0642497  90.5685608  31.5185239  67.6769878
  83.8861389  33.2143682  83.2783930  84.6276074  33.7528726  83.0018754
  83.1798375  33.8409971  83.4355482  89.3616729  35.3572823  81.8756092
  89.7700085  34.9155233  81.1310724  88.6393990  34.7825450  82.1290285
  85.7147799  30.2945429  79.2489649  86.5608994  30.7184843  79.3924298
  85.6546436  29.6379054  79.9428212  89.6845543  35.9174013  75.6308381
  89.0554406  36.0819727  74.9284449  89.2971206  36.3315623  76.4019345
  93.5634775  36.8528451  72.9852745  92.8785813  37.2327352  72.4349778
  93.6478625  37.4623778  73.7184692  90.8185707  34.4988410  79.5848088
  91.0302602  35.1420170  78.9082469  90.7715455  33.6650727  79.1170018
  88.4211936  27.1106231  76.4884660  87.5596415  27.4087484  76.7801398
  88.4474371  27.3276630  75.5565693  85.2373505  35.6548421  72.8958466
  85.7011851  35.9336124  72.1063088  84.9730303  34.7531866  72.7131557
  82.1297586  35.2019903  75.8338229  82.6998943  35.6307171  75.1955714
  82.7205698  34.9202488  76.5322415  84.1742391  31.7771574  69.7048031
  84.8766435  32.2292617  70.1721957  83.8423020  31.1355393  70.3327924
  82.6222753  30.3683330  84.0799240  81.9921413  31.0499611  84.3134637
  82.5158841  30.2566412  83.1352379  77.9167725  30.0355126  75.0065165
  77.1266779  30.2912655  74.5305275  78.4078973  30.8503464  75.1117205
  91.9331535  37.3760366  77.7570445  92.7548979  36.9740553  77.4753127
  91.9293938  37.2728600  78.7086561  79.8682471  30.3999706  71.9648641
  79.0713634  30.5118400  72.4832137  79.6408063  30.7386358  71.0989532
  85.6988138  36.9244409  79.9131156  85.7632571  37.3864816  80.7489328
  84.9899062  36.2941774  80.0413466  76.2005428  30.2885617  77.4380155
  76.4513467  31.1732627  77.7037731  76.7364977  30.1090218  76.6655247
  85.4136156  38.5912516  69.7810136  85.2781831  39.4364052  70.2094984
  85.9545968  38.7931794  69.0176070  78.8665553  36.1087954  70.3538061
  79.3790074  36.9031205  70.5043626  79.5188266  35.4114245  70.2871663
  80.6760438  39.2253711  72.4360814  80.8527066  40.1471675  72.2481798
  81.4717272  38.9112130  72.8655194  79.9612795  31.2718343  82.3122978
  79.8466310  30.3703600  82.6130077  79.1057312  31.5182039  81.9607794
  87.0404632  39.2136083  83.9110478  86.5968487  38.4272461  83.5931383
  87.7021846  39.4015233  83.2454369  81.7991754  40.7431884  78.4371157
  82.3499179  40.6148948  77.6648151  80.9603229  41.0426773  78.0866050
  89.1385870  39.4938883  81.9391880  89.1204346  40.3147764  81.4472149
  90.0605790  39.3692958  82.1642021  85.5958925  37.0083012  82.7815388
  86.1287261  36.2471300  82.5514696  85.0673006  36.7156664  83.5239542
  88.7628620  22.1143078  78.3109030  88.4192889  23.0044720  78.2348140
  89.1307582  21.9244736  77.4478615  76.8314470  34.4376609  71.1297632
  77.6689692  34.8473617  70.9131340  77.0092738  33.4976051  71.0997826
  88.7278902  32.1051689  66.8181465  88.2125526  32.8756294  67.0569852
  88.4556211  31.4316825  67.4414526  86.3126013  26.9501390  71.8766703
  85.4567610  26.5608240  71.6972342  86.7252965  27.0293351  71.0166489
  87.8425160  24.4847733  76.2758263  87.3389956  24.4477869  75.4626068
  88.1355767  25.3940476  76.3354920  84.0868046  24.5686463  75.2824445
  84.9521043  24.3729272  74.9230334  84.1545555  24.3396815  76.2093801
  93.7013176  34.8584044  68.7534638  92.9242619  34.5195203  68.3089800
  94.3804657  34.8636667  68.0789603  88.5165205  29.9778781  68.6441246
  88.2115341  30.2924931  69.4951389  89.4695648  30.0560201  68.6868579
  86.9611637  36.1369005  70.2934200  86.4332999  35.4021764  69.9807437
  86.4599140  36.9143681  70.0474168  91.9404483  34.3318025  75.4101246
  91.2828158  35.0217287  75.4981375  92.7444883  34.7214457  75.7535233
  81.6930365  26.7988671  72.6540811  82.2674117  26.5763852  71.9214004
  82.2801347  26.8677366  73.4069413  90.7509942  32.6862398  73.4605188
  91.2641824  33.3192390  73.9626898  91.4011166  32.0863593  73.0948548
  82.0199952  28.8293132  66.6736697  81.1837264  29.1667819  66.9945971
  81.8804722  28.6942112  65.7363834  83.9953033  23.6729920  71.3815881
  83.3417445  23.3578937  70.7572496  83.9533507  23.0505660  72.1075704
  85.1064237  33.9549215  63.2969173  84.1991299  33.7238468  63.4960322
  85.6035269  33.1586834  63.4843155  88.0132316  42.6646722  66.2165859
  87.3394015  42.9678419  66.8250817  88.3998138  43.4675803  65.8671316
  87.2290773  30.1611853  75.7063529  86.3113334  30.3826800  75.5485217
  87.6450917  30.2358164  74.8475236  88.0125821  31.5603269  70.8366209
  88.7597640  32.0724666  70.5273331  88.2817410  31.2387322  71.6970602
  86.2852471  34.0561810  67.8193163  85.3763690  33.7720843  67.9165633
  86.3147555  34.4760888  66.9596470  91.5171738  37.6668399  71.5884331
  91.0634065  36.8259309  71.6449521  90.8865705  38.3029798  71.9259111
  90.4604658  28.5960385  72.8184998  89.7227415  28.0837772  73.1495241
  90.7131431  28.1560767  72.0068275  89.9604678  39.5044896  72.5234149
  90.2527652  40.0649953  71.8046514  90.4703298  39.7973457  73.2787308
  90.5616285  21.3736637  73.4126767  90.8675162  20.5134001  73.1252682
  91.2868890  21.9654258  73.2125761  76.8540641  31.7767324  71.8008365
  76.6565041  31.1836685  71.0759432  76.2987305  31.4719534  72.5184304
  84.8337365  31.6690430  73.9202958  84.8885975  30.7164267  73.8445435
  84.0228567  31.8249870  74.4044257  85.9828559  35.5970554  65.1581242
  85.5447989  34.8806412  64.6986879  86.7239000  35.8246668  64.5966333
  82.7729725  30.2867490  71.6793337  81.9597590  30.5861661  72.0858529
  83.2688719  29.8923179  72.3967820  84.9238303  40.2825247  73.6127602
  84.8814482  40.5086093  72.6836134  85.8401002  40.0488622  73.7613403
  88.3703937  30.7509315  80.5108231  88.7253324  30.9780788  81.3702697
  89.0176068  31.0827691  79.8885486  94.1001673  33.8727751  71.2157560
  93.9619572  34.0629347  70.2878749  93.7437892  34.6347133  71.6725611
  82.2643800  27.8585846  77.2954572  82.9043179  27.7174605  76.5977536
  81.4321330  27.5720359  76.9193174  94.1271053  35.9404278  76.2268832
  94.5607560  35.8479567  77.0751886  94.8402634  35.9161778  75.5888848
  83.0404104  37.1588276  73.4089565  83.8344702  36.6638596  73.2072140
  82.3295796  36.6306139  73.0457270  87.8598948  39.5406372  77.7601932
  87.9135970  40.1097308  78.5279648  86.9913729  39.7108257  77.3955969
  79.3486867  31.3031358  69.4849317  78.4184455  31.2415813  69.7019280
  79.4444339  30.7807311  68.6885959  79.2672416  27.8286171  72.0727559
  79.5279233  28.7431504  71.9636719  80.0889588  27.3610613  72.2224172
  80.7397341  29.2423928  79.2426384  81.4120395  29.0341290  78.5939032
  79.9127128  29.0446014  78.8031616  94.9886603  35.9827978  78.7601717
  95.1822493  36.8873789  79.0060992  94.8887221  35.5235397  79.5940302
  86.6422913  25.8685869  81.2592044  85.9950828  26.5675818  81.1656521
  87.4123929  26.3022013  81.6268293  90.0501711  36.1334721  84.3342598
  89.8987218  35.9045273  83.4172681  90.0406391  37.0905322  84.3473943
  86.8187048  33.7066634  79.3188864  87.7479108  33.8577793  79.1457831
  86.3978078  33.7950654  78.4637511  85.6175380  37.7317298  77.0887402
  85.4786465  37.3636083  77.9613340  84.8289976  38.2464938  76.9171360
  86.2123531  42.8326395  68.4312938  86.3875287  42.3614438  69.2458561
  85.5256320  43.4592161  68.6594199  87.1680595  37.1098901  74.4776240
  86.8330427  37.0699671  75.3733889  86.6684540  36.4443617  74.0046650
  81.1424839  32.5166531  80.0028821  81.0044637  31.7846770  80.6040360
  82.0529762  32.4275431  79.7213008  90.1039786  34.4554935  64.7513299
  89.4868957  33.7301763  64.6546352  89.6356275  35.2164295  64.4080373
  83.7707139  32.2286490  79.4912500  84.4806758  31.5879682  79.4499119
  83.7276447  32.4799385  80.4138681  91.7593918  39.1653844  82.4119080
  91.7006464  38.4813064  81.7449663  92.1613436  39.9072834  81.9599706
  82.4836073  29.2151708  81.3108140  81.9473430  28.7642447  81.9629736
  81.8952782  29.3497617  80.5678604  80.7784617  45.9815757  75.2052798
  81.0181215  46.6134282  75.8831817  79.9353813  45.6303797  75.4918158
  81.8938332  28.6740359  63.8734603  81.0167799  28.5529160  63.5096850
  82.3696085  27.8826438  63.6213492  91.7611325  37.1293427  80.6433059
  90.8738104  36.7919349  80.7659458  92.3309876  36.3976459  80.8801825
  73.4140472  33.4617519  73.9676111  74.1011512  33.1479249  73.3797126
  73.2588601  34.3658884  73.6943362  78.2175195  28.3507716  78.3961134
  78.1333383  27.7433385  77.6611544  77.3957901  28.8416734  78.3970631
  85.2912479  41.7894880  77.6094302  85.2182650  42.5949851  78.1213607
  84.8489872  41.9886846  76.7842324  85.0802258  41.0266650  71.1197124
  84.2969780  41.5688330  71.2135349  85.7795003  41.5440629  71.5191365
  88.3898908  26.8361279  73.7631329  88.8867608  26.0831242  73.4432400
  87.6185890  26.8725596  73.1974539  87.7511162  41.6881714  79.7652461
  88.4639134  42.3229179  79.6928363  87.2601191  41.7845580  78.9492463
  89.4728689  35.5932967  71.3369753  88.5384968  35.7134429  71.1674457
  89.6505358  34.6905433  71.0729763  84.9733877  28.9778662  73.4903014
  84.6031665  28.4249703  74.1783920  85.4692970  28.3736796  72.9378014
  92.8601240  31.4350286  71.8719787  93.3261693  32.2678277  71.7980090
  93.3108741  30.9695267  72.5765045  82.8023076  39.4376157  80.5858032
  83.5032535  40.0712640  80.7387426  82.3318191  39.7790889  79.8253671
  90.9277472  37.7794107  68.8705939  91.2037315  37.6650702  69.7799813
  90.0581970  37.3811592  68.8318112  90.8317903  23.8030873  75.9110688
  89.9180983  24.0335100  76.0792895  91.2611005  23.8869317  76.7624721
  90.6024362  31.9920765  78.4110582  89.9495812  32.2396672  77.7563035
  90.9804742  31.1784903  78.0773060  87.5631536  42.0280458  72.5138753
  87.7453930  41.2102114  72.9766505  88.3864522  42.2448150  72.0763643
  87.8973701  40.9548643  69.7753801  88.4261467  40.4441098  69.1623963
  88.1601921  40.6391173  70.6399334  86.6511935  32.7340576  84.8976619
  85.9752572  32.6334705  85.5678995  87.4739569  32.5779790  85.3612617
  78.3990794  38.9712512  77.5189135  78.9844231  38.2256200  77.6517039
  78.2015632  39.2816469  78.4025799  81.2529449  42.0063760  72.5351577
  80.5839824  42.4909887  72.0515617  81.1142319  42.2532980  73.4494956
  72.9908448  31.5418113  76.2393578  73.0292548  31.0081703  77.0330696
  72.4848741  31.0153318  75.6204555  85.3934718  44.0407503  79.1334235
  85.9453026  44.2039125  79.8983321  85.7340911  44.6311941  78.4614260
  80.3699211  26.3882653  79.7356120  80.4340537  27.2497484  79.3233518
  80.3066331  25.7756655  79.0028479  79.8451483  28.4605786  83.3829154
  80.4723522  28.0782863  83.9966679  78.9879402  28.2419988  83.7484847
  90.2445592  38.8668761  84.9882890  90.7885496  39.4798719  84.4937845
  89.6632437  39.4248339  85.5049903  76.6217026  30.2682215  69.3147509
  76.9170467  29.3592893  69.2614563  75.7205062  30.2469954  68.9928512
  88.5303105  41.9889479  76.1197918  88.4054244  41.1879219  75.6108863
  89.1882196  42.4835672  75.6311888  80.1511273  28.3438211  75.2975058
  79.4297859  28.9574179  75.1582531  80.9404529  28.8795976  75.2191704
  90.5938013  39.7898499  77.7477468  89.6468349  39.6703850  77.6755794
  90.9420786  38.9020997  77.8303729  82.9537587  25.6792638  81.5715710
  83.4771988  25.9254934  82.3342019  82.7349920  26.5112673  81.1518847
  78.3504868  27.9496312  69.4386834  78.0217574  27.0693691  69.2561940
  78.7044238  27.8943981  70.3263224  87.5984447  39.5851215  73.9481820
  87.4509409  38.6567922  74.1289390  88.4237940  39.6071306  73.4638895
  81.4646691  28.2369282  69.8062312  81.8042763  28.7655203  69.0840920
  81.9118811  28.5749688  70.5820879  91.2018568  40.4079774  75.0346693
  92.1265116  40.2022635  74.8971144  91.0333872  40.1596175  75.9436034
  84.1590132  26.6206333  79.2565380  83.8186952  25.8214146  79.6586060
  83.4529138  26.9208044  78.6842213  84.8106603  23.7055645  77.7092703
  85.6332673  23.2316124  77.5871593  85.0544667  24.4846129  78.2091389
  83.4514838  26.7343904  68.0055605  84.1723200  27.1125157  67.5019322
  82.8280142  27.4532781  68.1090583  87.5945961  27.4389053  68.9413937
  87.8109575  28.3213691  68.6402765  87.1140028  27.0475266  68.2119579
  82.3345182  30.3974766  75.5184682  82.1889763  30.7115069  76.4108963
  81.8570386  31.0159666  74.9655580  84.1941565  27.3877314  75.5665571
  84.1803134  26.4918407  75.2297869  84.9113993  27.3947978  76.2003857
  86.0467696  27.8214654  77.6118699  85.7885474  28.7431725  77.6103029
  85.5152736  27.4245089  78.3019163  90.9913885  40.9265441  70.3908784
  91.1650762  40.3611864  69.6382637  91.4842776  41.7266336  70.2088274
  76.8090844  32.9380110  78.4572343  76.2644312  33.7139918  78.5892617
  77.6870194  33.2850915  78.2991464  83.5978461  26.2691694  70.8353141
  83.7194372  25.3408340  71.0344029  83.3080503  26.2830380  69.9231457
  86.4669651  23.9546605  73.9719861  86.4891348  24.0185938  73.0171841
  86.8837710  23.1151113  74.1660367  91.9789057  40.2432206  67.4905682
  92.6739962  40.8638898  67.7092997  92.3212207  39.3927557  67.7658060
  77.5956866  32.0650007  81.3502500  76.8538602  32.2132642  81.9367130
  77.2749611  32.3258272  80.4869249  93.8780480  37.6931911  69.0193013
  94.4031804  38.0319184  68.2942333  93.7902833  36.7578927  68.8356148
  85.5400529  41.6065985  81.1482890  85.8487655  41.3615132  82.0205589
  86.3376011  41.8112623  80.6601760  85.5621141  43.7603894  73.3788266
  85.1226131  43.2680273  74.0721123  86.3129258  43.2176862  73.1380342
  78.0413480  39.9515435  73.3812894  78.8671500  39.6519207  73.0011538
  77.6907532  39.1823058  73.8302683  83.0095013  39.3041904  75.4510568
  82.3875022  38.6412609  75.1512796  83.6799880  39.3303035  74.7684216
  76.2422085  37.8701762  74.3401828  75.4053993  37.4423936  74.1585829
  76.2145730  38.0634205  75.2772619  83.0819541  27.7823692  85.0443074
  83.1307696  28.6585814  84.6620844  83.6242055  27.2401085  84.4714717
  82.5708520  37.8545827  68.9269029  82.7196640  38.5381291  68.2735701
  83.3774963  37.8350917  69.4418484  85.3118829  28.5355064  81.7989433
  84.4422138  28.8288630  81.5272021  85.5478309  29.1195509  82.5196696
  93.4377646  32.7186837  80.3499019  93.9131768  32.9114484  79.5417871
  92.5143212  32.7746023  80.1042403  80.3261153  33.8811005  69.9330097
  80.0807195  32.9773335  70.1310308  80.4957068  33.8828155  68.9909575
  88.0157863  24.7534681  79.3154853  88.5339807  25.4895708  78.9901342
  87.6612996  25.0598674  80.1501612  79.5956801  29.6139362  67.4316259
  78.9026045  29.6883717  66.7756295  79.3508552  28.8499706  67.9537776
  88.2670457  21.1734963  74.8355750  88.5472211  20.5058153  75.4616176
  89.0521064  21.3664059  74.3230413  86.0703926  40.3493957  66.3980776
  85.4977893  40.9684144  65.9451248  86.6436719  40.8993319  66.9320698
  92.1379315  29.5952597  78.5827325  93.0896738  29.6950695  78.6039549
  91.9682766  28.8030866  79.0925409  90.1593695  26.6808181  78.7686726
  89.5643627  26.9613193  78.0733214  89.8743392  27.1702082  79.5403467
  89.2901185  40.6331107  67.5289358  90.2231858  40.5676669  67.7322234
  89.2024398  41.4687374  67.0703891  91.9189202  39.9496978  64.4893306
  91.8402833  39.6156841  65.3829064  92.7398869  40.4418746  64.4884778
  94.6167393  32.8158717  77.6969624  94.5843713  31.8774718  77.8829308
  95.2268017  32.8942754  76.9635449  86.4550724  31.6854770  63.7396828
  87.4009829  31.5560978  63.8085246  86.0764969  30.9469432  64.2166257
  92.4272609  23.3510776  73.7023720  92.2297430  23.0425864  74.5867052
  93.0372314  24.0772415  73.8321650  86.3389417  35.7372516  85.1997485
  87.2592426  35.9151115  85.3937532  86.3039000  34.7928562  85.0477185
  84.6393641  29.6104746  63.6751714  83.7325097  29.3137859  63.7514427
  84.9169622  29.3134565  62.8086000  75.5571582  30.9311110  74.1250760
  75.2374366  30.0776418  73.8325134  75.0105010  31.1459688  74.8808727
  79.3351489  33.6473551  77.8420267  79.5537499  34.5790659  77.8608300
  79.7477263  33.2881525  78.6275070  86.2555707  24.1541636  69.8295955
  85.4456435  23.8088721  70.2051201  86.9440124  23.8449180  70.4183567
  88.1846255  23.2319683  71.4520252  88.7377294  23.6515136  72.1110275
  88.4216342  22.3055431  71.4943208  83.4092426  26.4691682  63.8163693
  84.2711590  26.7946580  64.0759510  83.5942770  25.6823178  63.3036759
  75.4259842  34.5514021  76.0943882  74.7323313  34.1367974  75.5813836
  76.1732833  34.5934558  75.4977301  91.5625062  25.3420208  70.9598916
  90.9823731  26.0005012  70.5776968  91.2960995  24.5197553  70.5486333
  90.0128629  24.7425266  73.1620236  90.5128407  24.8541800  72.3534555
  90.6564237  24.4386319  73.8021045  84.0710624  32.6503895  86.0488077
  83.5877706  33.4504256  86.2551966  84.1571564  32.6611840  85.0955521
  77.3396584  34.4832275  73.9709897  77.3167272  34.5819962  73.0191780
  77.6497221  35.3297426  74.2927063  79.9983962  36.5408430  78.0856511
  80.9527216  36.5092373  78.0186442  79.7996486  36.0799054  78.9006737
  80.5883344  35.1109546  80.6527309  81.4076233  35.6053625  80.6762146
  80.8620152  34.1941514  80.6244876  90.3449940  27.5020299  70.0155264
  89.4575795  27.7869949  69.7975459  90.7603929  27.3414062  69.1682541
  93.6964476  27.5266820  73.7309603  94.4724867  28.0163272  74.0034220
  92.9712611  27.9524874  74.1881473  78.3534191  42.0828050  75.1026709
  78.2188659  41.3228451  74.5364707  77.9366253  42.8068950  74.6355498
  89.4893154  37.2664973  64.1103284  90.1929004  37.4714976  64.7260940
  88.7655803  37.8341735  64.3752368  90.3190964  33.0174834  70.2305554
  90.2626165  33.4743386  69.3913187  90.8719306  32.2565519  70.0528397
  94.1295770  28.8064566  71.0555674  93.8732704  28.4061202  71.8863881
  93.5048638  29.5208360  70.9305813  81.5103317  42.9797367  75.3145151
  81.3935701  43.9242799  75.2123842  80.6895763  42.6770928  75.7030951
  91.3979851  37.7047502  66.1601744  92.2325455  37.2728701  65.9779219
  91.2364194  37.5329516  67.0878639  91.0525743  34.2079616  67.5258083
  90.9974547  34.0423887  66.5846528  90.4271799  34.9155649  67.6820273
  75.8418258  29.4447680  81.3519506  76.4877122  28.9346634  81.8406731
  75.6335409  30.1816362  81.9262931  84.3621869  23.7087725  67.1043402
  84.3500539  24.6529565  67.2611673  85.2545291  23.5257870  66.8102863
  82.5357831  43.6325629  78.5301080  83.4385077  43.6649239  78.8467575
  82.3095201  42.7026080  78.5447416  84.2911433  42.3856615  75.1911158
  83.3407064  42.3858477  75.0775531  84.5943919  41.6389350  74.6747193
  88.1773988  20.3030501  71.3589339  87.4106384  19.7488988  71.5046021
  88.5884693  20.3752370  72.2203490  80.1815749  26.5915297  85.4494520
  81.0447211  26.2352102  85.6597844  79.6081160  26.2529192  86.1369924
  92.6940648  50.0280058  72.1815337  92.1305513  49.9369995  71.4131624
  92.5793043  49.2079963  72.6617829  90.2405080  51.5231250  75.0199557
  91.0326372  51.1822074  74.6045856  90.4801730  51.6326225  75.9401710
  92.1995834  50.7840163  67.8916936  92.9726710  50.2369150  67.7529812
  92.5521233  51.6484412  68.1031397  94.0380877  52.1116545  81.0983835
  93.7470743  53.0162176  80.9830501  94.6737861  52.1533073  81.8127905
  94.9637084  49.4893394  77.6885195  95.5600656  49.2649416  76.9742158
  95.0212055  48.7478139  78.2910643  94.5362112  46.9432829  65.5235386
  94.7887633  46.4214350  64.7618849  93.5986671  46.7798974  65.6262069
  94.2558401  48.8460935  67.7259761  94.1394659  48.1705838  68.3940845
  94.3660661  48.3593309  66.9091914  92.4483243  48.2491758  74.1270333
  91.5233740  48.1167972  74.3348025  92.6967656  49.0285977  74.6240276
  96.2184649  45.7918639  67.4114465  96.0984275  46.2375690  68.2499946
  95.5237238  46.1403957  66.8528003  89.8092054  47.8925031  74.9614122
  89.9384435  48.1459510  75.8753534  89.1289506  48.4852739  74.6418777
  93.9791542  58.5622281  71.0604596  93.9015571  59.5130106  71.1393077
  93.3753185  58.2168154  71.7179523  94.7255144  48.5435600  83.2783930
  95.4669828  49.0820644  83.0018754  94.0192129  49.1701889  83.4355482
  92.9691341  50.5311821  75.8338229  93.5392698  50.9599089  75.1955714
  93.5599453  50.2494405  76.5322415  95.0136146  47.1063491  69.7048031
  95.7160189  47.5584535  70.1721957  94.6816774  46.4647310  70.3327924
  93.4616507  45.6975248  84.0799240  92.8315168  46.3791529  84.3134637
  93.3552595  45.5858330  83.1352379  88.7561480  45.3647044  75.0065165
  87.9660534  45.6204573  74.5305275  89.2472727  46.1795382  75.1117205
  90.7076225  45.7291623  71.9648641  89.9107388  45.8410318  72.4832137
  90.4801817  46.0678275  71.0989532  87.0399183  45.6177534  77.4380155
  87.2907221  46.5024544  77.7037731  87.5758731  45.4382136  76.6655247
  89.7059308  51.4379872  70.3538061  90.2183828  52.2323122  70.5043626
  90.3582021  50.7406162  70.2871663  91.5154193  54.5545628  72.4360814
  91.6920821  55.4763593  72.2481798  92.3111026  54.2404048  72.8655194
  90.8006549  46.6010260  82.3122978  90.6860064  45.6995517  82.6130077
  89.9451067  46.8473957  81.9607794  92.6385508  56.0723802  78.4371157
  93.1892933  55.9440865  77.6648151  91.7996984  56.3718691  78.0866050
  87.6708225  49.7668526  71.1297632  88.5083447  50.1765535  70.9131340
  87.8486492  48.8267968  71.0997826  94.9261800  39.8978381  75.2824445
  95.7914797  39.7021189  74.9230334  94.9939309  39.6688733  76.2093801
  92.5324119  42.1280589  72.6540811  93.1067871  41.9055770  71.9214004
  93.1195102  42.1969283  73.4069413  92.8593706  44.1585050  66.6736697
  92.0231019  44.4959736  66.9945971  92.7198476  44.0234029  65.7363834
  94.8346787  39.0021838  71.3815881  94.1811199  38.6870855  70.7572496
  94.7927261  38.3797578  72.1075704  87.6934396  47.1059242  71.8008365
  87.4958796  46.5128602  71.0759432  87.1381060  46.8011452  72.5184304
  95.6731119  46.9982348  73.9202958  95.7279729  46.0456185  73.8445435
  94.8622321  47.1541787  74.4044257  93.6123479  45.6159408  71.6793337
  92.7991345  45.9153578  72.0858529  94.1082474  45.2215097  72.3967820
  93.1037554  43.1877763  77.2954572  93.7436933  43.0466522  76.5977536
  92.2715085  42.9012277  76.9193174  93.8797858  52.4880194  73.4089565
  94.6738457  51.9930514  73.2072140  93.1689550  51.9598057  73.0457270
  90.1880621  46.6323276  69.4849317  89.2578210  46.5707731  69.7019280
  90.2838093  46.1099228  68.6885959  90.1066171  43.1578088  72.0727559
  90.3672988  44.0723422  71.9636719  90.9283343  42.6902531  72.2224172
  91.5791096  44.5715846  79.2426384  92.2514149  44.3633208  78.5939032
  90.7520882  44.3737932  78.8031616  91.9818593  47.8458449  80.0028821
  91.8438391  47.1138687  80.6040360  92.8923517  47.7567349  79.7213008
  94.6100894  47.5578408  79.4912500  95.3200512  46.9171600  79.4499119
  94.5670202  47.8091303  80.4138681  93.3229828  44.5443626  81.3108140
  92.7867185  44.0934364  81.9629736  92.7346536  44.6789535  80.5678604
  91.6178371  61.3107675  75.2052798  91.8574969  61.9426199  75.8831817
  90.7747568  60.9595715  75.4918158  92.7332087  44.0032277  63.8734603
  91.8561553  43.8821078  63.5096850  93.2089840  43.2118355  63.6213492
  84.2534227  48.7909437  73.9676111  84.9405267  48.4771167  73.3797126
  84.0982356  49.6950802  73.6943362  89.0568949  43.6799633  78.3961134
  88.9727138  43.0725303  77.6611544  88.2351655  44.1708652  78.3970631
  96.1306233  57.1186797  77.6094302  96.0576405  57.9241769  78.1213607
  95.6883626  57.3178763  76.7842324  93.6416830  54.7668075  80.5858032
  94.3426290  55.4004558  80.7387426  93.1711945  55.1082807  79.8253671
  89.2384548  54.3004430  77.5189135  89.8237985  53.5548118  77.6517039
  89.0409387  54.6108387  78.4025799  92.0923203  57.3355677  72.5351577
  91.4233579  57.8201805  72.0515617  91.9536073  57.5824898  73.4494956
  83.8302203  46.8710030  76.2393578  83.8686302  46.3373621  77.0330696
  83.3242496  46.3445236  75.6204555  91.2092965  41.7174571  79.7356120
  91.2734292  42.5789402  79.3233518  91.1460086  41.1048572  79.0028479
  90.6845238  43.7897703  83.3829154  91.3117277  43.4074781  83.9966679
  89.8273157  43.5711905  83.7484847  87.4610781  45.5974132  69.3147509
  87.7564222  44.6884811  69.2614563  86.5598816  45.5761872  68.9928512
  90.9905028  43.6730129  75.2975058  90.2691613  44.2866097  75.1582531
  91.7798283  44.2087894  75.2191704  93.7931341  41.0084555  81.5715710
  94.3165743  41.2546852  82.3342019  93.5743674  41.8404590  81.1518847
  89.1898622  43.2788230  69.4386834  88.8611328  42.3985609  69.2561940
  89.5437993  43.2235899  70.3263224  92.3040445  43.5661200  69.8062312
  92.6436518  44.0947121  69.0840920  92.7512566  43.9041606  70.5820879
  94.9983886  41.9498251  79.2565380  94.6580706  41.1506064  79.6586060
  94.2922892  42.2499961  78.6842213  94.2908592  42.0635821  68.0055605
  95.0116955  42.4417074  67.5019322  93.6673897  42.7824698  68.1090583
  93.1738937  45.7266684  75.5184682  93.0283517  46.0406987  76.4108963
  92.6964140  46.3451584  74.9655580  95.0335320  42.7169232  75.5665571
  95.0196888  41.8210325  75.2297869  95.7507748  42.7239895  76.2003857
  87.6484599  48.2672028  78.4572343  87.1038067  49.0431836  78.5892617
  88.5263949  48.6142832  78.2991464  94.4372216  41.5983612  70.8353141
  94.5588127  40.6700258  71.0344029  94.1474258  41.6122298  69.9231457
  88.4350621  47.3941924  81.3502500  87.6932357  47.5424560  81.9367130
  88.1143365  47.6550190  80.4869249  88.8807234  55.2807353  73.3812894
  89.7065254  54.9811125  73.0011538  88.5301286  54.5114975  73.8302683
  93.8488768  54.6333821  75.4510568  93.2268777  53.9704526  75.1512796
  94.5193634  54.6594953  74.7684216  87.0815839  53.1993679  74.3401828
  86.2447748  52.7715854  74.1585829  87.0539485  53.3926123  75.2772619
  93.9213295  43.1115609  85.0443074  93.9701451  43.9877732  84.6620844
  94.4635809  42.5693002  84.4714717  93.4102274  53.1837745  68.9269029
  93.5590395  53.8673209  68.2735701  94.2168718  53.1642835  69.4418484
  91.1654907  49.2102922  69.9330097  90.9200949  48.3065252  70.1310308
  91.3350822  49.2120073  68.9909575  90.4350555  44.9431280  67.4316259
  89.7419800  45.0175635  66.7756295  90.1902307  44.1791623  67.9537776
  95.4787396  44.9396664  63.6751714  94.5718851  44.6429777  63.7514427
  95.7563377  44.6426482  62.8086000  86.3965336  46.2603028  74.1250760
  86.0768120  45.4068336  73.8325134  85.8498764  46.4751606  74.8808727
  90.1745244  48.9765469  77.8420267  90.3931253  49.9082576  77.8608300
  90.5871017  48.6173443  78.6275070  94.2486180  41.7983599  63.8163693
  95.1105344  42.1238498  64.0759510  94.4336524  41.0115095  63.3036759
  86.2653596  49.8805939  76.0943882  85.5717067  49.4659892  75.5813836
  87.0126587  49.9226476  75.4977301  94.9104379  47.9795813  86.0488077
  94.4271461  48.7796173  86.2551966  94.9965318  47.9903758  85.0955521
  88.1790339  49.8124193  73.9709897  88.1561027  49.9111880  73.0191780
  88.4890975  50.6589344  74.2927063  90.8377716  51.8700348  78.0856511
  91.7920970  51.8384290  78.0186442  90.6390240  51.4090972  78.9006737
  91.4277099  50.4401464  80.6527309  92.2469988  50.9345543  80.6762146
  91.7013906  49.5233432  80.6244876  89.1927945  57.4119967  75.1026709
  89.0582413  56.6520368  74.5364707  88.7760007  58.1360867  74.6355498
  92.3497071  58.3089284  75.3145151  92.2329455  59.2534717  75.2123842
  91.5289517  58.0062846  75.7030951  86.6812013  44.7739598  81.3519506
  87.3270876  44.2638552  81.8406731  86.4729164  45.5108279  81.9262931
  95.2015623  39.0379642  67.1043402  95.1894293  39.9821482  67.2611673
  96.0939045  38.8549788  66.8102863  93.3751585  58.9617546  78.5301080
  94.2778832  58.9941157  78.8467575  93.1488955  58.0317997  78.5447416
  95.1305187  57.7148533  75.1911158  94.1800818  57.7150394  75.0775531
  95.4337673  56.9681267  74.6747193  91.0209504  41.9207215  85.4494520
  91.8840965  41.5644020  85.6597844  90.4474914  41.5821110  86.1369924
  95.0927981  64.1201355  73.9676111  95.7799021  63.8063085  73.3797126
  94.9376110  65.0242719  73.6943362  94.6695957  62.2001948  76.2393578
  94.7080057  61.6665539  77.0330696  94.1636250  61.6737153  75.6204555
  69.9390864   7.6585962  61.9298105  70.1787462   8.2904486  62.6077124
  69.0960060   7.3074002  62.2163464  81.8546895  11.7050263  58.9060643
  81.2911760  11.6140200  58.1376931  81.7399290  10.8850167  59.3863136
  79.4011327  13.2001455  61.7444864  80.1932619  12.8592279  61.3291163
  79.6407977  13.3096430  62.6647017  87.4346454  15.3721231  54.2175108
  86.7834433  15.9575311  53.8309122  88.2290817  15.9027426  54.2770146
  81.3602081  12.4610368  54.6162242  82.1332957  11.9139355  54.4775118
  81.7127480  13.3254617  54.8276704  83.1987123  13.7886750  67.8229142
  82.9076989  14.6932381  67.7075808  83.8344108  13.8303278  68.5373211
  84.1243330  11.1663599  64.4130501  84.7206903  10.9419621  63.6987464
  84.1818302  10.4248344  65.0155949  88.9121719  13.0611663  54.7544092
  88.2767552  13.1346289  55.4664997  88.5819125  13.6505261  54.0763172
  88.1577009  13.4748166  64.8178935  87.8577732  14.3773204  64.7094743
  87.8128068  13.2080349  65.6700088  81.6089490   9.9261962  60.8515640
  80.6839986   9.7938177  61.0593332  81.8573903  10.7056182  61.3485582
  78.9698301   9.5695236  61.6859429  79.0990682   9.8229715  62.5998841
  78.2895752  10.1622944  61.3664084  83.1397788  20.2392486  57.7849903
  83.0621818  21.1900311  57.8638384  82.5359432  19.8938358  58.4424829
  83.8861390  10.2205805  70.0029237  84.6276075  10.7590849  69.7264061
  83.1798376  10.8472093  70.1600789  89.6845545  12.9236136  62.3553687
  89.0554407  13.0881850  61.6529755  89.2971207  13.3377745  63.1264651
  93.5634777  13.8590574  59.7098051  92.8785815  14.2389475  59.1595084
  93.6478626  14.4685900  60.4429999  85.2373507  12.6610544  59.6203772
  85.7011852  12.9398247  58.8308395  84.9730305  11.7593988  59.4376863
  82.1297588  12.2082025  62.5583536  82.6998945  12.6369294  61.9201020
  82.7205699  11.9264610  63.2567721  91.9331536  14.3822488  64.4815752
  92.7548980  13.9802675  64.1998434  91.9293939  14.2790722  65.4331868
  85.6988140  13.9306531  66.6376463  85.7632572  14.3926939  67.4734634
  84.9899063  13.3003896  66.7658772  85.4136157  15.5974639  56.5055443
  85.2781832  16.4426175  56.9340291  85.9545970  15.7993917  55.7421377
  78.8665555  13.1150077  57.0783368  79.3790075  13.9093327  57.2288933
  79.5188267  12.4176367  57.0116969  80.6760439  16.2315833  59.1606121
  80.8527068  17.1533798  58.9727105  81.4717273  15.9174252  59.5900501
  87.0404634  16.2198205  70.6355785  86.5968488  15.4334584  70.3176689
  87.7021847  16.4077356  69.9699676  81.7991755  17.7494007  65.1616463
  82.3499180  17.6211070  64.3893457  80.9603231  18.0488896  64.8111356
  89.1385872  16.5001005  68.6637186  89.1204347  17.3209886  68.1717455
  90.0605792  16.3755081  68.8887327  85.5958926  14.0145135  69.5060695
  86.1287263  13.2533423  69.2760003  85.0673007  13.7218787  70.2484849
  76.8314471  11.4438731  57.8542938  77.6689693  11.8535740  57.6376646
  77.0092739  10.5038173  57.8243132  86.9611639  13.1431127  57.0179507
  86.4333000  12.4083887  56.7052744  86.4599141  13.9205804  56.7719475
  88.0132318  19.6708845  52.9411166  87.3394016  19.9740542  53.5496124
  88.3998140  20.4737925  52.5916623  86.2852472  11.0623932  54.5438470
  85.3763691  10.7782965  54.6410939  86.3147556  11.4823011  53.6841777
  91.5171740  14.6730522  58.3129637  91.0634067  13.8321432  58.3694828
  90.8865706  15.3091920  58.6504417  89.9604679  16.5107019  59.2479455
  90.2527653  17.0712076  58.5291821  90.4703299  16.8035580  60.0032615
  76.8540643   8.7829447  58.5253672  76.6565042   8.1898807  57.8004738
  76.2987307   8.4781657  59.2429611  85.9828560  12.6032676  51.8826548
  85.5447990  11.8868535  51.4232186  86.7239001  12.8308791  51.3211640
  84.9238304  17.2887370  60.3372909  84.8814483  17.5148216  59.4081441
  85.8401003  17.0550744  60.4858710  83.0404105  14.1650399  60.1334871
  83.8344703  13.6700719  59.9317446  82.3295797  13.6368262  59.7702577
  87.8598949  16.5468494  64.4847239  87.9135972  17.1159431  65.2524955
  86.9913731  16.7170379  64.1201276  90.0501713  13.1396844  71.0587904
  89.8987219  12.9107395  70.1417988  90.0406392  14.0967445  71.0719249
  85.6175381  14.7379421  63.8132708  85.4786466  14.3698205  64.6858647
  84.8289977  15.2527060  63.6416666  86.2123533  19.8388517  55.1558245
  86.3875288  19.3676560  55.9703868  85.5256321  20.4654283  55.3839506
  87.1680596  14.1161023  61.2021546  86.8330429  14.0761793  62.0979196
  86.6684542  13.4505739  60.7291956  91.7593919  16.1715966  69.1364386
  91.7006465  15.4875186  68.4694969  92.1613438  16.9134956  68.6845012
  80.7784618  22.9877880  61.9298105  81.0181216  23.6196404  62.6077124
  79.9353815  22.6365920  62.2163464  91.7611327  14.1355550  67.3678366
  90.8738105  13.7981472  67.4904765  92.3309878  13.4038581  67.6047131
  73.4140474  10.4679642  60.6921417  74.1011513  10.1541372  60.1042433
  73.2588602  11.3721006  60.4188669  85.2912480  18.7957002  64.3339609
  85.2182651  19.6011974  64.8458914  84.8489873  18.9948968  63.5087630
  85.0802260  18.0328772  57.8442431  84.2969781  18.5750453  57.9380655
  85.7795005  18.5502752  58.2436672  87.7511163  18.6943836  66.4897768
  88.4639136  19.3291301  66.4173669  87.2601192  18.7907702  65.6737770
  82.8023077  16.4438280  67.3103339  83.5032536  17.0774763  67.4632733
  82.3318192  16.7853011  66.5498978  90.9277473  14.7856230  55.5951246
  91.2037317  14.6712824  56.5045120  90.0581972  14.3873715  55.5563419
  87.5631537  19.0342581  59.2384059  87.7453931  18.2164236  59.7011812
  88.3864523  19.2510273  58.8008949  87.8973702  17.9610766  56.4999108
  88.4261469  17.4503220  55.8869270  88.1601922  17.6453296  57.3644641
  78.3990795  15.9774635  64.2434441  78.9844232  15.2318323  64.3762345
  78.2015633  16.2878592  65.1271105  81.2529450  19.0125882  59.2596884
  80.5839825  19.4972010  58.7760924  81.1142320  19.2595103  60.1740262
  72.9908450   8.5480235  62.9638884  73.0292549   8.0143826  63.7576003
  72.4848743   8.0215441  62.3449862  85.3934719  21.0469626  65.8579542
  85.9453027  21.2101247  66.6228627  85.7340912  21.6374064  65.1859567
  90.2445593  15.8730883  71.7128196  90.7885497  16.4860842  71.2183151
  89.6632438  16.4310462  72.2295209  88.5303106  18.9951601  62.8443224
  88.4054246  18.1941341  62.3354170  89.1882197  19.4897795  62.3557194
  90.5938014  16.7960621  64.4722774  89.6468350  16.6765973  64.4001101
  90.9420788  15.9083120  64.5549036  87.5984448  16.5913338  60.6727126
  87.4509410  15.6630045  60.8534697  88.4237941  16.6133428  60.1884202
  91.2018570  17.4141896  61.7591999  92.1265117  17.2084758  61.6216450
  91.0333873  17.1658298  62.6681341  90.9913886  17.9327564  57.1154091
  91.1650763  17.3673986  56.3627943  91.4842777  18.7328459  56.9333581
  76.8090846   9.9442233  65.1817649  76.2644314  10.7202041  65.3137924
  77.6870196  10.2913037  65.0236771  91.9789058  17.2494328  54.2150989
  92.6739963  17.8701021  54.4338304  92.3212208  16.3989679  54.4903367
  77.5956868   9.0712129  68.0747806  76.8538604   9.2194765  68.6612437
  77.2749612   9.3320395  67.2114556  93.8780481  14.6994034  55.7438320
  94.4031806  15.0381307  55.0187640  93.7902834  13.7641049  55.5601454
  85.5400530  18.6128107  67.8728196  85.8487657  18.3677254  68.7450896
  86.3376012  18.8174746  67.3847067  85.5621142  20.7666017  60.1033573
  85.1226132  20.2742396  60.7966430  86.3129259  20.2238985  59.8625648
  78.0413481  16.9577558  60.1058201  78.8671501  16.6581330  59.7256845
  77.6907533  16.1885180  60.5547990  83.0095014  16.3104026  62.1755875
  82.3875024  15.6474731  61.8758102  83.6799881  16.3365158  61.4929522
  76.2422086  14.8763884  61.0647135  75.4053995  14.4486059  60.8831136
  76.2145732  15.0696328  62.0017926  82.5708521  14.8607950  55.6514335
  82.7196642  15.5443414  54.9981008  83.3774965  14.8413040  56.1663791
  80.3261154  10.8873127  56.6575404  80.0807196   9.9835457  56.8555614
  80.4957069  10.8890278  55.7154882  86.0703927  17.3556080  53.1226083
  85.4977894  17.9746267  52.6696554  86.6436720  17.9055442  53.6566005
  89.2901187  17.6393230  54.2534665  90.2231860  17.5738792  54.4567540
  89.2024399  18.4749497  53.7949197  91.9189203  16.9559100  51.2138612
  91.8402835  16.6218964  52.1074370  92.7398870  17.4480868  51.2130085
  86.3389418  12.7434639  71.9242792  87.2592427  12.9213238  72.1182839
  86.3039001  11.7990684  71.7722491  75.5571583   7.9373233  60.8496067
  75.2374367   7.0838541  60.5570441  75.0105011   8.1521811  61.6054034
  79.3351490  10.6535673  64.5665573  79.5537500  11.5852781  64.5853607
  79.7477264  10.2943648  65.3520377  75.4259843  11.5576144  62.8189188
  74.7323314  11.1430097  62.3059143  76.1732834  11.5996681  62.2222607
  77.3396585  11.4894398  60.6955203  77.3167273  11.5882085  59.7437086
  77.6497222  12.3359549  61.0172369  79.9983963  13.5470553  64.8101818
  80.9527217  13.5154495  64.7431749  79.7996487  13.0861177  65.6252043
  80.5883345  12.1171669  67.3772615  81.4076234  12.6115748  67.4007453
  80.8620153  11.2003637  67.3490183  78.3534192  19.0890172  61.8272015
  78.2188660  18.3290573  61.2610013  77.9366254  19.8131072  61.3600804
  89.4893155  14.2727096  50.8348591  90.1929005  14.4777098  51.4506246
  88.7655804  14.8403858  51.0997674  81.5103318  19.9859489  62.0390458
  81.3935702  20.9304922  61.9369148  80.6895764  19.6833051  62.4276257
  91.3979852  14.7109625  52.8847051  92.2325456  14.2790824  52.7024526
  91.2364195  14.5391639  53.8123945  82.5357832  20.6387751  65.2546387
  83.4385079  20.6711361  65.5712881  82.3095202  19.7088202  65.2692722
  84.2911434  19.3918738  61.9156465  83.3407065  19.3920599  61.8020837
  84.5943920  18.6451472  61.3992500  92.6940649  27.0342181  58.9060643
  92.1305515  26.9432118  58.1376931  92.5793045  26.2142085  59.3863136
  90.2405081  28.5293372  61.7444864  91.0326373  28.1884197  61.3291163
  90.4801732  28.6388347  62.6647017  92.1995835  27.7902286  54.6162242
  92.9726711  27.2431273  54.4775118  92.5521234  28.6546535  54.8276704
  94.0380878  29.1178668  67.8229142  93.7470744  30.0224299  67.7075808
  94.6737862  29.1595195  68.5373211  94.9637085  26.4955516  64.4130501
  95.5600657  26.2711539  63.6987464  95.0212056  25.7540262  65.0155949
  94.5362113  23.9494952  52.2480692  94.7887634  23.4276473  51.4864155
  93.5986672  23.7861097  52.3507376  94.2558402  25.8523058  54.4505067
  94.1394660  25.1767961  55.1186152  94.3660662  25.3655432  53.6337220
  92.4483244  25.2553880  60.8515640  91.5233741  25.1230094  61.0593332
  92.6967658  26.0348099  61.3485582  96.2184651  22.7980762  54.1359772
  96.0984276  23.2437813  54.9745252  95.5237239  23.1466080  53.5773310
  89.8092056  24.8987154  61.6859429  89.9384437  25.1521633  62.5998841
  89.1289507  25.4914862  61.3664084  93.9791543  35.5684404  57.7849903
  93.9015573  36.5192229  57.8638384  93.3753186  35.2230276  58.4424829
  94.7255145  25.5497722  70.0029237  95.4669829  26.0882766  69.7264061
  94.0192130  26.1764011  70.1600789  92.9691342  27.5373943  62.5583536
  93.5392699  27.9661212  61.9201020  93.5599454  27.2556528  63.2567721
  95.0136147  24.1125614  56.4293338  95.7160190  24.5646658  56.8967264
  94.6816776  23.4709433  57.0573231  93.4616509  22.7037371  70.8044547
  92.8315169  23.3853651  71.0379944  93.3552597  22.5920452  69.8597685
  88.7561481  22.3709167  61.7310471  87.9660535  22.6266695  61.2550582
  89.2472728  23.1857504  61.8362512  90.7076226  22.7353746  58.6893948
  89.9107390  22.8472440  59.2077444  90.4801819  23.0740398  57.8234838
  87.0399184  22.6239657  64.1625462  87.2907222  23.5086667  64.4283038
  87.5758732  22.4444259  63.3900554  89.7059309  28.4441995  57.0783368
  90.2183830  29.2385245  57.2288933  90.3582022  27.7468285  57.0116969
  91.5154194  31.5607751  59.1606121  91.6920822  32.4825716  58.9727105
  92.3111027  31.2466170  59.5900501  90.8006550  23.6072383  69.0368284
  90.6860065  22.7057640  69.3375383  89.9451068  23.8536080  68.6853101
  92.6385509  33.0785925  65.1616463  93.1892934  32.9502988  64.3893457
  91.7996985  33.3780814  64.8111356  87.6708226  26.7730649  57.8542938
  88.5083448  27.1827657  57.6376646  87.8486494  25.8330091  57.8243132
  94.9261802  16.9040503  62.0069751  95.7914798  16.7083312  61.6475641
  94.9939310  16.6750855  62.9339108  92.5324121  19.1342711  59.3786118
  93.1067873  18.9117893  58.6459311  93.1195103  19.2031406  60.1314719
  92.8593708  21.1647172  53.3982003  92.0231020  21.5021859  53.7191278
  92.7198477  21.0296152  52.4609140  94.8346788  16.0083960  58.1061188
  94.1811201  15.6932977  57.4817802  94.7927262  15.3859701  58.8321010
  87.6934397  24.1121364  58.5253672  87.4958797  23.5190725  57.8004738
  87.1381061  23.8073574  59.2429611  95.6731121  24.0044471  60.6448265
  95.7279730  23.0518307  60.5690742  94.8622323  24.1603910  61.1289563
  93.6123481  22.6221530  58.4038644  92.7991346  22.9215701  58.8103836
  94.1082475  22.2277219  59.1213126  93.1037555  20.1939886  64.0199879
  93.7436935  20.0528645  63.3222842  92.2715086  19.9074399  63.6438481
  93.8797859  29.4942316  60.1334871  94.6738458  28.9992637  59.9317446
  93.1689552  28.9660180  59.7702577  90.1880623  23.6385398  56.2094624
  89.2578211  23.5769854  56.4264586  90.2838095  23.1161351  55.4131265
  90.1066172  20.1640211  58.7972866  90.3672989  21.0785544  58.6882026
  90.9283344  19.6964654  58.9469478  91.5791097  21.5777968  65.9671690
  92.2514151  21.3695330  65.3184339  90.7520884  21.3800054  65.5276922
  91.9818594  24.8520571  66.7274127  91.8438392  24.1200810  67.3285666
  92.8923518  24.7629471  66.4458315  94.6100895  24.5640530  66.2157807
  95.3200514  23.9233723  66.1744425  94.5670203  24.8153425  67.1383988
  93.3229829  21.5505748  68.0353446  92.7867186  21.0996487  68.6875043
  92.7346537  21.6851657  67.2923911  91.6178373  38.3169798  61.9298105
  91.8574971  38.9488322  62.6077124  90.7747569  37.9657838  62.2163464
  92.7332088  21.0094400  50.5979910  91.8561554  20.8883201  50.2342157
  93.2089841  20.2180478  50.3458799  84.2534228  25.7971559  60.6921417
  84.9405268  25.4833289  60.1042433  84.0982357  26.7012924  60.4188669
  89.0568950  20.6861756  65.1206441  88.9727139  20.0787426  64.3856851
  88.2351657  21.1770774  65.1215937  96.1306234  34.1248920  64.3339609
  96.0576406  34.9303892  64.8458914  95.6883627  34.3240886  63.5087630
  93.6416831  31.7730198  67.3103339  94.3426291  32.4066681  67.4632733
  93.1711946  32.1144929  66.5498978  89.2384549  31.3066553  64.2434441
  89.8237986  30.5610241  64.3762345  89.0409388  31.6170509  65.1271105
  92.0923205  34.3417800  59.2596884  91.4233580  34.8263928  58.7760924
  91.9536074  34.5887020  60.1740262  83.8302204  23.8772153  62.9638884
  83.8686304  23.3435744  63.7576003  83.3242497  23.3507358  62.3449862
  91.2092967  18.7236693  66.4601427  91.2734293  19.5851524  66.0478824
  91.1460087  18.1110695  65.7273785  90.6845239  20.7959826  70.1074461
  91.3117278  20.4136903  70.7211985  89.8273158  20.5774028  70.4730153
  87.4610782  22.6036255  56.0392816  87.7564223  21.6946933  55.9859869
  86.5598818  22.5823994  55.7173818  90.9905029  20.6792252  62.0220364
  90.2691615  21.2928219  61.8827838  91.7798285  21.2150016  61.9437010
  93.7931342  18.0146678  68.2961016  94.3165744  18.2608975  69.0587325
  93.5743676  18.8466713  67.8764153  89.1898623  20.2850353  56.1632141
  88.8611330  19.4047732  55.9807247  89.5437994  20.2298021  57.0508530
  92.3040447  20.5723322  56.5307619  92.6436519  21.1009244  55.8086227
  92.7512567  20.9103729  57.3066185  94.9983887  18.9560373  65.9810687
  94.6580708  18.1568186  66.3831367  94.2922894  19.2562084  65.4087520
  94.2908594  19.0697944  54.7300911  95.0116956  19.4479197  54.2264628
  93.6673898  19.7886821  54.8335889  93.1738938  22.7328806  62.2429988
  93.0283519  23.0469109  63.1354270  92.6964142  23.3513707  61.6900887
  95.0335321  19.7231354  62.2910878  95.0196890  18.8272448  61.9543176
  95.7507749  19.7302018  62.9249164  87.6484600  25.2734151  65.1817649
  87.1038068  26.0493959  65.3137924  88.5263950  25.6204955  65.0236771
  94.4372217  18.6045734  57.5598448  94.5588128  17.6762381  57.7589336
  94.1474259  18.6184420  56.6476763  88.4350622  24.4004047  68.0747806
[truncated: 1,861,319 more chars]
