# Supplementary material for: Identifying vaccine escape sites via statistical comparisons of short-term molecular dynamics
Source: Biophys Rep (N Y). 2022 Apr 4;2(2):100056. doi: 10.1016/j.bpr.2022.100056 (PMC8978532; doi:10.1016/j.bpr.2022.100056)
Supplement: Data S1. Supporting data for all figures [file mmc2.zip › data_RajendranFerranBabbitt_2022/Figure S3 [heavy atom contacts]/0.4nm/S2H97_bound.pdb]

HELIX    1   1 ASP     51  THR     53  1                                   3
HELIX    2   2 ALA     81  ASP     83  1                                   3
HELIX    3   3 PHE    141  SER    143  1                                   3
HELIX    4   4 ALA    200  ASP    202  1                                   3
HELIX    5   5 TYR    265  TYR    269  1                                   5
HELIX    6   6 PRO    284  ASP    289  1                                   6
HELIX    7   7 LYS    317  TYR    321  1                                   5
SHEET    1   1 1 SER     8  GLY    11  0
SHEET    2   2 1 ILE    17  THR    22  0
SHEET    3   3 1 ASN    32  GLN    39  0
SHEET    4   4 1 LYS    46  ILE    49  0
SHEET    5   5 1 PHE    63  SER    68  0
SHEET    6   6 1 THR    71  ILE    76  0
SHEET    7   7 1 ASP    86  THR    93  0
SHEET    8   8 1 TYR   100  PHE   102  0
SHEET    9   9 1 LYS   107  VAL   110  0
SHEET   10  10 1 ARG   115  GLN   118  0
SHEET   11  11 1 GLU   122  LYS   124  0
SHEET   12  12 1 LEU   130  SER   137  0
SHEET   13  13 1 ILE   146  GLN   151  0
SHEET   14  14 1 LEU   157  TYR   164  0
SHEET   15  15 1 ASP   169  TYR   172  0
SHEET   16  16 1 THR   181  ASP   185  0
SHEET   17  17 1 THR   190  TRP   195  0
SHEET   18  18 1 ALA   204  GLN   211  0
SHEET   19  19 1 TYR   219  TRP   222  0
SHEET   20  20 1 THR   226  ILE   230  0
SHEET   21  21 1 ASN   254  ILE   258  0
SHEET   22  22 1 THR   276  TYR   280  0
SHEET   23  23 1 ASN   294  ARG   303  0
SHEET   24  24 1 GLY   331  ASN   337  0
SHEET   25  25 1 LEU   352  ARG   354  0
SHEET   26  26 1 LEU   392  SER   394  0
SHEET   27  27 1 PRO   407  GLU   416  0
LINK         ND2 ASN   243                 C1  4YB   430
LINK         O4  4YB   430                 C1  0YB   431
ATOM      1  N   SER     1     -11.210   1.479  36.182  1.00  0.00           N
ATOM      2  H1  SER     1     -10.337   1.908  35.910  1.00  0.00           H
ATOM      3  H2  SER     1     -11.688   2.077  36.840  1.00  0.00           H
ATOM      4  H3  SER     1     -11.789   1.347  35.365  1.00  0.00           H
ATOM      5  CA  SER     1     -10.939   0.172  36.811  1.00  0.00           C
ATOM      6  HA  SER     1     -11.898  -0.261  37.095  1.00  0.00           H
ATOM      7  CB  SER     1     -10.276  -0.777  35.803  1.00  0.00           C
ATOM      8  HB2 SER     1     -10.908  -0.856  34.918  1.00  0.00           H
ATOM      9  HB3 SER     1      -9.306  -0.376  35.509  1.00  0.00           H
ATOM     10  OG  SER     1     -10.098  -2.066  36.351  1.00  0.00           O
ATOM     11  HG  SER     1      -9.729  -2.638  35.674  1.00  0.00           H
ATOM     12  C   SER     1     -10.099   0.331  38.083  1.00  0.00           C
ATOM     13  O   SER     1      -9.278   1.245  38.176  1.00  0.00           O
ATOM     14  N   VAL     2     -10.312  -0.578  39.047  1.00  0.00           N
ATOM     15  H   VAL     2     -11.003  -1.297  38.887  1.00  0.00           H
ATOM     16  CA  VAL     2      -9.611  -0.623  40.329  1.00  0.00           C
ATOM     17  HA  VAL     2      -8.891   0.195  40.351  1.00  0.00           H
ATOM     18  CB  VAL     2     -10.601  -0.371  41.493  1.00  0.00           C
ATOM     19  HB  VAL     2     -11.103   0.579  41.300  1.00  0.00           H
ATOM     20  CG1 VAL     2     -11.686  -1.455  41.629  1.00  0.00           C
ATOM     21 HG11 VAL     2     -11.240  -2.415  41.889  1.00  0.00           H
ATOM     22 HG12 VAL     2     -12.388  -1.173  42.415  1.00  0.00           H
ATOM     23 HG13 VAL     2     -12.240  -1.557  40.696  1.00  0.00           H
ATOM     24  CG2 VAL     2      -9.859  -0.238  42.834  1.00  0.00           C
ATOM     25 HG21 VAL     2      -9.091   0.532  42.757  1.00  0.00           H
ATOM     26 HG22 VAL     2     -10.563   0.049  43.616  1.00  0.00           H
ATOM     27 HG23 VAL     2      -9.393  -1.184  43.111  1.00  0.00           H
ATOM     28  C   VAL     2      -8.820  -1.932  40.462  1.00  0.00           C
ATOM     29  O   VAL     2      -9.313  -3.008  40.122  1.00  0.00           O
ATOM     30  N   LEU     3      -7.591  -1.809  40.981  1.00  0.00           N
ATOM     31  H   LEU     3      -7.266  -0.882  41.215  1.00  0.00           H
ATOM     32  CA  LEU     3      -6.699  -2.908  41.334  1.00  0.00           C
ATOM     33  HA  LEU     3      -7.046  -3.841  40.889  1.00  0.00           H
ATOM     34  CB  LEU     3      -5.287  -2.603  40.797  1.00  0.00           C
ATOM     35  HB2 LEU     3      -5.124  -1.524  40.812  1.00  0.00           H
ATOM     36  HB3 LEU     3      -4.557  -3.054  41.471  1.00  0.00           H
ATOM     37  CG  LEU     3      -4.995  -3.140  39.381  1.00  0.00           C
ATOM     38  HG  LEU     3      -4.958  -4.228  39.435  1.00  0.00           H
ATOM     39  CD1 LEU     3      -6.036  -2.759  38.316  1.00  0.00           C
ATOM     40 HD11 LEU     3      -6.167  -1.680  38.286  1.00  0.00           H
ATOM     41 HD12 LEU     3      -5.709  -3.105  37.335  1.00  0.00           H
ATOM     42 HD13 LEU     3      -6.991  -3.235  38.537  1.00  0.00           H
ATOM     43  CD2 LEU     3      -3.611  -2.628  38.952  1.00  0.00           C
ATOM     44 HD21 LEU     3      -2.869  -2.873  39.710  1.00  0.00           H
ATOM     45 HD22 LEU     3      -3.315  -3.094  38.014  1.00  0.00           H
ATOM     46 HD23 LEU     3      -3.636  -1.546  38.821  1.00  0.00           H
ATOM     47  C   LEU     3      -6.736  -3.045  42.861  1.00  0.00           C
ATOM     48  O   LEU     3      -6.061  -2.306  43.576  1.00  0.00           O
ATOM     49  N   THR     4      -7.562  -3.975  43.355  1.00  0.00           N
ATOM     50  H   THR     4      -8.083  -4.555  42.714  1.00  0.00           H
ATOM     51  CA  THR     4      -7.831  -4.157  44.775  1.00  0.00           C
ATOM     52  HA  THR     4      -7.760  -3.186  45.270  1.00  0.00           H
ATOM     53  CB  THR     4      -9.269  -4.670  44.970  1.00  0.00           C
ATOM     54  HB  THR     4      -9.382  -5.625  44.456  1.00  0.00           H
ATOM     55  CG2 THR     4      -9.611  -4.864  46.454  1.00  0.00           C
ATOM     56 HG21 THR     4      -9.432  -3.937  47.002  1.00  0.00           H
ATOM     57 HG22 THR     4     -10.659  -5.145  46.556  1.00  0.00           H
ATOM     58 HG23 THR     4      -8.997  -5.657  46.882  1.00  0.00           H
ATOM     59  OG1 THR     4     -10.188  -3.748  44.416  1.00  0.00           O
ATOM     60  HG1 THR     4     -11.070  -4.123  44.476  1.00  0.00           H
ATOM     61  C   THR     4      -6.790  -5.097  45.388  1.00  0.00           C
ATOM     62  O   THR     4      -6.693  -6.262  45.003  1.00  0.00           O
ATOM     63  N   GLN     5      -6.047  -4.572  46.370  1.00  0.00           N
ATOM     64  H   GLN     5      -6.207  -3.607  46.620  1.00  0.00           H
ATOM     65  CA  GLN     5      -5.009  -5.265  47.128  1.00  0.00           C
ATOM     66  HA  GLN     5      -4.847  -6.255  46.701  1.00  0.00           H
ATOM     67  CB  GLN     5      -3.698  -4.467  47.040  1.00  0.00           C
ATOM     68  HB2 GLN     5      -3.836  -3.500  47.526  1.00  0.00           H
ATOM     69  HB3 GLN     5      -2.939  -5.009  47.592  1.00  0.00           H
ATOM     70  CG  GLN     5      -3.166  -4.229  45.620  1.00  0.00           C
ATOM     71  HG2 GLN     5      -3.001  -5.190  45.133  1.00  0.00           H
ATOM     72  HG3 GLN     5      -3.896  -3.663  45.039  1.00  0.00           H
ATOM     73  CD  GLN     5      -1.848  -3.454  45.656  1.00  0.00           C
ATOM     74  OE1 GLN     5      -1.780  -2.327  45.175  1.00  0.00           O
ATOM     75  NE2 GLN     5      -0.803  -4.035  46.250  1.00  0.00           N
ATOM     76 HE21 GLN     5       0.080  -3.548  46.307  1.00  0.00           H
ATOM     77 HE22 GLN     5      -0.897  -4.958  46.648  1.00  0.00           H
ATOM     78  C   GLN     5      -5.435  -5.406  48.602  1.00  0.00           C
ATOM     79  O   GLN     5      -6.284  -4.636  49.059  1.00  0.00           O
ATOM     80  N   PRO     6      -4.825  -6.323  49.382  1.00  0.00           N
ATOM     81  CD  PRO     6      -3.867  -7.417  48.912  1.00  0.00           C
ATOM     82  HD2 PRO     6      -2.992  -6.984  48.431  1.00  0.00           H
ATOM     83  HD3 PRO     6      -4.382  -8.078  48.217  1.00  0.00           H
ATOM     84  CG  PRO     6      -3.398  -8.244  50.202  1.00  0.00           C
ATOM     85  HG2 PRO     6      -2.318  -8.151  50.326  1.00  0.00           H
ATOM     86  HG3 PRO     6      -3.671  -9.294  50.096  1.00  0.00           H
ATOM     87  CB  PRO     6      -4.149  -7.599  51.460  1.00  0.00           C
ATOM     88  HB2 PRO     6      -3.421  -7.277  52.207  1.00  0.00           H
ATOM     89  HB3 PRO     6      -4.825  -8.332  51.900  1.00  0.00           H
ATOM     90  CA  PRO     6      -4.994  -6.350  50.904  1.00  0.00           C
ATOM     91  HA  PRO     6      -6.047  -6.488  51.151  1.00  0.00           H
ATOM     92  C   PRO     6      -4.485  -5.037  51.507  1.00  0.00           C
ATOM     93  O   PRO     6      -3.529  -4.460  50.996  1.00  0.00           O
ATOM     94  N   ALA     7      -5.108  -4.574  52.599  1.00  0.00           N
ATOM     95  H   ALA     7      -5.885  -5.087  52.988  1.00  0.00           H
ATOM     96  CA  ALA     7      -4.706  -3.336  53.268  1.00  0.00           C
ATOM     97  HA  ALA     7      -4.695  -2.533  52.530  1.00  0.00           H
ATOM     98  CB  ALA     7      -5.742  -2.988  54.341  1.00  0.00           C
ATOM     99  HB1 ALA     7      -5.785  -3.779  55.091  1.00  0.00           H
ATOM    100  HB2 ALA     7      -5.465  -2.050  54.824  1.00  0.00           H
ATOM    101  HB3 ALA     7      -6.724  -2.872  53.881  1.00  0.00           H
ATOM    102  C   ALA     7      -3.305  -3.454  53.886  1.00  0.00           C
ATOM    103  O   ALA     7      -2.553  -2.480  53.879  1.00  0.00           O
ATOM    104  N   SER     8      -2.956  -4.651  54.382  1.00  0.00           N
ATOM    105  H   SER     8      -3.633  -5.400  54.348  1.00  0.00           H
ATOM    106  CA  SER     8      -1.645  -4.988  54.921  1.00  0.00           C
ATOM    107  HA  SER     8      -0.881  -4.565  54.268  1.00  0.00           H
ATOM    108  CB  SER     8      -1.475  -4.384  56.326  1.00  0.00           C
ATOM    109  HB2 SER     8      -1.592  -3.301  56.275  1.00  0.00           H
ATOM    110  HB3 SER     8      -0.473  -4.605  56.692  1.00  0.00           H
ATOM    111  OG  SER     8      -2.415  -4.909  57.241  1.00  0.00           O
ATOM    112  HG  SER     8      -2.260  -4.510  58.100  1.00  0.00           H
ATOM    113  C   SER     8      -1.466  -6.511  54.968  1.00  0.00           C
ATOM    114  O   SER     8      -2.437  -7.264  55.053  1.00  0.00           O
ATOM    115  N   VAL     9      -0.197  -6.938  54.968  1.00  0.00           N
ATOM    116  H   VAL     9       0.535  -6.249  54.875  1.00  0.00           H
ATOM    117  CA  VAL     9       0.241  -8.299  55.277  1.00  0.00           C
ATOM    118  HA  VAL     9      -0.556  -8.805  55.825  1.00  0.00           H
ATOM    119  CB  VAL     9       0.528  -9.125  53.998  1.00  0.00           C
ATOM    120  HB  VAL     9       0.772 -10.139  54.319  1.00  0.00           H
ATOM    121  CG1 VAL     9      -0.700  -9.237  53.079  1.00  0.00           C
ATOM    122 HG11 VAL     9      -0.959  -8.264  52.663  1.00  0.00           H
ATOM    123 HG12 VAL     9      -0.484  -9.922  52.258  1.00  0.00           H
ATOM    124 HG13 VAL     9      -1.548  -9.627  53.642  1.00  0.00           H
ATOM    125  CG2 VAL     9       1.736  -8.605  53.203  1.00  0.00           C
ATOM    126 HG21 VAL     9       2.625  -8.602  53.832  1.00  0.00           H
ATOM    127 HG22 VAL     9       1.922  -9.261  52.353  1.00  0.00           H
ATOM    128 HG23 VAL     9       1.549  -7.594  52.843  1.00  0.00           H
ATOM    129  C   VAL     9       1.461  -8.226  56.207  1.00  0.00           C
ATOM    130  O   VAL     9       2.086  -7.173  56.346  1.00  0.00           O
ATOM    131  N   SER    10       1.803  -9.356  56.841  1.00  0.00           N
ATOM    132  H   SER    10       1.258 -10.194  56.696  1.00  0.00           H
ATOM    133  CA  SER    10       2.963  -9.451  57.720  1.00  0.00           C
ATOM    134  HA  SER    10       3.751  -8.827  57.300  1.00  0.00           H
ATOM    135  CB  SER    10       2.618  -8.906  59.116  1.00  0.00           C
ATOM    136  HB2 SER    10       2.214  -7.898  59.027  1.00  0.00           H
ATOM    137  HB3 SER    10       3.529  -8.861  59.713  1.00  0.00           H
ATOM    138  OG  SER    10       1.679  -9.726  59.781  1.00  0.00           O
ATOM    139  HG  SER    10       1.521  -9.360  60.655  1.00  0.00           H
ATOM    140  C   SER    10       3.503 -10.880  57.805  1.00  0.00           C
ATOM    141  O   SER    10       2.809 -11.852  57.501  1.00  0.00           O
ATOM    142  N   GLY    11       4.759 -10.978  58.256  1.00  0.00           N
ATOM    143  H   GLY    11       5.259 -10.130  58.480  1.00  0.00           H
ATOM    144  CA  GLY    11       5.454 -12.227  58.508  1.00  0.00           C
ATOM    145  HA2 GLY    11       4.821 -12.874  59.116  1.00  0.00           H
ATOM    146  HA3 GLY    11       5.664 -12.730  57.563  1.00  0.00           H
ATOM    147  C   GLY    11       6.768 -11.967  59.241  1.00  0.00           C
ATOM    148  O   GLY    11       7.374 -10.906  59.094  1.00  0.00           O
ATOM    149  N   SER    12       7.206 -12.959  60.024  1.00  0.00           N
ATOM    150  H   SER    12       6.656 -13.802  60.099  1.00  0.00           H
ATOM    151  CA  SER    12       8.484 -12.936  60.727  1.00  0.00           C
ATOM    152  HA  SER    12       8.546 -12.010  61.299  1.00  0.00           H
ATOM    153  CB  SER    12       8.553 -14.121  61.700  1.00  0.00           C
ATOM    154  HB2 SER    12       8.497 -15.053  61.140  1.00  0.00           H
ATOM    155  HB3 SER    12       9.499 -14.097  62.240  1.00  0.00           H
ATOM    156  OG  SER    12       7.493 -14.079  62.632  1.00  0.00           O
ATOM    157  HG  SER    12       7.543 -14.864  63.184  1.00  0.00           H
ATOM    158  C   SER    12       9.647 -13.001  59.724  1.00  0.00           C
ATOM    159  O   SER    12       9.460 -13.499  58.613  1.00  0.00           O
ATOM    160  N   PRO    13      10.857 -12.544  60.093  1.00  0.00           N
ATOM    161  CD  PRO    13      11.175 -11.772  61.371  1.00  0.00           C
ATOM    162  HD2 PRO    13      11.008 -12.406  62.241  1.00  0.00           H
ATOM    163  HD3 PRO    13      10.551 -10.881  61.430  1.00  0.00           H
ATOM    164  CG  PRO    13      12.719 -11.345  61.305  1.00  0.00           C
ATOM    165  HG2 PRO    13      13.250 -11.701  62.188  1.00  0.00           H
ATOM    166  HG3 PRO    13      12.794 -10.259  61.238  1.00  0.00           H
ATOM    167  CB  PRO    13      13.325 -12.011  59.979  1.00  0.00           C
ATOM    168  HB2 PRO    13      14.071 -12.757  60.256  1.00  0.00           H
ATOM    169  HB3 PRO    13      13.781 -11.249  59.347  1.00  0.00           H
ATOM    170  CA  PRO    13      12.095 -12.708  59.213  1.00  0.00           C
ATOM    171  HA  PRO    13      11.923 -12.175  58.278  1.00  0.00           H
ATOM    172  C   PRO    13      12.352 -14.193  58.929  1.00  0.00           C
ATOM    173  O   PRO    13      12.338 -15.015  59.846  1.00  0.00           O
ATOM    174  N   GLY    14      12.574 -14.515  57.648  1.00  0.00           N
ATOM    175  H   GLY    14      12.569 -13.775  56.960  1.00  0.00           H
ATOM    176  CA  GLY    14      12.781 -15.868  57.144  1.00  0.00           C
ATOM    177  HA2 GLY    14      13.507 -15.817  56.333  1.00  0.00           H
ATOM    178  HA3 GLY    14      13.203 -16.486  57.936  1.00  0.00           H
ATOM    179  C   GLY    14      11.505 -16.546  56.622  1.00  0.00           C
ATOM    180  O   GLY    14      11.621 -17.547  55.916  1.00  0.00           O
ATOM    181  N   GLN    15      10.310 -16.008  56.922  1.00  0.00           N
ATOM    182  H   GLN    15      10.276 -15.188  57.511  1.00  0.00           H
ATOM    183  CA  GLN    15       9.040 -16.481  56.368  1.00  0.00           C
ATOM    184  HA  GLN    15       9.069 -17.570  56.304  1.00  0.00           H
ATOM    185  CB  GLN    15       7.855 -16.093  57.270  1.00  0.00           C
ATOM    186  HB2 GLN    15       7.808 -15.009  57.370  1.00  0.00           H
ATOM    187  HB3 GLN    15       6.936 -16.423  56.784  1.00  0.00           H
ATOM    188  CG  GLN    15       7.917 -16.746  58.659  1.00  0.00           C
ATOM    189  HG2 GLN    15       8.055 -17.821  58.531  1.00  0.00           H
ATOM    190  HG3 GLN    15       8.776 -16.360  59.209  1.00  0.00           H
ATOM    191  CD  GLN    15       6.649 -16.516  59.489  1.00  0.00           C
ATOM    192  OE1 GLN    15       5.816 -15.668  59.171  1.00  0.00           O
ATOM    193  NE2 GLN    15       6.499 -17.283  60.571  1.00  0.00           N
ATOM    194 HE21 GLN    15       5.679 -17.180  61.153  1.00  0.00           H
ATOM    195 HE22 GLN    15       7.197 -17.976  60.801  1.00  0.00           H
ATOM    196  C   GLN    15       8.813 -15.920  54.962  1.00  0.00           C
ATOM    197  O   GLN    15       9.338 -14.863  54.615  1.00  0.00           O
ATOM    198  N   SER    16       7.981 -16.621  54.178  1.00  0.00           N
ATOM    199  H   SER    16       7.594 -17.484  54.531  1.00  0.00           H
ATOM    200  CA  SER    16       7.453 -16.137  52.909  1.00  0.00           C
ATOM    201  HA  SER    16       8.110 -15.354  52.535  1.00  0.00           H
ATOM    202  CB  SER    16       7.465 -17.275  51.882  1.00  0.00           C
ATOM    203  HB2 SER    16       8.478 -17.669  51.793  1.00  0.00           H
ATOM    204  HB3 SER    16       6.802 -18.074  52.215  1.00  0.00           H
ATOM    205  OG  SER    16       7.041 -16.818  50.615  1.00  0.00           O
ATOM    206  HG  SER    16       7.091 -17.548  49.994  1.00  0.00           H
ATOM    207  C   SER    16       6.054 -15.539  53.107  1.00  0.00           C
ATOM    208  O   SER    16       5.281 -16.011  53.942  1.00  0.00           O
ATOM    209  N   ILE    17       5.737 -14.515  52.303  1.00  0.00           N
ATOM    210  H   ILE    17       6.433 -14.193  51.646  1.00  0.00           H
ATOM    211  CA  ILE    17       4.443 -13.830  52.260  1.00  0.00           C
ATOM    212  HA  ILE    17       3.688 -14.469  52.719  1.00  0.00           H
ATOM    213  CB  ILE    17       4.485 -12.497  53.047  1.00  0.00           C
ATOM    214  HB  ILE    17       3.518 -12.012  52.901  1.00  0.00           H
ATOM    215  CG2 ILE    17       4.617 -12.758  54.558  1.00  0.00           C
ATOM    216 HG21 ILE    17       5.586 -13.203  54.787  1.00  0.00           H
ATOM    217 HG22 ILE    17       4.512 -11.827  55.113  1.00  0.00           H
ATOM    218 HG23 ILE    17       3.829 -13.438  54.884  1.00  0.00           H
ATOM    219  CG1 ILE    17       5.572 -11.535  52.513  1.00  0.00           C
ATOM    220 HG12 ILE    17       6.558 -11.889  52.816  1.00  0.00           H
ATOM    221 HG13 ILE    17       5.542 -11.519  51.424  1.00  0.00           H
ATOM    222  CD1 ILE    17       5.388 -10.089  52.985  1.00  0.00           C
ATOM    223 HD11 ILE    17       5.433 -10.028  54.072  1.00  0.00           H
ATOM    224 HD12 ILE    17       6.181  -9.471  52.568  1.00  0.00           H
ATOM    225 HD13 ILE    17       4.428  -9.711  52.636  1.00  0.00           H
ATOM    226  C   ILE    17       4.023 -13.613  50.800  1.00  0.00           C
ATOM    227  O   ILE    17       4.849 -13.701  49.891  1.00  0.00           O
ATOM    228  N   THR    18       2.732 -13.312  50.592  1.00  0.00           N
ATOM    229  H   THR    18       2.112 -13.251  51.387  1.00  0.00           H
ATOM    230  CA  THR    18       2.148 -13.051  49.279  1.00  0.00           C
ATOM    231  HA  THR    18       2.951 -12.768  48.601  1.00  0.00           H
ATOM    232  CB  THR    18       1.489 -14.331  48.718  1.00  0.00           C
ATOM    233  HB  THR    18       0.729 -14.672  49.422  1.00  0.00           H
ATOM    234  CG2 THR    18       0.824 -14.123  47.350  1.00  0.00           C
ATOM    235 HG21 THR    18       1.543 -13.705  46.645  1.00  0.00           H
ATOM    236 HG22 THR    18       0.463 -15.078  46.967  1.00  0.00           H
ATOM    237 HG23 THR    18      -0.028 -13.449  47.442  1.00  0.00           H
ATOM    238  OG1 THR    18       2.457 -15.353  48.574  1.00  0.00           O
ATOM    239  HG1 THR    18       2.011 -16.159  48.304  1.00  0.00           H
ATOM    240  C   THR    18       1.173 -11.870  49.367  1.00  0.00           C
ATOM    241  O   THR    18       0.456 -11.715  50.356  1.00  0.00           O
ATOM    242  N   ILE    19       1.152 -11.055  48.301  1.00  0.00           N
ATOM    243  H   ILE    19       1.769 -11.265  47.531  1.00  0.00           H
ATOM    244  CA  ILE    19       0.306  -9.879  48.141  1.00  0.00           C
ATOM    245  HA  ILE    19      -0.383  -9.800  48.984  1.00  0.00           H
ATOM    246  CB  ILE    19       1.163  -8.589  48.079  1.00  0.00           C
ATOM    247  HB  ILE    19       1.818  -8.656  47.209  1.00  0.00           H
ATOM    248  CG2 ILE    19       0.241  -7.370  47.884  1.00  0.00           C
ATOM    249 HG21 ILE    19      -0.466  -7.311  48.710  1.00  0.00           H
ATOM    250 HG22 ILE    19       0.821  -6.450  47.834  1.00  0.00           H
ATOM    251 HG23 ILE    19      -0.316  -7.456  46.952  1.00  0.00           H
ATOM    252  CG1 ILE    19       2.057  -8.423  49.328  1.00  0.00           C
ATOM    253 HG12 ILE    19       1.433  -8.306  50.212  1.00  0.00           H
ATOM    254 HG13 ILE    19       2.666  -9.318  49.458  1.00  0.00           H
ATOM    255  CD1 ILE    19       3.028  -7.241  49.230  1.00  0.00           C
ATOM    256 HD11 ILE    19       2.500  -6.301  49.386  1.00  0.00           H
ATOM    257 HD12 ILE    19       3.792  -7.347  49.996  1.00  0.00           H
ATOM    258 HD13 ILE    19       3.515  -7.233  48.255  1.00  0.00           H
ATOM    259  C   ILE    19      -0.495 -10.080  46.854  1.00  0.00           C
ATOM    260  O   ILE    19       0.092 -10.130  45.774  1.00  0.00           O
ATOM    261  N   SER    20      -1.826 -10.173  46.972  1.00  0.00           N
ATOM    262  H   SER    20      -2.245 -10.123  47.889  1.00  0.00           H
ATOM    263  CA  SER    20      -2.729 -10.301  45.831  1.00  0.00           C
ATOM    264  HA  SER    20      -2.220 -10.869  45.052  1.00  0.00           H
ATOM    265  CB  SER    20      -3.968 -11.114  46.233  1.00  0.00           C
ATOM    266  HB2 SER    20      -3.650 -12.070  46.652  1.00  0.00           H
ATOM    267  HB3 SER    20      -4.569 -11.310  45.345  1.00  0.00           H
ATOM    268  OG  SER    20      -4.764 -10.435  47.180  1.00  0.00           O
ATOM    269  HG  SER    20      -5.521 -10.986  47.392  1.00  0.00           H
ATOM    270  C   SER    20      -3.098  -8.928  45.249  1.00  0.00           C
ATOM    271  O   SER    20      -2.888  -7.887  45.871  1.00  0.00           O
ATOM    272  N   CYX    21      -3.657  -8.957  44.034  1.00  0.00           N
ATOM    273  H   CYX    21      -3.791  -9.855  43.592  1.00  0.00           H
ATOM    274  CA  CYX    21      -4.098  -7.797  43.272  1.00  0.00           C
ATOM    275  HA  CYX    21      -4.535  -7.057  43.942  1.00  0.00           H
ATOM    276  CB  CYX    21      -2.896  -7.176  42.561  1.00  0.00           C
ATOM    277  HB2 CYX    21      -2.239  -6.752  43.317  1.00  0.00           H
ATOM    278  HB3 CYX    21      -2.351  -7.960  42.033  1.00  0.00           H
ATOM    279  SG  CYX    21      -3.292  -5.874  41.374  1.00  0.00           S
ATOM    280  C   CYX    21      -5.142  -8.266  42.263  1.00  0.00           C
ATOM    281  O   CYX    21      -4.870  -9.195  41.508  1.00  0.00           O
ATOM    282  N   THR    22      -6.319  -7.625  42.248  1.00  0.00           N
ATOM    283  H   THR    22      -6.452  -6.839  42.868  1.00  0.00           H
ATOM    284  CA  THR    22      -7.509  -8.131  41.566  1.00  0.00           C
ATOM    285  HA  THR    22      -7.219  -8.905  40.853  1.00  0.00           H
ATOM    286  CB  THR    22      -8.449  -8.775  42.606  1.00  0.00           C
ATOM    287  HB  THR    22      -8.640  -8.053  43.401  1.00  0.00           H
ATOM    288  CG2 THR    22      -9.798  -9.205  42.015  1.00  0.00           C
ATOM    289 HG21 THR    22      -9.641  -9.852  41.151  1.00  0.00           H
ATOM    290 HG22 THR    22     -10.375  -9.741  42.769  1.00  0.00           H
ATOM    291 HG23 THR    22     -10.370  -8.327  41.711  1.00  0.00           H
ATOM    292  OG1 THR    22      -7.829  -9.912  43.177  1.00  0.00           O
ATOM    293  HG1 THR    22      -8.388 -10.238  43.886  1.00  0.00           H
ATOM    294  C   THR    22      -8.193  -7.005  40.789  1.00  0.00           C
ATOM    295  O   THR    22      -8.490  -5.953  41.351  1.00  0.00           O
ATOM    296  N   GLY    23      -8.479  -7.265  39.507  1.00  0.00           N
ATOM    297  H   GLY    23      -8.209  -8.160  39.123  1.00  0.00           H
ATOM    298  CA  GLY    23      -9.148  -6.340  38.600  1.00  0.00           C
ATOM    299  HA2 GLY    23     -10.043  -6.834  38.221  1.00  0.00           H
ATOM    300  HA3 GLY    23      -9.455  -5.443  39.135  1.00  0.00           H
ATOM    301  C   GLY    23      -8.287  -5.926  37.403  1.00  0.00           C
ATOM    302  O   GLY    23      -8.706  -5.042  36.655  1.00  0.00           O
ATOM    303  N   ILE    24      -7.111  -6.549  37.207  1.00  0.00           N
ATOM    304  H   ILE    24      -6.812  -7.256  37.863  1.00  0.00           H
ATOM    305  CA  ILE    24      -6.287  -6.350  36.018  1.00  0.00           C
ATOM    306  HA  ILE    24      -6.187  -5.274  35.864  1.00  0.00           H
ATOM    307  CB  ILE    24      -4.859  -6.920  36.201  1.00  0.00           C
ATOM    308  HB  ILE    24      -4.338  -6.766  35.254  1.00  0.00           H
ATOM    309  CG2 ILE    24      -4.101  -6.116  37.271  1.00  0.00           C
ATOM    310 HG21 ILE    24      -4.503  -6.328  38.262  1.00  0.00           H
ATOM    311 HG22 ILE    24      -3.040  -6.362  37.253  1.00  0.00           H
ATOM    312 HG23 ILE    24      -4.205  -5.052  37.063  1.00  0.00           H
ATOM    313  CG1 ILE    24      -4.833  -8.433  36.513  1.00  0.00           C
ATOM    314 HG12 ILE    24      -5.167  -8.596  37.537  1.00  0.00           H
ATOM    315 HG13 ILE    24      -5.507  -8.959  35.840  1.00  0.00           H
ATOM    316  CD1 ILE    24      -3.448  -9.062  36.344  1.00  0.00           C
ATOM    317 HD11 ILE    24      -2.740  -8.597  37.027  1.00  0.00           H
ATOM    318 HD12 ILE    24      -3.507 -10.127  36.566  1.00  0.00           H
ATOM    319 HD13 ILE    24      -3.103  -8.927  35.319  1.00  0.00           H
ATOM    320  C   ILE    24      -6.993  -6.927  34.783  1.00  0.00           C
ATOM    321  O   ILE    24      -7.682  -7.945  34.858  1.00  0.00           O
ATOM    322  N   SER    25      -6.805  -6.252  33.643  1.00  0.00           N
ATOM    323  H   SER    25      -6.227  -5.423  33.663  1.00  0.00           H
ATOM    324  CA  SER    25      -7.385  -6.610  32.353  1.00  0.00           C
ATOM    325  HA  SER    25      -7.434  -7.697  32.281  1.00  0.00           H
ATOM    326  CB  SER    25      -8.819  -6.064  32.248  1.00  0.00           C
ATOM    327  HB2 SER    25      -9.415  -6.454  33.074  1.00  0.00           H
ATOM    328  HB3 SER    25      -9.264  -6.404  31.313  1.00  0.00           H
ATOM    329  OG  SER    25      -8.851  -4.652  32.282  1.00  0.00           O
ATOM    330  HG  SER    25      -9.767  -4.368  32.237  1.00  0.00           H
ATOM    331  C   SER    25      -6.489  -6.100  31.218  1.00  0.00           C
ATOM    332  O   SER    25      -5.644  -5.227  31.424  1.00  0.00           O
ATOM    333  N   SER    26      -6.677  -6.672  30.020  1.00  0.00           N
ATOM    334  H   SER    26      -7.407  -7.364  29.924  1.00  0.00           H
ATOM    335  CA  SER    26      -5.787  -6.500  28.874  1.00  0.00           C
ATOM    336  HA  SER    26      -5.222  -5.574  28.988  1.00  0.00           H
ATOM    337  CB  SER    26      -4.793  -7.670  28.824  1.00  0.00           C
ATOM    338  HB2 SER    26      -5.344  -8.611  28.793  1.00  0.00           H
ATOM    339  HB3 SER    26      -4.188  -7.595  27.923  1.00  0.00           H
ATOM    340  OG  SER    26      -3.937  -7.669  29.947  1.00  0.00           O
ATOM    341  HG  SER    26      -3.361  -8.435  29.891  1.00  0.00           H
ATOM    342  C   SER    26      -6.570  -6.415  27.561  1.00  0.00           C
ATOM    343  O   SER    26      -7.692  -6.915  27.459  1.00  0.00           O
ATOM    344  N   ASP    27      -5.933  -5.808  26.549  1.00  0.00           N
ATOM    345  H   ASP    27      -5.016  -5.422  26.722  1.00  0.00           H
ATOM    346  CA  ASP    27      -6.412  -5.745  25.173  1.00  0.00           C
ATOM    347  HA  ASP    27      -7.363  -6.272  25.087  1.00  0.00           H
ATOM    348  CB  ASP    27      -6.631  -4.280  24.758  1.00  0.00           C
ATOM    349  HB2 ASP    27      -7.424  -3.852  25.373  1.00  0.00           H
ATOM    350  HB3 ASP    27      -5.715  -3.715  24.943  1.00  0.00           H
ATOM    351  CG  ASP    27      -7.019  -4.135  23.281  1.00  0.00           C
ATOM    352  OD1 ASP    27      -7.846  -4.947  22.812  1.00  0.00           O
ATOM    353  OD2 ASP    27      -6.477  -3.208  22.640  1.00  0.00           O
ATOM    354  C   ASP    27      -5.385  -6.421  24.268  1.00  0.00           C
ATOM    355  O   ASP    27      -4.265  -5.932  24.133  1.00  0.00           O
ATOM    356  N   VAL    28      -5.785  -7.524  23.622  1.00  0.00           N
ATOM    357  H   VAL    28      -6.724  -7.865  23.771  1.00  0.00           H
ATOM    358  CA  VAL    28      -4.943  -8.277  22.691  1.00  0.00           C
ATOM    359  HA  VAL    28      -3.974  -8.423  23.171  1.00  0.00           H
ATOM    360  CB  VAL    28      -5.549  -9.676  22.433  1.00  0.00           C
ATOM    361  HB  VAL    28      -4.887 -10.199  21.742  1.00  0.00           H
ATOM    362  CG1 VAL    28      -5.596 -10.508  23.727  1.00  0.00           C
ATOM    363 HG11 VAL    28      -6.289 -10.065  24.444  1.00  0.00           H
ATOM    364 HG12 VAL    28      -5.925 -11.522  23.500  1.00  0.00           H
ATOM    365 HG13 VAL    28      -4.602 -10.555  24.172  1.00  0.00           H
ATOM    366  CG2 VAL    28      -6.944  -9.624  21.785  1.00  0.00           C
ATOM    367 HG21 VAL    28      -6.901  -9.083  20.840  1.00  0.00           H
ATOM    368 HG22 VAL    28      -7.293 -10.638  21.587  1.00  0.00           H
ATOM    369 HG23 VAL    28      -7.656  -9.132  22.449  1.00  0.00           H
ATOM    370  C   VAL    28      -4.684  -7.512  21.377  1.00  0.00           C
ATOM    371  O   VAL    28      -3.766  -7.879  20.643  1.00  0.00           O
ATOM    372  N   GLY    29      -5.454  -6.446  21.099  1.00  0.00           N
ATOM    373  H   GLY    29      -6.193  -6.207  21.745  1.00  0.00           H
ATOM    374  CA  GLY    29      -5.238  -5.523  19.991  1.00  0.00           C
ATOM    375  HA2 GLY    29      -4.902  -6.082  19.118  1.00  0.00           H
ATOM    376  HA3 GLY    29      -6.194  -5.054  19.752  1.00  0.00           H
ATOM    377  C   GLY    29      -4.217  -4.416  20.297  1.00  0.00           C
ATOM    378  O   GLY    29      -4.023  -3.541  19.453  1.00  0.00           O
ATOM    379  N   GLY    30      -3.583  -4.439  21.481  1.00  0.00           N
ATOM    380  H   GLY    30      -3.787  -5.190  22.124  1.00  0.00           H
ATOM    381  CA  GLY    30      -2.650  -3.420  21.945  1.00  0.00           C
ATOM    382  HA2 GLY    30      -2.105  -3.003  21.097  1.00  0.00           H
ATOM    383  HA3 GLY    30      -3.216  -2.615  22.416  1.00  0.00           H
ATOM    384  C   GLY    30      -1.633  -3.967  22.952  1.00  0.00           C
ATOM    385  O   GLY    30      -1.552  -5.173  23.191  1.00  0.00           O
ATOM    386  N   TYR    31      -0.836  -3.050  23.515  1.00  0.00           N
ATOM    387  H   TYR    31      -0.968  -2.080  23.270  1.00  0.00           H
ATOM    388  CA  TYR    31       0.261  -3.349  24.431  1.00  0.00           C
ATOM    389  HA  TYR    31       0.706  -4.301  24.138  1.00  0.00           H
ATOM    390  CB  TYR    31       1.340  -2.267  24.310  1.00  0.00           C
ATOM    391  HB2 TYR    31       0.951  -1.337  24.724  1.00  0.00           H
ATOM    392  HB3 TYR    31       2.199  -2.564  24.909  1.00  0.00           H
ATOM    393  CG  TYR    31       1.795  -2.018  22.884  1.00  0.00           C
ATOM    394  CD1 TYR    31       2.474  -3.031  22.180  1.00  0.00           C
ATOM    395  HD1 TYR    31       2.711  -3.966  22.667  1.00  0.00           H
ATOM    396  CE1 TYR    31       2.826  -2.841  20.833  1.00  0.00           C
ATOM    397  HE1 TYR    31       3.332  -3.627  20.293  1.00  0.00           H
ATOM    398  CZ  TYR    31       2.497  -1.629  20.184  1.00  0.00           C
ATOM    399  OH  TYR    31       2.803  -1.458  18.867  1.00  0.00           O
ATOM    400  HH  TYR    31       3.252  -2.215  18.485  1.00  0.00           H
ATOM    401  CE2 TYR    31       1.832  -0.604  20.897  1.00  0.00           C
ATOM    402  HE2 TYR    31       1.575   0.324  20.407  1.00  0.00           H
ATOM    403  CD2 TYR    31       1.483  -0.802  22.244  1.00  0.00           C
ATOM    404  HD2 TYR    31       0.957  -0.024  22.778  1.00  0.00           H
ATOM    405  C   TYR    31      -0.229  -3.459  25.875  1.00  0.00           C
ATOM    406  O   TYR    31      -1.119  -2.713  26.285  1.00  0.00           O
ATOM    407  N   ASN    32       0.393  -4.368  26.642  1.00  0.00           N
ATOM    408  H   ASN    32       1.125  -4.930  26.231  1.00  0.00           H
ATOM    409  CA  ASN    32       0.088  -4.614  28.049  1.00  0.00           C
ATOM    410  HA  ASN    32      -0.315  -3.696  28.473  1.00  0.00           H
ATOM    411  CB  ASN    32      -0.955  -5.733  28.217  1.00  0.00           C
ATOM    412  HB2 ASN    32      -0.491  -6.685  27.952  1.00  0.00           H
ATOM    413  HB3 ASN    32      -1.247  -5.794  29.267  1.00  0.00           H
ATOM    414  CG  ASN    32      -2.215  -5.541  27.377  1.00  0.00           C
ATOM    415  OD1 ASN    32      -3.026  -4.659  27.650  1.00  0.00           O
ATOM    416  ND2 ASN    32      -2.379  -6.379  26.353  1.00  0.00           N
ATOM    417 HD21 ASN    32      -3.201  -6.305  25.770  1.00  0.00           H
ATOM    418 HD22 ASN    32      -1.687  -7.089  26.164  1.00  0.00           H
ATOM    419  C   ASN    32       1.344  -4.994  28.835  1.00  0.00           C
ATOM    420  O   ASN    32       2.298  -5.547  28.285  1.00  0.00           O
ATOM    421  N   SER    33       1.292  -4.732  30.147  1.00  0.00           N
ATOM    422  H   SER    33       0.471  -4.266  30.507  1.00  0.00           H
ATOM    423  CA  SER    33       2.265  -5.179  31.137  1.00  0.00           C
ATOM    424  HA  SER    33       2.511  -6.224  30.941  1.00  0.00           H
ATOM    425  CB  SER    33       3.555  -4.350  31.029  1.00  0.00           C
ATOM    426  HB2 SER    33       4.014  -4.511  30.054  1.00  0.00           H
ATOM    427  HB3 SER    33       4.255  -4.681  31.797  1.00  0.00           H
ATOM    428  OG  SER    33       3.309  -2.969  31.195  1.00  0.00           O
ATOM    429  HG  SER    33       4.150  -2.507  31.200  1.00  0.00           H
ATOM    430  C   SER    33       1.659  -5.079  32.545  1.00  0.00           C
ATOM    431  O   SER    33       0.703  -4.337  32.770  1.00  0.00           O
ATOM    432  N   VAL    34       2.251  -5.817  33.493  1.00  0.00           N
ATOM    433  H   VAL    34       3.021  -6.413  33.225  1.00  0.00           H
ATOM    434  CA  VAL    34       1.968  -5.731  34.926  1.00  0.00           C
ATOM    435  HA  VAL    34       1.331  -4.866  35.114  1.00  0.00           H
ATOM    436  CB  VAL    34       1.218  -6.993  35.423  1.00  0.00           C
ATOM    437  HB  VAL    34       1.745  -7.867  35.052  1.00  0.00           H
ATOM    438  CG1 VAL    34       1.160  -7.128  36.957  1.00  0.00           C
ATOM    439 HG11 VAL    34       0.676  -6.259  37.400  1.00  0.00           H
ATOM    440 HG12 VAL    34       0.597  -8.021  37.227  1.00  0.00           H
ATOM    441 HG13 VAL    34       2.165  -7.233  37.368  1.00  0.00           H
ATOM    442  CG2 VAL    34      -0.222  -7.021  34.882  1.00  0.00           C
ATOM    443 HG21 VAL    34      -0.217  -7.021  33.792  1.00  0.00           H
ATOM    444 HG22 VAL    34      -0.727  -7.925  35.221  1.00  0.00           H
ATOM    445 HG23 VAL    34      -0.773  -6.149  35.238  1.00  0.00           H
ATOM    446  C   VAL    34       3.294  -5.491  35.649  1.00  0.00           C
ATOM    447  O   VAL    34       4.337  -6.006  35.245  1.00  0.00           O
ATOM    448  N   SER    35       3.238  -4.708  36.731  1.00  0.00           N
ATOM    449  H   SER    35       2.350  -4.318  37.013  1.00  0.00           H
ATOM    450  CA  SER    35       4.401  -4.362  37.531  1.00  0.00           C
ATOM    451  HA  SER    35       5.123  -5.175  37.455  1.00  0.00           H
ATOM    452  CB  SER    35       5.068  -3.094  36.983  1.00  0.00           C
ATOM    453  HB2 SER    35       5.498  -3.313  36.008  1.00  0.00           H
ATOM    454  HB3 SER    35       5.871  -2.802  37.656  1.00  0.00           H
ATOM    455  OG  SER    35       4.170  -2.011  36.872  1.00  0.00           O
ATOM    456  HG  SER    35       4.640  -1.262  36.499  1.00  0.00           H
ATOM    457  C   SER    35       4.046  -4.214  39.006  1.00  0.00           C
ATOM    458  O   SER    35       2.889  -4.030  39.382  1.00  0.00           O
ATOM    459  N   TRP    36       5.099  -4.290  39.825  1.00  0.00           N
ATOM    460  H   TRP    36       6.010  -4.447  39.417  1.00  0.00           H
ATOM    461  CA  TRP    36       5.061  -4.129  41.265  1.00  0.00           C
ATOM    462  HA  TRP    36       4.088  -3.738  41.557  1.00  0.00           H
ATOM    463  CB  TRP    36       5.249  -5.485  41.949  1.00  0.00           C
ATOM    464  HB2 TRP    36       6.170  -5.946  41.598  1.00  0.00           H
ATOM    465  HB3 TRP    36       5.362  -5.309  43.018  1.00  0.00           H
ATOM    466  CG  TRP    36       4.107  -6.435  41.767  1.00  0.00           C
ATOM    467  CD1 TRP    36       3.963  -7.386  40.704  1.00  0.00           C
ATOM    468  HD1 TRP    36       4.673  -7.534  39.904  1.00  0.00           H
ATOM    469  NE1 TRP    36       2.693  -8.130  40.851  1.00  0.00           N
ATOM    470  HE1 TRP    36       2.393  -8.859  40.220  1.00  0.00           H
ATOM    471  CE2 TRP    36       1.983  -7.653  42.057  1.00  0.00           C
ATOM    472  CZ2 TRP    36       0.785  -8.036  42.675  1.00  0.00           C
ATOM    473  HZ2 TRP    36       0.174  -8.812  42.243  1.00  0.00           H
ATOM    474  CH2 TRP    36       0.401  -7.416  43.875  1.00  0.00           C
ATOM    475  HH2 TRP    36      -0.507  -7.728  44.368  1.00  0.00           H
ATOM    476  CZ3 TRP    36       1.184  -6.397  44.448  1.00  0.00           C
ATOM    477  HZ3 TRP    36       0.867  -5.939  45.370  1.00  0.00           H
ATOM    478  CE3 TRP    36       2.380  -5.968  43.848  1.00  0.00           C
ATOM    479  HE3 TRP    36       2.966  -5.191  44.318  1.00  0.00           H
ATOM    480  CD2 TRP    36       2.841  -6.566  42.660  1.00  0.00           C
ATOM    481  C   TRP    36       6.130  -3.129  41.687  1.00  0.00           C
ATOM    482  O   TRP    36       7.198  -3.050  41.079  1.00  0.00           O
ATOM    483  N   TYR    37       5.819  -2.377  42.747  1.00  0.00           N
ATOM    484  H   TYR    37       4.924  -2.517  43.193  1.00  0.00           H
ATOM    485  CA  TYR    37       6.647  -1.303  43.273  1.00  0.00           C
ATOM    486  HA  TYR    37       7.598  -1.312  42.749  1.00  0.00           H
ATOM    487  CB  TYR    37       5.981   0.055  43.004  1.00  0.00           C
ATOM    488  HB2 TYR    37       4.989   0.065  43.456  1.00  0.00           H
ATOM    489  HB3 TYR    37       6.570   0.838  43.483  1.00  0.00           H
ATOM    490  CG  TYR    37       5.871   0.377  41.527  1.00  0.00           C
ATOM    491  CD1 TYR    37       6.962   0.967  40.862  1.00  0.00           C
ATOM    492  HD1 TYR    37       7.855   1.231  41.410  1.00  0.00           H
ATOM    493  CE1 TYR    37       6.905   1.200  39.479  1.00  0.00           C
ATOM    494  HE1 TYR    37       7.751   1.645  38.983  1.00  0.00           H
ATOM    495  CZ  TYR    37       5.751   0.836  38.746  1.00  0.00           C
ATOM    496  OH  TYR    37       5.695   1.026  37.396  1.00  0.00           O
ATOM    497  HH  TYR    37       6.498   1.412  37.038  1.00  0.00           H
ATOM    498  CE2 TYR    37       4.651   0.262  39.420  1.00  0.00           C
ATOM    499  HE2 TYR    37       3.766  -0.009  38.868  1.00  0.00           H
ATOM    500  CD2 TYR    37       4.710   0.039  40.805  1.00  0.00           C
ATOM    501  HD2 TYR    37       3.867  -0.411  41.306  1.00  0.00           H
ATOM    502  C   TYR    37       6.930  -1.524  44.756  1.00  0.00           C
ATOM    503  O   TYR    37       6.233  -2.284  45.424  1.00  0.00           O
ATOM    504  N   GLN    38       7.960  -0.833  45.254  1.00  0.00           N
ATOM    505  H   GLN    38       8.478  -0.234  44.627  1.00  0.00           H
ATOM    506  CA  GLN    38       8.388  -0.829  46.643  1.00  0.00           C
ATOM    507  HA  GLN    38       7.577  -1.185  47.279  1.00  0.00           H
ATOM    508  CB  GLN    38       9.595  -1.764  46.817  1.00  0.00           C
ATOM    509  HB2 GLN    38       9.290  -2.783  46.585  1.00  0.00           H
ATOM    510  HB3 GLN    38      10.361  -1.463  46.101  1.00  0.00           H
ATOM    511  CG  GLN    38      10.203  -1.749  48.229  1.00  0.00           C
ATOM    512  HG2 GLN    38      10.295  -0.726  48.593  1.00  0.00           H
ATOM    513  HG3 GLN    38       9.542  -2.287  48.910  1.00  0.00           H
ATOM    514  CD  GLN    38      11.602  -2.368  48.235  1.00  0.00           C
ATOM    515  OE1 GLN    38      12.538  -1.793  47.682  1.00  0.00           O
ATOM    516  NE2 GLN    38      11.757  -3.535  48.864  1.00  0.00           N
ATOM    517 HE21 GLN    38      12.664  -3.979  48.889  1.00  0.00           H
ATOM    518 HE22 GLN    38      10.964  -3.981  49.302  1.00  0.00           H
ATOM    519  C   GLN    38       8.719   0.615  46.996  1.00  0.00           C
ATOM    520  O   GLN    38       9.615   1.208  46.392  1.00  0.00           O
ATOM    521  N   GLN    39       7.998   1.163  47.981  1.00  0.00           N
ATOM    522  H   GLN    39       7.288   0.610  48.439  1.00  0.00           H
ATOM    523  CA  GLN    39       8.122   2.551  48.384  1.00  0.00           C
ATOM    524  HA  GLN    39       8.994   2.986  47.894  1.00  0.00           H
ATOM    525  CB  GLN    39       6.899   3.343  47.901  1.00  0.00           C
ATOM    526  HB2 GLN    39       6.793   3.201  46.825  1.00  0.00           H
ATOM    527  HB3 GLN    39       5.997   2.982  48.394  1.00  0.00           H
ATOM    528  CG  GLN    39       7.086   4.839  48.187  1.00  0.00           C
ATOM    529  HG2 GLN    39       7.041   5.021  49.261  1.00  0.00           H
ATOM    530  HG3 GLN    39       8.076   5.130  47.835  1.00  0.00           H
ATOM    531  CD  GLN    39       6.054   5.726  47.492  1.00  0.00           C
ATOM    532  OE1 GLN    39       4.985   5.272  47.087  1.00  0.00           O
ATOM    533  NE2 GLN    39       6.382   7.012  47.358  1.00  0.00           N
ATOM    534 HE21 GLN    39       5.741   7.653  46.912  1.00  0.00           H
ATOM    535 HE22 GLN    39       7.270   7.346  47.705  1.00  0.00           H
ATOM    536  C   GLN    39       8.348   2.628  49.891  1.00  0.00           C
ATOM    537  O   GLN    39       7.423   2.466  50.688  1.00  0.00           O
ATOM    538  N   HIE    40       9.607   2.905  50.249  1.00  0.00           N
ATOM    539  H   HIE    40      10.300   2.998  49.521  1.00  0.00           H
ATOM    540  CA  HIE    40      10.036   3.253  51.594  1.00  0.00           C
ATOM    541  HA  HIE    40       9.544   2.579  52.296  1.00  0.00           H
ATOM    542  CB  HIE    40      11.552   3.038  51.692  1.00  0.00           C
ATOM    543  HB2 HIE    40      12.044   3.503  50.836  1.00  0.00           H
ATOM    544  HB3 HIE    40      11.932   3.517  52.594  1.00  0.00           H
ATOM    545  CG  HIE    40      11.920   1.579  51.749  1.00  0.00           C
ATOM    546  ND1 HIE    40      11.931   0.731  53.003  1.00  0.00           N
ATOM    547  CE1 HIE    40      12.280  -0.608  52.582  1.00  0.00           C
ATOM    548  HE1 HIE    40      12.364  -1.454  53.247  1.00  0.00           H
ATOM    549  NE2 HIE    40      12.480  -0.654  51.146  1.00  0.00           N
ATOM    550  HE2 HIE    40      12.718  -1.471  50.603  1.00  0.00           H
ATOM    551  CD2 HIE    40      12.252   0.722  50.615  1.00  0.00           C
ATOM    552  HD2 HIE    40      12.299   1.023  49.579  1.00  0.00           H
ATOM    553  C   HIE    40       9.645   4.705  51.920  1.00  0.00           C
ATOM    554  O   HIE    40       9.461   5.508  51.003  1.00  0.00           O
ATOM    555  N   PRO    41       9.530   5.064  53.214  1.00  0.00           N
ATOM    556  CD  PRO    41       9.658   4.123  54.413  1.00  0.00           C
ATOM    557  HD2 PRO    41      10.678   3.746  54.485  1.00  0.00           H
ATOM    558  HD3 PRO    41       8.960   3.291  54.315  1.00  0.00           H
ATOM    559  CG  PRO    41       9.305   4.965  55.730  1.00  0.00           C
ATOM    560  HG2 PRO    41      10.133   4.920  56.439  1.00  0.00           H
ATOM    561  HG3 PRO    41       8.401   4.564  56.189  1.00  0.00           H
ATOM    562  CB  PRO    41       9.052   6.473  55.259  1.00  0.00           C
ATOM    563  HB2 PRO    41       9.820   7.119  55.688  1.00  0.00           H
ATOM    564  HB3 PRO    41       8.066   6.810  55.580  1.00  0.00           H
ATOM    565  CA  PRO    41       9.147   6.479  53.655  1.00  0.00           C
ATOM    566  HA  PRO    41       8.159   6.704  53.252  1.00  0.00           H
ATOM    567  C   PRO    41      10.155   7.518  53.152  1.00  0.00           C
ATOM    568  O   PRO    41      11.365   7.325  53.274  1.00  0.00           O
ATOM    569  N   GLY    42       9.629   8.618  52.593  1.00  0.00           N
ATOM    570  H   GLY    42       8.624   8.692  52.531  1.00  0.00           H
ATOM    571  CA  GLY    42      10.400   9.742  52.067  1.00  0.00           C
ATOM    572  HA2 GLY    42       9.720  10.585  51.943  1.00  0.00           H
ATOM    573  HA3 GLY    42      11.156  10.019  52.802  1.00  0.00           H
ATOM    574  C   GLY    42      11.096   9.481  50.722  1.00  0.00           C
ATOM    575  O   GLY    42      11.693  10.410  50.179  1.00  0.00           O
ATOM    576  N   LYS    43      11.024   8.251  50.188  1.00  0.00           N
ATOM    577  H   LYS    43      10.511   7.539  50.690  1.00  0.00           H
ATOM    578  CA  LYS    43      11.659   7.832  48.940  1.00  0.00           C
ATOM    579  HA  LYS    43      12.338   8.613  48.596  1.00  0.00           H
ATOM    580  CB  LYS    43      12.489   6.560  49.182  1.00  0.00           C
ATOM    581  HB2 LYS    43      11.890   5.828  49.724  1.00  0.00           H
ATOM    582  HB3 LYS    43      12.770   6.128  48.220  1.00  0.00           H
ATOM    583  CG  LYS    43      13.775   6.869  49.965  1.00  0.00           C
ATOM    584  HG2 LYS    43      14.392   7.546  49.372  1.00  0.00           H
ATOM    585  HG3 LYS    43      13.526   7.358  50.908  1.00  0.00           H
ATOM    586  CD  LYS    43      14.571   5.595  50.264  1.00  0.00           C
ATOM    587  HD2 LYS    43      14.004   4.968  50.953  1.00  0.00           H
ATOM    588  HD3 LYS    43      14.750   5.044  49.339  1.00  0.00           H
ATOM    589  CE  LYS    43      15.914   5.962  50.899  1.00  0.00           C
ATOM    590  HE2 LYS    43      16.497   6.544  50.185  1.00  0.00           H
ATOM    591  HE3 LYS    43      15.737   6.567  51.788  1.00  0.00           H
ATOM    592  NZ  LYS    43      16.679   4.763  51.279  1.00  0.00           N
ATOM    593  HZ1 LYS    43      16.837   4.190  50.462  1.00  0.00           H
ATOM    594  HZ2 LYS    43      17.568   5.041  51.671  1.00  0.00           H
ATOM    595  HZ3 LYS    43      16.159   4.235  51.965  1.00  0.00           H
ATOM    596  C   LYS    43      10.613   7.614  47.842  1.00  0.00           C
ATOM    597  O   LYS    43       9.451   7.323  48.126  1.00  0.00           O
ATOM    598  N   ALA    44      11.055   7.737  46.581  1.00  0.00           N
ATOM    599  H   ALA    44      12.023   7.980  46.429  1.00  0.00           H
ATOM    600  CA  ALA    44      10.251   7.472  45.392  1.00  0.00           C
ATOM    601  HA  ALA    44       9.298   7.983  45.515  1.00  0.00           H
ATOM    602  CB  ALA    44      10.959   8.060  44.166  1.00  0.00           C
ATOM    603  HB1 ALA    44      11.910   7.551  44.006  1.00  0.00           H
ATOM    604  HB2 ALA    44      10.334   7.935  43.282  1.00  0.00           H
ATOM    605  HB3 ALA    44      11.145   9.123  44.320  1.00  0.00           H
ATOM    606  C   ALA    44      10.016   5.962  45.206  1.00  0.00           C
ATOM    607  O   ALA    44      10.850   5.162  45.636  1.00  0.00           O
ATOM    608  N   PRO    45       8.919   5.550  44.539  1.00  0.00           N
ATOM    609  CD  PRO    45       7.755   6.431  44.084  1.00  0.00           C
ATOM    610  HD2 PRO    45       8.061   7.005  43.209  1.00  0.00           H
ATOM    611  HD3 PRO    45       7.436   7.106  44.876  1.00  0.00           H
ATOM    612  CG  PRO    45       6.549   5.453  43.685  1.00  0.00           C
ATOM    613  HG2 PRO    45       6.102   5.743  42.737  1.00  0.00           H
ATOM    614  HG3 PRO    45       5.798   5.482  44.472  1.00  0.00           H
ATOM    615  CB  PRO    45       7.166   3.978  43.612  1.00  0.00           C
ATOM    616  HB2 PRO    45       7.221   3.664  42.569  1.00  0.00           H
ATOM    617  HB3 PRO    45       6.551   3.278  44.178  1.00  0.00           H
ATOM    618  CA  PRO    45       8.642   4.074  44.241  1.00  0.00           C
ATOM    619  HA  PRO    45       8.656   3.523  45.182  1.00  0.00           H
ATOM    620  C   PRO    45       9.699   3.502  43.290  1.00  0.00           C
ATOM    621  O   PRO    45      10.089   4.157  42.323  1.00  0.00           O
ATOM    622  N   LYS    46      10.137   2.270  43.581  1.00  0.00           N
ATOM    623  H   LYS    46       9.748   1.807  44.389  1.00  0.00           H
ATOM    624  CA  LYS    46      11.158   1.530  42.847  1.00  0.00           C
ATOM    625  HA  LYS    46      11.578   2.157  42.059  1.00  0.00           H
ATOM    626  CB  LYS    46      12.293   1.145  43.815  1.00  0.00           C
ATOM    627  HB2 LYS    46      12.799   2.055  44.141  1.00  0.00           H
ATOM    628  HB3 LYS    46      11.866   0.655  44.693  1.00  0.00           H
ATOM    629  CG  LYS    46      13.320   0.194  43.180  1.00  0.00           C
ATOM    630  HG2 LYS    46      12.832  -0.751  42.945  1.00  0.00           H
ATOM    631  HG3 LYS    46      13.702   0.634  42.258  1.00  0.00           H
ATOM    632  CD  LYS    46      14.491  -0.101  44.123  1.00  0.00           C
ATOM    633  HD2 LYS    46      15.059   0.814  44.296  1.00  0.00           H
ATOM    634  HD3 LYS    46      14.112  -0.479  45.073  1.00  0.00           H
ATOM    635  CE  LYS    46      15.397  -1.158  43.485  1.00  0.00           C
ATOM    636  HE2 LYS    46      14.827  -2.078  43.354  1.00  0.00           H
ATOM    637  HE3 LYS    46      15.727  -0.805  42.508  1.00  0.00           H
ATOM    638  NZ  LYS    46      16.577  -1.438  44.319  1.00  0.00           N
ATOM    639  HZ1 LYS    46      16.279  -1.760  45.229  1.00  0.00           H
ATOM    640  HZ2 LYS    46      17.140  -2.151  43.877  1.00  0.00           H
ATOM    641  HZ3 LYS    46      17.123  -0.595  44.422  1.00  0.00           H
ATOM    642  C   LYS    46      10.514   0.299  42.212  1.00  0.00           C
ATOM    643  O   LYS    46       9.825  -0.450  42.900  1.00  0.00           O
ATOM    644  N   LEU    47      10.784   0.071  40.920  1.00  0.00           N
ATOM    645  H   LEU    47      11.369   0.725  40.420  1.00  0.00           H
ATOM    646  CA  LEU    47      10.315  -1.098  40.183  1.00  0.00           C
ATOM    647  HA  LEU    47       9.240  -1.178  40.341  1.00  0.00           H
ATOM    648  CB  LEU    47      10.587  -0.868  38.684  1.00  0.00           C
ATOM    649  HB2 LEU    47      10.258   0.139  38.425  1.00  0.00           H
ATOM    650  HB3 LEU    47      11.666  -0.911  38.526  1.00  0.00           H
ATOM    651  CG  LEU    47       9.904  -1.859  37.718  1.00  0.00           C
ATOM    652  HG  LEU    47      10.178  -2.881  37.985  1.00  0.00           H
ATOM    653  CD1 LEU    47       8.376  -1.732  37.746  1.00  0.00           C
ATOM    654 HD11 LEU    47       8.077  -0.708  37.533  1.00  0.00           H
ATOM    655 HD12 LEU    47       7.947  -2.386  36.987  1.00  0.00           H
ATOM    656 HD13 LEU    47       7.987  -2.028  38.719  1.00  0.00           H
ATOM    657  CD2 LEU    47      10.384  -1.585  36.284  1.00  0.00           C
ATOM    658 HD21 LEU    47      11.428  -1.878  36.186  1.00  0.00           H
ATOM    659 HD22 LEU    47       9.799  -2.156  35.566  1.00  0.00           H
ATOM    660 HD23 LEU    47      10.273  -0.528  36.046  1.00  0.00           H
ATOM    661  C   LEU    47      11.006  -2.361  40.719  1.00  0.00           C
ATOM    662  O   LEU    47      12.222  -2.364  40.914  1.00  0.00           O
ATOM    663  N   MET    48      10.221  -3.422  40.958  1.00  0.00           N
ATOM    664  H   MET    48       9.234  -3.343  40.758  1.00  0.00           H
ATOM    665  CA  MET    48      10.666  -4.685  41.555  1.00  0.00           C
ATOM    666  HA  MET    48      11.742  -4.652  41.722  1.00  0.00           H
ATOM    667  CB  MET    48       9.970  -4.912  42.908  1.00  0.00           C
ATOM    668  HB2 MET    48       8.895  -5.004  42.743  1.00  0.00           H
ATOM    669  HB3 MET    48      10.324  -5.851  43.334  1.00  0.00           H
ATOM    670  CG  MET    48      10.199  -3.790  43.926  1.00  0.00           C
ATOM    671  HG2 MET    48       9.772  -2.871  43.531  1.00  0.00           H
ATOM    672  HG3 MET    48       9.646  -4.045  44.828  1.00  0.00           H
ATOM    673  SD  MET    48      11.926  -3.471  44.389  1.00  0.00           S
ATOM    674  CE  MET    48      12.235  -4.914  45.436  1.00  0.00           C
ATOM    675  HE1 MET    48      12.092  -5.827  44.859  1.00  0.00           H
ATOM    676  HE2 MET    48      13.258  -4.880  45.811  1.00  0.00           H
ATOM    677  HE3 MET    48      11.541  -4.907  46.276  1.00  0.00           H
ATOM    678  C   MET    48      10.366  -5.868  40.633  1.00  0.00           C
ATOM    679  O   MET    48      11.152  -6.813  40.579  1.00  0.00           O
ATOM    680  N   ILE    49       9.243  -5.798  39.906  1.00  0.00           N
ATOM    681  H   ILE    49       8.650  -4.988  40.026  1.00  0.00           H
ATOM    682  CA  ILE    49       8.826  -6.751  38.887  1.00  0.00           C
ATOM    683  HA  ILE    49       9.703  -7.288  38.534  1.00  0.00           H
ATOM    684  CB  ILE    49       7.805  -7.769  39.462  1.00  0.00           C
ATOM    685  HB  ILE    49       7.022  -7.192  39.950  1.00  0.00           H
ATOM    686  CG2 ILE    49       7.101  -8.600  38.372  1.00  0.00           C
ATOM    687 HG21 ILE    49       7.829  -9.127  37.757  1.00  0.00           H
ATOM    688 HG22 ILE    49       6.433  -9.323  38.838  1.00  0.00           H
ATOM    689 HG23 ILE    49       6.494  -7.956  37.735  1.00  0.00           H
ATOM    690  CG1 ILE    49       8.402  -8.710  40.538  1.00  0.00           C
ATOM    691 HG12 ILE    49       8.808  -8.112  41.353  1.00  0.00           H
ATOM    692 HG13 ILE    49       7.593  -9.306  40.961  1.00  0.00           H
ATOM    693  CD1 ILE    49       9.492  -9.681  40.055  1.00  0.00           C
ATOM    694 HD11 ILE    49      10.316  -9.142  39.592  1.00  0.00           H
ATOM    695 HD12 ILE    49       9.879 -10.235  40.910  1.00  0.00           H
ATOM    696 HD13 ILE    49       9.076 -10.390  39.339  1.00  0.00           H
ATOM    697  C   ILE    49       8.268  -5.939  37.714  1.00  0.00           C
ATOM    698  O   ILE    49       7.637  -4.901  37.912  1.00  0.00           O
ATOM    699  N   TYR    50       8.500  -6.438  36.495  1.00  0.00           N
ATOM    700  H   TYR    50       9.023  -7.298  36.421  1.00  0.00           H
ATOM    701  CA  TYR    50       8.046  -5.848  35.245  1.00  0.00           C
ATOM    702  HA  TYR    50       7.167  -5.233  35.445  1.00  0.00           H
ATOM    703  CB  TYR    50       9.145  -4.940  34.671  1.00  0.00           C
ATOM    704  HB2 TYR    50       9.573  -4.359  35.486  1.00  0.00           H
ATOM    705  HB3 TYR    50       8.680  -4.231  33.988  1.00  0.00           H
ATOM    706  CG  TYR    50      10.276  -5.638  33.932  1.00  0.00           C
ATOM    707  CD1 TYR    50      11.360  -6.184  34.647  1.00  0.00           C
ATOM    708  HD1 TYR    50      11.375  -6.138  35.725  1.00  0.00           H
ATOM    709  CE1 TYR    50      12.444  -6.758  33.959  1.00  0.00           C
ATOM    710  HE1 TYR    50      13.284  -7.152  34.509  1.00  0.00           H
ATOM    711  CZ  TYR    50      12.436  -6.816  32.546  1.00  0.00           C
ATOM    712  OH  TYR    50      13.484  -7.380  31.879  1.00  0.00           O
ATOM    713  HH  TYR    50      14.174  -7.699  32.467  1.00  0.00           H
ATOM    714  CE2 TYR    50      11.334  -6.293  31.830  1.00  0.00           C
ATOM    715  HE2 TYR    50      11.317  -6.336  30.751  1.00  0.00           H
ATOM    716  CD2 TYR    50      10.263  -5.704  32.525  1.00  0.00           C
ATOM    717  HD2 TYR    50       9.432  -5.293  31.971  1.00  0.00           H
ATOM    718  C   TYR    50       7.650  -6.962  34.275  1.00  0.00           C
ATOM    719  O   TYR    50       8.187  -8.067  34.349  1.00  0.00           O
ATOM    720  N   ASP    51       6.714  -6.657  33.366  1.00  0.00           N
ATOM    721  H   ASP    51       6.326  -5.724  33.365  1.00  0.00           H
ATOM    722  CA  ASP    51       6.169  -7.594  32.387  1.00  0.00           C
ATOM    723  HA  ASP    51       5.273  -7.118  31.986  1.00  0.00           H
ATOM    724  CB  ASP    51       7.155  -7.768  31.218  1.00  0.00           C
ATOM    725  HB2 ASP    51       7.419  -6.784  30.828  1.00  0.00           H
ATOM    726  HB3 ASP    51       8.067  -8.242  31.581  1.00  0.00           H
ATOM    727  CG  ASP    51       6.561  -8.592  30.073  1.00  0.00           C
ATOM    728  OD1 ASP    51       5.475  -8.206  29.586  1.00  0.00           O
ATOM    729  OD2 ASP    51       7.200  -9.603  29.710  1.00  0.00           O
ATOM    730  C   ASP    51       5.710  -8.911  33.047  1.00  0.00           C
ATOM    731  O   ASP    51       6.116 -10.002  32.644  1.00  0.00           O
ATOM    732  N   VAL    52       4.863  -8.769  34.079  1.00  0.00           N
ATOM    733  H   VAL    52       4.607  -7.825  34.327  1.00  0.00           H
ATOM    734  CA  VAL    52       4.234  -9.807  34.898  1.00  0.00           C
ATOM    735  HA  VAL    52       3.542  -9.266  35.544  1.00  0.00           H
ATOM    736  CB  VAL    52       3.364 -10.763  34.036  1.00  0.00           C
ATOM    737  HB  VAL    52       4.028 -11.426  33.480  1.00  0.00           H
ATOM    738  CG1 VAL    52       2.468 -11.636  34.927  1.00  0.00           C
ATOM    739 HG11 VAL    52       1.815 -10.999  35.525  1.00  0.00           H
ATOM    740 HG12 VAL    52       1.862 -12.294  34.304  1.00  0.00           H
ATOM    741 HG13 VAL    52       3.063 -12.259  35.593  1.00  0.00           H
ATOM    742  CG2 VAL    52       2.450 -10.058  33.014  1.00  0.00           C
ATOM    743 HG21 VAL    52       3.031  -9.449  32.322  1.00  0.00           H
ATOM    744 HG22 VAL    52       1.912 -10.805  32.428  1.00  0.00           H
ATOM    745 HG23 VAL    52       1.721  -9.430  33.522  1.00  0.00           H
ATOM    746  C   VAL    52       5.187 -10.566  35.847  1.00  0.00           C
ATOM    747  O   VAL    52       4.780 -10.833  36.978  1.00  0.00           O
ATOM    748  N   THR    53       6.414 -10.924  35.423  1.00  0.00           N
ATOM    749  H   THR    53       6.712 -10.641  34.501  1.00  0.00           H
ATOM    750  CA  THR    53       7.263 -11.900  36.121  1.00  0.00           C
ATOM    751  HA  THR    53       6.959 -11.948  37.167  1.00  0.00           H
ATOM    752  CB  THR    53       7.076 -13.309  35.513  1.00  0.00           C
ATOM    753  HB  THR    53       7.681 -14.001  36.101  1.00  0.00           H
ATOM    754  CG2 THR    53       5.632 -13.825  35.543  1.00  0.00           C
ATOM    755 HG21 THR    53       5.029 -13.299  34.803  1.00  0.00           H
ATOM    756 HG22 THR    53       5.622 -14.890  35.311  1.00  0.00           H
ATOM    757 HG23 THR    53       5.203 -13.677  36.533  1.00  0.00           H
ATOM    758  OG1 THR    53       7.547 -13.348  34.178  1.00  0.00           O
ATOM    759  HG1 THR    53       7.516 -14.257  33.870  1.00  0.00           H
ATOM    760  C   THR    53       8.759 -11.547  36.106  1.00  0.00           C
ATOM    761  O   THR    53       9.471 -11.976  37.015  1.00  0.00           O
ATOM    762  N   ASN    54       9.243 -10.796  35.102  1.00  0.00           N
ATOM    763  H   ASN    54       8.609 -10.467  34.387  1.00  0.00           H
ATOM    764  CA  ASN    54      10.659 -10.452  34.948  1.00  0.00           C
ATOM    765  HA  ASN    54      11.239 -11.370  35.058  1.00  0.00           H
ATOM    766  CB  ASN    54      10.932  -9.902  33.538  1.00  0.00           C
ATOM    767  HB2 ASN    54      10.433  -8.939  33.432  1.00  0.00           H
ATOM    768  HB3 ASN    54      12.003  -9.731  33.420  1.00  0.00           H
ATOM    769  CG  ASN    54      10.470 -10.837  32.415  1.00  0.00           C
ATOM    770  OD1 ASN    54      10.567 -12.058  32.527  1.00  0.00           O
ATOM    771  ND2 ASN    54       9.967 -10.262  31.321  1.00  0.00           N
ATOM    772 HD21 ASN    54       9.646 -10.834  30.553  1.00  0.00           H
ATOM    773 HD22 ASN    54       9.900  -9.256  31.265  1.00  0.00           H
ATOM    774  C   ASN    54      11.123  -9.477  36.040  1.00  0.00           C
ATOM    775  O   ASN    54      10.299  -8.873  36.725  1.00  0.00           O
ATOM    776  N   ARG    55      12.447  -9.347  36.215  1.00  0.00           N
ATOM    777  H   ARG    55      13.069  -9.844  35.593  1.00  0.00           H
ATOM    778  CA  ARG    55      13.053  -8.723  37.389  1.00  0.00           C
ATOM    779  HA  ARG    55      12.306  -8.112  37.890  1.00  0.00           H
ATOM    780  CB  ARG    55      13.457  -9.848  38.352  1.00  0.00           C
ATOM    781  HB2 ARG    55      12.602 -10.512  38.488  1.00  0.00           H
ATOM    782  HB3 ARG    55      14.267 -10.425  37.901  1.00  0.00           H
ATOM    783  CG  ARG    55      13.903  -9.342  39.732  1.00  0.00           C
ATOM    784  HG2 ARG    55      14.643  -8.552  39.619  1.00  0.00           H
ATOM    785  HG3 ARG    55      13.042  -8.942  40.268  1.00  0.00           H
ATOM    786  CD  ARG    55      14.539 -10.471  40.550  1.00  0.00           C
ATOM    787  HD2 ARG    55      15.455 -10.793  40.054  1.00  0.00           H
ATOM    788  HD3 ARG    55      14.811 -10.077  41.526  1.00  0.00           H
ATOM    789  NE  ARG    55      13.618 -11.606  40.732  1.00  0.00           N
ATOM    790  HE  ARG    55      12.765 -11.406  41.234  1.00  0.00           H
ATOM    791  CZ  ARG    55      13.791 -12.860  40.272  1.00  0.00           C
ATOM    792  NH1 ARG    55      14.894 -13.228  39.602  1.00  0.00           N
ATOM    793 HH11 ARG    55      15.627 -12.556  39.430  1.00  0.00           H
ATOM    794 HH12 ARG    55      14.992 -14.178  39.274  1.00  0.00           H
ATOM    795  NH2 ARG    55      12.835 -13.772  40.491  1.00  0.00           N
ATOM    796 HH21 ARG    55      11.999 -13.515  40.996  1.00  0.00           H
ATOM    797 HH22 ARG    55      12.951 -14.717  40.153  1.00  0.00           H
ATOM    798  C   ARG    55      14.272  -7.870  36.992  1.00  0.00           C
ATOM    799  O   ARG    55      15.132  -8.363  36.259  1.00  0.00           O
ATOM    800  N   PRO    56      14.397  -6.624  37.495  1.00  0.00           N
ATOM    801  CD  PRO    56      13.302  -5.838  38.221  1.00  0.00           C
ATOM    802  HD2 PRO    56      13.259  -6.180  39.255  1.00  0.00           H
ATOM    803  HD3 PRO    56      12.331  -5.961  37.743  1.00  0.00           H
ATOM    804  CG  PRO    56      13.733  -4.294  38.197  1.00  0.00           C
ATOM    805  HG2 PRO    56      13.528  -3.807  39.147  1.00  0.00           H
ATOM    806  HG3 PRO    56      13.193  -3.790  37.394  1.00  0.00           H
ATOM    807  CB  PRO    56      15.296  -4.286  37.857  1.00  0.00           C
ATOM    808  HB2 PRO    56      15.847  -4.145  38.788  1.00  0.00           H
ATOM    809  HB3 PRO    56      15.554  -3.489  37.163  1.00  0.00           H
ATOM    810  CA  PRO    56      15.628  -5.742  37.252  1.00  0.00           C
ATOM    811  HA  PRO    56      15.780  -5.652  36.177  1.00  0.00           H
ATOM    812  C   PRO    56      16.902  -6.295  37.896  1.00  0.00           C
ATOM    813  O   PRO    56      16.846  -7.073  38.849  1.00  0.00           O
ATOM    814  N   SER    57      18.050  -5.816  37.400  1.00  0.00           N
ATOM    815  H   SER    57      18.010  -5.201  36.600  1.00  0.00           H
ATOM    816  CA  SER    57      19.331  -5.907  38.088  1.00  0.00           C
ATOM    817  HA  SER    57      19.485  -6.936  38.418  1.00  0.00           H
ATOM    818  CB  SER    57      20.474  -5.522  37.141  1.00  0.00           C
ATOM    819  HB2 SER    57      20.310  -4.514  36.764  1.00  0.00           H
ATOM    820  HB3 SER    57      21.417  -5.545  37.688  1.00  0.00           H
ATOM    821  OG  SER    57      20.560  -6.413  36.049  1.00  0.00           O
ATOM    822  HG  SER    57      21.274  -6.124  35.476  1.00  0.00           H
ATOM    823  C   SER    57      19.310  -4.981  39.310  1.00  0.00           C
ATOM    824  O   SER    57      18.751  -3.883  39.255  1.00  0.00           O
ATOM    825  N   GLY    58      19.927  -5.435  40.409  1.00  0.00           N
ATOM    826  H   GLY    58      20.379  -6.338  40.378  1.00  0.00           H
ATOM    827  CA  GLY    58      19.905  -4.748  41.696  1.00  0.00           C
ATOM    828  HA2 GLY    58      20.764  -5.092  42.274  1.00  0.00           H
ATOM    829  HA3 GLY    58      20.010  -3.675  41.535  1.00  0.00           H
ATOM    830  C   GLY    58      18.634  -5.011  42.519  1.00  0.00           C
ATOM    831  O   GLY    58      18.480  -4.398  43.576  1.00  0.00           O
ATOM    832  N   VAL    59      17.747  -5.910  42.058  1.00  0.00           N
ATOM    833  H   VAL    59      17.932  -6.354  41.170  1.00  0.00           H
ATOM    834  CA  VAL    59      16.596  -6.410  42.807  1.00  0.00           C
ATOM    835  HA  VAL    59      16.518  -5.868  43.750  1.00  0.00           H
ATOM    836  CB  VAL    59      15.281  -6.170  42.028  1.00  0.00           C
ATOM    837  HB  VAL    59      15.375  -6.587  41.026  1.00  0.00           H
ATOM    838  CG1 VAL    59      14.086  -6.852  42.716  1.00  0.00           C
ATOM    839 HG11 VAL    59      14.043  -6.560  43.765  1.00  0.00           H
ATOM    840 HG12 VAL    59      13.158  -6.561  42.228  1.00  0.00           H
ATOM    841 HG13 VAL    59      14.179  -7.935  42.649  1.00  0.00           H
ATOM    842  CG2 VAL    59      14.990  -4.666  41.905  1.00  0.00           C
ATOM    843 HG21 VAL    59      15.794  -4.166  41.365  1.00  0.00           H
ATOM    844 HG22 VAL    59      14.062  -4.515  41.354  1.00  0.00           H
ATOM    845 HG23 VAL    59      14.891  -4.223  42.896  1.00  0.00           H
ATOM    846  C   VAL    59      16.839  -7.887  43.138  1.00  0.00           C
ATOM    847  O   VAL    59      17.248  -8.664  42.272  1.00  0.00           O
ATOM    848  N   SER    60      16.572  -8.257  44.400  1.00  0.00           N
ATOM    849  H   SER    60      16.223  -7.563  45.045  1.00  0.00           H
ATOM    850  CA  SER    60      16.802  -9.593  44.934  1.00  0.00           C
ATOM    851  HA  SER    60      17.836  -9.869  44.720  1.00  0.00           H
ATOM    852  CB  SER    60      16.629  -9.554  46.459  1.00  0.00           C
ATOM    853  HB2 SER    60      17.323  -8.828  46.883  1.00  0.00           H
ATOM    854  HB3 SER    60      15.611  -9.252  46.704  1.00  0.00           H
ATOM    855  OG  SER    60      16.880 -10.817  47.035  1.00  0.00           O
ATOM    856  HG  SER    60      16.754 -10.749  47.984  1.00  0.00           H
ATOM    857  C   SER    60      15.871 -10.623  44.283  1.00  0.00           C
ATOM    858  O   SER    60      14.706 -10.331  44.012  1.00  0.00           O
ATOM    859  N   ASN    61      16.391 -11.841  44.069  1.00  0.00           N
ATOM    860  H   ASN    61      17.353 -12.012  44.325  1.00  0.00           H
ATOM    861  CA  ASN    61      15.643 -12.969  43.515  1.00  0.00           C
ATOM    862  HA  ASN    61      15.138 -12.608  42.623  1.00  0.00           H
ATOM    863  CB  ASN    61      16.615 -14.076  43.067  1.00  0.00           C
ATOM    864  HB2 ASN    61      17.255 -13.665  42.284  1.00  0.00           H
ATOM    865  HB3 ASN    61      16.044 -14.888  42.616  1.00  0.00           H
ATOM    866  CG  ASN    61      17.516 -14.661  44.165  1.00  0.00           C
ATOM    867  OD1 ASN    61      17.355 -14.395  45.356  1.00  0.00           O
ATOM    868  ND2 ASN    61      18.485 -15.481  43.752  1.00  0.00           N
ATOM    869 HD21 ASN    61      19.111 -15.902  44.423  1.00  0.00           H
ATOM    870 HD22 ASN    61      18.589 -15.682  42.767  1.00  0.00           H
ATOM    871  C   ASN    61      14.553 -13.509  44.460  1.00  0.00           C
ATOM    872  O   ASN    61      13.756 -14.350  44.042  1.00  0.00           O
ATOM    873  N   ARG    62      14.501 -13.014  45.707  1.00  0.00           N
ATOM    874  H   ARG    62      15.194 -12.332  45.982  1.00  0.00           H
ATOM    875  CA  ARG    62      13.469 -13.321  46.690  1.00  0.00           C
ATOM    876  HA  ARG    62      13.382 -14.404  46.783  1.00  0.00           H
ATOM    877  CB  ARG    62      13.890 -12.737  48.047  1.00  0.00           C
ATOM    878  HB2 ARG    62      14.070 -11.667  47.933  1.00  0.00           H
ATOM    879  HB3 ARG    62      13.067 -12.871  48.745  1.00  0.00           H
ATOM    880  CG  ARG    62      15.150 -13.421  48.613  1.00  0.00           C
ATOM    881  HG2 ARG    62      14.981 -14.498  48.642  1.00  0.00           H
ATOM    882  HG3 ARG    62      15.996 -13.232  47.953  1.00  0.00           H
ATOM    883  CD  ARG    62      15.523 -12.962  50.030  1.00  0.00           C
ATOM    884  HD2 ARG    62      14.748 -13.275  50.727  1.00  0.00           H
ATOM    885  HD3 ARG    62      16.446 -13.463  50.320  1.00  0.00           H
ATOM    886  NE  ARG    62      15.740 -11.508  50.128  1.00  0.00           N
ATOM    887  HE  ARG    62      16.647 -11.171  49.838  1.00  0.00           H
ATOM    888  CZ  ARG    62      14.850 -10.607  50.583  1.00  0.00           C
ATOM    889  NH1 ARG    62      13.621 -10.967  50.980  1.00  0.00           N
ATOM    890 HH11 ARG    62      13.344 -11.938  50.946  1.00  0.00           H
ATOM    891 HH12 ARG    62      12.973 -10.269  51.317  1.00  0.00           H
ATOM    892  NH2 ARG    62      15.198  -9.315  50.638  1.00  0.00           N
ATOM    893 HH21 ARG    62      16.120  -9.026  50.344  1.00  0.00           H
ATOM    894 HH22 ARG    62      14.539  -8.629  50.979  1.00  0.00           H
ATOM    895  C   ARG    62      12.105 -12.753  46.269  1.00  0.00           C
ATOM    896  O   ARG    62      11.080 -13.369  46.559  1.00  0.00           O
ATOM    897  N   PHE    63      12.102 -11.615  45.555  1.00  0.00           N
ATOM    898  H   PHE    63      12.986 -11.161  45.372  1.00  0.00           H
ATOM    899  CA  PHE    63      10.939 -11.063  44.871  1.00  0.00           C
ATOM    900  HA  PHE    63      10.078 -11.121  45.535  1.00  0.00           H
ATOM    901  CB  PHE    63      11.180  -9.583  44.538  1.00  0.00           C
ATOM    902  HB2 PHE    63      12.054  -9.495  43.892  1.00  0.00           H
ATOM    903  HB3 PHE    63      10.322  -9.208  43.978  1.00  0.00           H
ATOM    904  CG  PHE    63      11.376  -8.717  45.768  1.00  0.00           C
ATOM    905  CD1 PHE    63      12.662  -8.515  46.307  1.00  0.00           C
ATOM    906  HD1 PHE    63      13.524  -8.947  45.826  1.00  0.00           H
ATOM    907  CE1 PHE    63      12.829  -7.767  47.486  1.00  0.00           C
ATOM    908  HE1 PHE    63      13.816  -7.623  47.900  1.00  0.00           H
ATOM    909  CZ  PHE    63      11.710  -7.213  48.129  1.00  0.00           C
ATOM    910  HZ  PHE    63      11.832  -6.641  49.036  1.00  0.00           H
ATOM    911  CE2 PHE    63      10.428  -7.404  47.587  1.00  0.00           C
ATOM    912  HE2 PHE    63       9.568  -6.989  48.082  1.00  0.00           H
ATOM    913  CD2 PHE    63      10.259  -8.150  46.409  1.00  0.00           C
ATOM    914  HD2 PHE    63       9.267  -8.303  46.009  1.00  0.00           H
ATOM    915  C   PHE    63      10.664 -11.876  43.603  1.00  0.00           C
ATOM    916  O   PHE    63      11.599 -12.218  42.881  1.00  0.00           O
ATOM    917  N   SER    64       9.385 -12.174  43.332  1.00  0.00           N
ATOM    918  H   SER    64       8.663 -11.865  43.967  1.00  0.00           H
ATOM    919  CA  SER    64       8.960 -12.934  42.158  1.00  0.00           C
ATOM    920  HA  SER    64       9.562 -12.617  41.305  1.00  0.00           H
ATOM    921  CB  SER    64       9.207 -14.437  42.373  1.00  0.00           C
ATOM    922  HB2 SER    64      10.269 -14.610  42.548  1.00  0.00           H
ATOM    923  HB3 SER    64       8.913 -14.976  41.472  1.00  0.00           H
ATOM    924  OG  SER    64       8.473 -14.948  43.469  1.00  0.00           O
ATOM    925  HG  SER    64       8.644 -15.891  43.536  1.00  0.00           H
ATOM    926  C   SER    64       7.488 -12.655  41.840  1.00  0.00           C
ATOM    927  O   SER    64       6.644 -12.633  42.737  1.00  0.00           O
ATOM    928  N   GLY    65       7.195 -12.466  40.546  1.00  0.00           N
ATOM    929  H   GLY    65       7.942 -12.513  39.867  1.00  0.00           H
ATOM    930  CA  GLY    65       5.860 -12.191  40.032  1.00  0.00           C
ATOM    931  HA2 GLY    65       5.244 -11.756  40.819  1.00  0.00           H
ATOM    932  HA3 GLY    65       5.939 -11.459  39.232  1.00  0.00           H
ATOM    933  C   GLY    65       5.171 -13.440  39.479  1.00  0.00           C
ATOM    934  O   GLY    65       5.825 -14.419  39.116  1.00  0.00           O
ATOM    935  N   SER    66       3.835 -13.372  39.407  1.00  0.00           N
ATOM    936  H   SER    66       3.381 -12.533  39.740  1.00  0.00           H
ATOM    937  CA  SER    66       2.960 -14.390  38.828  1.00  0.00           C
ATOM    938  HA  SER    66       3.420 -14.768  37.914  1.00  0.00           H
ATOM    939  CB  SER    66       2.794 -15.566  39.804  1.00  0.00           C
ATOM    940  HB2 SER    66       3.772 -15.975  40.057  1.00  0.00           H
ATOM    941  HB3 SER    66       2.209 -16.350  39.322  1.00  0.00           H
ATOM    942  OG  SER    66       2.134 -15.175  40.990  1.00  0.00           O
ATOM    943  HG  SER    66       2.023 -15.950  41.546  1.00  0.00           H
ATOM    944  C   SER    66       1.597 -13.779  38.464  1.00  0.00           C
ATOM    945  O   SER    66       1.275 -12.662  38.873  1.00  0.00           O
ATOM    946  N   LYS    67       0.798 -14.535  37.695  1.00  0.00           N
ATOM    947  H   LYS    67       1.127 -15.442  37.397  1.00  0.00           H
ATOM    948  CA  LYS    67      -0.540 -14.147  37.257  1.00  0.00           C
ATOM    949  HA  LYS    67      -1.027 -13.607  38.068  1.00  0.00           H
ATOM    950  CB  LYS    67      -0.420 -13.204  36.049  1.00  0.00           C
ATOM    951  HB2 LYS    67       0.111 -12.312  36.380  1.00  0.00           H
ATOM    952  HB3 LYS    67       0.173 -13.697  35.277  1.00  0.00           H
ATOM    953  CG  LYS    67      -1.751 -12.756  35.427  1.00  0.00           C
ATOM    954  HG2 LYS    67      -2.244 -13.616  34.973  1.00  0.00           H
ATOM    955  HG3 LYS    67      -2.398 -12.338  36.200  1.00  0.00           H
ATOM    956  CD  LYS    67      -1.482 -11.688  34.353  1.00  0.00           C
ATOM    957  HD2 LYS    67      -1.096 -10.791  34.839  1.00  0.00           H
ATOM    958  HD3 LYS    67      -0.727 -12.049  33.653  1.00  0.00           H
ATOM    959  CE  LYS    67      -2.741 -11.309  33.568  1.00  0.00           C
ATOM    960  HE2 LYS    67      -3.544 -11.070  34.265  1.00  0.00           H
ATOM    961  HE3 LYS    67      -2.524 -10.426  32.966  1.00  0.00           H
ATOM    962  NZ  LYS    67      -3.176 -12.391  32.668  1.00  0.00           N
ATOM    963  HZ1 LYS    67      -3.398 -13.212  33.212  1.00  0.00           H
ATOM    964  HZ2 LYS    67      -3.994 -12.095  32.154  1.00  0.00           H
ATOM    965  HZ3 LYS    67      -2.432 -12.608  32.020  1.00  0.00           H
ATOM    966  C   LYS    67      -1.375 -15.392  36.942  1.00  0.00           C
ATOM    967  O   LYS    67      -0.877 -16.366  36.377  1.00  0.00           O
ATOM    968  N   SER    68      -2.663 -15.317  37.301  1.00  0.00           N
ATOM    969  H   SER    68      -2.981 -14.469  37.747  1.00  0.00           H
ATOM    970  CA  SER    68      -3.672 -16.346  37.102  1.00  0.00           C
ATOM    971  HA  SER    68      -3.413 -16.959  36.237  1.00  0.00           H
ATOM    972  CB  SER    68      -3.767 -17.247  38.343  1.00  0.00           C
ATOM    973  HB2 SER    68      -3.983 -16.638  39.222  1.00  0.00           H
ATOM    974  HB3 SER    68      -4.577 -17.963  38.205  1.00  0.00           H
ATOM    975  OG  SER    68      -2.566 -17.957  38.564  1.00  0.00           O
ATOM    976  HG  SER    68      -2.666 -18.481  39.362  1.00  0.00           H
ATOM    977  C   SER    68      -4.998 -15.634  36.836  1.00  0.00           C
ATOM    978  O   SER    68      -5.630 -15.122  37.763  1.00  0.00           O
ATOM    979  N   GLY    69      -5.397 -15.586  35.557  1.00  0.00           N
ATOM    980  H   GLY    69      -4.831 -16.031  34.848  1.00  0.00           H
ATOM    981  CA  GLY    69      -6.582 -14.871  35.109  1.00  0.00           C
ATOM    982  HA2 GLY    69      -6.733 -15.054  34.045  1.00  0.00           H
ATOM    983  HA3 GLY    69      -7.452 -15.250  35.648  1.00  0.00           H
ATOM    984  C   GLY    69      -6.436 -13.367  35.344  1.00  0.00           C
ATOM    985  O   GLY    69      -5.407 -12.777  35.010  1.00  0.00           O
ATOM    986  N   ASN    70      -7.480 -12.766  35.929  1.00  0.00           N
ATOM    987  H   ASN    70      -8.279 -13.331  36.181  1.00  0.00           H
ATOM    988  CA  ASN    70      -7.560 -11.346  36.264  1.00  0.00           C
ATOM    989  HA  ASN    70      -6.998 -10.804  35.503  1.00  0.00           H
ATOM    990  CB  ASN    70      -9.025 -10.875  36.162  1.00  0.00           C
ATOM    991  HB2 ASN    70      -9.434 -11.173  35.195  1.00  0.00           H
ATOM    992  HB3 ASN    70      -9.032  -9.785  36.186  1.00  0.00           H
ATOM    993  CG  ASN    70      -9.950 -11.391  37.273  1.00  0.00           C
ATOM    994  OD1 ASN    70      -9.774 -12.486  37.805  1.00  0.00           O
ATOM    995  ND2 ASN    70     -10.947 -10.580  37.635  1.00  0.00           N
ATOM    996 HD21 ASN    70     -11.590 -10.862  38.362  1.00  0.00           H
ATOM    997 HD22 ASN    70     -11.061  -9.686  37.179  1.00  0.00           H
ATOM    998  C   ASN    70      -6.924 -11.001  37.626  1.00  0.00           C
ATOM    999  O   ASN    70      -7.296  -9.989  38.224  1.00  0.00           O
ATOM   1000  N   THR    71      -5.993 -11.833  38.129  1.00  0.00           N
ATOM   1001  H   THR    71      -5.725 -12.648  37.596  1.00  0.00           H
ATOM   1002  CA  THR    71      -5.383 -11.673  39.447  1.00  0.00           C
ATOM   1003  HA  THR    71      -5.522 -10.642  39.759  1.00  0.00           H
ATOM   1004  CB  THR    71      -6.103 -12.578  40.472  1.00  0.00           C
ATOM   1005  HB  THR    71      -6.112 -13.600  40.091  1.00  0.00           H
ATOM   1006  CG2 THR    71      -5.440 -12.596  41.859  1.00  0.00           C
ATOM   1007 HG21 THR    71      -5.400 -11.591  42.276  1.00  0.00           H
ATOM   1008 HG22 THR    71      -6.019 -13.232  42.531  1.00  0.00           H
ATOM   1009 HG23 THR    71      -4.430 -13.001  41.795  1.00  0.00           H
ATOM   1010  OG1 THR    71      -7.441 -12.150  40.634  1.00  0.00           O
ATOM   1011  HG1 THR    71      -7.891 -12.769  41.214  1.00  0.00           H
ATOM   1012  C   THR    71      -3.876 -11.944  39.373  1.00  0.00           C
ATOM   1013  O   THR    71      -3.460 -13.079  39.151  1.00  0.00           O
ATOM   1014  N   ALA    72      -3.073 -10.894  39.609  1.00  0.00           N
ATOM   1015  H   ALA    72      -3.500  -9.994  39.774  1.00  0.00           H
ATOM   1016  CA  ALA    72      -1.626 -10.969  39.800  1.00  0.00           C
ATOM   1017  HA  ALA    72      -1.235 -11.813  39.235  1.00  0.00           H
ATOM   1018  CB  ALA    72      -0.967  -9.697  39.256  1.00  0.00           C
ATOM   1019  HB1 ALA    72      -1.394  -8.816  39.738  1.00  0.00           H
ATOM   1020  HB2 ALA    72       0.106  -9.723  39.447  1.00  0.00           H
ATOM   1021  HB3 ALA    72      -1.120  -9.641  38.180  1.00  0.00           H
ATOM   1022  C   ALA    72      -1.268 -11.164  41.277  1.00  0.00           C
ATOM   1023  O   ALA    72      -2.077 -10.882  42.163  1.00  0.00           O
ATOM   1024  N   SER    73      -0.026 -11.607  41.527  1.00  0.00           N
ATOM   1025  H   SER    73       0.580 -11.818  40.747  1.00  0.00           H
ATOM   1026  CA  SER    73       0.557 -11.727  42.860  1.00  0.00           C
ATOM   1027  HA  SER    73       0.075 -10.995  43.504  1.00  0.00           H
ATOM   1028  CB  SER    73       0.305 -13.123  43.449  1.00  0.00           C
ATOM   1029  HB2 SER    73       0.698 -13.880  42.773  1.00  0.00           H
ATOM   1030  HB3 SER    73       0.822 -13.205  44.405  1.00  0.00           H
ATOM   1031  OG  SER    73      -1.070 -13.363  43.663  1.00  0.00           O
ATOM   1032  HG  SER    73      -1.172 -14.250  44.017  1.00  0.00           H
ATOM   1033  C   SER    73       2.061 -11.425  42.843  1.00  0.00           C
ATOM   1034  O   SER    73       2.751 -11.684  41.858  1.00  0.00           O
ATOM   1035  N   LEU    74       2.549 -10.914  43.983  1.00  0.00           N
ATOM   1036  H   LEU    74       1.895 -10.721  44.727  1.00  0.00           H
ATOM   1037  CA  LEU    74       3.959 -10.750  44.326  1.00  0.00           C
ATOM   1038  HA  LEU    74       4.578 -11.072  43.488  1.00  0.00           H
ATOM   1039  CB  LEU    74       4.245  -9.267  44.623  1.00  0.00           C
ATOM   1040  HB2 LEU    74       3.983  -8.688  43.741  1.00  0.00           H
ATOM   1041  HB3 LEU    74       3.586  -8.955  45.435  1.00  0.00           H
ATOM   1042  CG  LEU    74       5.702  -8.928  45.012  1.00  0.00           C
ATOM   1043  HG  LEU    74       6.047  -9.613  45.786  1.00  0.00           H
ATOM   1044  CD1 LEU    74       6.647  -9.033  43.805  1.00  0.00           C
ATOM   1045 HD11 LEU    74       6.327  -8.348  43.018  1.00  0.00           H
ATOM   1046 HD12 LEU    74       7.663  -8.779  44.105  1.00  0.00           H
ATOM   1047 HD13 LEU    74       6.646 -10.049  43.415  1.00  0.00           H
ATOM   1048  CD2 LEU    74       5.771  -7.510  45.598  1.00  0.00           C
ATOM   1049 HD21 LEU    74       5.165  -7.454  46.502  1.00  0.00           H
ATOM   1050 HD22 LEU    74       6.802  -7.264  45.857  1.00  0.00           H
ATOM   1051 HD23 LEU    74       5.399  -6.784  44.876  1.00  0.00           H
ATOM   1052  C   LEU    74       4.252 -11.631  45.542  1.00  0.00           C
ATOM   1053  O   LEU    74       3.428 -11.706  46.450  1.00  0.00           O
ATOM   1054  N   THR    75       5.432 -12.264  45.572  1.00  0.00           N
ATOM   1055  H   THR    75       6.067 -12.148  44.795  1.00  0.00           H
ATOM   1056  CA  THR    75       5.872 -13.130  46.661  1.00  0.00           C
ATOM   1057  HA  THR    75       5.184 -13.030  47.499  1.00  0.00           H
ATOM   1058  CB  THR    75       5.844 -14.602  46.202  1.00  0.00           C
ATOM   1059  HB  THR    75       6.420 -14.693  45.282  1.00  0.00           H
ATOM   1060  CG2 THR    75       6.432 -15.573  47.236  1.00  0.00           C
ATOM   1061 HG21 THR    75       5.909 -15.472  48.187  1.00  0.00           H
ATOM   1062 HG22 THR    75       6.326 -16.597  46.878  1.00  0.00           H
ATOM   1063 HG23 THR    75       7.493 -15.370  47.384  1.00  0.00           H
ATOM   1064  OG1 THR    75       4.510 -14.988  45.936  1.00  0.00           O
ATOM   1065  HG1 THR    75       4.517 -15.878  45.575  1.00  0.00           H
ATOM   1066  C   THR    75       7.254 -12.675  47.133  1.00  0.00           C
ATOM   1067  O   THR    75       8.140 -12.452  46.309  1.00  0.00           O
ATOM   1068  N   ILE    76       7.422 -12.564  48.460  1.00  0.00           N
ATOM   1069  H   ILE    76       6.641 -12.774  49.065  1.00  0.00           H
ATOM   1070  CA  ILE    76       8.655 -12.132  49.111  1.00  0.00           C
ATOM   1071  HA  ILE    76       9.436 -12.021  48.357  1.00  0.00           H
ATOM   1072  CB  ILE    76       8.488 -10.758  49.816  1.00  0.00           C
ATOM   1073  HB  ILE    76       7.842 -10.891  50.684  1.00  0.00           H
ATOM   1074  CG2 ILE    76       9.873 -10.291  50.314  1.00  0.00           C
ATOM   1075 HG21 ILE    76      10.525 -10.082  49.465  1.00  0.00           H
ATOM   1076 HG22 ILE    76       9.779  -9.393  50.923  1.00  0.00           H
ATOM   1077 HG23 ILE    76      10.339 -11.058  50.932  1.00  0.00           H
ATOM   1078  CG1 ILE    76       7.827  -9.689  48.913  1.00  0.00           C
ATOM   1079 HG12 ILE    76       8.463  -9.502  48.050  1.00  0.00           H
ATOM   1080 HG13 ILE    76       6.870 -10.062  48.547  1.00  0.00           H
ATOM   1081  CD1 ILE    76       7.530  -8.364  49.628  1.00  0.00           C
ATOM   1082 HD11 ILE    76       8.452  -7.880  49.946  1.00  0.00           H
ATOM   1083 HD12 ILE    76       7.003  -7.697  48.946  1.00  0.00           H
ATOM   1084 HD13 ILE    76       6.901  -8.547  50.499  1.00  0.00           H
ATOM   1085  C   ILE    76       9.074 -13.249  50.073  1.00  0.00           C
ATOM   1086  O   ILE    76       8.669 -13.264  51.237  1.00  0.00           O
ATOM   1087  N   SER    77       9.880 -14.191  49.565  1.00  0.00           N
ATOM   1088  H   SER    77      10.167 -14.117  48.599  1.00  0.00           H
ATOM   1089  CA  SER    77      10.433 -15.299  50.336  1.00  0.00           C
ATOM   1090  HA  SER    77       9.645 -15.714  50.961  1.00  0.00           H
ATOM   1091  CB  SER    77      10.903 -16.406  49.383  1.00  0.00           C
ATOM   1092  HB2 SER    77      10.071 -16.711  48.747  1.00  0.00           H
ATOM   1093  HB3 SER    77      11.228 -17.266  49.968  1.00  0.00           H
ATOM   1094  OG  SER    77      11.977 -15.978  48.568  1.00  0.00           O
ATOM   1095  HG  SER    77      12.237 -16.706  47.999  1.00  0.00           H
ATOM   1096  C   SER    77      11.573 -14.818  51.241  1.00  0.00           C
ATOM   1097  O   SER    77      12.273 -13.866  50.897  1.00  0.00           O
ATOM   1098  N   GLY    78      11.772 -15.501  52.379  1.00  0.00           N
ATOM   1099  H   GLY    78      11.147 -16.261  52.605  1.00  0.00           H
ATOM   1100  CA  GLY    78      12.916 -15.303  53.263  1.00  0.00           C
ATOM   1101  HA2 GLY    78      12.795 -15.945  54.133  1.00  0.00           H
ATOM   1102  HA3 GLY    78      13.825 -15.600  52.739  1.00  0.00           H
ATOM   1103  C   GLY    78      13.049 -13.852  53.728  1.00  0.00           C
ATOM   1104  O   GLY    78      14.028 -13.195  53.373  1.00  0.00           O
ATOM   1105  N   LEU    79      12.047 -13.353  54.469  1.00  0.00           N
ATOM   1106  H   LEU    79      11.284 -13.964  54.724  1.00  0.00           H
ATOM   1107  CA  LEU    79      11.903 -11.943  54.816  1.00  0.00           C
ATOM   1108  HA  LEU    79      11.836 -11.388  53.881  1.00  0.00           H
ATOM   1109  CB  LEU    79      10.611 -11.714  55.624  1.00  0.00           C
ATOM   1110  HB2 LEU    79      10.480 -12.557  56.304  1.00  0.00           H
ATOM   1111  HB3 LEU    79      10.720 -10.819  56.239  1.00  0.00           H
ATOM   1112  CG  LEU    79       9.341 -11.546  54.766  1.00  0.00           C
ATOM   1113  HG  LEU    79       9.284 -12.353  54.036  1.00  0.00           H
ATOM   1114  CD1 LEU    79       8.111 -11.625  55.682  1.00  0.00           C
ATOM   1115 HD11 LEU    79       8.168 -10.854  56.451  1.00  0.00           H
ATOM   1116 HD12 LEU    79       7.205 -11.471  55.101  1.00  0.00           H
ATOM   1117 HD13 LEU    79       8.061 -12.605  56.156  1.00  0.00           H
ATOM   1118  CD2 LEU    79       9.324 -10.208  54.008  1.00  0.00           C
ATOM   1119 HD21 LEU    79      10.164 -10.151  53.319  1.00  0.00           H
ATOM   1120 HD22 LEU    79       8.405 -10.122  53.429  1.00  0.00           H
ATOM   1121 HD23 LEU    79       9.382  -9.375  54.709  1.00  0.00           H
ATOM   1122  C   LEU    79      13.105 -11.385  55.586  1.00  0.00           C
ATOM   1123  O   LEU    79      13.800 -12.086  56.321  1.00  0.00           O
ATOM   1124  N   GLN    80      13.299 -10.078  55.395  1.00  0.00           N
ATOM   1125  H   GLN    80      12.665  -9.602  54.769  1.00  0.00           H
ATOM   1126  CA  GLN    80      14.323  -9.237  55.999  1.00  0.00           C
ATOM   1127  HA  GLN    80      14.684  -9.691  56.923  1.00  0.00           H
ATOM   1128  CB  GLN    80      15.502  -9.043  55.025  1.00  0.00           C
ATOM   1129  HB2 GLN    80      15.118  -8.609  54.100  1.00  0.00           H
ATOM   1130  HB3 GLN    80      16.210  -8.338  55.463  1.00  0.00           H
ATOM   1131  CG  GLN    80      16.251 -10.346  54.690  1.00  0.00           C
ATOM   1132  HG2 GLN    80      16.760 -10.708  55.584  1.00  0.00           H
ATOM   1133  HG3 GLN    80      15.536 -11.106  54.381  1.00  0.00           H
ATOM   1134  CD  GLN    80      17.270 -10.194  53.557  1.00  0.00           C
ATOM   1135  OE1 GLN    80      17.654  -9.088  53.179  1.00  0.00           O
ATOM   1136  NE2 GLN    80      17.710 -11.328  53.006  1.00  0.00           N
ATOM   1137 HE21 GLN    80      18.380 -11.297  52.251  1.00  0.00           H
ATOM   1138 HE22 GLN    80      17.368 -12.217  53.342  1.00  0.00           H
ATOM   1139  C   GLN    80      13.673  -7.888  56.316  1.00  0.00           C
ATOM   1140  O   GLN    80      12.731  -7.490  55.632  1.00  0.00           O
ATOM   1141  N   ALA    81      14.192  -7.166  57.321  1.00  0.00           N
ATOM   1142  H   ALA    81      14.975  -7.537  57.840  1.00  0.00           H
ATOM   1143  CA  ALA    81      13.679  -5.853  57.725  1.00  0.00           C
ATOM   1144  HA  ALA    81      12.621  -5.966  57.966  1.00  0.00           H
ATOM   1145  CB  ALA    81      14.411  -5.411  58.995  1.00  0.00           C
ATOM   1146  HB1 ALA    81      15.474  -5.282  58.787  1.00  0.00           H
ATOM   1147  HB2 ALA    81      13.997  -4.466  59.348  1.00  0.00           H
ATOM   1148  HB3 ALA    81      14.284  -6.163  59.775  1.00  0.00           H
ATOM   1149  C   ALA    81      13.805  -4.783  56.622  1.00  0.00           C
ATOM   1150  O   ALA    81      13.172  -3.731  56.721  1.00  0.00           O
ATOM   1151  N   GLU    82      14.584  -5.067  55.565  1.00  0.00           N
ATOM   1152  H   GLU    82      15.073  -5.951  55.568  1.00  0.00           H
ATOM   1153  CA  GLU    82      14.736  -4.265  54.354  1.00  0.00           C
ATOM   1154  HA  GLU    82      14.901  -3.228  54.649  1.00  0.00           H
ATOM   1155  CB  GLU    82      15.973  -4.764  53.584  1.00  0.00           C
ATOM   1156  HB2 GLU    82      15.776  -5.773  53.217  1.00  0.00           H
ATOM   1157  HB3 GLU    82      16.130  -4.109  52.726  1.00  0.00           H
ATOM   1158  CG  GLU    82      17.265  -4.786  54.425  1.00  0.00           C
ATOM   1159  HG2 GLU    82      17.446  -3.785  54.819  1.00  0.00           H
ATOM   1160  HG3 GLU    82      17.137  -5.466  55.269  1.00  0.00           H
ATOM   1161  CD  GLU    82      18.509  -5.238  53.651  1.00  0.00           C
ATOM   1162  OE1 GLU    82      19.553  -5.390  54.322  1.00  0.00           O
ATOM   1163  OE2 GLU    82      18.416  -5.429  52.417  1.00  0.00           O
ATOM   1164  C   GLU    82      13.497  -4.319  53.435  1.00  0.00           C
ATOM   1165  O   GLU    82      13.482  -3.645  52.405  1.00  0.00           O
ATOM   1166  N   ASP    83      12.481  -5.126  53.787  1.00  0.00           N
ATOM   1167  H   ASP    83      12.566  -5.646  54.648  1.00  0.00           H
ATOM   1168  CA  ASP    83      11.259  -5.358  53.017  1.00  0.00           C
ATOM   1169  HA  ASP    83      11.370  -4.890  52.038  1.00  0.00           H
ATOM   1170  CB  ASP    83      11.060  -6.869  52.791  1.00  0.00           C
ATOM   1171  HB2 ASP    83      10.750  -7.322  53.734  1.00  0.00           H
ATOM   1172  HB3 ASP    83      10.252  -7.015  52.073  1.00  0.00           H
ATOM   1173  CG  ASP    83      12.299  -7.608  52.275  1.00  0.00           C
ATOM   1174  OD1 ASP    83      13.062  -7.010  51.484  1.00  0.00           O
ATOM   1175  OD2 ASP    83      12.452  -8.781  52.675  1.00  0.00           O
ATOM   1176  C   ASP    83      10.018  -4.747  53.684  1.00  0.00           C
ATOM   1177  O   ASP    83       8.933  -4.847  53.116  1.00  0.00           O
ATOM   1178  N   GLU    84      10.158  -4.125  54.868  1.00  0.00           N
ATOM   1179  H   GLU    84      11.071  -4.089  55.298  1.00  0.00           H
ATOM   1180  CA  GLU    84       9.082  -3.401  55.535  1.00  0.00           C
ATOM   1181  HA  GLU    84       8.170  -3.997  55.471  1.00  0.00           H
ATOM   1182  CB  GLU    84       9.427  -3.238  57.025  1.00  0.00           C
ATOM   1183  HB2 GLU    84       9.517  -4.235  57.456  1.00  0.00           H
ATOM   1184  HB3 GLU    84      10.387  -2.729  57.131  1.00  0.00           H
ATOM   1185  CG  GLU    84       8.353  -2.445  57.790  1.00  0.00           C
ATOM   1186  HG2 GLU    84       8.386  -1.400  57.476  1.00  0.00           H
ATOM   1187  HG3 GLU    84       7.372  -2.839  57.536  1.00  0.00           H
ATOM   1188  CD  GLU    84       8.508  -2.522  59.312  1.00  0.00           C
ATOM   1189  OE1 GLU    84       8.760  -3.636  59.823  1.00  0.00           O
ATOM   1190  OE2 GLU    84       8.346  -1.457  59.948  1.00  0.00           O
ATOM   1191  C   GLU    84       8.862  -2.072  54.800  1.00  0.00           C
ATOM   1192  O   GLU    84       9.617  -1.116  54.984  1.00  0.00           O
ATOM   1193  N   ALA    85       7.840  -2.054  53.932  1.00  0.00           N
ATOM   1194  H   ALA    85       7.269  -2.883  53.849  1.00  0.00           H
ATOM   1195  CA  ALA    85       7.538  -0.968  53.003  1.00  0.00           C
ATOM   1196  HA  ALA    85       7.626  -0.011  53.519  1.00  0.00           H
ATOM   1197  CB  ALA    85       8.537  -1.007  51.836  1.00  0.00           C
ATOM   1198  HB1 ALA    85       8.464  -1.961  51.313  1.00  0.00           H
ATOM   1199  HB2 ALA    85       8.328  -0.200  51.135  1.00  0.00           H
ATOM   1200  HB3 ALA    85       9.551  -0.886  52.211  1.00  0.00           H
ATOM   1201  C   ALA    85       6.114  -1.116  52.456  1.00  0.00           C
ATOM   1202  O   ALA    85       5.508  -2.183  52.560  1.00  0.00           O
ATOM   1203  N   ASP    86       5.605  -0.054  51.816  1.00  0.00           N
ATOM   1204  H   ASP    86       6.143   0.800  51.781  1.00  0.00           H
ATOM   1205  CA  ASP    86       4.433  -0.133  50.948  1.00  0.00           C
ATOM   1206  HA  ASP    86       3.654  -0.693  51.466  1.00  0.00           H
ATOM   1207  CB  ASP    86       3.886   1.271  50.641  1.00  0.00           C
ATOM   1208  HB2 ASP    86       4.635   1.819  50.067  1.00  0.00           H
ATOM   1209  HB3 ASP    86       2.996   1.167  50.019  1.00  0.00           H
ATOM   1210  CG  ASP    86       3.508   2.097  51.875  1.00  0.00           C
ATOM   1211  OD1 ASP    86       3.211   1.490  52.929  1.00  0.00           O
ATOM   1212  OD2 ASP    86       3.497   3.339  51.732  1.00  0.00           O
ATOM   1213  C   ASP    86       4.786  -0.866  49.648  1.00  0.00           C
ATOM   1214  O   ASP    86       5.931  -0.824  49.197  1.00  0.00           O
ATOM   1215  N   TYR    87       3.781  -1.510  49.041  1.00  0.00           N
ATOM   1216  H   TYR    87       2.869  -1.502  49.475  1.00  0.00           H
ATOM   1217  CA  TYR    87       3.886  -2.193  47.757  1.00  0.00           C
ATOM   1218  HA  TYR    87       4.722  -1.768  47.208  1.00  0.00           H
ATOM   1219  CB  TYR    87       4.115  -3.706  47.924  1.00  0.00           C
ATOM   1220  HB2 TYR    87       3.344  -4.112  48.580  1.00  0.00           H
ATOM   1221  HB3 TYR    87       3.993  -4.181  46.949  1.00  0.00           H
ATOM   1222  CG  TYR    87       5.477  -4.087  48.469  1.00  0.00           C
ATOM   1223  CD1 TYR    87       5.719  -4.023  49.851  1.00  0.00           C
ATOM   1224  HD1 TYR    87       4.929  -3.723  50.523  1.00  0.00           H
ATOM   1225  CE1 TYR    87       6.989  -4.330  50.361  1.00  0.00           C
ATOM   1226  HE1 TYR    87       7.168  -4.257  51.419  1.00  0.00           H
ATOM   1227  CZ  TYR    87       8.027  -4.726  49.489  1.00  0.00           C
ATOM   1228  OH  TYR    87       9.254  -5.040  49.993  1.00  0.00           O
ATOM   1229  HH  TYR    87       9.295  -4.973  50.950  1.00  0.00           H
ATOM   1230  CE2 TYR    87       7.780  -4.801  48.098  1.00  0.00           C
ATOM   1231  HE2 TYR    87       8.566  -5.090  47.417  1.00  0.00           H
ATOM   1232  CD2 TYR    87       6.505  -4.493  47.597  1.00  0.00           C
ATOM   1233  HD2 TYR    87       6.323  -4.568  46.535  1.00  0.00           H
ATOM   1234  C   TYR    87       2.613  -1.947  46.963  1.00  0.00           C
ATOM   1235  O   TYR    87       1.516  -2.193  47.464  1.00  0.00           O
ATOM   1236  N   TYR    88       2.780  -1.491  45.716  1.00  0.00           N
ATOM   1237  H   TYR    88       3.718  -1.334  45.374  1.00  0.00           H
ATOM   1238  CA  TYR    88       1.686  -1.153  44.821  1.00  0.00           C
ATOM   1239  HA  TYR    88       0.736  -1.306  45.334  1.00  0.00           H
ATOM   1240  CB  TYR    88       1.754   0.330  44.427  1.00  0.00           C
ATOM   1241  HB2 TYR    88       2.687   0.521  43.896  1.00  0.00           H
ATOM   1242  HB3 TYR    88       0.936   0.546  43.739  1.00  0.00           H
ATOM   1243  CG  TYR    88       1.654   1.273  45.611  1.00  0.00           C
ATOM   1244  CD1 TYR    88       0.388   1.619  46.120  1.00  0.00           C
ATOM   1245  HD1 TYR    88      -0.507   1.237  45.652  1.00  0.00           H
ATOM   1246  CE1 TYR    88       0.282   2.440  47.256  1.00  0.00           C
ATOM   1247  HE1 TYR    88      -0.693   2.682  47.651  1.00  0.00           H
ATOM   1248  CZ  TYR    88       1.451   2.924  47.888  1.00  0.00           C
ATOM   1249  OH  TYR    88       1.357   3.698  49.008  1.00  0.00           O
ATOM   1250  HH  TYR    88       0.449   3.863  49.275  1.00  0.00           H
ATOM   1251  CE2 TYR    88       2.722   2.589  47.366  1.00  0.00           C
ATOM   1252  HE2 TYR    88       3.618   2.953  47.846  1.00  0.00           H
ATOM   1253  CD2 TYR    88       2.819   1.765  46.232  1.00  0.00           C
ATOM   1254  HD2 TYR    88       3.794   1.497  45.849  1.00  0.00           H
ATOM   1255  C   TYR    88       1.726  -2.064  43.601  1.00  0.00           C
ATOM   1256  O   TYR    88       2.726  -2.118  42.888  1.00  0.00           O
ATOM   1257  N   CYX    89       0.596  -2.729  43.348  1.00  0.00           N
ATOM   1258  H   CYX    89      -0.165  -2.650  44.007  1.00  0.00           H
ATOM   1259  CA  CYX    89       0.283  -3.357  42.077  1.00  0.00           C
ATOM   1260  HA  CYX    89       1.109  -4.007  41.783  1.00  0.00           H
ATOM   1261  CB  CYX    89      -0.979  -4.202  42.252  1.00  0.00           C
ATOM   1262  HB2 CYX    89      -0.839  -4.865  43.106  1.00  0.00           H
ATOM   1263  HB3 CYX    89      -1.810  -3.534  42.483  1.00  0.00           H
ATOM   1264  SG  CYX    89      -1.451  -5.218  40.830  1.00  0.00           S
ATOM   1265  C   CYX    89       0.074  -2.271  41.016  1.00  0.00           C
ATOM   1266  O   CYX    89      -0.234  -1.123  41.341  1.00  0.00           O
ATOM   1267  N   SER    90       0.233  -2.642  39.743  1.00  0.00           N
ATOM   1268  H   SER    90       0.489  -3.597  39.536  1.00  0.00           H
ATOM   1269  CA  SER    90       0.000  -1.757  38.616  1.00  0.00           C
ATOM   1270  HA  SER    90      -0.880  -1.157  38.837  1.00  0.00           H
ATOM   1271  CB  SER    90       1.205  -0.823  38.449  1.00  0.00           C
ATOM   1272  HB2 SER    90       1.365  -0.264  39.371  1.00  0.00           H
ATOM   1273  HB3 SER    90       2.088  -1.426  38.248  1.00  0.00           H
ATOM   1274  OG  SER    90       1.026   0.097  37.392  1.00  0.00           O
ATOM   1275  HG  SER    90       1.814   0.641  37.324  1.00  0.00           H
ATOM   1276  C   SER    90      -0.269  -2.571  37.351  1.00  0.00           C
ATOM   1277  O   SER    90       0.179  -3.712  37.226  1.00  0.00           O
ATOM   1278  N   SER    91      -0.983  -1.953  36.403  1.00  0.00           N
ATOM   1279  H   SER    91      -1.320  -1.018  36.581  1.00  0.00           H
ATOM   1280  CA  SER    91      -1.237  -2.501  35.081  1.00  0.00           C
ATOM   1281  HA  SER    91      -0.428  -3.188  34.832  1.00  0.00           H
ATOM   1282  CB  SER    91      -2.548  -3.300  35.067  1.00  0.00           C
ATOM   1283  HB2 SER    91      -2.501  -4.078  35.827  1.00  0.00           H
ATOM   1284  HB3 SER    91      -2.666  -3.774  34.093  1.00  0.00           H
ATOM   1285  OG  SER    91      -3.670  -2.473  35.309  1.00  0.00           O
ATOM   1286  HG  SER    91      -4.461  -3.016  35.278  1.00  0.00           H
ATOM   1287  C   SER    91      -1.244  -1.383  34.039  1.00  0.00           C
ATOM   1288  O   SER    91      -1.566  -0.231  34.335  1.00  0.00           O
ATOM   1289  N   TYR    92      -0.909  -1.772  32.804  1.00  0.00           N
ATOM   1290  H   TYR    92      -0.652  -2.738  32.660  1.00  0.00           H
ATOM   1291  CA  TYR    92      -0.940  -0.934  31.621  1.00  0.00           C
ATOM   1292  HA  TYR    92      -1.412   0.016  31.868  1.00  0.00           H
ATOM   1293  CB  TYR    92       0.486  -0.636  31.141  1.00  0.00           C
ATOM   1294  HB2 TYR    92       1.019  -0.098  31.926  1.00  0.00           H
ATOM   1295  HB3 TYR    92       1.001  -1.583  30.979  1.00  0.00           H
ATOM   1296  CG  TYR    92       0.552   0.184  29.864  1.00  0.00           C
ATOM   1297  CD1 TYR    92       0.133   1.529  29.873  1.00  0.00           C
ATOM   1298  HD1 TYR    92      -0.245   1.972  30.782  1.00  0.00           H
ATOM   1299  CE1 TYR    92       0.213   2.305  28.704  1.00  0.00           C
ATOM   1300  HE1 TYR    92      -0.096   3.340  28.722  1.00  0.00           H
ATOM   1301  CZ  TYR    92       0.710   1.734  27.511  1.00  0.00           C
ATOM   1302  OH  TYR    92       0.815   2.492  26.382  1.00  0.00           O
ATOM   1303  HH  TYR    92       0.530   3.400  26.512  1.00  0.00           H
ATOM   1304  CE2 TYR    92       1.103   0.375  27.495  1.00  0.00           C
ATOM   1305  HE2 TYR    92       1.483  -0.068  26.587  1.00  0.00           H
ATOM   1306  CD2 TYR    92       1.020  -0.395  28.668  1.00  0.00           C
ATOM   1307  HD2 TYR    92       1.331  -1.430  28.647  1.00  0.00           H
ATOM   1308  C   TYR    92      -1.766  -1.625  30.539  1.00  0.00           C
ATOM   1309  O   TYR    92      -1.661  -2.836  30.342  1.00  0.00           O
ATOM   1310  N   THR    93      -2.559  -0.816  29.829  1.00  0.00           N
ATOM   1311  H   THR    93      -2.581   0.162  30.079  1.00  0.00           H
ATOM   1312  CA  THR    93      -3.314  -1.186  28.643  1.00  0.00           C
ATOM   1313  HA  THR    93      -2.773  -1.960  28.098  1.00  0.00           H
ATOM   1314  CB  THR    93      -4.707  -1.728  29.026  1.00  0.00           C
ATOM   1315  HB  THR    93      -5.207  -0.997  29.658  1.00  0.00           H
ATOM   1316  CG2 THR    93      -5.583  -2.004  27.798  1.00  0.00           C
ATOM   1317 HG21 THR    93      -5.067  -2.682  27.118  1.00  0.00           H
ATOM   1318 HG22 THR    93      -6.525  -2.456  28.112  1.00  0.00           H
ATOM   1319 HG23 THR    93      -5.804  -1.073  27.278  1.00  0.00           H
ATOM   1320  OG1 THR    93      -4.591  -2.929  29.759  1.00  0.00           O
ATOM   1321  HG1 THR    93      -5.461  -3.176  30.082  1.00  0.00           H
ATOM   1322  C   THR    93      -3.384   0.079  27.789  1.00  0.00           C
ATOM   1323  O   THR    93      -3.964   1.081  28.210  1.00  0.00           O
ATOM   1324  N   SER    94      -2.765   0.031  26.602  1.00  0.00           N
ATOM   1325  H   SER    94      -2.325  -0.832  26.318  1.00  0.00           H
ATOM   1326  CA  SER    94      -2.547   1.196  25.747  1.00  0.00           C
ATOM   1327  HA  SER    94      -2.097   1.977  26.361  1.00  0.00           H
ATOM   1328  CB  SER    94      -1.540   0.816  24.653  1.00  0.00           C
ATOM   1329  HB2 SER    94      -0.646   0.396  25.114  1.00  0.00           H
ATOM   1330  HB3 SER    94      -1.257   1.713  24.101  1.00  0.00           H
ATOM   1331  OG  SER    94      -2.078  -0.126  23.748  1.00  0.00           O
ATOM   1332  HG  SER    94      -1.416  -0.318  23.080  1.00  0.00           H
ATOM   1333  C   SER    94      -3.837   1.762  25.129  1.00  0.00           C
ATOM   1334  O   SER    94      -3.819   2.899  24.656  1.00  0.00           O
ATOM   1335  N   SER    95      -4.934   0.988  25.128  1.00  0.00           N
ATOM   1336  H   SER    95      -4.879   0.072  25.550  1.00  0.00           H
ATOM   1337  CA  SER    95      -6.207   1.345  24.506  1.00  0.00           C
ATOM   1338  HA  SER    95      -6.036   2.148  23.789  1.00  0.00           H
ATOM   1339  CB  SER    95      -6.717   0.129  23.722  1.00  0.00           C
ATOM   1340  HB2 SER    95      -5.941  -0.208  23.033  1.00  0.00           H
ATOM   1341  HB3 SER    95      -7.595   0.417  23.143  1.00  0.00           H
ATOM   1342  OG  SER    95      -7.065  -0.932  24.587  1.00  0.00           O
ATOM   1343  HG  SER    95      -7.310  -1.691  24.051  1.00  0.00           H
ATOM   1344  C   SER    95      -7.260   1.830  25.517  1.00  0.00           C
ATOM   1345  O   SER    95      -8.218   2.485  25.106  1.00  0.00           O
ATOM   1346  N   SER    96      -7.100   1.514  26.814  1.00  0.00           N
ATOM   1347  H   SER    96      -6.287   0.983  27.091  1.00  0.00           H
ATOM   1348  CA  SER    96      -8.049   1.870  27.866  1.00  0.00           C
ATOM   1349  HA  SER    96      -9.058   1.795  27.457  1.00  0.00           H
ATOM   1350  CB  SER    96      -7.951   0.859  29.017  1.00  0.00           C
ATOM   1351  HB2 SER    96      -8.000  -0.155  28.617  1.00  0.00           H
ATOM   1352  HB3 SER    96      -8.796   1.005  29.691  1.00  0.00           H
ATOM   1353  OG  SER    96      -6.757   1.017  29.752  1.00  0.00           O
ATOM   1354  HG  SER    96      -6.740   0.358  30.450  1.00  0.00           H
ATOM   1355  C   SER    96      -7.842   3.307  28.365  1.00  0.00           C
ATOM   1356  O   SER    96      -6.813   3.930  28.093  1.00  0.00           O
ATOM   1357  N   THR    97      -8.827   3.802  29.131  1.00  0.00           N
ATOM   1358  H   THR    97      -9.638   3.226  29.304  1.00  0.00           H
ATOM   1359  CA  THR    97      -8.790   5.097  29.802  1.00  0.00           C
ATOM   1360  HA  THR    97      -7.763   5.447  29.811  1.00  0.00           H
ATOM   1361  CB  THR    97      -9.608   6.140  29.016  1.00  0.00           C
ATOM   1362  HB  THR    97     -10.631   5.781  28.904  1.00  0.00           H
ATOM   1363  CG2 THR    97      -9.641   7.500  29.729  1.00  0.00           C
ATOM   1364 HG21 THR    97      -8.625   7.850  29.919  1.00  0.00           H
ATOM   1365 HG22 THR    97     -10.163   8.229  29.107  1.00  0.00           H
ATOM   1366 HG23 THR    97     -10.174   7.415  30.676  1.00  0.00           H
ATOM   1367  OG1 THR    97      -9.052   6.328  27.729  1.00  0.00           O
ATOM   1368  HG1 THR    97      -9.621   6.923  27.236  1.00  0.00           H
ATOM   1369  C   THR    97      -9.303   4.918  31.242  1.00  0.00           C
ATOM   1370  O   THR    97     -10.445   4.491  31.419  1.00  0.00           O
ATOM   1371  N   PRO    98      -8.508   5.262  32.275  1.00  0.00           N
ATOM   1372  CD  PRO    98      -8.977   5.220  33.730  1.00  0.00           C
ATOM   1373  HD2 PRO    98      -9.290   4.211  34.000  1.00  0.00           H
ATOM   1374  HD3 PRO    98      -9.807   5.914  33.862  1.00  0.00           H
ATOM   1375  CG  PRO    98      -7.742   5.676  34.648  1.00  0.00           C
ATOM   1376  HG2 PRO    98      -7.348   4.806  35.170  1.00  0.00           H
ATOM   1377  HG3 PRO    98      -8.042   6.441  35.365  1.00  0.00           H
ATOM   1378  CB  PRO    98      -6.627   6.231  33.644  1.00  0.00           C
ATOM   1379  HB2 PRO    98      -5.630   5.897  33.921  1.00  0.00           H
ATOM   1380  HB3 PRO    98      -6.671   7.319  33.657  1.00  0.00           H
ATOM   1381  CA  PRO    98      -7.047   5.720  32.180  1.00  0.00           C
ATOM   1382  HA  PRO    98      -6.972   6.554  31.485  1.00  0.00           H
ATOM   1383  C   PRO    98      -6.158   4.535  31.748  1.00  0.00           C
ATOM   1384  O   PRO    98      -6.376   3.422  32.231  1.00  0.00           O
ATOM   1385  N   PRO    99      -5.150   4.744  30.876  1.00  0.00           N
ATOM   1386  CD  PRO    99      -4.879   6.053  30.140  1.00  0.00           C
ATOM   1387  HD2 PRO    99      -4.660   6.838  30.855  1.00  0.00           H
ATOM   1388  HD3 PRO    99      -5.748   6.331  29.545  1.00  0.00           H
ATOM   1389  CG  PRO    99      -3.628   5.818  29.166  1.00  0.00           C
ATOM   1390  HG2 PRO    99      -2.793   6.447  29.478  1.00  0.00           H
ATOM   1391  HG3 PRO    99      -3.905   6.048  28.137  1.00  0.00           H
ATOM   1392  CB  PRO    99      -3.226   4.276  29.301  1.00  0.00           C
ATOM   1393  HB2 PRO    99      -2.187   4.194  29.622  1.00  0.00           H
ATOM   1394  HB3 PRO    99      -3.355   3.774  28.342  1.00  0.00           H
ATOM   1395  CA  PRO    99      -4.211   3.631  30.394  1.00  0.00           C
ATOM   1396  HA  PRO    99      -4.816   2.866  29.909  1.00  0.00           H
ATOM   1397  C   PRO    99      -3.407   2.983  31.527  1.00  0.00           C
ATOM   1398  O   PRO    99      -3.184   1.775  31.480  1.00  0.00           O
ATOM   1399  N   TYR   100      -3.006   3.770  32.538  1.00  0.00           N
ATOM   1400  H   TYR   100      -3.231   4.754  32.503  1.00  0.00           H
ATOM   1401  CA  TYR   100      -2.308   3.300  33.732  1.00  0.00           C
ATOM   1402  HA  TYR   100      -1.976   2.272  33.585  1.00  0.00           H
ATOM   1403  CB  TYR   100      -1.069   4.160  34.001  1.00  0.00           C
ATOM   1404  HB2 TYR   100      -1.387   5.198  34.065  1.00  0.00           H
ATOM   1405  HB3 TYR   100      -0.664   3.889  34.978  1.00  0.00           H
ATOM   1406  CG  TYR   100       0.047   4.054  32.980  1.00  0.00           C
ATOM   1407  CD1 TYR   100       1.083   3.119  33.172  1.00  0.00           C
ATOM   1408  HD1 TYR   100       1.063   2.454  34.024  1.00  0.00           H
ATOM   1409  CE1 TYR   100       2.158   3.057  32.270  1.00  0.00           C
ATOM   1410  HE1 TYR   100       2.951   2.342  32.432  1.00  0.00           H
ATOM   1411  CZ  TYR   100       2.201   3.936  31.161  1.00  0.00           C
ATOM   1412  OH  TYR   100       3.245   3.887  30.284  1.00  0.00           O
ATOM   1413  HH  TYR   100       3.906   3.234  30.527  1.00  0.00           H
ATOM   1414  CE2 TYR   100       1.153   4.865  30.962  1.00  0.00           C
ATOM   1415  HE2 TYR   100       1.176   5.537  30.116  1.00  0.00           H
ATOM   1416  CD2 TYR   100       0.081   4.918  31.869  1.00  0.00           C
ATOM   1417  HD2 TYR   100      -0.713   5.633  31.713  1.00  0.00           H
ATOM   1418  C   TYR   100      -3.238   3.350  34.947  1.00  0.00           C
ATOM   1419  O   TYR   100      -4.011   4.296  35.105  1.00  0.00           O
ATOM   1420  N   VAL   101      -3.104   2.350  35.829  1.00  0.00           N
ATOM   1421  H   VAL   101      -2.443   1.614  35.625  1.00  0.00           H
ATOM   1422  CA  VAL   101      -3.795   2.266  37.113  1.00  0.00           C
ATOM   1423  HA  VAL   101      -4.089   3.268  37.429  1.00  0.00           H
ATOM   1424  CB  VAL   101      -5.071   1.389  37.006  1.00  0.00           C
ATOM   1425  HB  VAL   101      -4.791   0.408  36.617  1.00  0.00           H
ATOM   1426  CG1 VAL   101      -5.726   1.181  38.384  1.00  0.00           C
ATOM   1427 HG11 VAL   101      -5.940   2.144  38.849  1.00  0.00           H
ATOM   1428 HG12 VAL   101      -6.656   0.625  38.275  1.00  0.00           H
ATOM   1429 HG13 VAL   101      -5.069   0.603  39.034  1.00  0.00           H
ATOM   1430  CG2 VAL   101      -6.124   1.993  36.062  1.00  0.00           C
ATOM   1431 HG21 VAL   101      -5.735   2.054  35.046  1.00  0.00           H
ATOM   1432 HG22 VAL   101      -7.013   1.362  36.043  1.00  0.00           H
ATOM   1433 HG23 VAL   101      -6.402   2.990  36.405  1.00  0.00           H
ATOM   1434  C   VAL   101      -2.810   1.703  38.141  1.00  0.00           C
ATOM   1435  O   VAL   101      -2.224   0.647  37.910  1.00  0.00           O
ATOM   1436  N   PHE   102      -2.677   2.390  39.286  1.00  0.00           N
ATOM   1437  H   PHE   102      -3.174   3.263  39.386  1.00  0.00           H
ATOM   1438  CA  PHE   102      -2.049   1.857  40.494  1.00  0.00           C
ATOM   1439  HA  PHE   102      -1.357   1.060  40.217  1.00  0.00           H
ATOM   1440  CB  PHE   102      -1.246   2.942  41.223  1.00  0.00           C
ATOM   1441  HB2 PHE   102      -1.912   3.768  41.477  1.00  0.00           H
ATOM   1442  HB3 PHE   102      -0.872   2.526  42.160  1.00  0.00           H
ATOM   1443  CG  PHE   102      -0.062   3.472  40.438  1.00  0.00           C
ATOM   1444  CD1 PHE   102       1.143   2.742  40.400  1.00  0.00           C
ATOM   1445  HD1 PHE   102       1.230   1.809  40.937  1.00  0.00           H
ATOM   1446  CE1 PHE   102       2.236   3.225  39.658  1.00  0.00           C
ATOM   1447  HE1 PHE   102       3.159   2.667  39.630  1.00  0.00           H
ATOM   1448  CZ  PHE   102       2.126   4.434  38.949  1.00  0.00           C
ATOM   1449  HZ  PHE   102       2.962   4.800  38.372  1.00  0.00           H
ATOM   1450  CE2 PHE   102       0.929   5.168  38.996  1.00  0.00           C
ATOM   1451  HE2 PHE   102       0.846   6.097  38.454  1.00  0.00           H
ATOM   1452  CD2 PHE   102      -0.162   4.691  39.742  1.00  0.00           C
ATOM   1453  HD2 PHE   102      -1.081   5.259  39.772  1.00  0.00           H
ATOM   1454  C   PHE   102      -3.120   1.274  41.419  1.00  0.00           C
ATOM   1455  O   PHE   102      -4.256   1.750  41.450  1.00  0.00           O
ATOM   1456  N   GLY   103      -2.730   0.257  42.197  1.00  0.00           N
ATOM   1457  H   GLY   103      -1.779  -0.075  42.130  1.00  0.00           H
ATOM   1458  CA  GLY   103      -3.591  -0.399  43.166  1.00  0.00           C
ATOM   1459  HA2 GLY   103      -4.590  -0.482  42.743  1.00  0.00           H
ATOM   1460  HA3 GLY   103      -3.219  -1.406  43.346  1.00  0.00           H
ATOM   1461  C   GLY   103      -3.691   0.362  44.489  1.00  0.00           C
ATOM   1462  O   GLY   103      -3.074   1.412  44.674  1.00  0.00           O
ATOM   1463  N   THR   104      -4.501  -0.189  45.404  1.00  0.00           N
ATOM   1464  H   THR   104      -4.965  -1.058  45.179  1.00  0.00           H
ATOM   1465  CA  THR   104      -4.823   0.409  46.702  1.00  0.00           C
ATOM   1466  HA  THR   104      -5.046   1.463  46.533  1.00  0.00           H
ATOM   1467  CB  THR   104      -6.091  -0.251  47.282  1.00  0.00           C
ATOM   1468  HB  THR   104      -6.321   0.242  48.227  1.00  0.00           H
ATOM   1469  CG2 THR   104      -7.318  -0.096  46.370  1.00  0.00           C
ATOM   1470 HG21 THR   104      -7.168  -0.620  45.426  1.00  0.00           H
ATOM   1471 HG22 THR   104      -8.196  -0.509  46.867  1.00  0.00           H
ATOM   1472 HG23 THR   104      -7.493   0.961  46.169  1.00  0.00           H
ATOM   1473  OG1 THR   104      -5.870  -1.620  47.553  1.00  0.00           O
ATOM   1474  HG1 THR   104      -6.644  -1.971  48.000  1.00  0.00           H
ATOM   1475  C   THR   104      -3.658   0.339  47.709  1.00  0.00           C
ATOM   1476  O   THR   104      -3.724   0.999  48.747  1.00  0.00           O
ATOM   1477  N   GLY   105      -2.601  -0.431  47.408  1.00  0.00           N
ATOM   1478  H   GLY   105      -2.618  -0.950  46.542  1.00  0.00           H
ATOM   1479  CA  GLY   105      -1.400  -0.568  48.221  1.00  0.00           C
ATOM   1480  HA2 GLY   105      -0.580  -0.840  47.558  1.00  0.00           H
ATOM   1481  HA3 GLY   105      -1.154   0.389  48.681  1.00  0.00           H
ATOM   1482  C   GLY   105      -1.532  -1.627  49.318  1.00  0.00           C
ATOM   1483  O   GLY   105      -2.640  -2.002  49.703  1.00  0.00           O
ATOM   1484  N   THR   106      -0.375  -2.087  49.820  1.00  0.00           N
ATOM   1485  H   THR   106       0.488  -1.724  49.442  1.00  0.00           H
ATOM   1486  CA  THR   106      -0.249  -3.085  50.880  1.00  0.00           C
ATOM   1487  HA  THR   106      -1.127  -3.040  51.527  1.00  0.00           H
ATOM   1488  CB  THR   106      -0.125  -4.508  50.295  1.00  0.00           C
ATOM   1489  HB  THR   106       0.808  -4.581  49.736  1.00  0.00           H
ATOM   1490  CG2 THR   106      -0.119  -5.571  51.403  1.00  0.00           C
ATOM   1491 HG21 THR   106      -1.032  -5.499  51.994  1.00  0.00           H
ATOM   1492 HG22 THR   106      -0.061  -6.564  50.961  1.00  0.00           H
ATOM   1493 HG23 THR   106       0.744  -5.432  52.054  1.00  0.00           H
ATOM   1494  OG1 THR   106      -1.177  -4.799  49.406  1.00  0.00           O
ATOM   1495  HG1 THR   106      -1.022  -5.666  49.024  1.00  0.00           H
ATOM   1496  C   THR   106       1.001  -2.763  51.701  1.00  0.00           C
ATOM   1497  O   THR   106       2.112  -2.825  51.174  1.00  0.00           O
ATOM   1498  N   LYS   107       0.821  -2.471  52.996  1.00  0.00           N
ATOM   1499  H   LYS   107      -0.116  -2.436  53.373  1.00  0.00           H
ATOM   1500  CA  LYS   107       1.928  -2.312  53.928  1.00  0.00           C
ATOM   1501  HA  LYS   107       2.748  -1.817  53.407  1.00  0.00           H
ATOM   1502  CB  LYS   107       1.503  -1.411  55.103  1.00  0.00           C
ATOM   1503  HB2 LYS   107       1.254  -0.423  54.713  1.00  0.00           H
ATOM   1504  HB3 LYS   107       0.604  -1.826  55.560  1.00  0.00           H
ATOM   1505  CG  LYS   107       2.574  -1.254  56.201  1.00  0.00           C
ATOM   1506  HG2 LYS   107       2.791  -2.230  56.636  1.00  0.00           H
ATOM   1507  HG3 LYS   107       2.154  -0.628  56.989  1.00  0.00           H
ATOM   1508  CD  LYS   107       3.887  -0.620  55.709  1.00  0.00           C
ATOM   1509  HD2 LYS   107       4.289  -1.205  54.885  1.00  0.00           H
ATOM   1510  HD3 LYS   107       3.694   0.394  55.357  1.00  0.00           H
ATOM   1511  CE  LYS   107       4.955  -0.581  56.808  1.00  0.00           C
ATOM   1512  HE2 LYS   107       5.101  -1.587  57.200  1.00  0.00           H
ATOM   1513  HE3 LYS   107       5.892  -0.234  56.374  1.00  0.00           H
ATOM   1514  NZ  LYS   107       4.587   0.316  57.916  1.00  0.00           N
ATOM   1515  HZ1 LYS   107       3.723  -0.002  58.333  1.00  0.00           H
ATOM   1516  HZ2 LYS   107       5.319   0.309  58.612  1.00  0.00           H
ATOM   1517  HZ3 LYS   107       4.465   1.255  57.564  1.00  0.00           H
ATOM   1518  C   LYS   107       2.391  -3.696  54.393  1.00  0.00           C
ATOM   1519  O   LYS   107       1.687  -4.370  55.144  1.00  0.00           O
ATOM   1520  N   VAL   108       3.599  -4.086  53.970  1.00  0.00           N
ATOM   1521  H   VAL   108       4.104  -3.489  53.330  1.00  0.00           H
ATOM   1522  CA  VAL   108       4.335  -5.213  54.532  1.00  0.00           C
ATOM   1523  HA  VAL   108       3.645  -6.039  54.699  1.00  0.00           H
ATOM   1524  CB  VAL   108       5.427  -5.692  53.551  1.00  0.00           C
ATOM   1525  HB  VAL   108       6.025  -4.831  53.253  1.00  0.00           H
ATOM   1526  CG1 VAL   108       6.376  -6.731  54.175  1.00  0.00           C
ATOM   1527 HG11 VAL   108       5.802  -7.562  54.587  1.00  0.00           H
ATOM   1528 HG12 VAL   108       7.063  -7.110  53.417  1.00  0.00           H
ATOM   1529 HG13 VAL   108       6.969  -6.275  54.968  1.00  0.00           H
ATOM   1530  CG2 VAL   108       4.784  -6.306  52.300  1.00  0.00           C
ATOM   1531 HG21 VAL   108       4.129  -5.584  51.814  1.00  0.00           H
ATOM   1532 HG22 VAL   108       5.559  -6.604  51.594  1.00  0.00           H
ATOM   1533 HG23 VAL   108       4.199  -7.183  52.575  1.00  0.00           H
ATOM   1534  C   VAL   108       4.928  -4.775  55.872  1.00  0.00           C
ATOM   1535  O   VAL   108       5.454  -3.667  55.984  1.00  0.00           O
ATOM   1536  N   SER   109       4.873  -5.674  56.863  1.00  0.00           N
ATOM   1537  H   SER   109       4.426  -6.562  56.687  1.00  0.00           H
ATOM   1538  CA  SER   109       5.457  -5.484  58.184  1.00  0.00           C
ATOM   1539  HA  SER   109       6.133  -4.629  58.167  1.00  0.00           H
ATOM   1540  CB  SER   109       4.364  -5.203  59.222  1.00  0.00           C
ATOM   1541  HB2 SER   109       3.662  -6.036  59.247  1.00  0.00           H
ATOM   1542  HB3 SER   109       4.824  -5.099  60.205  1.00  0.00           H
ATOM   1543  OG  SER   109       3.665  -4.014  58.914  1.00  0.00           O
ATOM   1544  HG  SER   109       2.995  -3.874  59.587  1.00  0.00           H
ATOM   1545  C   SER   109       6.264  -6.725  58.553  1.00  0.00           C
ATOM   1546  O   SER   109       5.776  -7.849  58.428  1.00  0.00           O
ATOM   1547  N   VAL   110       7.499  -6.504  59.019  1.00  0.00           N
ATOM   1548  H   VAL   110       7.828  -5.553  59.104  1.00  0.00           H
ATOM   1549  CA  VAL   110       8.420  -7.562  59.411  1.00  0.00           C
ATOM   1550  HA  VAL   110       8.027  -8.516  59.067  1.00  0.00           H
ATOM   1551  CB  VAL   110       9.786  -7.374  58.723  1.00  0.00           C
ATOM   1552  HB  VAL   110      10.193  -6.396  58.985  1.00  0.00           H
ATOM   1553  CG1 VAL   110      10.783  -8.458  59.167  1.00  0.00           C
ATOM   1554 HG11 VAL   110      10.379  -9.450  58.956  1.00  0.00           H
ATOM   1555 HG12 VAL   110      11.725  -8.339  58.631  1.00  0.00           H
ATOM   1556 HG13 VAL   110      10.983  -8.372  60.235  1.00  0.00           H
ATOM   1557  CG2 VAL   110       9.607  -7.445  57.196  1.00  0.00           C
ATOM   1558 HG21 VAL   110       8.945  -6.653  56.844  1.00  0.00           H
ATOM   1559 HG22 VAL   110      10.565  -7.311  56.710  1.00  0.00           H
ATOM   1560 HG23 VAL   110       9.190  -8.412  56.913  1.00  0.00           H
ATOM   1561  C   VAL   110       8.464  -7.589  60.938  1.00  0.00           C
ATOM   1562  O   VAL   110       8.890  -6.623  61.573  1.00  0.00           O
ATOM   1563  N   LEU   111       7.963  -8.694  61.504  1.00  0.00           N
ATOM   1564  H   LEU   111       7.665  -9.448  60.902  1.00  0.00           H
ATOM   1565  CA  LEU   111       7.573  -8.790  62.903  1.00  0.00           C
ATOM   1566  HA  LEU   111       7.044  -7.874  63.170  1.00  0.00           H
ATOM   1567  CB  LEU   111       6.604  -9.974  63.086  1.00  0.00           C
ATOM   1568  HB2 LEU   111       7.130 -10.891  62.819  1.00  0.00           H
ATOM   1569  HB3 LEU   111       6.331 -10.042  64.140  1.00  0.00           H
ATOM   1570  CG  LEU   111       5.313  -9.878  62.237  1.00  0.00           C
ATOM   1571  HG  LEU   111       5.574  -9.740  61.187  1.00  0.00           H
ATOM   1572  CD1 LEU   111       4.523 -11.190  62.340  1.00  0.00           C
ATOM   1573 HD11 LEU   111       4.224 -11.369  63.374  1.00  0.00           H
ATOM   1574 HD12 LEU   111       3.632 -11.135  61.713  1.00  0.00           H
ATOM   1575 HD13 LEU   111       5.138 -12.021  61.995  1.00  0.00           H
ATOM   1576  CD2 LEU   111       4.422  -8.702  62.672  1.00  0.00           C
ATOM   1577 HD21 LEU   111       4.926  -7.755  62.480  1.00  0.00           H
ATOM   1578 HD22 LEU   111       3.490  -8.711  62.107  1.00  0.00           H
ATOM   1579 HD23 LEU   111       4.192  -8.779  63.735  1.00  0.00           H
ATOM   1580  C   LEU   111       8.801  -8.913  63.809  1.00  0.00           C
ATOM   1581  O   LEU   111       9.625  -9.811  63.632  1.00  0.00           O
ATOM   1582  N   GLY   112       8.893  -7.998  64.786  1.00  0.00           N
ATOM   1583  H   GLY   112       8.166  -7.302  64.862  1.00  0.00           H
ATOM   1584  CA  GLY   112       9.963  -7.929  65.772  1.00  0.00           C
ATOM   1585  HA2 GLY   112      10.863  -8.407  65.385  1.00  0.00           H
ATOM   1586  HA3 GLY   112      10.189  -6.882  65.974  1.00  0.00           H
ATOM   1587  C   GLY   112       9.535  -8.610  67.069  1.00  0.00           C
ATOM   1588  O   GLY   112      10.039  -9.725  67.322  1.00  0.00           O
ATOM   1589  OXT GLY   112       8.713  -8.000  67.788  1.00  0.00           O
TER    1590      GLY   112
ATOM   1591  N   GLN   113      23.467   8.661  32.190  1.00  0.00           N
ATOM   1592  H1  GLN   113      23.555   9.233  33.018  1.00  0.00           H
ATOM   1593  H2  GLN   113      23.436   9.254  31.373  1.00  0.00           H
ATOM   1594  H3  GLN   113      24.260   8.038  32.126  1.00  0.00           H
ATOM   1595  CA  GLN   113      22.224   7.868  32.271  1.00  0.00           C
ATOM   1596  HA  GLN   113      22.159   7.272  31.361  1.00  0.00           H
ATOM   1597  CB  GLN   113      22.260   6.898  33.470  1.00  0.00           C
ATOM   1598  HB2 GLN   113      23.097   7.129  34.131  1.00  0.00           H
ATOM   1599  HB3 GLN   113      21.346   6.997  34.057  1.00  0.00           H
ATOM   1600  CG  GLN   113      22.360   5.441  32.991  1.00  0.00           C
ATOM   1601  HG2 GLN   113      21.520   5.238  32.323  1.00  0.00           H
ATOM   1602  HG3 GLN   113      22.261   4.779  33.852  1.00  0.00           H
ATOM   1603  CD  GLN   113      23.672   5.105  32.272  1.00  0.00           C
ATOM   1604  OE1 GLN   113      24.714   5.708  32.526  1.00  0.00           O
ATOM   1605  NE2 GLN   113      23.626   4.120  31.372  1.00  0.00           N
ATOM   1606 HE21 GLN   113      24.463   3.851  30.875  1.00  0.00           H
ATOM   1607 HE22 GLN   113      22.754   3.643  31.188  1.00  0.00           H
ATOM   1608  C   GLN   113      20.980   8.762  32.315  1.00  0.00           C
ATOM   1609  O   GLN   113      21.067   9.966  32.564  1.00  0.00           O
ATOM   1610  N   VAL   114      19.818   8.134  32.081  1.00  0.00           N
ATOM   1611  H   VAL   114      19.836   7.145  31.880  1.00  0.00           H
ATOM   1612  CA  VAL   114      18.503   8.763  32.147  1.00  0.00           C
ATOM   1613  HA  VAL   114      18.496   9.603  31.454  1.00  0.00           H
ATOM   1614  CB  VAL   114      17.413   7.762  31.699  1.00  0.00           C
ATOM   1615  HB  VAL   114      17.503   6.870  32.314  1.00  0.00           H
ATOM   1616  CG1 VAL   114      15.991   8.325  31.877  1.00  0.00           C
ATOM   1617 HG11 VAL   114      15.903   9.285  31.370  1.00  0.00           H
ATOM   1618 HG12 VAL   114      15.259   7.634  31.459  1.00  0.00           H
ATOM   1619 HG13 VAL   114      15.765   8.458  32.935  1.00  0.00           H
ATOM   1620  CG2 VAL   114      17.602   7.344  30.233  1.00  0.00           C
ATOM   1621 HG21 VAL   114      18.562   6.844  30.101  1.00  0.00           H
ATOM   1622 HG22 VAL   114      16.813   6.651  29.939  1.00  0.00           H
ATOM   1623 HG23 VAL   114      17.566   8.224  29.595  1.00  0.00           H
ATOM   1624  C   VAL   114      18.246   9.284  33.567  1.00  0.00           C
ATOM   1625  O   VAL   114      18.536   8.600  34.551  1.00  0.00           O
ATOM   1626  N   ARG   115      17.675  10.492  33.646  1.00  0.00           N
ATOM   1627  H   ARG   115      17.458  10.976  32.786  1.00  0.00           H
ATOM   1628  CA  ARG   115      17.346  11.192  34.879  1.00  0.00           C
ATOM   1629  HA  ARG   115      17.174  10.461  35.671  1.00  0.00           H
ATOM   1630  CB  ARG   115      18.495  12.125  35.303  1.00  0.00           C
ATOM   1631  HB2 ARG   115      18.917  12.623  34.429  1.00  0.00           H
ATOM   1632  HB3 ARG   115      18.085  12.892  35.962  1.00  0.00           H
ATOM   1633  CG  ARG   115      19.601  11.395  36.072  1.00  0.00           C
ATOM   1634  HG2 ARG   115      19.140  10.790  36.854  1.00  0.00           H
ATOM   1635  HG3 ARG   115      20.159  10.741  35.401  1.00  0.00           H
ATOM   1636  CD  ARG   115      20.558  12.409  36.714  1.00  0.00           C
ATOM   1637  HD2 ARG   115      21.215  12.818  35.946  1.00  0.00           H
ATOM   1638  HD3 ARG   115      19.986  13.232  37.146  1.00  0.00           H
ATOM   1639  NE  ARG   115      21.371  11.797  37.775  1.00  0.00           N
ATOM   1640  HE  ARG   115      22.322  11.557  37.535  1.00  0.00           H
ATOM   1641  CZ  ARG   115      20.950  11.549  39.031  1.00  0.00           C
ATOM   1642  NH1 ARG   115      19.702  11.842  39.430  1.00  0.00           N
ATOM   1643 HH11 ARG   115      19.049  12.257  38.781  1.00  0.00           H
ATOM   1644 HH12 ARG   115      19.412  11.639  40.376  1.00  0.00           H
ATOM   1645  NH2 ARG   115      21.797  10.994  39.908  1.00  0.00           N
ATOM   1646 HH21 ARG   115      22.741  10.770  39.627  1.00  0.00           H
ATOM   1647 HH22 ARG   115      21.491  10.801  40.851  1.00  0.00           H
ATOM   1648  C   ARG   115      16.061  12.005  34.714  1.00  0.00           C
ATOM   1649  O   ARG   115      15.734  12.473  33.623  1.00  0.00           O
ATOM   1650  N   LEU   116      15.384  12.201  35.852  1.00  0.00           N
ATOM   1651  H   LEU   116      15.737  11.759  36.689  1.00  0.00           H
ATOM   1652  CA  LEU   116      14.258  13.103  36.043  1.00  0.00           C
ATOM   1653  HA  LEU   116      14.197  13.803  35.209  1.00  0.00           H
ATOM   1654  CB  LEU   116      12.938  12.315  36.147  1.00  0.00           C
ATOM   1655  HB2 LEU   116      13.017  11.640  37.000  1.00  0.00           H
ATOM   1656  HB3 LEU   116      12.133  13.019  36.355  1.00  0.00           H
ATOM   1657  CG  LEU   116      12.563  11.480  34.903  1.00  0.00           C
ATOM   1658  HG  LEU   116      13.390  10.814  34.654  1.00  0.00           H
ATOM   1659  CD1 LEU   116      11.345  10.603  35.225  1.00  0.00           C
ATOM   1660 HD11 LEU   116      10.484  11.228  35.467  1.00  0.00           H
ATOM   1661 HD12 LEU   116      11.105   9.977  34.367  1.00  0.00           H
ATOM   1662 HD13 LEU   116      11.567   9.955  36.072  1.00  0.00           H
ATOM   1663  CD2 LEU   116      12.252  12.352  33.677  1.00  0.00           C
ATOM   1664 HD21 LEU   116      13.113  12.962  33.414  1.00  0.00           H
ATOM   1665 HD22 LEU   116      12.013  11.714  32.826  1.00  0.00           H
ATOM   1666 HD23 LEU   116      11.405  13.005  33.886  1.00  0.00           H
ATOM   1667  C   LEU   116      14.543  13.885  37.329  1.00  0.00           C
ATOM   1668  O   LEU   116      14.799  13.282  38.373  1.00  0.00           O
ATOM   1669  N   VAL   117      14.521  15.222  37.240  1.00  0.00           N
ATOM   1670  H   VAL   117      14.286  15.648  36.355  1.00  0.00           H
ATOM   1671  CA  VAL   117      14.964  16.117  38.306  1.00  0.00           C
ATOM   1672  HA  VAL   117      15.008  15.562  39.244  1.00  0.00           H
ATOM   1673  CB  VAL   117      16.385  16.661  38.019  1.00  0.00           C
ATOM   1674  HB  VAL   117      16.360  17.247  37.098  1.00  0.00           H
ATOM   1675  CG1 VAL   117      16.850  17.580  39.162  1.00  0.00           C
ATOM   1676 HG11 VAL   117      16.860  17.028  40.104  1.00  0.00           H
ATOM   1677 HG12 VAL   117      17.854  17.951  38.955  1.00  0.00           H
ATOM   1678 HG13 VAL   117      16.184  18.437  39.259  1.00  0.00           H
ATOM   1679  CG2 VAL   117      17.419  15.536  37.837  1.00  0.00           C
ATOM   1680 HG21 VAL   117      17.185  14.949  36.950  1.00  0.00           H
ATOM   1681 HG22 VAL   117      18.414  15.963  37.704  1.00  0.00           H
ATOM   1682 HG23 VAL   117      17.424  14.884  38.711  1.00  0.00           H
ATOM   1683  C   VAL   117      13.924  17.226  38.459  1.00  0.00           C
ATOM   1684  O   VAL   117      13.822  18.117  37.616  1.00  0.00           O
ATOM   1685  N   GLN   118      13.148  17.142  39.545  1.00  0.00           N
ATOM   1686  H   GLN   118      13.311  16.391  40.200  1.00  0.00           H
ATOM   1687  CA  GLN   118      11.985  17.984  39.790  1.00  0.00           C
ATOM   1688  HA  GLN   118      11.579  18.293  38.829  1.00  0.00           H
ATOM   1689  CB  GLN   118      10.896  17.167  40.506  1.00  0.00           C
ATOM   1690  HB2 GLN   118      11.223  16.902  41.512  1.00  0.00           H
ATOM   1691  HB3 GLN   118      10.011  17.795  40.586  1.00  0.00           H
ATOM   1692  CG  GLN   118      10.533  15.885  39.737  1.00  0.00           C
ATOM   1693  HG2 GLN   118      10.349  16.150  38.697  1.00  0.00           H
ATOM   1694  HG3 GLN   118      11.370  15.186  39.774  1.00  0.00           H
ATOM   1695  CD  GLN   118       9.283  15.192  40.278  1.00  0.00           C
ATOM   1696  OE1 GLN   118       9.326  14.007  40.598  1.00  0.00           O
ATOM   1697  NE2 GLN   118       8.170  15.920  40.387  1.00  0.00           N
ATOM   1698 HE21 GLN   118       7.324  15.497  40.743  1.00  0.00           H
ATOM   1699 HE22 GLN   118       8.174  16.893  40.117  1.00  0.00           H
ATOM   1700  C   GLN   118      12.346  19.256  40.566  1.00  0.00           C
ATOM   1701  O   GLN   118      13.450  19.388  41.097  1.00  0.00           O
ATOM   1702  N   SER   119      11.383  20.188  40.631  1.00  0.00           N
ATOM   1703  H   SER   119      10.505  20.009  40.165  1.00  0.00           H
ATOM   1704  CA  SER   119      11.479  21.430  41.391  1.00  0.00           C
ATOM   1705  HA  SER   119      12.393  21.944  41.089  1.00  0.00           H
ATOM   1706  CB  SER   119      10.291  22.336  41.034  1.00  0.00           C
ATOM   1707  HB2 SER   119      10.266  22.495  39.957  1.00  0.00           H
ATOM   1708  HB3 SER   119      10.417  23.302  41.524  1.00  0.00           H
ATOM   1709  OG  SER   119       9.063  21.775  41.447  1.00  0.00           O
ATOM   1710  HG  SER   119       8.358  22.387  41.226  1.00  0.00           H
ATOM   1711  C   SER   119      11.542  21.170  42.904  1.00  0.00           C
ATOM   1712  O   SER   119      11.188  20.090  43.382  1.00  0.00           O
ATOM   1713  N   GLY   120      11.978  22.193  43.655  1.00  0.00           N
ATOM   1714  H   GLY   120      12.250  23.051  43.199  1.00  0.00           H
ATOM   1715  CA  GLY   120      12.029  22.171  45.111  1.00  0.00           C
ATOM   1716  HA2 GLY   120      12.585  21.291  45.436  1.00  0.00           H
ATOM   1717  HA3 GLY   120      12.560  23.057  45.462  1.00  0.00           H
ATOM   1718  C   GLY   120      10.633  22.149  45.740  1.00  0.00           C
ATOM   1719  O   GLY   120       9.642  22.480  45.086  1.00  0.00           O
ATOM   1720  N   ALA   121      10.573  21.756  47.021  1.00  0.00           N
ATOM   1721  H   ALA   121      11.430  21.510  47.496  1.00  0.00           H
ATOM   1722  CA  ALA   121       9.334  21.622  47.780  1.00  0.00           C
ATOM   1723  HA  ALA   121       8.685  20.925  47.248  1.00  0.00           H
ATOM   1724  CB  ALA   121       9.632  21.027  49.159  1.00  0.00           C
ATOM   1725  HB1 ALA   121      10.303  21.686  49.713  1.00  0.00           H
ATOM   1726  HB2 ALA   121       8.703  20.911  49.718  1.00  0.00           H
ATOM   1727  HB3 ALA   121      10.101  20.049  49.045  1.00  0.00           H
ATOM   1728  C   ALA   121       8.611  22.967  47.911  1.00  0.00           C
ATOM   1729  O   ALA   121       9.242  24.014  48.064  1.00  0.00           O
ATOM   1730  N   GLU   122       7.276  22.906  47.845  1.00  0.00           N
ATOM   1731  H   GLU   122       6.843  22.000  47.740  1.00  0.00           H
ATOM   1732  CA  GLU   122       6.385  24.056  47.791  1.00  0.00           C
ATOM   1733  HA  GLU   122       6.970  24.965  47.646  1.00  0.00           H
ATOM   1734  CB  GLU   122       5.416  23.910  46.606  1.00  0.00           C
ATOM   1735  HB2 GLU   122       4.773  23.053  46.795  1.00  0.00           H
ATOM   1736  HB3 GLU   122       4.774  24.791  46.556  1.00  0.00           H
ATOM   1737  CG  GLU   122       6.097  23.702  45.243  1.00  0.00           C
ATOM   1738  HG2 GLU   122       6.732  22.817  45.279  1.00  0.00           H
ATOM   1739  HG3 GLU   122       5.316  23.497  44.515  1.00  0.00           H
ATOM   1740  CD  GLU   122       6.923  24.897  44.748  1.00  0.00           C
ATOM   1741  OE1 GLU   122       6.632  26.038  45.172  1.00  0.00           O
ATOM   1742  OE2 GLU   122       7.825  24.647  43.920  1.00  0.00           O
ATOM   1743  C   GLU   122       5.591  24.182  49.091  1.00  0.00           C
ATOM   1744  O   GLU   122       5.180  23.180  49.679  1.00  0.00           O
ATOM   1745  N   VAL   123       5.327  25.435  49.483  1.00  0.00           N
ATOM   1746  H   VAL   123       5.714  26.199  48.947  1.00  0.00           H
ATOM   1747  CA  VAL   123       4.375  25.792  50.527  1.00  0.00           C
ATOM   1748  HA  VAL   123       3.685  24.960  50.664  1.00  0.00           H
ATOM   1749  CB  VAL   123       5.069  26.062  51.884  1.00  0.00           C
ATOM   1750  HB  VAL   123       5.745  26.912  51.772  1.00  0.00           H
ATOM   1751  CG1 VAL   123       4.027  26.412  52.961  1.00  0.00           C
ATOM   1752 HG11 VAL   123       3.311  25.596  53.068  1.00  0.00           H
ATOM   1753 HG12 VAL   123       4.522  26.578  53.918  1.00  0.00           H
ATOM   1754 HG13 VAL   123       3.493  27.324  52.692  1.00  0.00           H
ATOM   1755  CG2 VAL   123       5.892  24.859  52.378  1.00  0.00           C
ATOM   1756 HG21 VAL   123       6.713  24.654  51.692  1.00  0.00           H
ATOM   1757 HG22 VAL   123       6.319  25.078  53.358  1.00  0.00           H
ATOM   1758 HG23 VAL   123       5.257  23.976  52.457  1.00  0.00           H
ATOM   1759  C   VAL   123       3.583  26.997  50.012  1.00  0.00           C
ATOM   1760  O   VAL   123       4.162  28.019  49.638  1.00  0.00           O
ATOM   1761  N   LYS   124       2.253  26.850  49.994  1.00  0.00           N
ATOM   1762  H   LYS   124       1.865  25.983  50.337  1.00  0.00           H
ATOM   1763  CA  LYS   124       1.304  27.797  49.421  1.00  0.00           C
ATOM   1764  HA  LYS   124       1.748  28.792  49.374  1.00  0.00           H
ATOM   1765  CB  LYS   124       0.898  27.344  48.003  1.00  0.00           C
ATOM   1766  HB2 LYS   124       0.566  26.307  48.059  1.00  0.00           H
ATOM   1767  HB3 LYS   124       0.045  27.939  47.672  1.00  0.00           H
ATOM   1768  CG  LYS   124       1.991  27.433  46.924  1.00  0.00           C
ATOM   1769  HG2 LYS   124       2.907  26.957  47.276  1.00  0.00           H
ATOM   1770  HG3 LYS   124       1.646  26.884  46.047  1.00  0.00           H
ATOM   1771  CD  LYS   124       2.283  28.877  46.499  1.00  0.00           C
ATOM   1772  HD2 LYS   124       1.367  29.329  46.118  1.00  0.00           H
ATOM   1773  HD3 LYS   124       2.643  29.452  47.353  1.00  0.00           H
ATOM   1774  CE  LYS   124       3.342  28.901  45.396  1.00  0.00           C
ATOM   1775  HE2 LYS   124       4.276  28.497  45.787  1.00  0.00           H
ATOM   1776  HE3 LYS   124       3.005  28.280  44.565  1.00  0.00           H
ATOM   1777  NZ  LYS   124       3.572  30.269  44.905  1.00  0.00           N
ATOM   1778  HZ1 LYS   124       3.873  30.856  45.671  1.00  0.00           H
ATOM   1779  HZ2 LYS   124       4.285  30.257  44.190  1.00  0.00           H
ATOM   1780  HZ3 LYS   124       2.714  30.636  44.519  1.00  0.00           H
ATOM   1781  C   LYS   124       0.064  27.854  50.313  1.00  0.00           C
ATOM   1782  O   LYS   124      -0.366  26.832  50.846  1.00  0.00           O
ATOM   1783  N   LYS   125      -0.546  29.041  50.425  1.00  0.00           N
ATOM   1784  H   LYS   125      -0.136  29.849  49.978  1.00  0.00           H
ATOM   1785  CA  LYS   125      -1.903  29.180  50.940  1.00  0.00           C
ATOM   1786  HA  LYS   125      -2.025  28.507  51.790  1.00  0.00           H
ATOM   1787  CB  LYS   125      -2.156  30.613  51.441  1.00  0.00           C
ATOM   1788  HB2 LYS   125      -1.853  31.339  50.685  1.00  0.00           H
ATOM   1789  HB3 LYS   125      -3.225  30.731  51.626  1.00  0.00           H
ATOM   1790  CG  LYS   125      -1.403  30.872  52.756  1.00  0.00           C
ATOM   1791  HG2 LYS   125      -1.588  30.040  53.433  1.00  0.00           H
ATOM   1792  HG3 LYS   125      -0.331  30.930  52.563  1.00  0.00           H
ATOM   1793  CD  LYS   125      -1.868  32.157  53.452  1.00  0.00           C
ATOM   1794  HD2 LYS   125      -1.555  33.027  52.873  1.00  0.00           H
ATOM   1795  HD3 LYS   125      -2.956  32.151  53.537  1.00  0.00           H
ATOM   1796  CE  LYS   125      -1.263  32.219  54.857  1.00  0.00           C
ATOM   1797  HE2 LYS   125      -1.522  31.305  55.393  1.00  0.00           H
ATOM   1798  HE3 LYS   125      -0.178  32.288  54.781  1.00  0.00           H
ATOM   1799  NZ  LYS   125      -1.773  33.371  55.619  1.00  0.00           N
ATOM   1800  HZ1 LYS   125      -2.779  33.310  55.687  1.00  0.00           H
ATOM   1801  HZ2 LYS   125      -1.374  33.364  56.547  1.00  0.00           H
ATOM   1802  HZ3 LYS   125      -1.518  34.228  55.148  1.00  0.00           H
ATOM   1803  C   LYS   125      -2.914  28.752  49.869  1.00  0.00           C
ATOM   1804  O   LYS   125      -2.606  28.727  48.675  1.00  0.00           O
ATOM   1805  N   SER   126      -4.128  28.407  50.317  1.00  0.00           N
ATOM   1806  H   SER   126      -4.314  28.453  51.309  1.00  0.00           H
ATOM   1807  CA  SER   126      -5.212  27.954  49.459  1.00  0.00           C
ATOM   1808  HA  SER   126      -4.842  27.123  48.856  1.00  0.00           H
ATOM   1809  CB  SER   126      -6.353  27.428  50.339  1.00  0.00           C
ATOM   1810  HB2 SER   126      -5.978  26.628  50.977  1.00  0.00           H
ATOM   1811  HB3 SER   126      -6.725  28.237  50.970  1.00  0.00           H
ATOM   1812  OG  SER   126      -7.417  26.929  49.557  1.00  0.00           O
ATOM   1813  HG  SER   126      -8.121  26.650  50.147  1.00  0.00           H
ATOM   1814  C   SER   126      -5.677  29.079  48.522  1.00  0.00           C
ATOM   1815  O   SER   126      -5.741  30.244  48.918  1.00  0.00           O
ATOM   1816  N   GLY   127      -6.013  28.702  47.281  1.00  0.00           N
ATOM   1817  H   GLY   127      -5.928  27.726  47.038  1.00  0.00           H
ATOM   1818  CA  GLY   127      -6.515  29.589  46.239  1.00  0.00           C
ATOM   1819  HA2 GLY   127      -7.161  29.001  45.590  1.00  0.00           H
ATOM   1820  HA3 GLY   127      -7.115  30.376  46.697  1.00  0.00           H
ATOM   1821  C   GLY   127      -5.423  30.239  45.380  1.00  0.00           C
ATOM   1822  O   GLY   127      -5.760  30.940  44.426  1.00  0.00           O
ATOM   1823  N   GLU   128      -4.138  30.012  45.697  1.00  0.00           N
ATOM   1824  H   GLU   128      -3.931  29.426  46.494  1.00  0.00           H
ATOM   1825  CA  GLU   128      -2.996  30.553  44.964  1.00  0.00           C
ATOM   1826  HA  GLU   128      -3.233  31.570  44.648  1.00  0.00           H
ATOM   1827  CB  GLU   128      -1.767  30.621  45.888  1.00  0.00           C
ATOM   1828  HB2 GLU   128      -1.552  29.625  46.278  1.00  0.00           H
ATOM   1829  HB3 GLU   128      -0.907  30.956  45.307  1.00  0.00           H
ATOM   1830  CG  GLU   128      -1.975  31.606  47.054  1.00  0.00           C
ATOM   1831  HG2 GLU   128      -2.262  32.574  46.641  1.00  0.00           H
ATOM   1832  HG3 GLU   128      -2.788  31.257  47.690  1.00  0.00           H
ATOM   1833  CD  GLU   128      -0.729  31.799  47.926  1.00  0.00           C
ATOM   1834  OE1 GLU   128       0.106  30.870  47.984  1.00  0.00           O
ATOM   1835  OE2 GLU   128      -0.639  32.883  48.541  1.00  0.00           O
ATOM   1836  C   GLU   128      -2.692  29.726  43.707  1.00  0.00           C
ATOM   1837  O   GLU   128      -3.109  28.575  43.587  1.00  0.00           O
ATOM   1838  N   SER   129      -1.932  30.326  42.780  1.00  0.00           N
ATOM   1839  H   SER   129      -1.641  31.281  42.935  1.00  0.00           H
ATOM   1840  CA  SER   129      -1.359  29.644  41.624  1.00  0.00           C
ATOM   1841  HA  SER   129      -2.090  28.933  41.235  1.00  0.00           H
ATOM   1842  CB  SER   129      -1.045  30.656  40.517  1.00  0.00           C
ATOM   1843  HB2 SER   129      -0.336  31.396  40.890  1.00  0.00           H
ATOM   1844  HB3 SER   129      -0.599  30.136  39.668  1.00  0.00           H
ATOM   1845  OG  SER   129      -2.217  31.313  40.081  1.00  0.00           O
ATOM   1846  HG  SER   129      -1.972  31.963  39.418  1.00  0.00           H
ATOM   1847  C   SER   129      -0.088  28.880  42.019  1.00  0.00           C
ATOM   1848  O   SER   129       0.609  29.256  42.964  1.00  0.00           O
ATOM   1849  N   LEU   130       0.217  27.822  41.255  1.00  0.00           N
ATOM   1850  H   LEU   130      -0.408  27.579  40.500  1.00  0.00           H
ATOM   1851  CA  LEU   130       1.425  27.012  41.383  1.00  0.00           C
ATOM   1852  HA  LEU   130       2.259  27.679  41.599  1.00  0.00           H
ATOM   1853  CB  LEU   130       1.255  26.024  42.555  1.00  0.00           C
ATOM   1854  HB2 LEU   130       1.151  26.604  43.471  1.00  0.00           H
ATOM   1855  HB3 LEU   130       0.331  25.465  42.398  1.00  0.00           H
ATOM   1856  CG  LEU   130       2.405  25.018  42.756  1.00  0.00           C
ATOM   1857  HG  LEU   130       2.536  24.438  41.843  1.00  0.00           H
ATOM   1858  CD1 LEU   130       3.730  25.723  43.090  1.00  0.00           C
ATOM   1859 HD11 LEU   130       3.670  26.194  44.071  1.00  0.00           H
ATOM   1860 HD12 LEU   130       4.537  24.996  43.086  1.00  0.00           H
ATOM   1861 HD13 LEU   130       3.969  26.480  42.345  1.00  0.00           H
ATOM   1862  CD2 LEU   130       2.046  24.033  43.879  1.00  0.00           C
ATOM   1863 HD21 LEU   130       1.131  23.497  43.625  1.00  0.00           H
ATOM   1864 HD22 LEU   130       2.850  23.308  44.002  1.00  0.00           H
ATOM   1865 HD23 LEU   130       1.899  24.566  44.819  1.00  0.00           H
ATOM   1866  C   LEU   130       1.706  26.295  40.056  1.00  0.00           C
ATOM   1867  O   LEU   130       0.775  25.916  39.345  1.00  0.00           O
ATOM   1868  N   LYS   131       2.994  26.096  39.737  1.00  0.00           N
ATOM   1869  H   LYS   131       3.709  26.425  40.370  1.00  0.00           H
ATOM   1870  CA  LYS   131       3.443  25.416  38.529  1.00  0.00           C
ATOM   1871  HA  LYS   131       2.716  24.645  38.274  1.00  0.00           H
ATOM   1872  CB  LYS   131       3.489  26.433  37.372  1.00  0.00           C
ATOM   1873  HB2 LYS   131       2.534  26.958  37.333  1.00  0.00           H
ATOM   1874  HB3 LYS   131       4.271  27.171  37.555  1.00  0.00           H
ATOM   1875  CG  LYS   131       3.721  25.760  36.011  1.00  0.00           C
ATOM   1876  HG2 LYS   131       4.703  25.290  35.993  1.00  0.00           H
ATOM   1877  HG3 LYS   131       2.962  24.994  35.859  1.00  0.00           H
ATOM   1878  CD  LYS   131       3.631  26.791  34.880  1.00  0.00           C
ATOM   1879  HD2 LYS   131       2.686  27.331  34.954  1.00  0.00           H
ATOM   1880  HD3 LYS   131       4.453  27.503  34.972  1.00  0.00           H
ATOM   1881  CE  LYS   131       3.703  26.101  33.517  1.00  0.00           C
ATOM   1882  HE2 LYS   131       4.657  25.583  33.426  1.00  0.00           H
ATOM   1883  HE3 LYS   131       2.894  25.375  33.443  1.00  0.00           H
ATOM   1884  NZ  LYS   131       3.574  27.075  32.420  1.00  0.00           N
ATOM   1885  HZ1 LYS   131       4.332  27.741  32.470  1.00  0.00           H
ATOM   1886  HZ2 LYS   131       3.606  26.593  31.534  1.00  0.00           H
ATOM   1887  HZ3 LYS   131       2.693  27.563  32.506  1.00  0.00           H
ATOM   1888  C   LYS   131       4.791  24.735  38.806  1.00  0.00           C
ATOM   1889  O   LYS   131       5.852  25.302  38.540  1.00  0.00           O
ATOM   1890  N   ILE   132       4.733  23.507  39.347  1.00  0.00           N
ATOM   1891  H   ILE   132       3.829  23.109  39.556  1.00  0.00           H
ATOM   1892  CA  ILE   132       5.900  22.646  39.564  1.00  0.00           C
ATOM   1893  HA  ILE   132       6.703  23.268  39.965  1.00  0.00           H
ATOM   1894  CB  ILE   132       5.602  21.552  40.618  1.00  0.00           C
ATOM   1895  HB  ILE   132       6.546  21.041  40.810  1.00  0.00           H
ATOM   1896  CG2 ILE   132       5.168  22.199  41.946  1.00  0.00           C
ATOM   1897 HG21 ILE   132       4.179  22.644  41.846  1.00  0.00           H
ATOM   1898 HG22 ILE   132       5.137  21.457  42.742  1.00  0.00           H
ATOM   1899 HG23 ILE   132       5.886  22.971  42.224  1.00  0.00           H
ATOM   1900  CG1 ILE   132       4.606  20.477  40.132  1.00  0.00           C
ATOM   1901 HG12 ILE   132       3.614  20.915  40.024  1.00  0.00           H
ATOM   1902 HG13 ILE   132       4.921  20.105  39.157  1.00  0.00           H
ATOM   1903  CD1 ILE   132       4.524  19.270  41.072  1.00  0.00           C
ATOM   1904 HD11 ILE   132       4.083  19.555  42.027  1.00  0.00           H
ATOM   1905 HD12 ILE   132       3.903  18.501  40.617  1.00  0.00           H
ATOM   1906 HD13 ILE   132       5.521  18.859  41.236  1.00  0.00           H
ATOM   1907  C   ILE   132       6.393  22.063  38.230  1.00  0.00           C
ATOM   1908  O   ILE   132       5.678  22.110  37.228  1.00  0.00           O
ATOM   1909  N   SER   133       7.617  21.511  38.231  1.00  0.00           N
ATOM   1910  H   SER   133       8.142  21.486  39.093  1.00  0.00           H
ATOM   1911  CA  SER   133       8.299  21.048  37.024  1.00  0.00           C
ATOM   1912  HA  SER   133       7.550  20.865  36.256  1.00  0.00           H
ATOM   1913  CB  SER   133       9.217  22.163  36.502  1.00  0.00           C
ATOM   1914  HB2 SER   133       8.655  23.094  36.432  1.00  0.00           H
ATOM   1915  HB3 SER   133       9.569  21.897  35.508  1.00  0.00           H
ATOM   1916  OG  SER   133      10.336  22.359  37.341  1.00  0.00           O
ATOM   1917  HG  SER   133      10.868  23.070  36.977  1.00  0.00           H
ATOM   1918  C   SER   133       9.055  19.727  37.237  1.00  0.00           C
ATOM   1919  O   SER   133       9.203  19.245  38.360  1.00  0.00           O
ATOM   1920  N   CYX   134       9.518  19.159  36.114  1.00  0.00           N
ATOM   1921  H   CYX   134       9.347  19.642  35.244  1.00  0.00           H
ATOM   1922  CA  CYX   134      10.226  17.893  35.998  1.00  0.00           C
ATOM   1923  HA  CYX   134      10.866  17.740  36.866  1.00  0.00           H
ATOM   1924  CB  CYX   134       9.206  16.749  35.917  1.00  0.00           C
ATOM   1925  HB2 CYX   134       8.706  16.662  36.882  1.00  0.00           H
ATOM   1926  HB3 CYX   134       8.451  17.002  35.172  1.00  0.00           H
ATOM   1927  SG  CYX   134       9.902  15.135  35.470  1.00  0.00           S
ATOM   1928  C   CYX   134      11.088  17.958  34.734  1.00  0.00           C
ATOM   1929  O   CYX   134      10.560  17.959  33.622  1.00  0.00           O
ATOM   1930  N   LYS   135      12.412  18.022  34.923  1.00  0.00           N
ATOM   1931  H   LYS   135      12.767  17.995  35.868  1.00  0.00           H
ATOM   1932  CA  LYS   135      13.389  18.253  33.867  1.00  0.00           C
ATOM   1933  HA  LYS   135      12.870  18.625  32.984  1.00  0.00           H
ATOM   1934  CB  LYS   135      14.355  19.356  34.329  1.00  0.00           C
ATOM   1935  HB2 LYS   135      13.760  20.204  34.673  1.00  0.00           H
ATOM   1936  HB3 LYS   135      14.955  18.998  35.167  1.00  0.00           H
ATOM   1937  CG  LYS   135      15.287  19.842  33.209  1.00  0.00           C
ATOM   1938  HG2 LYS   135      15.989  19.049  32.947  1.00  0.00           H
ATOM   1939  HG3 LYS   135      14.696  20.091  32.330  1.00  0.00           H
ATOM   1940  CD  LYS   135      16.058  21.093  33.659  1.00  0.00           C
ATOM   1941  HD2 LYS   135      15.349  21.830  34.039  1.00  0.00           H
ATOM   1942  HD3 LYS   135      16.748  20.832  34.463  1.00  0.00           H
ATOM   1943  CE  LYS   135      16.831  21.744  32.509  1.00  0.00           C
ATOM   1944  HE2 LYS   135      16.144  21.949  31.687  1.00  0.00           H
ATOM   1945  HE3 LYS   135      17.248  22.689  32.859  1.00  0.00           H
ATOM   1946  NZ  LYS   135      17.932  20.895  32.024  1.00  0.00           N
ATOM   1947  HZ1 LYS   135      17.558  20.019  31.688  1.00  0.00           H
ATOM   1948  HZ2 LYS   135      18.414  21.367  31.272  1.00  0.00           H
ATOM   1949  HZ3 LYS   135      18.578  20.719  32.780  1.00  0.00           H
ATOM   1950  C   LYS   135      14.098  16.943  33.512  1.00  0.00           C
ATOM   1951  O   LYS   135      14.810  16.372  34.340  1.00  0.00           O
ATOM   1952  N   GLY   136      13.906  16.487  32.266  1.00  0.00           N
ATOM   1953  H   GLY   136      13.309  17.014  31.644  1.00  0.00           H
ATOM   1954  CA  GLY   136      14.533  15.293  31.719  1.00  0.00           C
ATOM   1955  HA2 GLY   136      14.533  14.513  32.479  1.00  0.00           H
ATOM   1956  HA3 GLY   136      13.953  14.932  30.873  1.00  0.00           H
ATOM   1957  C   GLY   136      15.968  15.549  31.258  1.00  0.00           C
ATOM   1958  O   GLY   136      16.336  16.677  30.922  1.00  0.00           O
ATOM   1959  N   SER   137      16.768  14.474  31.257  1.00  0.00           N
ATOM   1960  H   SER   137      16.378  13.586  31.538  1.00  0.00           H
ATOM   1961  CA  SER   137      18.189  14.485  30.931  1.00  0.00           C
ATOM   1962  HA  SER   137      18.356  15.142  30.076  1.00  0.00           H
ATOM   1963  CB  SER   137      18.965  15.031  32.141  1.00  0.00           C
ATOM   1964  HB2 SER   137      18.672  16.065  32.324  1.00  0.00           H
ATOM   1965  HB3 SER   137      18.719  14.439  33.022  1.00  0.00           H
ATOM   1966  OG  SER   137      20.361  14.982  31.936  1.00  0.00           O
ATOM   1967  HG  SER   137      20.797  15.285  32.736  1.00  0.00           H
ATOM   1968  C   SER   137      18.654  13.067  30.575  1.00  0.00           C
ATOM   1969  O   SER   137      18.181  12.098  31.166  1.00  0.00           O
ATOM   1970  N   GLY   138      19.616  12.957  29.645  1.00  0.00           N
ATOM   1971  H   GLY   138      19.961  13.797  29.202  1.00  0.00           H
ATOM   1972  CA  GLY   138      20.269  11.702  29.279  1.00  0.00           C
ATOM   1973  HA2 GLY   138      21.278  11.940  28.942  1.00  0.00           H
ATOM   1974  HA3 GLY   138      20.351  11.070  30.164  1.00  0.00           H
ATOM   1975  C   GLY   138      19.570  10.906  28.169  1.00  0.00           C
ATOM   1976  O   GLY   138      19.955   9.761  27.934  1.00  0.00           O
ATOM   1977  N   TYR   139      18.559  11.486  27.500  1.00  0.00           N
ATOM   1978  H   TYR   139      18.289  12.425  27.756  1.00  0.00           H
ATOM   1979  CA  TYR   139      17.819  10.873  26.395  1.00  0.00           C
ATOM   1980  HA  TYR   139      18.524  10.336  25.758  1.00  0.00           H
ATOM   1981  CB  TYR   139      16.793   9.863  26.939  1.00  0.00           C
ATOM   1982  HB2 TYR   139      17.302   9.139  27.571  1.00  0.00           H
ATOM   1983  HB3 TYR   139      16.385   9.302  26.097  1.00  0.00           H
ATOM   1984  CG  TYR   139      15.643  10.480  27.717  1.00  0.00           C
ATOM   1985  CD1 TYR   139      15.822  10.894  29.050  1.00  0.00           C
ATOM   1986  HD1 TYR   139      16.775  10.753  29.532  1.00  0.00           H
ATOM   1987  CE1 TYR   139      14.764  11.490  29.757  1.00  0.00           C
ATOM   1988  HE1 TYR   139      14.913  11.817  30.776  1.00  0.00           H
ATOM   1989  CZ  TYR   139      13.508  11.656  29.132  1.00  0.00           C
ATOM   1990  OH  TYR   139      12.482  12.244  29.808  1.00  0.00           O
ATOM   1991  HH  TYR   139      12.719  12.503  30.701  1.00  0.00           H
ATOM   1992  CE2 TYR   139      13.316  11.209  27.805  1.00  0.00           C
ATOM   1993  HE2 TYR   139      12.355  11.319  27.324  1.00  0.00           H
ATOM   1994  CD2 TYR   139      14.387  10.631  27.103  1.00  0.00           C
ATOM   1995  HD2 TYR   139      14.244  10.291  26.092  1.00  0.00           H
ATOM   1996  C   TYR   139      17.118  11.947  25.549  1.00  0.00           C
ATOM   1997  O   TYR   139      16.979  13.093  25.982  1.00  0.00           O
ATOM   1998  N   SER   140      16.646  11.554  24.353  1.00  0.00           N
ATOM   1999  H   SER   140      16.793  10.598  24.061  1.00  0.00           H
ATOM   2000  CA  SER   140      15.840  12.398  23.476  1.00  0.00           C
ATOM   2001  HA  SER   140      16.327  13.372  23.397  1.00  0.00           H
ATOM   2002  CB  SER   140      15.794  11.798  22.060  1.00  0.00           C
ATOM   2003  HB2 SER   140      16.808  11.753  21.661  1.00  0.00           H
ATOM   2004  HB3 SER   140      15.198  12.447  21.418  1.00  0.00           H
ATOM   2005  OG  SER   140      15.242  10.499  22.034  1.00  0.00           O
ATOM   2006  HG  SER   140      15.260  10.178  21.129  1.00  0.00           H
ATOM   2007  C   SER   140      14.450  12.592  24.100  1.00  0.00           C
ATOM   2008  O   SER   140      13.617  11.685  24.096  1.00  0.00           O
ATOM   2009  N   PHE   141      14.231  13.787  24.667  1.00  0.00           N
ATOM   2010  H   PHE   141      14.956  14.487  24.598  1.00  0.00           H
ATOM   2011  CA  PHE   141      13.122  14.092  25.567  1.00  0.00           C
ATOM   2012  HA  PHE   141      13.164  13.396  26.401  1.00  0.00           H
ATOM   2013  CB  PHE   141      13.336  15.509  26.117  1.00  0.00           C
ATOM   2014  HB2 PHE   141      14.343  15.573  26.533  1.00  0.00           H
ATOM   2015  HB3 PHE   141      13.279  16.223  25.293  1.00  0.00           H
ATOM   2016  CG  PHE   141      12.361  15.921  27.204  1.00  0.00           C
ATOM   2017  CD1 PHE   141      12.474  15.353  28.486  1.00  0.00           C
ATOM   2018  HD1 PHE   141      13.241  14.619  28.682  1.00  0.00           H
ATOM   2019  CE1 PHE   141      11.598  15.743  29.514  1.00  0.00           C
ATOM   2020  HE1 PHE   141      11.683  15.301  30.496  1.00  0.00           H
ATOM   2021  CZ  PHE   141      10.619  16.718  29.268  1.00  0.00           C
ATOM   2022  HZ  PHE   141       9.965  17.030  30.067  1.00  0.00           H
ATOM   2023  CE2 PHE   141      10.501  17.289  27.988  1.00  0.00           C
ATOM   2024  HE2 PHE   141       9.752  18.044  27.801  1.00  0.00           H
ATOM   2025  CD2 PHE   141      11.363  16.883  26.953  1.00  0.00           C
ATOM   2026  HD2 PHE   141      11.269  17.329  25.974  1.00  0.00           H
ATOM   2027  C   PHE   141      11.749  13.970  24.896  1.00  0.00           C
ATOM   2028  O   PHE   141      10.784  13.564  25.543  1.00  0.00           O
ATOM   2029  N   THR   142      11.680  14.306  23.602  1.00  0.00           N
ATOM   2030  H   THR   142      12.528  14.600  23.139  1.00  0.00           H
ATOM   2031  CA  THR   142      10.457  14.378  22.812  1.00  0.00           C
ATOM   2032  HA  THR   142       9.677  14.825  23.429  1.00  0.00           H
ATOM   2033  CB  THR   142      10.705  15.307  21.606  1.00  0.00           C
ATOM   2034  HB  THR   142       9.792  15.350  21.016  1.00  0.00           H
ATOM   2035  CG2 THR   142      11.052  16.737  22.043  1.00  0.00           C
ATOM   2036 HG21 THR   142      11.977  16.755  22.620  1.00  0.00           H
ATOM   2037 HG22 THR   142      11.180  17.364  21.163  1.00  0.00           H
ATOM   2038 HG23 THR   142      10.242  17.140  22.652  1.00  0.00           H
ATOM   2039  OG1 THR   142      11.729  14.798  20.772  1.00  0.00           O
ATOM   2040  HG1 THR   142      11.804  15.364  20.000  1.00  0.00           H
ATOM   2041  C   THR   142       9.952  13.002  22.343  1.00  0.00           C
ATOM   2042  O   THR   142       8.833  12.936  21.839  1.00  0.00           O
ATOM   2043  N   SER   143      10.751  11.930  22.486  1.00  0.00           N
ATOM   2044  H   SER   143      11.651  12.051  22.928  1.00  0.00           H
ATOM   2045  CA  SER   143      10.453  10.599  21.953  1.00  0.00           C
ATOM   2046  HA  SER   143       9.885  10.722  21.031  1.00  0.00           H
ATOM   2047  CB  SER   143      11.766   9.894  21.583  1.00  0.00           C
ATOM   2048  HB2 SER   143      12.386   9.779  22.472  1.00  0.00           H
ATOM   2049  HB3 SER   143      11.544   8.907  21.177  1.00  0.00           H
ATOM   2050  OG  SER   143      12.475  10.625  20.603  1.00  0.00           O
ATOM   2051  HG  SER   143      13.285  10.152  20.398  1.00  0.00           H
ATOM   2052  C   SER   143       9.616   9.717  22.899  1.00  0.00           C
ATOM   2053  O   SER   143       9.167   8.655  22.467  1.00  0.00           O
ATOM   2054  N   TYR   144       9.401  10.135  24.159  1.00  0.00           N
ATOM   2055  H   TYR   144       9.780  11.027  24.442  1.00  0.00           H
ATOM   2056  CA  TYR   144       8.739   9.345  25.201  1.00  0.00           C
ATOM   2057  HA  TYR   144       8.310   8.442  24.764  1.00  0.00           H
ATOM   2058  CB  TYR   144       9.752   8.921  26.274  1.00  0.00           C
ATOM   2059  HB2 TYR   144      10.188   9.820  26.713  1.00  0.00           H
ATOM   2060  HB3 TYR   144       9.215   8.407  27.074  1.00  0.00           H
ATOM   2061  CG  TYR   144      10.874   8.014  25.812  1.00  0.00           C
ATOM   2062  CD1 TYR   144      10.748   6.616  25.930  1.00  0.00           C
ATOM   2063  HD1 TYR   144       9.833   6.182  26.305  1.00  0.00           H
ATOM   2064  CE1 TYR   144      11.820   5.780  25.576  1.00  0.00           C
ATOM   2065  HE1 TYR   144      11.719   4.711  25.669  1.00  0.00           H
ATOM   2066  CZ  TYR   144      13.032   6.341  25.108  1.00  0.00           C
ATOM   2067  OH  TYR   144      14.082   5.531  24.787  1.00  0.00           O
ATOM   2068  HH  TYR   144      13.882   4.598  24.892  1.00  0.00           H
ATOM   2069  CE2 TYR   144      13.147   7.744  24.970  1.00  0.00           C
ATOM   2070  HE2 TYR   144      14.063   8.184  24.608  1.00  0.00           H
ATOM   2071  CD2 TYR   144      12.068   8.572  25.320  1.00  0.00           C
ATOM   2072  HD2 TYR   144      12.162   9.643  25.224  1.00  0.00           H
ATOM   2073  C   TYR   144       7.612  10.129  25.876  1.00  0.00           C
ATOM   2074  O   TYR   144       7.635  11.358  25.920  1.00  0.00           O
ATOM   2075  N   TRP   145       6.661   9.389  26.463  1.00  0.00           N
ATOM   2076  H   TRP   145       6.708   8.384  26.377  1.00  0.00           H
ATOM   2077  CA  TRP   145       5.655   9.920  27.374  1.00  0.00           C
ATOM   2078  HA  TRP   145       5.285  10.865  26.977  1.00  0.00           H
ATOM   2079  CB  TRP   145       4.477   8.942  27.457  1.00  0.00           C
ATOM   2080  HB2 TRP   145       4.843   7.965  27.774  1.00  0.00           H
ATOM   2081  HB3 TRP   145       3.794   9.297  28.230  1.00  0.00           H
ATOM   2082  CG  TRP   145       3.679   8.776  26.197  1.00  0.00           C
ATOM   2083  CD1 TRP   145       3.914   7.789  25.184  1.00  0.00           C
ATOM   2084  HD1 TRP   145       4.701   7.051  25.208  1.00  0.00           H
ATOM   2085  NE1 TRP   145       2.920   7.922  24.097  1.00  0.00           N
ATOM   2086  HE1 TRP   145       2.892   7.322  23.285  1.00  0.00           H
ATOM   2087  CE2 TRP   145       1.997   9.032  24.410  1.00  0.00           C
ATOM   2088  CZ2 TRP   145       0.877   9.559  23.750  1.00  0.00           C
ATOM   2089  HZ2 TRP   145       0.546   9.130  22.816  1.00  0.00           H
ATOM   2090  CH2 TRP   145       0.185  10.643  24.318  1.00  0.00           C
ATOM   2091  HH2 TRP   145      -0.675  11.053  23.810  1.00  0.00           H
ATOM   2092  CZ3 TRP   145       0.596  11.197  25.545  1.00  0.00           C
ATOM   2093  HZ3 TRP   145       0.038  12.014  25.975  1.00  0.00           H
ATOM   2094  CE3 TRP   145       1.717  10.700  26.231  1.00  0.00           C
ATOM   2095  HE3 TRP   145       2.010  11.147  27.166  1.00  0.00           H
ATOM   2096  CD2 TRP   145       2.454   9.614  25.726  1.00  0.00           C
ATOM   2097  C   TRP   145       6.263  10.158  28.765  1.00  0.00           C
ATOM   2098  O   TRP   145       7.028   9.329  29.263  1.00  0.00           O
ATOM   2099  N   ILE   146       5.872  11.277  29.395  1.00  0.00           N
ATOM   2100  H   ILE   146       5.249  11.903  28.907  1.00  0.00           H
ATOM   2101  CA  ILE   146       6.186  11.632  30.778  1.00  0.00           C
ATOM   2102  HA  ILE   146       6.779  10.835  31.222  1.00  0.00           H
ATOM   2103  CB  ILE   146       6.996  12.953  30.842  1.00  0.00           C
ATOM   2104  HB  ILE   146       6.540  13.657  30.144  1.00  0.00           H
ATOM   2105  CG2 ILE   146       6.947  13.612  32.238  1.00  0.00           C
ATOM   2106 HG21 ILE   146       7.242  12.900  33.010  1.00  0.00           H
ATOM   2107 HG22 ILE   146       7.616  14.473  32.266  1.00  0.00           H
ATOM   2108 HG23 ILE   146       5.938  13.961  32.457  1.00  0.00           H
ATOM   2109  CG1 ILE   146       8.462  12.745  30.401  1.00  0.00           C
ATOM   2110 HG12 ILE   146       8.481  12.210  29.451  1.00  0.00           H
ATOM   2111 HG13 ILE   146       8.919  13.721  30.235  1.00  0.00           H
ATOM   2112  CD1 ILE   146       9.327  11.981  31.414  1.00  0.00           C
ATOM   2113 HD11 ILE   146       8.864  11.034  31.678  1.00  0.00           H
ATOM   2114 HD12 ILE   146      10.297  11.773  30.975  1.00  0.00           H
ATOM   2115 HD13 ILE   146       9.475  12.575  32.315  1.00  0.00           H
ATOM   2116  C   ILE   146       4.872  11.717  31.553  1.00  0.00           C
ATOM   2117  O   ILE   146       3.972  12.462  31.171  1.00  0.00           O
ATOM   2118  N   GLY   147       4.799  10.968  32.661  1.00  0.00           N
ATOM   2119  H   GLY   147       5.592  10.395  32.909  1.00  0.00           H
ATOM   2120  CA  GLY   147       3.645  10.894  33.537  1.00  0.00           C
ATOM   2121  HA2 GLY   147       2.742  11.096  32.966  1.00  0.00           H
ATOM   2122  HA3 GLY   147       3.571   9.880  33.931  1.00  0.00           H
ATOM   2123  C   GLY   147       3.692  11.874  34.703  1.00  0.00           C
ATOM   2124  O   GLY   147       4.662  12.608  34.901  1.00  0.00           O
ATOM   2125  N   TRP   148       2.604  11.831  35.478  1.00  0.00           N
ATOM   2126  H   TRP   148       1.858  11.208  35.203  1.00  0.00           H
ATOM   2127  CA  TRP   148       2.424  12.499  36.757  1.00  0.00           C
ATOM   2128  HA  TRP   148       3.402  12.643  37.214  1.00  0.00           H
ATOM   2129  CB  TRP   148       1.770  13.872  36.577  1.00  0.00           C
ATOM   2130  HB2 TRP   148       0.912  13.785  35.908  1.00  0.00           H
ATOM   2131  HB3 TRP   148       1.404  14.210  37.546  1.00  0.00           H
ATOM   2132  CG  TRP   148       2.695  14.928  36.066  1.00  0.00           C
ATOM   2133  CD1 TRP   148       2.720  15.432  34.726  1.00  0.00           C
ATOM   2134  HD1 TRP   148       2.065  15.109  33.931  1.00  0.00           H
ATOM   2135  NE1 TRP   148       3.775  16.456  34.587  1.00  0.00           N
ATOM   2136  HE1 TRP   148       3.961  16.956  33.729  1.00  0.00           H
ATOM   2137  CE2 TRP   148       4.473  16.626  35.878  1.00  0.00           C
ATOM   2138  CZ2 TRP   148       5.511  17.470  36.302  1.00  0.00           C
ATOM   2139  HZ2 TRP   148       5.971  18.157  35.609  1.00  0.00           H
ATOM   2140  CH2 TRP   148       5.928  17.432  37.644  1.00  0.00           C
ATOM   2141  HH2 TRP   148       6.715  18.092  37.976  1.00  0.00           H
ATOM   2142  CZ3 TRP   148       5.325  16.555  38.564  1.00  0.00           C
ATOM   2143  HZ3 TRP   148       5.650  16.557  39.593  1.00  0.00           H
ATOM   2144  CE3 TRP   148       4.291  15.684  38.175  1.00  0.00           C
ATOM   2145  HE3 TRP   148       3.837  15.035  38.909  1.00  0.00           H
ATOM   2146  CD2 TRP   148       3.815  15.675  36.849  1.00  0.00           C
ATOM   2147  C   TRP   148       1.590  11.597  37.663  1.00  0.00           C
ATOM   2148  O   TRP   148       0.681  10.909  37.198  1.00  0.00           O
ATOM   2149  N   VAL   149       1.928  11.602  38.960  1.00  0.00           N
ATOM   2150  H   VAL   149       2.674  12.212  39.261  1.00  0.00           H
ATOM   2151  CA  VAL   149       1.376  10.704  39.964  1.00  0.00           C
ATOM   2152  HA  VAL   149       0.379  10.398  39.649  1.00  0.00           H
ATOM   2153  CB  VAL   149       2.250   9.430  40.105  1.00  0.00           C
ATOM   2154  HB  VAL   149       3.254   9.727  40.411  1.00  0.00           H
ATOM   2155  CG1 VAL   149       1.686   8.485  41.180  1.00  0.00           C
ATOM   2156 HG11 VAL   149       0.666   8.196  40.927  1.00  0.00           H
ATOM   2157 HG12 VAL   149       2.303   7.588  41.242  1.00  0.00           H
ATOM   2158 HG13 VAL   149       1.692   8.970  42.156  1.00  0.00           H
ATOM   2159  CG2 VAL   149       2.378   8.641  38.789  1.00  0.00           C
ATOM   2160 HG21 VAL   149       2.932   9.221  38.051  1.00  0.00           H
ATOM   2161 HG22 VAL   149       2.925   7.714  38.959  1.00  0.00           H
ATOM   2162 HG23 VAL   149       1.389   8.406  38.396  1.00  0.00           H
ATOM   2163  C   VAL   149       1.264  11.477  41.282  1.00  0.00           C
ATOM   2164  O   VAL   149       2.278  11.804  41.901  1.00  0.00           O
ATOM   2165  N   ARG   150       0.022  11.737  41.714  1.00  0.00           N
ATOM   2166  H   ARG   150      -0.759  11.450  41.141  1.00  0.00           H
ATOM   2167  CA  ARG   150      -0.293  12.282  43.026  1.00  0.00           C
ATOM   2168  HA  ARG   150       0.410  13.088  43.243  1.00  0.00           H
ATOM   2169  CB  ARG   150      -1.719  12.864  43.026  1.00  0.00           C
ATOM   2170  HB2 ARG   150      -1.818  13.553  42.189  1.00  0.00           H
ATOM   2171  HB3 ARG   150      -2.446  12.062  42.896  1.00  0.00           H
ATOM   2172  CG  ARG   150      -2.020  13.631  44.324  1.00  0.00           C
ATOM   2173  HG2 ARG   150      -2.052  12.944  45.170  1.00  0.00           H
ATOM   2174  HG3 ARG   150      -1.216  14.345  44.489  1.00  0.00           H
ATOM   2175  CD  ARG   150      -3.337  14.406  44.280  1.00  0.00           C
ATOM   2176  HD2 ARG   150      -3.373  15.009  43.372  1.00  0.00           H
ATOM   2177  HD3 ARG   150      -3.376  15.072  45.143  1.00  0.00           H
ATOM   2178  NE  ARG   150      -4.499  13.509  44.330  1.00  0.00           N
ATOM   2179  HE  ARG   150      -4.307  12.523  44.442  1.00  0.00           H
ATOM   2180  CZ  ARG   150      -5.782  13.904  44.257  1.00  0.00           C
ATOM   2181  NH1 ARG   150      -6.110  15.197  44.107  1.00  0.00           N
ATOM   2182 HH11 ARG   150      -5.386  15.898  44.046  1.00  0.00           H
ATOM   2183 HH12 ARG   150      -7.082  15.468  44.054  1.00  0.00           H
ATOM   2184  NH2 ARG   150      -6.753  12.987  44.336  1.00  0.00           N
ATOM   2185 HH21 ARG   150      -6.518  12.012  44.452  1.00  0.00           H
ATOM   2186 HH22 ARG   150      -7.721  13.270  44.284  1.00  0.00           H
ATOM   2187  C   ARG   150      -0.146  11.187  44.086  1.00  0.00           C
ATOM   2188  O   ARG   150      -0.425  10.017  43.824  1.00  0.00           O
ATOM   2189  N   GLN   151       0.244  11.593  45.300  1.00  0.00           N
ATOM   2190  H   GLN   151       0.470  12.567  45.441  1.00  0.00           H
ATOM   2191  CA  GLN   151       0.206  10.749  46.478  1.00  0.00           C
ATOM   2192  HA  GLN   151      -0.621  10.045  46.371  1.00  0.00           H
ATOM   2193  CB  GLN   151       1.507   9.942  46.596  1.00  0.00           C
ATOM   2194  HB2 GLN   151       1.677   9.411  45.659  1.00  0.00           H
ATOM   2195  HB3 GLN   151       2.352  10.609  46.773  1.00  0.00           H
ATOM   2196  CG  GLN   151       1.398   8.917  47.734  1.00  0.00           C
ATOM   2197  HG2 GLN   151       1.343   9.428  48.696  1.00  0.00           H
ATOM   2198  HG3 GLN   151       0.477   8.353  47.595  1.00  0.00           H
ATOM   2199  CD  GLN   151       2.570   7.940  47.764  1.00  0.00           C
ATOM   2200  OE1 GLN   151       3.706   8.317  47.488  1.00  0.00           O
ATOM   2201  NE2 GLN   151       2.298   6.677  48.105  1.00  0.00           N
ATOM   2202 HE21 GLN   151       3.039   5.992  48.135  1.00  0.00           H
ATOM   2203 HE22 GLN   151       1.350   6.407  48.325  1.00  0.00           H
ATOM   2204  C   GLN   151      -0.062  11.624  47.700  1.00  0.00           C
ATOM   2205  O   GLN   151       0.850  12.246  48.245  1.00  0.00           O
ATOM   2206  N   MET   152      -1.330  11.643  48.128  1.00  0.00           N
ATOM   2207  H   MET   152      -2.022  11.114  47.617  1.00  0.00           H
ATOM   2208  CA  MET   152      -1.779  12.303  49.349  1.00  0.00           C
ATOM   2209  HA  MET   152      -1.507  13.356  49.288  1.00  0.00           H
ATOM   2210  CB  MET   152      -3.308  12.191  49.441  1.00  0.00           C
ATOM   2211  HB2 MET   152      -3.593  11.149  49.299  1.00  0.00           H
ATOM   2212  HB3 MET   152      -3.639  12.505  50.431  1.00  0.00           H
ATOM   2213  CG  MET   152      -4.042  13.042  48.399  1.00  0.00           C
ATOM   2214  HG2 MET   152      -3.950  14.090  48.684  1.00  0.00           H
ATOM   2215  HG3 MET   152      -3.582  12.910  47.420  1.00  0.00           H
ATOM   2216  SD  MET   152      -5.798  12.610  48.257  1.00  0.00           S
ATOM   2217  CE  MET   152      -6.488  14.218  47.803  1.00  0.00           C
ATOM   2218  HE1 MET   152      -5.948  14.623  46.949  1.00  0.00           H
ATOM   2219  HE2 MET   152      -7.542  14.103  47.548  1.00  0.00           H
ATOM   2220  HE3 MET   152      -6.395  14.899  48.649  1.00  0.00           H
ATOM   2221  C   MET   152      -1.101  11.662  50.577  1.00  0.00           C
ATOM   2222  O   MET   152      -0.741  10.484  50.524  1.00  0.00           O
ATOM   2223  N   PRO   153      -0.918  12.407  51.685  1.00  0.00           N
ATOM   2224  CD  PRO   153      -1.287  13.881  51.842  1.00  0.00           C
ATOM   2225  HD2 PRO   153      -2.362  14.020  51.725  1.00  0.00           H
ATOM   2226  HD3 PRO   153      -0.750  14.470  51.099  1.00  0.00           H
ATOM   2227  CG  PRO   153      -0.833  14.341  53.308  1.00  0.00           C
ATOM   2228  HG2 PRO   153      -1.712  14.599  53.899  1.00  0.00           H
ATOM   2229  HG3 PRO   153      -0.160  15.197  53.247  1.00  0.00           H
ATOM   2230  CB  PRO   153      -0.081  13.094  53.971  1.00  0.00           C
ATOM   2231  HB2 PRO   153      -0.545  12.840  54.925  1.00  0.00           H
ATOM   2232  HB3 PRO   153       0.970  13.339  54.127  1.00  0.00           H
ATOM   2233  CA  PRO   153      -0.199  11.877  52.928  1.00  0.00           C
ATOM   2234  HA  PRO   153       0.807  11.567  52.641  1.00  0.00           H
ATOM   2235  C   PRO   153      -0.947  10.688  53.538  1.00  0.00           C
ATOM   2236  O   PRO   153      -2.156  10.763  53.761  1.00  0.00           O
ATOM   2237  N   GLY   154      -0.206   9.602  53.806  1.00  0.00           N
ATOM   2238  H   GLY   154       0.781   9.624  53.593  1.00  0.00           H
ATOM   2239  CA  GLY   154      -0.727   8.365  54.380  1.00  0.00           C
ATOM   2240  HA2 GLY   154       0.123   7.742  54.656  1.00  0.00           H
ATOM   2241  HA3 GLY   154      -1.287   8.604  55.284  1.00  0.00           H
ATOM   2242  C   GLY   154      -1.626   7.558  53.431  1.00  0.00           C
ATOM   2243  O   GLY   154      -2.366   6.697  53.905  1.00  0.00           O
ATOM   2244  N   LYS   155      -1.593   7.853  52.120  1.00  0.00           N
ATOM   2245  H   LYS   155      -0.953   8.570  51.809  1.00  0.00           H
ATOM   2246  CA  LYS   155      -2.488   7.302  51.102  1.00  0.00           C
ATOM   2247  HA  LYS   155      -2.987   6.417  51.499  1.00  0.00           H
ATOM   2248  CB  LYS   155      -3.572   8.337  50.748  1.00  0.00           C
ATOM   2249  HB2 LYS   155      -3.087   9.258  50.431  1.00  0.00           H
ATOM   2250  HB3 LYS   155      -4.169   7.962  49.916  1.00  0.00           H
ATOM   2251  CG  LYS   155      -4.518   8.637  51.923  1.00  0.00           C
ATOM   2252  HG2 LYS   155      -5.043   7.722  52.202  1.00  0.00           H
ATOM   2253  HG3 LYS   155      -3.945   8.986  52.781  1.00  0.00           H
ATOM   2254  CD  LYS   155      -5.541   9.718  51.559  1.00  0.00           C
ATOM   2255  HD2 LYS   155      -5.018  10.633  51.282  1.00  0.00           H
ATOM   2256  HD3 LYS   155      -6.152   9.381  50.720  1.00  0.00           H
ATOM   2257  CE  LYS   155      -6.439  10.004  52.764  1.00  0.00           C
ATOM   2258  HE2 LYS   155      -6.980   9.096  53.032  1.00  0.00           H
ATOM   2259  HE3 LYS   155      -5.818  10.308  53.607  1.00  0.00           H
ATOM   2260  NZ  LYS   155      -7.407  11.075  52.474  1.00  0.00           N
ATOM   2261  HZ1 LYS   155      -7.992  10.799  51.699  1.00  0.00           H
ATOM   2262  HZ2 LYS   155      -7.981  11.240  53.288  1.00  0.00           H
ATOM   2263  HZ3 LYS   155      -6.910  11.922  52.235  1.00  0.00           H
ATOM   2264  C   LYS   155      -1.692   6.862  49.864  1.00  0.00           C
ATOM   2265  O   LYS   155      -0.508   7.175  49.729  1.00  0.00           O
ATOM   2266  N   GLY   156      -2.351   6.102  48.976  1.00  0.00           N
ATOM   2267  H   GLY   156      -3.328   5.905  49.141  1.00  0.00           H
ATOM   2268  CA  GLY   156      -1.729   5.419  47.847  1.00  0.00           C
ATOM   2269  HA2 GLY   156      -0.787   4.988  48.180  1.00  0.00           H
ATOM   2270  HA3 GLY   156      -2.379   4.600  47.539  1.00  0.00           H
ATOM   2271  C   GLY   156      -1.455   6.305  46.629  1.00  0.00           C
ATOM   2272  O   GLY   156      -1.861   7.467  46.574  1.00  0.00           O
ATOM   2273  N   LEU   157      -0.763   5.709  45.647  1.00  0.00           N
ATOM   2274  H   LEU   157      -0.462   4.754  45.783  1.00  0.00           H
ATOM   2275  CA  LEU   157      -0.453   6.308  44.351  1.00  0.00           C
ATOM   2276  HA  LEU   157      -0.021   7.295  44.520  1.00  0.00           H
ATOM   2277  CB  LEU   157       0.571   5.438  43.593  1.00  0.00           C
ATOM   2278  HB2 LEU   157       0.118   4.459  43.427  1.00  0.00           H
ATOM   2279  HB3 LEU   157       0.754   5.886  42.615  1.00  0.00           H
ATOM   2280  CG  LEU   157       1.926   5.229  44.304  1.00  0.00           C
ATOM   2281  HG  LEU   157       1.749   4.817  45.299  1.00  0.00           H
ATOM   2282  CD1 LEU   157       2.775   4.217  43.520  1.00  0.00           C
ATOM   2283 HD11 LEU   157       3.006   4.606  42.528  1.00  0.00           H
ATOM   2284 HD12 LEU   157       3.706   4.022  44.055  1.00  0.00           H
ATOM   2285 HD13 LEU   157       2.231   3.278  43.416  1.00  0.00           H
ATOM   2286  CD2 LEU   157       2.712   6.540  44.453  1.00  0.00           C
ATOM   2287 HD21 LEU   157       2.133   7.260  45.025  1.00  0.00           H
ATOM   2288 HD22 LEU   157       3.644   6.355  44.985  1.00  0.00           H
ATOM   2289 HD23 LEU   157       2.941   6.959  43.474  1.00  0.00           H
ATOM   2290  C   LEU   157      -1.728   6.475  43.513  1.00  0.00           C
ATOM   2291  O   LEU   157      -2.640   5.649  43.584  1.00  0.00           O
ATOM   2292  N   GLU   158      -1.764   7.546  42.707  1.00  0.00           N
ATOM   2293  H   GLU   158      -0.964   8.163  42.697  1.00  0.00           H
ATOM   2294  CA  GLU   158      -2.894   7.939  41.871  1.00  0.00           C
ATOM   2295  HA  GLU   158      -3.502   7.065  41.631  1.00  0.00           H
ATOM   2296  CB  GLU   158      -3.772   8.981  42.591  1.00  0.00           C
ATOM   2297  HB2 GLU   158      -3.155   9.840  42.858  1.00  0.00           H
ATOM   2298  HB3 GLU   158      -4.538   9.321  41.893  1.00  0.00           H
ATOM   2299  CG  GLU   158      -4.469   8.483  43.862  1.00  0.00           C
ATOM   2300  HG2 GLU   158      -5.114   7.639  43.613  1.00  0.00           H
ATOM   2301  HG3 GLU   158      -3.726   8.153  44.588  1.00  0.00           H
ATOM   2302  CD  GLU   158      -5.306   9.602  44.482  1.00  0.00           C
ATOM   2303  OE1 GLU   158      -6.457   9.775  44.024  1.00  0.00           O
ATOM   2304  OE2 GLU   158      -4.776  10.277  45.393  1.00  0.00           O
ATOM   2305  C   GLU   158      -2.349   8.544  40.578  1.00  0.00           C
ATOM   2306  O   GLU   158      -1.791   9.640  40.601  1.00  0.00           O
ATOM   2307  N   TRP   159      -2.528   7.841  39.453  1.00  0.00           N
ATOM   2308  H   TRP   159      -2.998   6.949  39.494  1.00  0.00           H
ATOM   2309  CA  TRP   159      -2.066   8.298  38.149  1.00  0.00           C
ATOM   2310  HA  TRP   159      -1.042   8.660  38.258  1.00  0.00           H
ATOM   2311  CB  TRP   159      -2.033   7.114  37.179  1.00  0.00           C
ATOM   2312  HB2 TRP   159      -1.418   6.324  37.608  1.00  0.00           H
ATOM   2313  HB3 TRP   159      -3.043   6.718  37.069  1.00  0.00           H
ATOM   2314  CG  TRP   159      -1.503   7.420  35.817  1.00  0.00           C
ATOM   2315  CD1 TRP   159      -0.123   7.356  35.436  1.00  0.00           C
ATOM   2316  HD1 TRP   159       0.689   7.082  36.093  1.00  0.00           H
ATOM   2317  NE1 TRP   159       0.028   7.692  34.005  1.00  0.00           N
ATOM   2318  HE1 TRP   159       0.913   7.689  33.518  1.00  0.00           H
ATOM   2319  CE2 TRP   159      -1.299   7.984  33.427  1.00  0.00           C
ATOM   2320  CZ2 TRP   159      -1.728   8.292  32.131  1.00  0.00           C
ATOM   2321  HZ2 TRP   159      -1.023   8.319  31.319  1.00  0.00           H
ATOM   2322  CH2 TRP   159      -3.083   8.556  31.891  1.00  0.00           C
ATOM   2323  HH2 TRP   159      -3.407   8.814  30.894  1.00  0.00           H
ATOM   2324  CZ3 TRP   159      -4.027   8.468  32.930  1.00  0.00           C
ATOM   2325  HZ3 TRP   159      -5.064   8.668  32.712  1.00  0.00           H
ATOM   2326  CE3 TRP   159      -3.646   8.096  34.233  1.00  0.00           C
ATOM   2327  HE3 TRP   159      -4.394   7.985  35.002  1.00  0.00           H
ATOM   2328  CD2 TRP   159      -2.298   7.852  34.550  1.00  0.00           C
ATOM   2329  C   TRP   159      -2.949   9.449  37.650  1.00  0.00           C
ATOM   2330  O   TRP   159      -4.168   9.306  37.548  1.00  0.00           O
ATOM   2331  N   MET   160      -2.312  10.592  37.362  1.00  0.00           N
ATOM   2332  H   MET   160      -1.308  10.622  37.467  1.00  0.00           H
ATOM   2333  CA  MET   160      -2.967  11.849  37.004  1.00  0.00           C
ATOM   2334  HA  MET   160      -3.948  11.882  37.474  1.00  0.00           H
ATOM   2335  CB  MET   160      -2.140  13.035  37.523  1.00  0.00           C
ATOM   2336  HB2 MET   160      -1.201  13.082  36.972  1.00  0.00           H
ATOM   2337  HB3 MET   160      -2.696  13.950  37.319  1.00  0.00           H
ATOM   2338  CG  MET   160      -1.815  12.974  39.018  1.00  0.00           C
ATOM   2339  HG2 MET   160      -2.740  12.901  39.589  1.00  0.00           H
ATOM   2340  HG3 MET   160      -1.222  12.081  39.210  1.00  0.00           H
ATOM   2341  SD  MET   160      -0.867  14.402  39.603  1.00  0.00           S
ATOM   2342  CE  MET   160      -2.174  15.655  39.643  1.00  0.00           C
ATOM   2343  HE1 MET   160      -2.953  15.344  40.335  1.00  0.00           H
ATOM   2344  HE2 MET   160      -1.766  16.607  39.979  1.00  0.00           H
ATOM   2345  HE3 MET   160      -2.593  15.774  38.648  1.00  0.00           H
ATOM   2346  C   MET   160      -3.134  12.015  35.492  1.00  0.00           C
ATOM   2347  O   MET   160      -4.099  12.642  35.057  1.00  0.00           O
ATOM   2348  N   GLY   161      -2.180  11.498  34.706  1.00  0.00           N
ATOM   2349  H   GLY   161      -1.418  10.990  35.133  1.00  0.00           H
ATOM   2350  CA  GLY   161      -2.098  11.725  33.273  1.00  0.00           C
ATOM   2351  HA2 GLY   161      -2.758  11.025  32.766  1.00  0.00           H
ATOM   2352  HA3 GLY   161      -2.437  12.736  33.044  1.00  0.00           H
ATOM   2353  C   GLY   161      -0.672  11.561  32.743  1.00  0.00           C
ATOM   2354  O   GLY   161       0.256  11.274  33.498  1.00  0.00           O
ATOM   2355  N   ILE   162      -0.526  11.776  31.429  1.00  0.00           N
ATOM   2356  H   ILE   162      -1.354  11.998  30.895  1.00  0.00           H
ATOM   2357  CA  ILE   162       0.734  11.788  30.681  1.00  0.00           C
ATOM   2358  HA  ILE   162       1.539  12.008  31.378  1.00  0.00           H
ATOM   2359  CB  ILE   162       1.034  10.419  30.003  1.00  0.00           C
ATOM   2360  HB  ILE   162       1.873  10.573  29.326  1.00  0.00           H
ATOM   2361  CG2 ILE   162       1.549   9.375  31.009  1.00  0.00           C
ATOM   2362 HG21 ILE   162       0.888   9.299  31.866  1.00  0.00           H
ATOM   2363 HG22 ILE   162       1.655   8.397  30.544  1.00  0.00           H
ATOM   2364 HG23 ILE   162       2.538   9.669  31.349  1.00  0.00           H
ATOM   2365  CG1 ILE   162      -0.149   9.945  29.127  1.00  0.00           C
ATOM   2366 HG12 ILE   162      -1.055   9.878  29.726  1.00  0.00           H
ATOM   2367 HG13 ILE   162      -0.317  10.697  28.357  1.00  0.00           H
ATOM   2368  CD1 ILE   162       0.049   8.596  28.423  1.00  0.00           C
ATOM   2369 HD11 ILE   162      -0.031   7.780  29.141  1.00  0.00           H
ATOM   2370 HD12 ILE   162      -0.726   8.467  27.668  1.00  0.00           H
ATOM   2371 HD13 ILE   162       1.026   8.558  27.944  1.00  0.00           H
ATOM   2372  C   ILE   162       0.705  12.926  29.648  1.00  0.00           C
ATOM   2373  O   ILE   162      -0.349  13.479  29.332  1.00  0.00           O
ATOM   2374  N   ILE   163       1.889  13.247  29.109  1.00  0.00           N
ATOM   2375  H   ILE   163       2.708  12.756  29.437  1.00  0.00           H
ATOM   2376  CA  ILE   163       2.096  14.167  27.997  1.00  0.00           C
ATOM   2377  HA  ILE   163       1.194  14.151  27.386  1.00  0.00           H
ATOM   2378  CB  ILE   163       2.306  15.617  28.496  1.00  0.00           C
ATOM   2379  HB  ILE   163       1.437  15.869  29.101  1.00  0.00           H
ATOM   2380  CG2 ILE   163       3.570  15.759  29.373  1.00  0.00           C
ATOM   2381 HG21 ILE   163       4.468  15.588  28.780  1.00  0.00           H
ATOM   2382 HG22 ILE   163       3.622  16.757  29.803  1.00  0.00           H
ATOM   2383 HG23 ILE   163       3.543  15.046  30.196  1.00  0.00           H
ATOM   2384  CG1 ILE   163       2.347  16.602  27.305  1.00  0.00           C
ATOM   2385 HG12 ILE   163       3.273  16.469  26.745  1.00  0.00           H
ATOM   2386 HG13 ILE   163       1.511  16.385  26.639  1.00  0.00           H
ATOM   2387  CD1 ILE   163       2.239  18.074  27.717  1.00  0.00           C
ATOM   2388 HD11 ILE   163       3.099  18.358  28.317  1.00  0.00           H
ATOM   2389 HD12 ILE   163       2.214  18.700  26.826  1.00  0.00           H
ATOM   2390 HD13 ILE   163       1.330  18.240  28.292  1.00  0.00           H
ATOM   2391  C   ILE   163       3.260  13.661  27.142  1.00  0.00           C
ATOM   2392  O   ILE   163       4.233  13.125  27.671  1.00  0.00           O
ATOM   2393  N   TYR   164       3.152  13.852  25.822  1.00  0.00           N
ATOM   2394  H   TYR   164       2.317  14.296  25.467  1.00  0.00           H
ATOM   2395  CA  TYR   164       4.193  13.555  24.852  1.00  0.00           C
ATOM   2396  HA  TYR   164       4.948  12.911  25.301  1.00  0.00           H
ATOM   2397  CB  TYR   164       3.563  12.776  23.688  1.00  0.00           C
ATOM   2398  HB2 TYR   164       3.000  11.937  24.092  1.00  0.00           H
ATOM   2399  HB3 TYR   164       2.850  13.410  23.157  1.00  0.00           H
ATOM   2400  CG  TYR   164       4.577  12.225  22.711  1.00  0.00           C
ATOM   2401  CD1 TYR   164       5.159  10.966  22.950  1.00  0.00           C
ATOM   2402  HD1 TYR   164       4.880  10.395  23.824  1.00  0.00           H
ATOM   2403  CE1 TYR   164       6.115  10.450  22.061  1.00  0.00           C
ATOM   2404  HE1 TYR   164       6.563   9.486  22.253  1.00  0.00           H
ATOM   2405  CZ  TYR   164       6.493  11.202  20.924  1.00  0.00           C
ATOM   2406  OH  TYR   164       7.456  10.736  20.081  1.00  0.00           O
ATOM   2407  HH  TYR   164       7.808   9.885  20.351  1.00  0.00           H
ATOM   2408  CE2 TYR   164       5.901  12.463  20.681  1.00  0.00           C
ATOM   2409  HE2 TYR   164       6.193  13.043  19.818  1.00  0.00           H
ATOM   2410  CD2 TYR   164       4.950  12.972  21.578  1.00  0.00           C
ATOM   2411  HD2 TYR   164       4.518  13.944  21.399  1.00  0.00           H
ATOM   2412  C   TYR   164       4.806  14.893  24.409  1.00  0.00           C
ATOM   2413  O   TYR   164       4.139  15.621  23.677  1.00  0.00           O
ATOM   2414  N   PRO   165       6.030  15.261  24.844  1.00  0.00           N
ATOM   2415  CD  PRO   165       6.896  14.480  25.832  1.00  0.00           C
ATOM   2416  HD2 PRO   165       7.448  13.726  25.274  1.00  0.00           H
ATOM   2417  HD3 PRO   165       6.305  14.019  26.619  1.00  0.00           H
ATOM   2418  CG  PRO   165       7.936  15.514  26.476  1.00  0.00           C
ATOM   2419  HG2 PRO   165       8.930  15.080  26.566  1.00  0.00           H
ATOM   2420  HG3 PRO   165       7.570  15.810  27.459  1.00  0.00           H
ATOM   2421  CB  PRO   165       7.931  16.793  25.516  1.00  0.00           C
ATOM   2422  HB2 PRO   165       8.817  16.753  24.881  1.00  0.00           H
ATOM   2423  HB3 PRO   165       7.929  17.718  26.091  1.00  0.00           H
ATOM   2424  CA  PRO   165       6.608  16.668  24.609  1.00  0.00           C
ATOM   2425  HA  PRO   165       5.876  17.390  24.973  1.00  0.00           H
ATOM   2426  C   PRO   165       6.928  16.998  23.144  1.00  0.00           C
ATOM   2427  O   PRO   165       7.196  18.161  22.844  1.00  0.00           O
ATOM   2428  N   GLY   166       6.897  16.003  22.243  1.00  0.00           N
ATOM   2429  H   GLY   166       6.670  15.068  22.552  1.00  0.00           H
ATOM   2430  CA  GLY   166       7.151  16.188  20.818  1.00  0.00           C
ATOM   2431  HA2 GLY   166       8.081  16.743  20.695  1.00  0.00           H
ATOM   2432  HA3 GLY   166       7.273  15.204  20.367  1.00  0.00           H
ATOM   2433  C   GLY   166       6.031  16.930  20.075  1.00  0.00           C
ATOM   2434  O   GLY   166       6.285  17.442  18.985  1.00  0.00           O
ATOM   2435  N   ASP   167       4.825  17.016  20.662  1.00  0.00           N
ATOM   2436  H   ASP   167       4.693  16.569  21.557  1.00  0.00           H
ATOM   2437  CA  ASP   167       3.677  17.749  20.120  1.00  0.00           C
ATOM   2438  HA  ASP   167       4.056  18.653  19.642  1.00  0.00           H
ATOM   2439  CB  ASP   167       2.972  16.905  19.035  1.00  0.00           C
ATOM   2440  HB2 ASP   167       3.669  16.773  18.206  1.00  0.00           H
ATOM   2441  HB3 ASP   167       2.121  17.465  18.646  1.00  0.00           H
ATOM   2442  CG  ASP   167       2.483  15.515  19.465  1.00  0.00           C
ATOM   2443  OD1 ASP   167       2.410  15.243  20.684  1.00  0.00           O
ATOM   2444  OD2 ASP   167       2.170  14.736  18.538  1.00  0.00           O
ATOM   2445  C   ASP   167       2.700  18.210  21.224  1.00  0.00           C
ATOM   2446  O   ASP   167       1.624  18.718  20.911  1.00  0.00           O
ATOM   2447  N   SER   168       3.078  18.037  22.503  1.00  0.00           N
ATOM   2448  H   SER   168       3.980  17.615  22.670  1.00  0.00           H
ATOM   2449  CA  SER   168       2.312  18.382  23.702  1.00  0.00           C
ATOM   2450  HA  SER   168       2.879  17.967  24.535  1.00  0.00           H
ATOM   2451  CB  SER   168       2.286  19.906  23.912  1.00  0.00           C
ATOM   2452  HB2 SER   168       1.759  20.383  23.086  1.00  0.00           H
ATOM   2453  HB3 SER   168       1.766  20.136  24.842  1.00  0.00           H
ATOM   2454  OG  SER   168       3.597  20.427  23.994  1.00  0.00           O
ATOM   2455  HG  SER   168       3.539  21.373  24.149  1.00  0.00           H
ATOM   2456  C   SER   168       0.922  17.721  23.785  1.00  0.00           C
ATOM   2457  O   SER   168       0.015  18.290  24.394  1.00  0.00           O
ATOM   2458  N   ASP   169       0.747  16.530  23.185  1.00  0.00           N
ATOM   2459  H   ASP   169       1.521  16.112  22.689  1.00  0.00           H
ATOM   2460  CA  ASP   169      -0.489  15.755  23.268  1.00  0.00           C
ATOM   2461  HA  ASP   169      -1.329  16.417  23.050  1.00  0.00           H
ATOM   2462  CB  ASP   169      -0.472  14.636  22.207  1.00  0.00           C
ATOM   2463  HB2 ASP   169      -0.329  15.093  21.227  1.00  0.00           H
ATOM   2464  HB3 ASP   169       0.378  13.980  22.398  1.00  0.00           H
ATOM   2465  CG  ASP   169      -1.744  13.776  22.142  1.00  0.00           C
ATOM   2466  OD1 ASP   169      -2.726  14.080  22.855  1.00  0.00           O
ATOM   2467  OD2 ASP   169      -1.716  12.812  21.347  1.00  0.00           O
ATOM   2468  C   ASP   169      -0.634  15.195  24.686  1.00  0.00           C
ATOM   2469  O   ASP   169       0.190  14.391  25.114  1.00  0.00           O
ATOM   2470  N   THR   170      -1.690  15.623  25.393  1.00  0.00           N
ATOM   2471  H   THR   170      -2.322  16.282  24.962  1.00  0.00           H
ATOM   2472  CA  THR   170      -2.024  15.195  26.752  1.00  0.00           C
ATOM   2473  HA  THR   170      -1.120  14.822  27.234  1.00  0.00           H
ATOM   2474  CB  THR   170      -2.543  16.383  27.585  1.00  0.00           C
ATOM   2475  HB  THR   170      -2.863  16.001  28.555  1.00  0.00           H
ATOM   2476  CG2 THR   170      -1.461  17.435  27.843  1.00  0.00           C
ATOM   2477 HG21 THR   170      -1.081  17.836  26.904  1.00  0.00           H
ATOM   2478 HG22 THR   170      -1.881  18.248  28.436  1.00  0.00           H
ATOM   2479 HG23 THR   170      -0.645  16.978  28.401  1.00  0.00           H
ATOM   2480  OG1 THR   170      -3.662  16.986  26.965  1.00  0.00           O
ATOM   2481  HG1 THR   170      -4.000  17.671  27.547  1.00  0.00           H
ATOM   2482  C   THR   170      -3.061  14.066  26.736  1.00  0.00           C
ATOM   2483  O   THR   170      -3.888  13.984  25.827  1.00  0.00           O
ATOM   2484  N   ARG   171      -3.030  13.234  27.788  1.00  0.00           N
ATOM   2485  H   ARG   171      -2.318  13.378  28.490  1.00  0.00           H
ATOM   2486  CA  ARG   171      -3.987  12.163  28.051  1.00  0.00           C
ATOM   2487  HA  ARG   171      -4.935  12.390  27.560  1.00  0.00           H
ATOM   2488  CB  ARG   171      -3.468  10.802  27.532  1.00  0.00           C
ATOM   2489  HB2 ARG   171      -2.609  10.516  28.130  1.00  0.00           H
ATOM   2490  HB3 ARG   171      -4.239  10.049  27.701  1.00  0.00           H
ATOM   2491  CG  ARG   171      -3.017  10.727  26.067  1.00  0.00           C
ATOM   2492  HG2 ARG   171      -2.326  11.539  25.848  1.00  0.00           H
ATOM   2493  HG3 ARG   171      -2.471   9.791  25.938  1.00  0.00           H
ATOM   2494  CD  ARG   171      -4.173  10.754  25.062  1.00  0.00           C
ATOM   2495  HD2 ARG   171      -4.814   9.887  25.223  1.00  0.00           H
ATOM   2496  HD3 ARG   171      -4.768  11.653  25.215  1.00  0.00           H
ATOM   2497  NE  ARG   171      -3.669  10.750  23.679  1.00  0.00           N
ATOM   2498  HE  ARG   171      -3.662  11.641  23.204  1.00  0.00           H
ATOM   2499  CZ  ARG   171      -3.186   9.679  23.019  1.00  0.00           C
ATOM   2500  NH1 ARG   171      -3.156   8.458  23.573  1.00  0.00           N
ATOM   2501 HH11 ARG   171      -3.502   8.322  24.512  1.00  0.00           H
ATOM   2502 HH12 ARG   171      -2.784   7.676  23.054  1.00  0.00           H
ATOM   2503  NH2 ARG   171      -2.716   9.836  21.775  1.00  0.00           N
ATOM   2504 HH21 ARG   171      -2.722  10.751  21.345  1.00  0.00           H
ATOM   2505 HH22 ARG   171      -2.348   9.043  21.270  1.00  0.00           H
ATOM   2506  C   ARG   171      -4.206  12.123  29.570  1.00  0.00           C
ATOM   2507  O   ARG   171      -3.457  11.463  30.291  1.00  0.00           O
ATOM   2508  N   TYR   172      -5.218  12.853  30.061  1.00  0.00           N
ATOM   2509  H   TYR   172      -5.796  13.386  29.427  1.00  0.00           H
ATOM   2510  CA  TYR   172      -5.554  12.906  31.482  1.00  0.00           C
ATOM   2511  HA  TYR   172      -4.630  12.974  32.059  1.00  0.00           H
ATOM   2512  CB  TYR   172      -6.397  14.150  31.797  1.00  0.00           C
ATOM   2513  HB2 TYR   172      -7.336  14.076  31.252  1.00  0.00           H
ATOM   2514  HB3 TYR   172      -6.644  14.146  32.860  1.00  0.00           H
ATOM   2515  CG  TYR   172      -5.739  15.478  31.472  1.00  0.00           C
ATOM   2516  CD1 TYR   172      -5.910  16.056  30.199  1.00  0.00           C
ATOM   2517  HD1 TYR   172      -6.503  15.552  29.449  1.00  0.00           H
ATOM   2518  CE1 TYR   172      -5.312  17.290  29.896  1.00  0.00           C
ATOM   2519  HE1 TYR   172      -5.451  17.729  28.919  1.00  0.00           H
ATOM   2520  CZ  TYR   172      -4.531  17.955  30.869  1.00  0.00           C
ATOM   2521  OH  TYR   172      -3.943  19.149  30.570  1.00  0.00           O
ATOM   2522  HH  TYR   172      -4.117  19.438  29.672  1.00  0.00           H
ATOM   2523  CE2 TYR   172      -4.369  17.379  32.152  1.00  0.00           C
ATOM   2524  HE2 TYR   172      -3.788  17.888  32.906  1.00  0.00           H
ATOM   2525  CD2 TYR   172      -4.971  16.144  32.448  1.00  0.00           C
ATOM   2526  HD2 TYR   172      -4.845  15.710  33.429  1.00  0.00           H
ATOM   2527  C   TYR   172      -6.317  11.652  31.921  1.00  0.00           C
ATOM   2528  O   TYR   172      -7.021  11.022  31.130  1.00  0.00           O
ATOM   2529  N   SER   173      -6.223  11.354  33.222  1.00  0.00           N
ATOM   2530  H   SER   173      -5.600  11.905  33.796  1.00  0.00           H
ATOM   2531  CA  SER   173      -7.158  10.494  33.929  1.00  0.00           C
ATOM   2532  HA  SER   173      -7.258   9.559  33.379  1.00  0.00           H
ATOM   2533  CB  SER   173      -6.579  10.201  35.317  1.00  0.00           C
ATOM   2534  HB2 SER   173      -5.611   9.721  35.210  1.00  0.00           H
ATOM   2535  HB3 SER   173      -6.436  11.143  35.841  1.00  0.00           H
ATOM   2536  OG  SER   173      -7.428   9.373  36.082  1.00  0.00           O
ATOM   2537  HG  SER   173      -7.013   9.213  36.933  1.00  0.00           H
ATOM   2538  C   SER   173      -8.514  11.210  34.048  1.00  0.00           C
ATOM   2539  O   SER   173      -8.528  12.432  34.201  1.00  0.00           O
ATOM   2540  N   PRO   174      -9.653  10.491  34.034  1.00  0.00           N
ATOM   2541  CD  PRO   174      -9.776   9.018  33.649  1.00  0.00           C
ATOM   2542  HD2 PRO   174      -9.355   8.399  34.440  1.00  0.00           H
ATOM   2543  HD3 PRO   174      -9.262   8.821  32.708  1.00  0.00           H
ATOM   2544  CG  PRO   174     -11.339   8.694  33.493  1.00  0.00           C
ATOM   2545  HG2 PRO   174     -11.606   7.789  34.039  1.00  0.00           H
ATOM   2546  HG3 PRO   174     -11.575   8.576  32.435  1.00  0.00           H
ATOM   2547  CB  PRO   174     -12.124   9.966  34.066  1.00  0.00           C
ATOM   2548  HB2 PRO   174     -12.583   9.699  35.019  1.00  0.00           H
ATOM   2549  HB3 PRO   174     -12.892  10.295  33.366  1.00  0.00           H
ATOM   2550  CA  PRO   174     -11.028  11.122  34.291  1.00  0.00           C
ATOM   2551  HA  PRO   174     -11.189  11.904  33.548  1.00  0.00           H
ATOM   2552  C   PRO   174     -11.156  11.734  35.696  1.00  0.00           C
ATOM   2553  O   PRO   174     -11.976  12.631  35.889  1.00  0.00           O
ATOM   2554  N   SER   175     -10.339  11.270  36.657  1.00  0.00           N
ATOM   2555  H   SER   175      -9.690  10.534  36.419  1.00  0.00           H
ATOM   2556  CA  SER   175     -10.282  11.768  38.033  1.00  0.00           C
ATOM   2557  HA  SER   175     -11.300  11.971  38.369  1.00  0.00           H
ATOM   2558  CB  SER   175      -9.691  10.673  38.933  1.00  0.00           C
ATOM   2559  HB2 SER   175      -8.680  10.435  38.602  1.00  0.00           H
ATOM   2560  HB3 SER   175      -9.650  11.032  39.962  1.00  0.00           H
ATOM   2561  OG  SER   175     -10.478   9.501  38.895  1.00  0.00           O
ATOM   2562  HG  SER   175     -10.088   8.853  39.486  1.00  0.00           H
ATOM   2563  C   SER   175      -9.467  13.067  38.180  1.00  0.00           C
ATOM   2564  O   SER   175      -9.399  13.614  39.281  1.00  0.00           O
ATOM   2565  N   PHE   176      -8.847  13.551  37.092  1.00  0.00           N
ATOM   2566  H   PHE   176      -8.960  13.052  36.221  1.00  0.00           H
ATOM   2567  CA  PHE   176      -7.955  14.709  37.056  1.00  0.00           C
ATOM   2568  HA  PHE   176      -8.158  15.334  37.926  1.00  0.00           H
ATOM   2569  CB  PHE   176      -6.496  14.226  37.143  1.00  0.00           C
ATOM   2570  HB2 PHE   176      -6.318  13.505  36.344  1.00  0.00           H
ATOM   2571  HB3 PHE   176      -5.830  15.071  36.966  1.00  0.00           H
ATOM   2572  CG  PHE   176      -6.108  13.604  38.475  1.00  0.00           C
ATOM   2573  CD1 PHE   176      -5.589  14.416  39.501  1.00  0.00           C
ATOM   2574  HD1 PHE   176      -5.477  15.480  39.347  1.00  0.00           H
ATOM   2575  CE1 PHE   176      -5.206  13.847  40.728  1.00  0.00           C
ATOM   2576  HE1 PHE   176      -4.804  14.475  41.507  1.00  0.00           H
ATOM   2577  CZ  PHE   176      -5.335  12.463  40.936  1.00  0.00           C
ATOM   2578  HZ  PHE   176      -5.031  12.024  41.875  1.00  0.00           H
ATOM   2579  CE2 PHE   176      -5.863  11.649  39.920  1.00  0.00           C
ATOM   2580  HE2 PHE   176      -5.968  10.586  40.078  1.00  0.00           H
ATOM   2581  CD2 PHE   176      -6.254  12.220  38.696  1.00  0.00           C
ATOM   2582  HD2 PHE   176      -6.663  11.587  37.926  1.00  0.00           H
ATOM   2583  C   PHE   176      -8.197  15.583  35.809  1.00  0.00           C
ATOM   2584  O   PHE   176      -7.466  16.552  35.597  1.00  0.00           O
ATOM   2585  N   GLN   177      -9.219  15.262  34.997  1.00  0.00           N
ATOM   2586  H   GLN   177      -9.781  14.454  35.223  1.00  0.00           H
ATOM   2587  CA  GLN   177      -9.607  16.015  33.812  1.00  0.00           C
ATOM   2588  HA  GLN   177      -8.722  16.165  33.191  1.00  0.00           H
ATOM   2589  CB  GLN   177     -10.628  15.185  33.010  1.00  0.00           C
ATOM   2590  HB2 GLN   177     -10.167  14.243  32.712  1.00  0.00           H
ATOM   2591  HB3 GLN   177     -11.475  14.950  33.656  1.00  0.00           H
ATOM   2592  CG  GLN   177     -11.166  15.898  31.757  1.00  0.00           C
ATOM   2593  HG2 GLN   177     -11.631  16.842  32.043  1.00  0.00           H
ATOM   2594  HG3 GLN   177     -11.945  15.277  31.314  1.00  0.00           H
ATOM   2595  CD  GLN   177     -10.090  16.142  30.696  1.00  0.00           C
ATOM   2596  OE1 GLN   177      -9.414  15.210  30.265  1.00  0.00           O
ATOM   2597  NE2 GLN   177      -9.940  17.392  30.251  1.00  0.00           N
ATOM   2598 HE21 GLN   177      -9.251  17.594  29.541  1.00  0.00           H
ATOM   2599 HE22 GLN   177     -10.520  18.132  30.619  1.00  0.00           H
ATOM   2600  C   GLN   177     -10.168  17.377  34.239  1.00  0.00           C
ATOM   2601  O   GLN   177     -11.174  17.441  34.948  1.00  0.00           O
ATOM   2602  N   GLY   178      -9.505  18.456  33.797  1.00  0.00           N
ATOM   2603  H   GLY   178      -8.689  18.317  33.219  1.00  0.00           H
ATOM   2604  CA  GLY   178      -9.869  19.838  34.095  1.00  0.00           C
ATOM   2605  HA2 GLY   178      -9.350  20.483  33.386  1.00  0.00           H
ATOM   2606  HA3 GLY   178     -10.942  19.956  33.939  1.00  0.00           H
ATOM   2607  C   GLY   178      -9.528  20.306  35.519  1.00  0.00           C
ATOM   2608  O   GLY   178      -9.605  21.505  35.781  1.00  0.00           O
ATOM   2609  N   GLN   179      -9.138  19.392  36.424  1.00  0.00           N
ATOM   2610  H   GLN   179      -9.096  18.422  36.145  1.00  0.00           H
ATOM   2611  CA  GLN   179      -8.704  19.702  37.788  1.00  0.00           C
ATOM   2612  HA  GLN   179      -9.322  20.510  38.180  1.00  0.00           H
ATOM   2613  CB  GLN   179      -8.890  18.459  38.676  1.00  0.00           C
ATOM   2614  HB2 GLN   179      -8.319  17.633  38.251  1.00  0.00           H
ATOM   2615  HB3 GLN   179      -8.487  18.668  39.668  1.00  0.00           H
ATOM   2616  CG  GLN   179     -10.356  18.024  38.829  1.00  0.00           C
ATOM   2617  HG2 GLN   179     -10.786  17.810  37.849  1.00  0.00           H
ATOM   2618  HG3 GLN   179     -10.386  17.100  39.408  1.00  0.00           H
ATOM   2619  CD  GLN   179     -11.195  19.080  39.553  1.00  0.00           C
ATOM   2620  OE1 GLN   179     -11.111  19.211  40.772  1.00  0.00           O
ATOM   2621  NE2 GLN   179     -12.004  19.839  38.808  1.00  0.00           N
ATOM   2622 HE21 GLN   179     -12.570  20.552  39.245  1.00  0.00           H
ATOM   2623 HE22 GLN   179     -12.040  19.708  37.807  1.00  0.00           H
ATOM   2624  C   GLN   179      -7.240  20.165  37.838  1.00  0.00           C
ATOM   2625  O   GLN   179      -6.832  20.778  38.826  1.00  0.00           O
ATOM   2626  N   VAL   180      -6.462  19.871  36.785  1.00  0.00           N
ATOM   2627  H   VAL   180      -6.874  19.368  36.013  1.00  0.00           H
ATOM   2628  CA  VAL   180      -5.050  20.206  36.655  1.00  0.00           C
ATOM   2629  HA  VAL   180      -4.887  21.176  37.128  1.00  0.00           H
ATOM   2630  CB  VAL   180      -4.202  19.145  37.402  1.00  0.00           C
ATOM   2631  HB  VAL   180      -4.687  18.933  38.357  1.00  0.00           H
ATOM   2632  CG1 VAL   180      -4.094  17.819  36.629  1.00  0.00           C
ATOM   2633 HG11 VAL   180      -3.521  17.952  35.710  1.00  0.00           H
ATOM   2634 HG12 VAL   180      -3.594  17.075  37.245  1.00  0.00           H
ATOM   2635 HG13 VAL   180      -5.088  17.449  36.383  1.00  0.00           H
ATOM   2636  CG2 VAL   180      -2.798  19.665  37.735  1.00  0.00           C
ATOM   2637 HG21 VAL   180      -2.877  20.594  38.296  1.00  0.00           H
ATOM   2638 HG22 VAL   180      -2.280  18.938  38.359  1.00  0.00           H
ATOM   2639 HG23 VAL   180      -2.222  19.839  36.827  1.00  0.00           H
ATOM   2640  C   VAL   180      -4.701  20.330  35.163  1.00  0.00           C
ATOM   2641  O   VAL   180      -5.383  19.755  34.310  1.00  0.00           O
ATOM   2642  N   THR   181      -3.624  21.067  34.861  1.00  0.00           N
ATOM   2643  H   THR   181      -3.113  21.508  35.612  1.00  0.00           H
ATOM   2644  CA  THR   181      -3.096  21.248  33.514  1.00  0.00           C
ATOM   2645  HA  THR   181      -3.720  20.707  32.802  1.00  0.00           H
ATOM   2646  CB  THR   181      -3.138  22.739  33.125  1.00  0.00           C
ATOM   2647  HB  THR   181      -2.614  23.321  33.883  1.00  0.00           H
ATOM   2648  CG2 THR   181      -2.482  23.010  31.764  1.00  0.00           C
ATOM   2649 HG21 THR   181      -2.934  22.378  30.998  1.00  0.00           H
ATOM   2650 HG22 THR   181      -2.618  24.057  31.493  1.00  0.00           H
ATOM   2651 HG23 THR   181      -1.412  22.805  31.813  1.00  0.00           H
ATOM   2652  OG1 THR   181      -4.481  23.181  33.074  1.00  0.00           O
ATOM   2653  HG1 THR   181      -4.483  24.127  32.913  1.00  0.00           H
ATOM   2654  C   THR   181      -1.685  20.664  33.452  1.00  0.00           C
ATOM   2655  O   THR   181      -0.799  21.090  34.192  1.00  0.00           O
ATOM   2656  N   ILE   182      -1.486  19.714  32.530  1.00  0.00           N
ATOM   2657  H   ILE   182      -2.272  19.409  31.973  1.00  0.00           H
ATOM   2658  CA  ILE   182      -0.180  19.189  32.156  1.00  0.00           C
ATOM   2659  HA  ILE   182       0.535  19.410  32.950  1.00  0.00           H
ATOM   2660  CB  ILE   182      -0.228  17.649  31.980  1.00  0.00           C
ATOM   2661  HB  ILE   182      -0.912  17.424  31.159  1.00  0.00           H
ATOM   2662  CG2 ILE   182       1.172  17.128  31.611  1.00  0.00           C
ATOM   2663 HG21 ILE   182       1.878  17.351  32.410  1.00  0.00           H
ATOM   2664 HG22 ILE   182       1.149  16.051  31.448  1.00  0.00           H
ATOM   2665 HG23 ILE   182       1.519  17.600  30.694  1.00  0.00           H
ATOM   2666  CG1 ILE   182      -0.729  16.919  33.251  1.00  0.00           C
ATOM   2667 HG12 ILE   182       0.042  16.962  34.020  1.00  0.00           H
ATOM   2668 HG13 ILE   182      -1.614  17.416  33.643  1.00  0.00           H
ATOM   2669  CD1 ILE   182      -1.115  15.452  33.009  1.00  0.00           C
ATOM   2670 HD11 ILE   182      -0.239  14.858  32.753  1.00  0.00           H
ATOM   2671 HD12 ILE   182      -1.556  15.042  33.918  1.00  0.00           H
ATOM   2672 HD13 ILE   182      -1.846  15.388  32.202  1.00  0.00           H
ATOM   2673  C   ILE   182       0.252  19.927  30.880  1.00  0.00           C
ATOM   2674  O   ILE   182      -0.541  20.068  29.947  1.00  0.00           O
ATOM   2675  N   SER   183       1.512  20.383  30.840  1.00  0.00           N
ATOM   2676  H   SER   183       2.110  20.228  31.639  1.00  0.00           H
ATOM   2677  CA  SER   183       2.095  21.105  29.708  1.00  0.00           C
ATOM   2678  HA  SER   183       1.613  20.768  28.790  1.00  0.00           H
ATOM   2679  CB  SER   183       1.812  22.610  29.850  1.00  0.00           C
ATOM   2680  HB2 SER   183       0.739  22.767  29.961  1.00  0.00           H
ATOM   2681  HB3 SER   183       2.142  23.123  28.946  1.00  0.00           H
ATOM   2682  OG  SER   183       2.477  23.175  30.960  1.00  0.00           O
ATOM   2683  HG  SER   183       2.271  24.113  30.992  1.00  0.00           H
ATOM   2684  C   SER   183       3.594  20.793  29.580  1.00  0.00           C
ATOM   2685  O   SER   183       4.149  20.047  30.387  1.00  0.00           O
ATOM   2686  N   ALA   184       4.236  21.340  28.537  1.00  0.00           N
ATOM   2687  H   ALA   184       3.724  21.943  27.909  1.00  0.00           H
ATOM   2688  CA  ALA   184       5.633  21.074  28.205  1.00  0.00           C
ATOM   2689  HA  ALA   184       6.174  20.835  29.119  1.00  0.00           H
ATOM   2690  CB  ALA   184       5.716  19.860  27.269  1.00  0.00           C
ATOM   2691  HB1 ALA   184       5.218  20.081  26.325  1.00  0.00           H
ATOM   2692  HB2 ALA   184       6.761  19.616  27.074  1.00  0.00           H
ATOM   2693  HB3 ALA   184       5.240  18.996  27.729  1.00  0.00           H
ATOM   2694  C   ALA   184       6.315  22.288  27.566  1.00  0.00           C
ATOM   2695  O   ALA   184       5.660  23.216  27.088  1.00  0.00           O
ATOM   2696  N   ASP   185       7.653  22.231  27.539  1.00  0.00           N
ATOM   2697  H   ASP   185       8.101  21.432  27.964  1.00  0.00           H
ATOM   2698  CA  ASP   185       8.534  23.158  26.846  1.00  0.00           C
ATOM   2699  HA  ASP   185       7.969  23.662  26.060  1.00  0.00           H
ATOM   2700  CB  ASP   185       9.046  24.228  27.829  1.00  0.00           C
ATOM   2701  HB2 ASP   185       8.181  24.720  28.277  1.00  0.00           H
ATOM   2702  HB3 ASP   185       9.603  23.738  28.629  1.00  0.00           H
ATOM   2703  CG  ASP   185       9.928  25.317  27.203  1.00  0.00           C
ATOM   2704  OD1 ASP   185      10.188  25.264  25.981  1.00  0.00           O
ATOM   2705  OD2 ASP   185      10.330  26.212  27.979  1.00  0.00           O
ATOM   2706  C   ASP   185       9.647  22.325  26.203  1.00  0.00           C
ATOM   2707  O   ASP   185      10.442  21.683  26.893  1.00  0.00           O
ATOM   2708  N   LYS   186       9.652  22.326  24.864  1.00  0.00           N
ATOM   2709  H   LYS   186       8.978  22.907  24.387  1.00  0.00           H
ATOM   2710  CA  LYS   186      10.426  21.417  24.026  1.00  0.00           C
ATOM   2711  HA  LYS   186      10.271  20.401  24.394  1.00  0.00           H
ATOM   2712  CB  LYS   186       9.864  21.524  22.596  1.00  0.00           C
ATOM   2713  HB2 LYS   186       8.783  21.670  22.642  1.00  0.00           H
ATOM   2714  HB3 LYS   186      10.299  22.397  22.104  1.00  0.00           H
ATOM   2715  CG  LYS   186      10.122  20.271  21.750  1.00  0.00           C
ATOM   2716  HG2 LYS   186      11.177  19.997  21.794  1.00  0.00           H
ATOM   2717  HG3 LYS   186       9.525  19.452  22.151  1.00  0.00           H
ATOM   2718  CD  LYS   186       9.731  20.523  20.287  1.00  0.00           C
ATOM   2719  HD2 LYS   186       8.743  20.984  20.241  1.00  0.00           H
ATOM   2720  HD3 LYS   186      10.460  21.199  19.838  1.00  0.00           H
ATOM   2721  CE  LYS   186       9.697  19.213  19.498  1.00  0.00           C
ATOM   2722  HE2 LYS   186      10.635  18.680  19.645  1.00  0.00           H
ATOM   2723  HE3 LYS   186       8.875  18.599  19.867  1.00  0.00           H
ATOM   2724  NZ  LYS   186       9.511  19.455  18.058  1.00  0.00           N
ATOM   2725  HZ1 LYS   186      10.304  19.969  17.701  1.00  0.00           H
ATOM   2726  HZ2 LYS   186       9.439  18.572  17.574  1.00  0.00           H
ATOM   2727  HZ3 LYS   186       8.669  19.992  17.910  1.00  0.00           H
ATOM   2728  C   LYS   186      11.928  21.741  24.040  1.00  0.00           C
ATOM   2729  O   LYS   186      12.747  20.823  23.976  1.00  0.00           O
ATOM   2730  N   SER   187      12.279  23.035  24.111  1.00  0.00           N
ATOM   2731  H   SER   187      11.549  23.728  24.192  1.00  0.00           H
ATOM   2732  CA  SER   187      13.640  23.539  23.938  1.00  0.00           C
ATOM   2733  HA  SER   187      14.111  22.973  23.133  1.00  0.00           H
ATOM   2734  CB  SER   187      13.564  25.007  23.494  1.00  0.00           C
ATOM   2735  HB2 SER   187      12.942  25.084  22.602  1.00  0.00           H
ATOM   2736  HB3 SER   187      14.567  25.358  23.251  1.00  0.00           H
ATOM   2737  OG  SER   187      13.026  25.833  24.508  1.00  0.00           O
ATOM   2738  HG  SER   187      12.995  26.736  24.182  1.00  0.00           H
ATOM   2739  C   SER   187      14.516  23.404  25.193  1.00  0.00           C
ATOM   2740  O   SER   187      15.740  23.437  25.066  1.00  0.00           O
ATOM   2741  N   ILE   188      13.905  23.259  26.380  1.00  0.00           N
ATOM   2742  H   ILE   188      12.896  23.234  26.401  1.00  0.00           H
ATOM   2743  CA  ILE   188      14.586  23.191  27.675  1.00  0.00           C
ATOM   2744  HA  ILE   188      15.652  23.339  27.498  1.00  0.00           H
ATOM   2745  CB  ILE   188      14.098  24.375  28.547  1.00  0.00           C
ATOM   2746  HB  ILE   188      14.040  25.252  27.899  1.00  0.00           H
ATOM   2747  CG2 ILE   188      12.690  24.114  29.109  1.00  0.00           C
ATOM   2748 HG21 ILE   188      12.735  23.343  29.874  1.00  0.00           H
ATOM   2749 HG22 ILE   188      12.283  25.024  29.548  1.00  0.00           H
ATOM   2750 HG23 ILE   188      12.027  23.782  28.313  1.00  0.00           H
ATOM   2751  CG1 ILE   188      15.100  24.709  29.674  1.00  0.00           C
ATOM   2752 HG12 ILE   188      15.065  23.946  30.452  1.00  0.00           H
ATOM   2753 HG13 ILE   188      16.108  24.724  29.256  1.00  0.00           H
ATOM   2754  CD1 ILE   188      14.848  26.078  30.318  1.00  0.00           C
ATOM   2755 HD11 ILE   188      13.891  26.084  30.839  1.00  0.00           H
ATOM   2756 HD12 ILE   188      15.639  26.289  31.039  1.00  0.00           H
ATOM   2757 HD13 ILE   188      14.852  26.856  29.554  1.00  0.00           H
ATOM   2758  C   ILE   188      14.437  21.800  28.329  1.00  0.00           C
ATOM   2759  O   ILE   188      14.970  21.576  29.416  1.00  0.00           O
ATOM   2760  N   SER   189      13.738  20.868  27.655  1.00  0.00           N
ATOM   2761  H   SER   189      13.339  21.127  26.765  1.00  0.00           H
ATOM   2762  CA  SER   189      13.495  19.494  28.087  1.00  0.00           C
ATOM   2763  HA  SER   189      12.779  19.082  27.378  1.00  0.00           H
ATOM   2764  CB  SER   189      14.774  18.646  27.979  1.00  0.00           C
ATOM   2765  HB2 SER   189      15.545  19.052  28.634  1.00  0.00           H
ATOM   2766  HB3 SER   189      14.556  17.623  28.289  1.00  0.00           H
ATOM   2767  OG  SER   189      15.256  18.622  26.652  1.00  0.00           O
ATOM   2768  HG  SER   189      16.055  18.090  26.628  1.00  0.00           H
ATOM   2769  C   SER   189      12.829  19.432  29.468  1.00  0.00           C
ATOM   2770  O   SER   189      13.348  18.785  30.376  1.00  0.00           O
ATOM   2771  N   THR   190      11.688  20.125  29.620  1.00  0.00           N
ATOM   2772  H   THR   190      11.323  20.637  28.829  1.00  0.00           H
ATOM   2773  CA  THR   190      10.926  20.203  30.864  1.00  0.00           C
ATOM   2774  HA  THR   190      11.255  19.402  31.526  1.00  0.00           H
ATOM   2775  CB  THR   190      11.206  21.543  31.579  1.00  0.00           C
ATOM   2776  HB  THR   190      10.937  22.360  30.909  1.00  0.00           H
ATOM   2777  CG2 THR   190      10.426  21.724  32.888  1.00  0.00           C
ATOM   2778 HG21 THR   190      10.598  20.872  33.546  1.00  0.00           H
ATOM   2779 HG22 THR   190      10.753  22.637  33.388  1.00  0.00           H
ATOM   2780 HG23 THR   190       9.360  21.814  32.682  1.00  0.00           H
ATOM   2781  OG1 THR   190      12.581  21.647  31.893  1.00  0.00           O
ATOM   2782  HG1 THR   190      12.747  22.525  32.243  1.00  0.00           H
ATOM   2783  C   THR   190       9.433  19.985  30.590  1.00  0.00           C
ATOM   2784  O   THR   190       8.914  20.367  29.543  1.00  0.00           O
ATOM   2785  N   VAL   191       8.758  19.385  31.577  1.00  0.00           N
ATOM   2786  H   VAL   191       9.282  19.106  32.395  1.00  0.00           H
ATOM   2787  CA  VAL   191       7.319  19.161  31.651  1.00  0.00           C
ATOM   2788  HA  VAL   191       6.825  19.725  30.861  1.00  0.00           H
ATOM   2789  CB  VAL   191       7.026  17.655  31.436  1.00  0.00           C
ATOM   2790  HB  VAL   191       7.830  17.072  31.890  1.00  0.00           H
ATOM   2791  CG1 VAL   191       5.711  17.186  32.071  1.00  0.00           C
ATOM   2792 HG11 VAL   191       4.877  17.799  31.727  1.00  0.00           H
ATOM   2793 HG12 VAL   191       5.515  16.148  31.808  1.00  0.00           H
ATOM   2794 HG13 VAL   191       5.799  17.257  33.152  1.00  0.00           H
ATOM   2795  CG2 VAL   191       6.972  17.325  29.938  1.00  0.00           C
ATOM   2796 HG21 VAL   191       7.859  17.698  29.432  1.00  0.00           H
ATOM   2797 HG22 VAL   191       6.916  16.244  29.802  1.00  0.00           H
ATOM   2798 HG23 VAL   191       6.093  17.786  29.489  1.00  0.00           H
ATOM   2799  C   VAL   191       6.822  19.721  32.993  1.00  0.00           C
ATOM   2800  O   VAL   191       7.553  19.709  33.981  1.00  0.00           O
ATOM   2801  N   TYR   192       5.574  20.211  33.014  1.00  0.00           N
ATOM   2802  H   TYR   192       5.028  20.164  32.166  1.00  0.00           H
ATOM   2803  CA  TYR   192       4.967  20.924  34.133  1.00  0.00           C
ATOM   2804  HA  TYR   192       5.652  20.904  34.980  1.00  0.00           H
ATOM   2805  CB  TYR   192       4.739  22.394  33.747  1.00  0.00           C
ATOM   2806  HB2 TYR   192       4.007  22.427  32.942  1.00  0.00           H
ATOM   2807  HB3 TYR   192       4.303  22.918  34.599  1.00  0.00           H
ATOM   2808  CG  TYR   192       5.981  23.149  33.309  1.00  0.00           C
ATOM   2809  CD1 TYR   192       6.770  23.820  34.263  1.00  0.00           C
ATOM   2810  HD1 TYR   192       6.500  23.791  35.307  1.00  0.00           H
ATOM   2811  CE1 TYR   192       7.909  24.538  33.862  1.00  0.00           C
ATOM   2812  HE1 TYR   192       8.506  25.054  34.600  1.00  0.00           H
ATOM   2813  CZ  TYR   192       8.270  24.584  32.495  1.00  0.00           C
ATOM   2814  OH  TYR   192       9.377  25.279  32.101  1.00  0.00           O
ATOM   2815  HH  TYR   192       9.812  25.733  32.827  1.00  0.00           H
ATOM   2816  CE2 TYR   192       7.479  23.906  31.538  1.00  0.00           C
ATOM   2817  HE2 TYR   192       7.748  23.935  30.493  1.00  0.00           H
ATOM   2818  CD2 TYR   192       6.337  23.196  31.946  1.00  0.00           C
ATOM   2819  HD2 TYR   192       5.735  22.686  31.208  1.00  0.00           H
ATOM   2820  C   TYR   192       3.650  20.278  34.579  1.00  0.00           C
ATOM   2821  O   TYR   192       3.033  19.505  33.845  1.00  0.00           O
ATOM   2822  N   LEU   193       3.222  20.654  35.792  1.00  0.00           N
ATOM   2823  H   LEU   193       3.802  21.291  36.319  1.00  0.00           H
ATOM   2824  CA  LEU   193       1.948  20.300  36.405  1.00  0.00           C
ATOM   2825  HA  LEU   193       1.231  20.069  35.618  1.00  0.00           H
ATOM   2826  CB  LEU   193       2.144  19.063  37.295  1.00  0.00           C
ATOM   2827  HB2 LEU   193       2.612  18.282  36.702  1.00  0.00           H
ATOM   2828  HB3 LEU   193       2.833  19.329  38.097  1.00  0.00           H
ATOM   2829  CG  LEU   193       0.851  18.495  37.907  1.00  0.00           C
ATOM   2830  HG  LEU   193       0.274  19.307  38.350  1.00  0.00           H
ATOM   2831  CD1 LEU   193      -0.003  17.787  36.843  1.00  0.00           C
ATOM   2832 HD11 LEU   193       0.575  16.994  36.368  1.00  0.00           H
ATOM   2833 HD12 LEU   193      -0.884  17.344  37.306  1.00  0.00           H
ATOM   2834 HD13 LEU   193      -0.326  18.498  36.082  1.00  0.00           H
ATOM   2835  CD2 LEU   193       1.201  17.498  39.019  1.00  0.00           C
ATOM   2836 HD21 LEU   193       1.874  17.958  39.739  1.00  0.00           H
ATOM   2837 HD22 LEU   193       0.296  17.203  39.543  1.00  0.00           H
ATOM   2838 HD23 LEU   193       1.675  16.612  38.599  1.00  0.00           H
ATOM   2839  C   LEU   193       1.468  21.527  37.189  1.00  0.00           C
ATOM   2840  O   LEU   193       2.236  22.097  37.967  1.00  0.00           O
ATOM   2841  N   GLN   194       0.221  21.956  36.943  1.00  0.00           N
ATOM   2842  H   GLN   194      -0.370  21.399  36.343  1.00  0.00           H
ATOM   2843  CA  GLN   194      -0.173  23.350  37.124  1.00  0.00           C
ATOM   2844  HA  GLN   194       0.503  23.819  37.838  1.00  0.00           H
ATOM   2845  CB  GLN   194      -0.002  24.068  35.773  1.00  0.00           C
ATOM   2846  HB2 GLN   194       1.019  23.916  35.423  1.00  0.00           H
ATOM   2847  HB3 GLN   194      -0.675  23.615  35.046  1.00  0.00           H
ATOM   2848  CG  GLN   194      -0.289  25.577  35.824  1.00  0.00           C
ATOM   2849  HG2 GLN   194      -1.323  25.742  36.128  1.00  0.00           H
ATOM   2850  HG3 GLN   194       0.360  26.036  36.570  1.00  0.00           H
ATOM   2851  CD  GLN   194      -0.066  26.280  34.481  1.00  0.00           C
ATOM   2852  OE1 GLN   194       0.278  25.660  33.475  1.00  0.00           O
ATOM   2853  NE2 GLN   194      -0.269  27.600  34.463  1.00  0.00           N
ATOM   2854 HE21 GLN   194      -0.144  28.118  33.605  1.00  0.00           H
ATOM   2855 HE22 GLN   194      -0.553  28.078  35.306  1.00  0.00           H
ATOM   2856  C   GLN   194      -1.602  23.491  37.656  1.00  0.00           C
ATOM   2857  O   GLN   194      -2.528  22.864  37.144  1.00  0.00           O
ATOM   2858  N   TRP   195      -1.761  24.382  38.643  1.00  0.00           N
ATOM   2859  H   TRP   195      -0.937  24.846  38.998  1.00  0.00           H
ATOM   2860  CA  TRP   195      -3.031  24.814  39.215  1.00  0.00           C
ATOM   2861  HA  TRP   195      -3.850  24.408  38.618  1.00  0.00           H
ATOM   2862  CB  TRP   195      -3.187  24.297  40.654  1.00  0.00           C
ATOM   2863  HB2 TRP   195      -2.478  24.829  41.290  1.00  0.00           H
ATOM   2864  HB3 TRP   195      -4.189  24.544  41.006  1.00  0.00           H
ATOM   2865  CG  TRP   195      -2.957  22.830  40.856  1.00  0.00           C
ATOM   2866  CD1 TRP   195      -3.982  21.830  40.925  1.00  0.00           C
ATOM   2867  HD1 TRP   195      -5.041  22.025  40.845  1.00  0.00           H
ATOM   2868  NE1 TRP   195      -3.382  20.492  41.111  1.00  0.00           N
ATOM   2869  HE1 TRP   195      -3.920  19.640  41.181  1.00  0.00           H
ATOM   2870  CE2 TRP   195      -1.910  20.618  41.162  1.00  0.00           C
ATOM   2871  CZ2 TRP   195      -0.878  19.682  41.309  1.00  0.00           C
ATOM   2872  HZ2 TRP   195      -1.110  18.632  41.395  1.00  0.00           H
ATOM   2873  CH2 TRP   195       0.457  20.122  41.351  1.00  0.00           C
ATOM   2874  HH2 TRP   195       1.251  19.404  41.489  1.00  0.00           H
ATOM   2875  CZ3 TRP   195       0.771  21.488  41.217  1.00  0.00           C
ATOM   2876  HZ3 TRP   195       1.803  21.801  41.252  1.00  0.00           H
ATOM   2877  CE3 TRP   195      -0.236  22.455  41.040  1.00  0.00           C
ATOM   2878  HE3 TRP   195       0.037  23.494  40.934  1.00  0.00           H
ATOM   2879  CD2 TRP   195      -1.596  22.086  41.010  1.00  0.00           C
ATOM   2880  C   TRP   195      -3.109  26.344  39.179  1.00  0.00           C
ATOM   2881  O   TRP   195      -2.092  27.026  39.313  1.00  0.00           O
ATOM   2882  N   SER   196      -4.330  26.873  39.024  1.00  0.00           N
ATOM   2883  H   SER   196      -5.118  26.250  38.921  1.00  0.00           H
ATOM   2884  CA  SER   196      -4.624  28.306  39.074  1.00  0.00           C
ATOM   2885  HA  SER   196      -3.698  28.867  38.946  1.00  0.00           H
ATOM   2886  CB  SER   196      -5.548  28.664  37.902  1.00  0.00           C
ATOM   2887  HB2 SER   196      -5.076  28.361  36.966  1.00  0.00           H
ATOM   2888  HB3 SER   196      -5.697  29.744  37.883  1.00  0.00           H
ATOM   2889  OG  SER   196      -6.807  28.030  38.011  1.00  0.00           O
ATOM   2890  HG  SER   196      -7.333  28.263  37.243  1.00  0.00           H
ATOM   2891  C   SER   196      -5.243  28.714  40.420  1.00  0.00           C
ATOM   2892  O   SER   196      -5.169  29.886  40.789  1.00  0.00           O
ATOM   2893  N   SER   197      -5.834  27.752  41.146  1.00  0.00           N
ATOM   2894  H   SER   197      -5.851  26.813  40.777  1.00  0.00           H
ATOM   2895  CA  SER   197      -6.462  27.946  42.442  1.00  0.00           C
ATOM   2896  HA  SER   197      -5.918  28.715  42.991  1.00  0.00           H
ATOM   2897  CB  SER   197      -7.911  28.414  42.244  1.00  0.00           C
ATOM   2898  HB2 SER   197      -7.913  29.387  41.752  1.00  0.00           H
ATOM   2899  HB3 SER   197      -8.443  27.699  41.616  1.00  0.00           H
ATOM   2900  OG  SER   197      -8.583  28.521  43.481  1.00  0.00           O
ATOM   2901  HG  SER   197      -9.479  28.823  43.316  1.00  0.00           H
ATOM   2902  C   SER   197      -6.374  26.626  43.206  1.00  0.00           C
ATOM   2903  O   SER   197      -7.039  25.649  42.856  1.00  0.00           O
ATOM   2904  N   LEU   198      -5.528  26.613  44.243  1.00  0.00           N
ATOM   2905  H   LEU   198      -5.019  27.455  44.469  1.00  0.00           H
ATOM   2906  CA  LEU   198      -5.247  25.435  45.052  1.00  0.00           C
ATOM   2907  HA  LEU   198      -5.176  24.575  44.387  1.00  0.00           H
ATOM   2908  CB  LEU   198      -3.893  25.606  45.762  1.00  0.00           C
ATOM   2909  HB2 LEU   198      -3.882  26.584  46.248  1.00  0.00           H
ATOM   2910  HB3 LEU   198      -3.787  24.849  46.541  1.00  0.00           H
ATOM   2911  CG  LEU   198      -2.698  25.493  44.788  1.00  0.00           C
ATOM   2912  HG  LEU   198      -2.942  25.994  43.851  1.00  0.00           H
ATOM   2913  CD1 LEU   198      -1.467  26.197  45.373  1.00  0.00           C
ATOM   2914 HD11 LEU   198      -1.182  25.743  46.317  1.00  0.00           H
ATOM   2915 HD12 LEU   198      -0.635  26.112  44.681  1.00  0.00           H
ATOM   2916 HD13 LEU   198      -1.681  27.252  45.537  1.00  0.00           H
ATOM   2917  CD2 LEU   198      -2.365  24.028  44.457  1.00  0.00           C
ATOM   2918 HD21 LEU   198      -3.208  23.556  43.956  1.00  0.00           H
ATOM   2919 HD22 LEU   198      -1.503  23.985  43.789  1.00  0.00           H
ATOM   2920 HD23 LEU   198      -2.137  23.474  45.368  1.00  0.00           H
ATOM   2921  C   LEU   198      -6.382  25.160  46.043  1.00  0.00           C
ATOM   2922  O   LEU   198      -7.128  26.055  46.438  1.00  0.00           O
ATOM   2923  N   LYS   199      -6.479  23.888  46.439  1.00  0.00           N
ATOM   2924  H   LYS   199      -5.830  23.220  46.047  1.00  0.00           H
ATOM   2925  CA  LYS   199      -7.420  23.361  47.421  1.00  0.00           C
ATOM   2926  HA  LYS   199      -8.028  24.166  47.836  1.00  0.00           H
ATOM   2927  CB  LYS   199      -8.344  22.339  46.739  1.00  0.00           C
ATOM   2928  HB2 LYS   199      -7.724  21.607  46.222  1.00  0.00           H
ATOM   2929  HB3 LYS   199      -8.918  21.806  47.498  1.00  0.00           H
ATOM   2930  CG  LYS   199      -9.337  22.992  45.756  1.00  0.00           C
ATOM   2931  HG2 LYS   199     -10.210  23.324  46.319  1.00  0.00           H
ATOM   2932  HG3 LYS   199      -8.895  23.870  45.283  1.00  0.00           H
ATOM   2933  CD  LYS   199      -9.787  22.025  44.653  1.00  0.00           C
ATOM   2934  HD2 LYS   199     -10.052  21.062  45.093  1.00  0.00           H
ATOM   2935  HD3 LYS   199     -10.665  22.437  44.153  1.00  0.00           H
ATOM   2936  CE  LYS   199      -8.671  21.844  43.618  1.00  0.00           C
ATOM   2937  HE2 LYS   199      -8.482  22.800  43.130  1.00  0.00           H
ATOM   2938  HE3 LYS   199      -7.762  21.523  44.124  1.00  0.00           H
ATOM   2939  NZ  LYS   199      -9.022  20.842  42.599  1.00  0.00           N
ATOM   2940  HZ1 LYS   199      -9.870  21.123  42.127  1.00  0.00           H
ATOM   2941  HZ2 LYS   199      -8.271  20.769  41.928  1.00  0.00           H
ATOM   2942  HZ3 LYS   199      -9.164  19.947  43.043  1.00  0.00           H
ATOM   2943  C   LYS   199      -6.620  22.716  48.555  1.00  0.00           C
ATOM   2944  O   LYS   199      -5.466  22.334  48.363  1.00  0.00           O
ATOM   2945  N   ALA   200      -7.237  22.568  49.735  1.00  0.00           N
ATOM   2946  H   ALA   200      -8.187  22.893  49.843  1.00  0.00           H
ATOM   2947  CA  ALA   200      -6.605  21.928  50.887  1.00  0.00           C
ATOM   2948  HA  ALA   200      -5.670  22.450  51.096  1.00  0.00           H
ATOM   2949  CB  ALA   200      -7.520  22.092  52.104  1.00  0.00           C
ATOM   2950  HB1 ALA   200      -8.468  21.582  51.931  1.00  0.00           H
ATOM   2951  HB2 ALA   200      -7.038  21.665  52.985  1.00  0.00           H
ATOM   2952  HB3 ALA   200      -7.708  23.151  52.284  1.00  0.00           H
ATOM   2953  C   ALA   200      -6.287  20.442  50.637  1.00  0.00           C
ATOM   2954  O   ALA   200      -5.389  19.903  51.284  1.00  0.00           O
ATOM   2955  N   SER   201      -6.992  19.799  49.690  1.00  0.00           N
ATOM   2956  H   SER   201      -7.711  20.309  49.198  1.00  0.00           H
ATOM   2957  CA  SER   201      -6.769  18.418  49.269  1.00  0.00           C
ATOM   2958  HA  SER   201      -6.517  17.831  50.153  1.00  0.00           H
ATOM   2959  CB  SER   201      -8.082  17.862  48.701  1.00  0.00           C
ATOM   2960  HB2 SER   201      -8.871  17.973  49.445  1.00  0.00           H
ATOM   2961  HB3 SER   201      -7.958  16.801  48.485  1.00  0.00           H
ATOM   2962  OG  SER   201      -8.465  18.530  47.515  1.00  0.00           O
ATOM   2963  HG  SER   201      -9.307  18.171  47.224  1.00  0.00           H
ATOM   2964  C   SER   201      -5.617  18.269  48.258  1.00  0.00           C
ATOM   2965  O   SER   201      -5.152  17.149  48.052  1.00  0.00           O
ATOM   2966  N   ASP   202      -5.135  19.370  47.652  1.00  0.00           N
ATOM   2967  H   ASP   202      -5.561  20.264  47.853  1.00  0.00           H
ATOM   2968  CA  ASP   202      -3.961  19.377  46.773  1.00  0.00           C
ATOM   2969  HA  ASP   202      -4.029  18.493  46.137  1.00  0.00           H
ATOM   2970  CB  ASP   202      -3.970  20.605  45.837  1.00  0.00           C
ATOM   2971  HB2 ASP   202      -3.856  21.507  46.437  1.00  0.00           H
ATOM   2972  HB3 ASP   202      -3.107  20.541  45.173  1.00  0.00           H
ATOM   2973  CG  ASP   202      -5.216  20.755  44.951  1.00  0.00           C
ATOM   2974  OD1 ASP   202      -6.028  19.805  44.878  1.00  0.00           O
ATOM   2975  OD2 ASP   202      -5.321  21.832  44.325  1.00  0.00           O
ATOM   2976  C   ASP   202      -2.634  19.260  47.551  1.00  0.00           C
ATOM   2977  O   ASP   202      -1.567  19.324  46.938  1.00  0.00           O
ATOM   2978  N   THR   203      -2.689  19.056  48.879  1.00  0.00           N
ATOM   2979  H   THR   203      -3.594  19.045  49.328  1.00  0.00           H
ATOM   2980  CA  THR   203      -1.556  18.630  49.690  1.00  0.00           C
ATOM   2981  HA  THR   203      -0.703  19.279  49.486  1.00  0.00           H
ATOM   2982  CB  THR   203      -1.915  18.733  51.186  1.00  0.00           C
ATOM   2983  HB  THR   203      -2.804  18.133  51.380  1.00  0.00           H
ATOM   2984  CG2 THR   203      -0.782  18.229  52.090  1.00  0.00           C
ATOM   2985 HG21 THR   203       0.148  18.744  51.852  1.00  0.00           H
ATOM   2986 HG22 THR   203      -1.037  18.409  53.135  1.00  0.00           H
ATOM   2987 HG23 THR   203      -0.639  17.159  51.948  1.00  0.00           H
ATOM   2988  OG1 THR   203      -2.204  20.069  51.530  1.00  0.00           O
ATOM   2989  HG1 THR   203      -2.509  20.091  52.440  1.00  0.00           H
ATOM   2990  C   THR   203      -1.216  17.188  49.300  1.00  0.00           C
ATOM   2991  O   THR   203      -1.984  16.270  49.596  1.00  0.00           O
ATOM   2992  N   ALA   204      -0.074  17.009  48.622  1.00  0.00           N
ATOM   2993  H   ALA   204       0.496  17.815  48.411  1.00  0.00           H
ATOM   2994  CA  ALA   204       0.423  15.716  48.166  1.00  0.00           C
ATOM   2995  HA  ALA   204       0.382  15.005  48.993  1.00  0.00           H
ATOM   2996  CB  ALA   204      -0.452  15.197  47.018  1.00  0.00           C
ATOM   2997  HB1 ALA   204      -0.509  15.946  46.231  1.00  0.00           H
ATOM   2998  HB2 ALA   204      -0.019  14.286  46.607  1.00  0.00           H
ATOM   2999  HB3 ALA   204      -1.458  14.975  47.372  1.00  0.00           H
ATOM   3000  C   ALA   204       1.869  15.828  47.675  1.00  0.00           C
ATOM   3001  O   ALA   204       2.299  16.878  47.196  1.00  0.00           O
ATOM   3002  N   MET   205       2.589  14.702  47.740  1.00  0.00           N
ATOM   3003  H   MET   205       2.170  13.889  48.168  1.00  0.00           H
ATOM   3004  CA  MET   205       3.842  14.486  47.034  1.00  0.00           C
ATOM   3005  HA  MET   205       4.446  15.392  47.093  1.00  0.00           H
ATOM   3006  CB  MET   205       4.601  13.342  47.725  1.00  0.00           C
ATOM   3007  HB2 MET   205       4.740  13.587  48.779  1.00  0.00           H
ATOM   3008  HB3 MET   205       4.001  12.432  47.667  1.00  0.00           H
ATOM   3009  CG  MET   205       5.972  13.054  47.109  1.00  0.00           C
ATOM   3010  HG2 MET   205       5.871  12.870  46.039  1.00  0.00           H
ATOM   3011  HG3 MET   205       6.345  12.141  47.571  1.00  0.00           H
ATOM   3012  SD  MET   205       7.204  14.357  47.374  1.00  0.00           S
ATOM   3013  CE  MET   205       8.669  13.340  47.686  1.00  0.00           C
ATOM   3014  HE1 MET   205       8.841  12.674  46.841  1.00  0.00           H
ATOM   3015  HE2 MET   205       9.536  13.986  47.822  1.00  0.00           H
ATOM   3016  HE3 MET   205       8.515  12.746  48.587  1.00  0.00           H
ATOM   3017  C   MET   205       3.527  14.167  45.567  1.00  0.00           C
ATOM   3018  O   MET   205       2.780  13.229  45.289  1.00  0.00           O
ATOM   3019  N   TYR   206       4.103  14.945  44.641  1.00  0.00           N
ATOM   3020  H   TYR   206       4.716  15.689  44.944  1.00  0.00           H
ATOM   3021  CA  TYR   206       3.887  14.813  43.205  1.00  0.00           C
ATOM   3022  HA  TYR   206       3.106  14.076  43.015  1.00  0.00           H
ATOM   3023  CB  TYR   206       3.415  16.146  42.613  1.00  0.00           C
ATOM   3024  HB2 TYR   206       4.122  16.931  42.889  1.00  0.00           H
ATOM   3025  HB3 TYR   206       3.424  16.065  41.525  1.00  0.00           H
ATOM   3026  CG  TYR   206       2.019  16.553  43.041  1.00  0.00           C
ATOM   3027  CD1 TYR   206       0.902  15.968  42.417  1.00  0.00           C
ATOM   3028  HD1 TYR   206       1.045  15.225  41.646  1.00  0.00           H
ATOM   3029  CE1 TYR   206      -0.397  16.345  42.794  1.00  0.00           C
ATOM   3030  HE1 TYR   206      -1.251  15.894  42.313  1.00  0.00           H
ATOM   3031  CZ  TYR   206      -0.589  17.313  43.806  1.00  0.00           C
ATOM   3032  OH  TYR   206      -1.851  17.677  44.176  1.00  0.00           O
ATOM   3033  HH  TYR   206      -2.533  17.214  43.685  1.00  0.00           H
ATOM   3034  CE2 TYR   206       0.535  17.898  44.433  1.00  0.00           C
ATOM   3035  HE2 TYR   206       0.395  18.637  45.205  1.00  0.00           H
ATOM   3036  CD2 TYR   206       1.832  17.513  44.053  1.00  0.00           C
ATOM   3037  HD2 TYR   206       2.688  17.951  44.542  1.00  0.00           H
ATOM   3038  C   TYR   206       5.172  14.341  42.533  1.00  0.00           C
ATOM   3039  O   TYR   206       6.163  15.068  42.513  1.00  0.00           O
ATOM   3040  N   TYR   207       5.121  13.132  41.961  1.00  0.00           N
ATOM   3041  H   TYR   207       4.263  12.603  42.028  1.00  0.00           H
ATOM   3042  CA  TYR   207       6.195  12.533  41.181  1.00  0.00           C
ATOM   3043  HA  TYR   207       7.133  13.037  41.405  1.00  0.00           H
ATOM   3044  CB  TYR   207       6.347  11.052  41.544  1.00  0.00           C
ATOM   3045  HB2 TYR   207       5.418  10.531  41.309  1.00  0.00           H
ATOM   3046  HB3 TYR   207       7.126  10.635  40.907  1.00  0.00           H
ATOM   3047  CG  TYR   207       6.722  10.772  42.986  1.00  0.00           C
ATOM   3048  CD1 TYR   207       8.060  10.920  43.394  1.00  0.00           C
ATOM   3049  HD1 TYR   207       8.802  11.253  42.686  1.00  0.00           H
ATOM   3050  CE1 TYR   207       8.433  10.636  44.717  1.00  0.00           C
ATOM   3051  HE1 TYR   207       9.462  10.754  45.023  1.00  0.00           H
ATOM   3052  CZ  TYR   207       7.461  10.195  45.644  1.00  0.00           C
ATOM   3053  OH  TYR   207       7.824   9.912  46.929  1.00  0.00           O
ATOM   3054  HH  TYR   207       8.762  10.035  47.089  1.00  0.00           H
ATOM   3055  CE2 TYR   207       6.114  10.052  45.234  1.00  0.00           C
ATOM   3056  HE2 TYR   207       5.365   9.723  45.938  1.00  0.00           H
ATOM   3057  CD2 TYR   207       5.748  10.342  43.909  1.00  0.00           C
ATOM   3058  HD2 TYR   207       4.718  10.229  43.601  1.00  0.00           H
ATOM   3059  C   TYR   207       5.905  12.647  39.685  1.00  0.00           C
ATOM   3060  O   TYR   207       4.755  12.523  39.271  1.00  0.00           O
ATOM   3061  N   CYX   208       6.968  12.788  38.883  1.00  0.00           N
ATOM   3062  H   CYX   208       7.874  12.919  39.309  1.00  0.00           H
ATOM   3063  CA  CYX   208       6.969  12.454  37.462  1.00  0.00           C
ATOM   3064  HA  CYX   208       5.941  12.340  37.119  1.00  0.00           H
ATOM   3065  CB  CYX   208       7.600  13.588  36.650  1.00  0.00           C
ATOM   3066  HB2 CYX   208       7.042  14.507  36.830  1.00  0.00           H
ATOM   3067  HB3 CYX   208       7.500  13.342  35.592  1.00  0.00           H
ATOM   3068  SG  CYX   208       9.352  13.899  36.988  1.00  0.00           S
ATOM   3069  C   CYX   208       7.695  11.119  37.243  1.00  0.00           C
ATOM   3070  O   CYX   208       8.438  10.657  38.111  1.00  0.00           O
ATOM   3071  N   ALA   209       7.471  10.502  36.074  1.00  0.00           N
ATOM   3072  H   ALA   209       6.856  10.937  35.402  1.00  0.00           H
ATOM   3073  CA  ALA   209       8.030   9.199  35.717  1.00  0.00           C
ATOM   3074  HA  ALA   209       9.039   9.124  36.124  1.00  0.00           H
ATOM   3075  CB  ALA   209       7.169   8.098  36.349  1.00  0.00           C
ATOM   3076  HB1 ALA   209       6.157   8.137  35.945  1.00  0.00           H
ATOM   3077  HB2 ALA   209       7.605   7.123  36.137  1.00  0.00           H
ATOM   3078  HB3 ALA   209       7.129   8.230  37.430  1.00  0.00           H
ATOM   3079  C   ALA   209       8.111   9.029  34.194  1.00  0.00           C
ATOM   3080  O   ALA   209       7.410   9.718  33.455  1.00  0.00           O
ATOM   3081  N   ARG   210       8.947   8.085  33.733  1.00  0.00           N
ATOM   3082  H   ARG   210       9.492   7.554  34.398  1.00  0.00           H
ATOM   3083  CA  ARG   210       9.092   7.718  32.323  1.00  0.00           C
ATOM   3084  HA  ARG   210       8.222   8.086  31.775  1.00  0.00           H
ATOM   3085  CB  ARG   210      10.359   8.356  31.718  1.00  0.00           C
ATOM   3086  HB2 ARG   210      10.536   9.331  32.171  1.00  0.00           H
ATOM   3087  HB3 ARG   210      11.215   7.722  31.953  1.00  0.00           H
ATOM   3088  CG  ARG   210      10.259   8.558  30.193  1.00  0.00           C
ATOM   3089  HG2 ARG   210       9.663   7.769  29.734  1.00  0.00           H
ATOM   3090  HG3 ARG   210       9.755   9.503  29.997  1.00  0.00           H
ATOM   3091  CD  ARG   210      11.637   8.583  29.519  1.00  0.00           C
ATOM   3092  HD2 ARG   210      12.342   9.141  30.136  1.00  0.00           H
ATOM   3093  HD3 ARG   210      11.546   9.076  28.553  1.00  0.00           H
ATOM   3094  NE  ARG   210      12.126   7.216  29.297  1.00  0.00           N
ATOM   3095  HE  ARG   210      11.472   6.477  29.511  1.00  0.00           H
ATOM   3096  CZ  ARG   210      13.326   6.858  28.811  1.00  0.00           C
ATOM   3097  NH1 ARG   210      14.260   7.764  28.502  1.00  0.00           N
ATOM   3098 HH11 ARG   210      14.069   8.748  28.629  1.00  0.00           H
ATOM   3099 HH12 ARG   210      15.151   7.466  28.132  1.00  0.00           H
ATOM   3100  NH2 ARG   210      13.596   5.559  28.627  1.00  0.00           N
ATOM   3101 HH21 ARG   210      12.902   4.862  28.859  1.00  0.00           H
ATOM   3102 HH22 ARG   210      14.492   5.276  28.260  1.00  0.00           H
ATOM   3103  C   ARG   210       9.148   6.192  32.182  1.00  0.00           C
ATOM   3104  O   ARG   210       9.675   5.502  33.059  1.00  0.00           O
ATOM   3105  N   GLN   211       8.647   5.688  31.044  1.00  0.00           N
ATOM   3106  H   GLN   211       8.227   6.325  30.382  1.00  0.00           H
ATOM   3107  CA  GLN   211       8.761   4.294  30.621  1.00  0.00           C
ATOM   3108  HA  GLN   211       8.203   3.661  31.314  1.00  0.00           H
ATOM   3109  CB  GLN   211       8.193   4.117  29.203  1.00  0.00           C
ATOM   3110  HB2 GLN   211       8.810   4.696  28.513  1.00  0.00           H
ATOM   3111  HB3 GLN   211       8.279   3.066  28.929  1.00  0.00           H
ATOM   3112  CG  GLN   211       6.731   4.550  29.019  1.00  0.00           C
ATOM   3113  HG2 GLN   211       6.085   3.861  29.563  1.00  0.00           H
ATOM   3114  HG3 GLN   211       6.585   5.554  29.418  1.00  0.00           H
ATOM   3115  CD  GLN   211       6.338   4.555  27.539  1.00  0.00           C
ATOM   3116  OE1 GLN   211       5.932   5.586  27.010  1.00  0.00           O
ATOM   3117  NE2 GLN   211       6.490   3.417  26.854  1.00  0.00           N
ATOM   3118 HE21 GLN   211       6.256   3.384  25.872  1.00  0.00           H
ATOM   3119 HE22 GLN   211       6.838   2.591  27.319  1.00  0.00           H
ATOM   3120  C   GLN   211      10.232   3.869  30.598  1.00  0.00           C
ATOM   3121  O   GLN   211      11.112   4.697  30.372  1.00  0.00           O
ATOM   3122  N   TRP   212      10.506   2.574  30.793  1.00  0.00           N
ATOM   3123  H   TRP   212       9.757   1.917  30.963  1.00  0.00           H
ATOM   3124  CA  TRP   212      11.872   2.066  30.750  1.00  0.00           C
ATOM   3125  HA  TRP   212      12.484   2.720  31.374  1.00  0.00           H
ATOM   3126  CB  TRP   212      11.900   0.664  31.366  1.00  0.00           C
ATOM   3127  HB2 TRP   212      11.183   0.632  32.187  1.00  0.00           H
ATOM   3128  HB3 TRP   212      11.565  -0.057  30.620  1.00  0.00           H
ATOM   3129  CG  TRP   212      13.208   0.196  31.927  1.00  0.00           C
ATOM   3130  CD1 TRP   212      14.487   0.838  31.797  1.00  0.00           C
ATOM   3131  HD1 TRP   212      14.677   1.756  31.268  1.00  0.00           H
ATOM   3132  NE1 TRP   212      15.523   0.070  32.518  1.00  0.00           N
ATOM   3133  HE1 TRP   212      16.493   0.344  32.565  1.00  0.00           H
ATOM   3134  CE2 TRP   212      14.900  -1.102  33.164  1.00  0.00           C
ATOM   3135  CZ2 TRP   212      15.406  -2.123  33.975  1.00  0.00           C
ATOM   3136  HZ2 TRP   212      16.450  -2.138  34.236  1.00  0.00           H
ATOM   3137  CH2 TRP   212      14.540  -3.121  34.446  1.00  0.00           C
ATOM   3138  HH2 TRP   212      14.929  -3.918  35.055  1.00  0.00           H
ATOM   3139  CZ3 TRP   212      13.168  -3.092  34.144  1.00  0.00           C
ATOM   3140  HZ3 TRP   212      12.524  -3.853  34.550  1.00  0.00           H
ATOM   3141  CE3 TRP   212      12.618  -2.082  33.338  1.00  0.00           C
ATOM   3142  HE3 TRP   212      11.558  -2.082  33.130  1.00  0.00           H
ATOM   3143  CD2 TRP   212      13.433  -1.066  32.808  1.00  0.00           C
ATOM   3144  C   TRP   212      12.427   2.085  29.314  1.00  0.00           C
ATOM   3145  O   TRP   212      13.610   2.362  29.118  1.00  0.00           O
ATOM   3146  N   SER   213      11.563   1.843  28.316  1.00  0.00           N
ATOM   3147  H   SER   213      10.606   1.623  28.554  1.00  0.00           H
ATOM   3148  CA  SER   213      11.868   1.952  26.892  1.00  0.00           C
ATOM   3149  HA  SER   213      12.451   2.858  26.723  1.00  0.00           H
ATOM   3150  CB  SER   213      12.715   0.745  26.453  1.00  0.00           C
ATOM   3151  HB2 SER   213      13.601   0.664  27.082  1.00  0.00           H
ATOM   3152  HB3 SER   213      13.039   0.885  25.421  1.00  0.00           H
ATOM   3153  OG  SER   213      11.971  -0.447  26.541  1.00  0.00           O
ATOM   3154  HG  SER   213      12.525  -1.174  26.248  1.00  0.00           H
ATOM   3155  C   SER   213      10.566   2.042  26.075  1.00  0.00           C
ATOM   3156  O   SER   213       9.466   2.075  26.630  1.00  0.00           O
ATOM   3157  N   HIE   214      10.702   2.055  24.740  1.00  0.00           N
ATOM   3158  H   HIE   214      11.632   2.040  24.348  1.00  0.00           H
ATOM   3159  CA  HIE   214       9.589   1.984  23.793  1.00  0.00           C
ATOM   3160  HA  HIE   214       8.853   2.738  24.076  1.00  0.00           H
ATOM   3161  CB  HIE   214      10.107   2.318  22.388  1.00  0.00           C
ATOM   3162  HB2 HIE   214      10.788   1.531  22.062  1.00  0.00           H
ATOM   3163  HB3 HIE   214       9.261   2.334  21.705  1.00  0.00           H
ATOM   3164  CG  HIE   214      10.815   3.642  22.283  1.00  0.00           C
ATOM   3165  ND1 HIE   214      10.169   5.007  22.408  1.00  0.00           N
ATOM   3166  CE1 HIE   214      11.232   5.971  22.224  1.00  0.00           C
ATOM   3167  HE1 HIE   214      11.108   7.041  22.268  1.00  0.00           H
ATOM   3168  NE2 HIE   214      12.495   5.299  21.992  1.00  0.00           N
ATOM   3169  HE2 HIE   214      13.388   5.746  21.839  1.00  0.00           H
ATOM   3170  CD2 HIE   214      12.239   3.831  22.029  1.00  0.00           C
ATOM   3171  HD2 HIE   214      12.972   3.051  21.888  1.00  0.00           H
ATOM   3172  C   HIE   214       8.891   0.610  23.767  1.00  0.00           C
ATOM   3173  O   HIE   214       7.875   0.472  23.084  1.00  0.00           O
ATOM   3174  N   TYR   215       9.429  -0.395  24.481  1.00  0.00           N
ATOM   3175  H   TYR   215      10.252  -0.203  25.033  1.00  0.00           H
ATOM   3176  CA  TYR   215       8.991  -1.790  24.432  1.00  0.00           C
ATOM   3177  HA  TYR   215       8.069  -1.842  23.852  1.00  0.00           H
ATOM   3178  CB  TYR   215      10.040  -2.646  23.701  1.00  0.00           C
ATOM   3179  HB2 TYR   215      10.789  -2.968  24.421  1.00  0.00           H
ATOM   3180  HB3 TYR   215       9.543  -3.542  23.332  1.00  0.00           H
ATOM   3181  CG  TYR   215      10.763  -1.976  22.543  1.00  0.00           C
ATOM   3182  CD1 TYR   215      10.152  -1.885  21.278  1.00  0.00           C
ATOM   3183  HD1 TYR   215       9.169  -2.301  21.120  1.00  0.00           H
ATOM   3184  CE1 TYR   215      10.817  -1.243  20.217  1.00  0.00           C
ATOM   3185  HE1 TYR   215      10.343  -1.177  19.250  1.00  0.00           H
ATOM   3186  CZ  TYR   215      12.103  -0.685  20.422  1.00  0.00           C
ATOM   3187  OH  TYR   215      12.752  -0.051  19.402  1.00  0.00           O
ATOM   3188  HH  TYR   215      12.241  -0.027  18.590  1.00  0.00           H
ATOM   3189  CE2 TYR   215      12.717  -0.785  21.691  1.00  0.00           C
ATOM   3190  HE2 TYR   215      13.699  -0.365  21.855  1.00  0.00           H
ATOM   3191  CD2 TYR   215      12.045  -1.427  22.745  1.00  0.00           C
ATOM   3192  HD2 TYR   215      12.516  -1.489  23.715  1.00  0.00           H
ATOM   3193  C   TYR   215       8.685  -2.365  25.827  1.00  0.00           C
ATOM   3194  O   TYR   215       8.127  -3.460  25.914  1.00  0.00           O
ATOM   3195  N   THR   216       9.018  -1.627  26.901  1.00  0.00           N
ATOM   3196  H   THR   216       9.493  -0.749  26.747  1.00  0.00           H
ATOM   3197  CA  THR   216       8.638  -1.917  28.281  1.00  0.00           C
ATOM   3198  HA  THR   216       7.879  -2.702  28.286  1.00  0.00           H
ATOM   3199  CB  THR   216       9.843  -2.428  29.095  1.00  0.00           C
ATOM   3200  HB  THR   216      10.700  -1.774  28.924  1.00  0.00           H
ATOM   3201  CG2 THR   216       9.562  -2.486  30.604  1.00  0.00           C
ATOM   3202 HG21 THR   216       8.663  -3.073  30.796  1.00  0.00           H
ATOM   3203 HG22 THR   216      10.408  -2.947  31.115  1.00  0.00           H
ATOM   3204 HG23 THR   216       9.427  -1.482  31.005  1.00  0.00           H
ATOM   3205  OG1 THR   216      10.166  -3.735  28.667  1.00  0.00           O
ATOM   3206  HG1 THR   216      10.976  -4.007  29.104  1.00  0.00           H
ATOM   3207  C   THR   216       8.007  -0.647  28.848  1.00  0.00           C
ATOM   3208  O   THR   216       8.677   0.368  29.046  1.00  0.00           O
ATOM   3209  N   TYR   217       6.692  -0.733  29.074  1.00  0.00           N
ATOM   3210  H   TYR   217       6.240  -1.620  28.906  1.00  0.00           H
ATOM   3211  CA  TYR   217       5.809   0.388  29.372  1.00  0.00           C
ATOM   3212  HA  TYR   217       6.198   1.272  28.865  1.00  0.00           H
ATOM   3213  CB  TYR   217       4.424   0.075  28.779  1.00  0.00           C
ATOM   3214  HB2 TYR   217       3.947  -0.697  29.385  1.00  0.00           H
ATOM   3215  HB3 TYR   217       3.806   0.972  28.833  1.00  0.00           H
ATOM   3216  CG  TYR   217       4.494  -0.404  27.336  1.00  0.00           C
ATOM   3217  CD1 TYR   217       4.580   0.531  26.286  1.00  0.00           C
ATOM   3218  HD1 TYR   217       4.502   1.586  26.496  1.00  0.00           H
ATOM   3219  CE1 TYR   217       4.802   0.098  24.967  1.00  0.00           C
ATOM   3220  HE1 TYR   217       4.888   0.823  24.170  1.00  0.00           H
ATOM   3221  CZ  TYR   217       4.939  -1.282  24.690  1.00  0.00           C
ATOM   3222  OH  TYR   217       5.194  -1.703  23.417  1.00  0.00           O
ATOM   3223  HH  TYR   217       5.267  -0.980  22.791  1.00  0.00           H
ATOM   3224  CE2 TYR   217       4.819  -2.223  25.739  1.00  0.00           C
ATOM   3225  HE2 TYR   217       4.917  -3.280  25.536  1.00  0.00           H
ATOM   3226  CD2 TYR   217       4.589  -1.782  27.053  1.00  0.00           C
ATOM   3227  HD2 TYR   217       4.529  -2.505  27.854  1.00  0.00           H
ATOM   3228  C   TYR   217       5.735   0.692  30.874  1.00  0.00           C
ATOM   3229  O   TYR   217       5.262   1.764  31.249  1.00  0.00           O
ATOM   3230  N   ASP   218       6.226  -0.227  31.722  1.00  0.00           N
ATOM   3231  H   ASP   218       6.597  -1.086  31.342  1.00  0.00           H
ATOM   3232  CA  ASP   218       6.336  -0.052  33.164  1.00  0.00           C
ATOM   3233  HA  ASP   218       5.349   0.198  33.556  1.00  0.00           H
ATOM   3234  CB  ASP   218       6.798  -1.366  33.815  1.00  0.00           C
ATOM   3235  HB2 ASP   218       7.830  -1.568  33.521  1.00  0.00           H
ATOM   3236  HB3 ASP   218       6.772  -1.255  34.899  1.00  0.00           H
ATOM   3237  CG  ASP   218       5.921  -2.556  33.415  1.00  0.00           C
ATOM   3238  OD1 ASP   218       4.713  -2.506  33.735  1.00  0.00           O
ATOM   3239  OD2 ASP   218       6.470  -3.494  32.796  1.00  0.00           O
ATOM   3240  C   ASP   218       7.309   1.084  33.486  1.00  0.00           C
ATOM   3241  O   ASP   218       8.378   1.179  32.880  1.00  0.00           O
ATOM   3242  N   TYR   219       6.932   1.929  34.457  1.00  0.00           N
ATOM   3243  H   TYR   219       6.040   1.794  34.912  1.00  0.00           H
ATOM   3244  CA  TYR   219       7.772   3.015  34.938  1.00  0.00           C
ATOM   3245  HA  TYR   219       8.147   3.570  34.077  1.00  0.00           H
ATOM   3246  CB  TYR   219       6.960   3.981  35.817  1.00  0.00           C
ATOM   3247  HB2 TYR   219       6.537   3.438  36.661  1.00  0.00           H
ATOM   3248  HB3 TYR   219       7.646   4.723  36.226  1.00  0.00           H
ATOM   3249  CG  TYR   219       5.851   4.722  35.089  1.00  0.00           C
ATOM   3250  CD1 TYR   219       6.190   5.681  34.118  1.00  0.00           C
ATOM   3251  HD1 TYR   219       7.225   5.877  33.907  1.00  0.00           H
ATOM   3252  CE1 TYR   219       5.196   6.401  33.439  1.00  0.00           C
ATOM   3253  HE1 TYR   219       5.474   7.138  32.698  1.00  0.00           H
ATOM   3254  CZ  TYR   219       3.835   6.164  33.736  1.00  0.00           C
ATOM   3255  OH  TYR   219       2.868   6.863  33.078  1.00  0.00           O
ATOM   3256  HH  TYR   219       3.225   7.488  32.442  1.00  0.00           H
ATOM   3257  CE2 TYR   219       3.487   5.205  34.719  1.00  0.00           C
ATOM   3258  HE2 TYR   219       2.449   5.025  34.957  1.00  0.00           H
ATOM   3259  CD2 TYR   219       4.494   4.484  35.388  1.00  0.00           C
ATOM   3260  HD2 TYR   219       4.222   3.754  36.136  1.00  0.00           H
ATOM   3261  C   TYR   219       8.957   2.428  35.707  1.00  0.00           C
ATOM   3262  O   TYR   219       8.768   1.745  36.711  1.00  0.00           O
ATOM   3263  N   TYR   220      10.173   2.717  35.230  1.00  0.00           N
ATOM   3264  H   TYR   220      10.242   3.274  34.390  1.00  0.00           H
ATOM   3265  CA  TYR   220      11.428   2.368  35.889  1.00  0.00           C
ATOM   3266  HA  TYR   220      11.233   1.737  36.755  1.00  0.00           H
ATOM   3267  CB  TYR   220      12.306   1.579  34.912  1.00  0.00           C
ATOM   3268  HB2 TYR   220      11.796   0.653  34.649  1.00  0.00           H
ATOM   3269  HB3 TYR   220      12.419   2.162  33.996  1.00  0.00           H
ATOM   3270  CG  TYR   220      13.687   1.241  35.446  1.00  0.00           C
ATOM   3271  CD1 TYR   220      13.863   0.162  36.333  1.00  0.00           C
ATOM   3272  HD1 TYR   220      13.017  -0.424  36.645  1.00  0.00           H
ATOM   3273  CE1 TYR   220      15.142  -0.158  36.819  1.00  0.00           C
ATOM   3274  HE1 TYR   220      15.267  -0.990  37.497  1.00  0.00           H
ATOM   3275  CZ  TYR   220      16.260   0.610  36.418  1.00  0.00           C
ATOM   3276  OH  TYR   220      17.504   0.302  36.885  1.00  0.00           O
ATOM   3277  HH  TYR   220      17.505  -0.457  37.474  1.00  0.00           H
ATOM   3278  CE2 TYR   220      16.082   1.701  35.536  1.00  0.00           C
ATOM   3279  HE2 TYR   220      16.930   2.295  35.227  1.00  0.00           H
ATOM   3280  CD2 TYR   220      14.798   2.012  35.058  1.00  0.00           C
ATOM   3281  HD2 TYR   220      14.663   2.843  34.384  1.00  0.00           H
ATOM   3282  C   TYR   220      12.141   3.634  36.367  1.00  0.00           C
ATOM   3283  O   TYR   220      12.763   3.615  37.430  1.00  0.00           O
ATOM   3284  N   TYR   221      12.028   4.723  35.593  1.00  0.00           N
ATOM   3285  H   TYR   221      11.507   4.654  34.730  1.00  0.00           H
ATOM   3286  CA  TYR   221      12.537   6.036  35.947  1.00  0.00           C
ATOM   3287  HA  TYR   221      13.406   5.910  36.595  1.00  0.00           H
ATOM   3288  CB  TYR   221      13.005   6.776  34.688  1.00  0.00           C
ATOM   3289  HB2 TYR   221      12.145   6.958  34.044  1.00  0.00           H
ATOM   3290  HB3 TYR   221      13.416   7.744  34.979  1.00  0.00           H
ATOM   3291  CG  TYR   221      14.065   6.007  33.920  1.00  0.00           C
ATOM   3292  CD1 TYR   221      15.339   5.814  34.492  1.00  0.00           C
ATOM   3293  HD1 TYR   221      15.572   6.245  35.455  1.00  0.00           H
ATOM   3294  CE1 TYR   221      16.306   5.044  33.825  1.00  0.00           C
ATOM   3295  HE1 TYR   221      17.277   4.894  34.274  1.00  0.00           H
ATOM   3296  CZ  TYR   221      16.006   4.470  32.567  1.00  0.00           C
ATOM   3297  OH  TYR   221      16.943   3.721  31.916  1.00  0.00           O
ATOM   3298  HH  TYR   221      17.766   3.645  32.405  1.00  0.00           H
ATOM   3299  CE2 TYR   221      14.731   4.672  31.989  1.00  0.00           C
ATOM   3300  HE2 TYR   221      14.494   4.235  31.031  1.00  0.00           H
ATOM   3301  CD2 TYR   221      13.764   5.433  32.669  1.00  0.00           C
ATOM   3302  HD2 TYR   221      12.787   5.570  32.232  1.00  0.00           H
ATOM   3303  C   TYR   221      11.471   6.813  36.716  1.00  0.00           C
ATOM   3304  O   TYR   221      10.286   6.764  36.384  1.00  0.00           O
ATOM   3305  N   TRP   222      11.931   7.533  37.743  1.00  0.00           N
ATOM   3306  H   TRP   222      12.923   7.512  37.929  1.00  0.00           H
ATOM   3307  CA  TRP   222      11.128   8.332  38.656  1.00  0.00           C
ATOM   3308  HA  TRP   222      10.236   8.693  38.143  1.00  0.00           H
ATOM   3309  CB  TRP   222      10.703   7.490  39.872  1.00  0.00           C
ATOM   3310  HB2 TRP   222      11.587   7.023  40.309  1.00  0.00           H
ATOM   3311  HB3 TRP   222      10.298   8.169  40.624  1.00  0.00           H
ATOM   3312  CG  TRP   222       9.667   6.429  39.644  1.00  0.00           C
ATOM   3313  CD1 TRP   222       9.927   5.093  39.196  1.00  0.00           C
ATOM   3314  HD1 TRP   222      10.906   4.698  38.971  1.00  0.00           H
ATOM   3315  NE1 TRP   222       8.665   4.329  39.093  1.00  0.00           N
ATOM   3316  HE1 TRP   222       8.615   3.364  38.800  1.00  0.00           H
ATOM   3317  CE2 TRP   222       7.536   5.192  39.498  1.00  0.00           C
ATOM   3318  CZ2 TRP   222       6.154   4.971  39.607  1.00  0.00           C
ATOM   3319  HZ2 TRP   222       5.735   4.007  39.362  1.00  0.00           H
ATOM   3320  CH2 TRP   222       5.321   6.014  40.050  1.00  0.00           C
ATOM   3321  HH2 TRP   222       4.260   5.844  40.153  1.00  0.00           H
ATOM   3322  CZ3 TRP   222       5.852   7.275  40.382  1.00  0.00           C
ATOM   3323  HZ3 TRP   222       5.190   8.054  40.729  1.00  0.00           H
ATOM   3324  CE3 TRP   222       7.232   7.532  40.287  1.00  0.00           C
ATOM   3325  HE3 TRP   222       7.619   8.500  40.562  1.00  0.00           H
ATOM   3326  CD2 TRP   222       8.126   6.537  39.849  1.00  0.00           C
ATOM   3327  C   TRP   222      11.966   9.526  39.114  1.00  0.00           C
ATOM   3328  O   TRP   222      13.163   9.388  39.379  1.00  0.00           O
ATOM   3329  N   GLY   223      11.316  10.688  39.258  1.00  0.00           N
ATOM   3330  H   GLY   223      10.337  10.736  39.014  1.00  0.00           H
ATOM   3331  CA  GLY   223      11.889  11.840  39.935  1.00  0.00           C
ATOM   3332  HA2 GLY   223      12.914  11.989  39.598  1.00  0.00           H
ATOM   3333  HA3 GLY   223      11.316  12.729  39.678  1.00  0.00           H
ATOM   3334  C   GLY   223      11.880  11.642  41.453  1.00  0.00           C
ATOM   3335  O   GLY   223      11.234  10.727  41.968  1.00  0.00           O
ATOM   3336  N   GLN   224      12.605  12.513  42.169  1.00  0.00           N
ATOM   3337  H   GLN   224      13.117  13.237  41.688  1.00  0.00           H
ATOM   3338  CA  GLN   224      12.666  12.506  43.631  1.00  0.00           C
ATOM   3339  HA  GLN   224      12.742  11.462  43.937  1.00  0.00           H
ATOM   3340  CB  GLN   224      13.956  13.201  44.116  1.00  0.00           C
ATOM   3341  HB2 GLN   224      14.799  12.870  43.507  1.00  0.00           H
ATOM   3342  HB3 GLN   224      14.144  12.845  45.129  1.00  0.00           H
ATOM   3343  CG  GLN   224      13.942  14.741  44.182  1.00  0.00           C
ATOM   3344  HG2 GLN   224      13.081  15.072  44.765  1.00  0.00           H
ATOM   3345  HG3 GLN   224      14.829  15.059  44.731  1.00  0.00           H
ATOM   3346  CD  GLN   224      13.952  15.475  42.837  1.00  0.00           C
ATOM   3347  OE1 GLN   224      14.305  14.924  41.795  1.00  0.00           O
ATOM   3348  NE2 GLN   224      13.586  16.758  42.870  1.00  0.00           N
ATOM   3349 HE21 GLN   224      13.580  17.304  42.020  1.00  0.00           H
ATOM   3350 HE22 GLN   224      13.309  17.181  43.744  1.00  0.00           H
ATOM   3351  C   GLN   224      11.393  13.078  44.286  1.00  0.00           C
ATOM   3352  O   GLN   224      11.279  13.046  45.511  1.00  0.00           O
ATOM   3353  N   GLY   225      10.446  13.585  43.480  1.00  0.00           N
ATOM   3354  H   GLY   225      10.609  13.574  42.483  1.00  0.00           H
ATOM   3355  CA  GLY   225       9.181  14.152  43.918  1.00  0.00           C
ATOM   3356  HA2 GLY   225       8.449  14.007  43.125  1.00  0.00           H
ATOM   3357  HA3 GLY   225       8.821  13.618  44.796  1.00  0.00           H
ATOM   3358  C   GLY   225       9.277  15.643  44.239  1.00  0.00           C
ATOM   3359  O   GLY   225      10.360  16.230  44.251  1.00  0.00           O
ATOM   3360  N   THR   226       8.106  16.236  44.509  1.00  0.00           N
ATOM   3361  H   THR   226       7.267  15.676  44.465  1.00  0.00           H
ATOM   3362  CA  THR   226       7.934  17.626  44.910  1.00  0.00           C
ATOM   3363  HA  THR   226       8.852  17.986  45.377  1.00  0.00           H
ATOM   3364  CB  THR   226       7.620  18.513  43.688  1.00  0.00           C
ATOM   3365  HB  THR   226       6.723  18.138  43.193  1.00  0.00           H
ATOM   3366  CG2 THR   226       7.381  19.969  44.107  1.00  0.00           C
ATOM   3367 HG21 THR   226       8.201  20.310  44.737  1.00  0.00           H
ATOM   3368 HG22 THR   226       7.321  20.602  43.223  1.00  0.00           H
ATOM   3369 HG23 THR   226       6.445  20.055  44.659  1.00  0.00           H
ATOM   3370  OG1 THR   226       8.682  18.485  42.759  1.00  0.00           O
ATOM   3371  HG1 THR   226       8.430  19.005  41.993  1.00  0.00           H
ATOM   3372  C   THR   226       6.804  17.664  45.938  1.00  0.00           C
ATOM   3373  O   THR   226       5.641  17.451  45.591  1.00  0.00           O
ATOM   3374  N   LEU   227       7.162  17.929  47.201  1.00  0.00           N
ATOM   3375  H   LEU   227       8.135  18.098  47.414  1.00  0.00           H
ATOM   3376  CA  LEU   227       6.222  17.952  48.310  1.00  0.00           C
ATOM   3377  HA  LEU   227       5.496  17.154  48.155  1.00  0.00           H
ATOM   3378  CB  LEU   227       6.973  17.667  49.623  1.00  0.00           C
ATOM   3379  HB2 LEU   227       7.482  16.705  49.538  1.00  0.00           H
ATOM   3380  HB3 LEU   227       7.736  18.435  49.760  1.00  0.00           H
ATOM   3381  CG  LEU   227       6.060  17.642  50.869  1.00  0.00           C
ATOM   3382  HG  LEU   227       5.502  18.577  50.928  1.00  0.00           H
ATOM   3383  CD1 LEU   227       5.055  16.478  50.826  1.00  0.00           C
ATOM   3384 HD11 LEU   227       5.583  15.530  50.717  1.00  0.00           H
ATOM   3385 HD12 LEU   227       4.474  16.459  51.748  1.00  0.00           H
ATOM   3386 HD13 LEU   227       4.365  16.604  49.992  1.00  0.00           H
ATOM   3387  CD2 LEU   227       6.925  17.539  52.133  1.00  0.00           C
ATOM   3388 HD21 LEU   227       7.604  18.392  52.186  1.00  0.00           H
ATOM   3389 HD22 LEU   227       6.289  17.546  53.019  1.00  0.00           H
ATOM   3390 HD23 LEU   227       7.509  16.618  52.117  1.00  0.00           H
ATOM   3391  C   LEU   227       5.492  19.295  48.331  1.00  0.00           C
ATOM   3392  O   LEU   227       6.049  20.302  48.767  1.00  0.00           O
ATOM   3393  N   VAL   228       4.234  19.286  47.872  1.00  0.00           N
ATOM   3394  H   VAL   228       3.852  18.419  47.522  1.00  0.00           H
ATOM   3395  CA  VAL   228       3.322  20.419  47.954  1.00  0.00           C
ATOM   3396  HA  VAL   228       3.902  21.342  47.959  1.00  0.00           H
ATOM   3397  CB  VAL   228       2.389  20.451  46.723  1.00  0.00           C
ATOM   3398  HB  VAL   228       1.848  19.507  46.683  1.00  0.00           H
ATOM   3399  CG1 VAL   228       1.354  21.586  46.809  1.00  0.00           C
ATOM   3400 HG11 VAL   228       1.859  22.546  46.920  1.00  0.00           H
ATOM   3401 HG12 VAL   228       0.747  21.604  45.903  1.00  0.00           H
ATOM   3402 HG13 VAL   228       0.688  21.427  47.658  1.00  0.00           H
ATOM   3403  CG2 VAL   228       3.189  20.608  45.416  1.00  0.00           C
ATOM   3404 HG21 VAL   228       3.895  19.787  45.296  1.00  0.00           H
ATOM   3405 HG22 VAL   228       2.511  20.604  44.562  1.00  0.00           H
ATOM   3406 HG23 VAL   228       3.743  21.545  45.423  1.00  0.00           H
ATOM   3407  C   VAL   228       2.559  20.318  49.279  1.00  0.00           C
ATOM   3408  O   VAL   228       2.101  19.236  49.652  1.00  0.00           O
ATOM   3409  N   THR   229       2.418  21.459  49.968  1.00  0.00           N
ATOM   3410  H   THR   229       2.815  22.308  49.592  1.00  0.00           H
ATOM   3411  CA  THR   229       1.753  21.561  51.261  1.00  0.00           C
ATOM   3412  HA  THR   229       1.113  20.691  51.406  1.00  0.00           H
ATOM   3413  CB  THR   229       2.792  21.585  52.399  1.00  0.00           C
ATOM   3414  HB  THR   229       3.475  22.420  52.236  1.00  0.00           H
ATOM   3415  CG2 THR   229       2.136  21.755  53.778  1.00  0.00           C
ATOM   3416 HG21 THR   229       1.392  20.973  53.936  1.00  0.00           H
ATOM   3417 HG22 THR   229       2.897  21.692  54.557  1.00  0.00           H
ATOM   3418 HG23 THR   229       1.653  22.729  53.849  1.00  0.00           H
ATOM   3419  OG1 THR   229       3.544  20.387  52.405  1.00  0.00           O
ATOM   3420  HG1 THR   229       4.238  20.467  53.063  1.00  0.00           H
ATOM   3421  C   THR   229       0.870  22.805  51.261  1.00  0.00           C
ATOM   3422  O   THR   229       1.364  23.920  51.085  1.00  0.00           O
ATOM   3423  N   ILE   230      -0.433  22.589  51.481  1.00  0.00           N
ATOM   3424  H   ILE   230      -0.750  21.641  51.622  1.00  0.00           H
ATOM   3425  CA  ILE   230      -1.447  23.633  51.543  1.00  0.00           C
ATOM   3426  HA  ILE   230      -0.993  24.564  51.218  1.00  0.00           H
ATOM   3427  CB  ILE   230      -2.623  23.344  50.580  1.00  0.00           C
ATOM   3428  HB  ILE   230      -3.182  22.492  50.966  1.00  0.00           H
ATOM   3429  CG2 ILE   230      -3.589  24.544  50.551  1.00  0.00           C
ATOM   3430 HG21 ILE   230      -3.055  25.459  50.293  1.00  0.00           H
ATOM   3431 HG22 ILE   230      -4.377  24.376  49.818  1.00  0.00           H
ATOM   3432 HG23 ILE   230      -4.053  24.673  51.529  1.00  0.00           H
ATOM   3433  CG1 ILE   230      -2.152  22.969  49.153  1.00  0.00           C
ATOM   3434 HG12 ILE   230      -1.603  22.027  49.187  1.00  0.00           H
ATOM   3435 HG13 ILE   230      -3.022  22.799  48.525  1.00  0.00           H
ATOM   3436  CD1 ILE   230      -1.274  24.016  48.459  1.00  0.00           C
ATOM   3437 HD11 ILE   230      -0.351  24.174  49.012  1.00  0.00           H
ATOM   3438 HD12 ILE   230      -1.018  23.658  47.463  1.00  0.00           H
ATOM   3439 HD13 ILE   230      -1.813  24.959  48.375  1.00  0.00           H
ATOM   3440  C   ILE   230      -1.867  23.802  53.004  1.00  0.00           C
ATOM   3441  O   ILE   230      -2.201  22.822  53.673  1.00  0.00           O
ATOM   3442  N   SER   231      -1.820  25.050  53.487  1.00  0.00           N
ATOM   3443  H   SER   231      -1.561  25.801  52.862  1.00  0.00           H
ATOM   3444  CA  SER   231      -1.928  25.387  54.900  1.00  0.00           C
ATOM   3445  HA  SER   231      -2.578  24.663  55.393  1.00  0.00           H
ATOM   3446  CB  SER   231      -0.532  25.300  55.535  1.00  0.00           C
ATOM   3447  HB2 SER   231      -0.153  24.282  55.439  1.00  0.00           H
ATOM   3448  HB3 SER   231       0.147  25.978  55.017  1.00  0.00           H
ATOM   3449  OG  SER   231      -0.573  25.649  56.902  1.00  0.00           O
ATOM   3450  HG  SER   231       0.317  25.594  57.256  1.00  0.00           H
ATOM   3451  C   SER   231      -2.543  26.779  55.058  1.00  0.00           C
ATOM   3452  O   SER   231      -1.970  27.733  54.487  1.00  0.00           O
ATOM   3453  OXT SER   231      -3.579  26.867  55.753  1.00  0.00           O
TER    3454      SER   231
ATOM   3455  N   ILE   232      20.339 -21.004  27.909  1.00  0.00           N
ATOM   3456  H1  ILE   232      21.267 -20.721  28.189  1.00  0.00           H
ATOM   3457  H2  ILE   232      20.262 -22.010  27.963  1.00  0.00           H
ATOM   3458  H3  ILE   232      19.657 -20.583  28.524  1.00  0.00           H
ATOM   3459  CA  ILE   232      20.086 -20.566  26.523  1.00  0.00           C
ATOM   3460  HA  ILE   232      19.090 -20.922  26.258  1.00  0.00           H
ATOM   3461  CB  ILE   232      20.058 -19.026  26.379  1.00  0.00           C
ATOM   3462  HB  ILE   232      20.053 -18.802  25.311  1.00  0.00           H
ATOM   3463  CG2 ILE   232      18.731 -18.512  26.962  1.00  0.00           C
ATOM   3464 HG21 ILE   232      18.716 -18.637  28.045  1.00  0.00           H
ATOM   3465 HG22 ILE   232      18.598 -17.458  26.722  1.00  0.00           H
ATOM   3466 HG23 ILE   232      17.900 -19.071  26.532  1.00  0.00           H
ATOM   3467  CG1 ILE   232      21.265 -18.303  27.025  1.00  0.00           C
ATOM   3468 HG12 ILE   232      22.189 -18.798  26.736  1.00  0.00           H
ATOM   3469 HG13 ILE   232      21.186 -18.355  28.112  1.00  0.00           H
ATOM   3470  CD1 ILE   232      21.390 -16.832  26.608  1.00  0.00           C
ATOM   3471 HD11 ILE   232      20.536 -16.258  26.967  1.00  0.00           H
ATOM   3472 HD12 ILE   232      22.297 -16.412  27.045  1.00  0.00           H
ATOM   3473 HD13 ILE   232      21.453 -16.757  25.522  1.00  0.00           H
ATOM   3474  C   ILE   232      21.058 -21.247  25.555  1.00  0.00           C
ATOM   3475  O   ILE   232      22.264 -21.004  25.586  1.00  0.00           O
ATOM   3476  N   THR   233      20.502 -22.118  24.701  1.00  0.00           N
ATOM   3477  H   THR   233      19.504 -22.266  24.748  1.00  0.00           H
ATOM   3478  CA  THR   233      21.230 -22.899  23.697  1.00  0.00           C
ATOM   3479  HA  THR   233      22.149 -22.371  23.439  1.00  0.00           H
ATOM   3480  CB  THR   233      21.611 -24.291  24.254  1.00  0.00           C
ATOM   3481  HB  THR   233      22.133 -24.829  23.463  1.00  0.00           H
ATOM   3482  CG2 THR   233      22.552 -24.242  25.466  1.00  0.00           C
ATOM   3483 HG21 THR   233      22.045 -23.809  26.329  1.00  0.00           H
ATOM   3484 HG22 THR   233      22.872 -25.254  25.718  1.00  0.00           H
ATOM   3485 HG23 THR   233      23.432 -23.647  25.225  1.00  0.00           H
ATOM   3486  OG1 THR   233      20.456 -25.037  24.590  1.00  0.00           O
ATOM   3487  HG1 THR   233      20.728 -25.924  24.836  1.00  0.00           H
ATOM   3488  C   THR   233      20.408 -23.057  22.405  1.00  0.00           C
ATOM   3489  O   THR   233      20.991 -23.312  21.352  1.00  0.00           O
ATOM   3490  N   ASN   234      19.076 -22.902  22.481  1.00  0.00           N
ATOM   3491  H   ASN   234      18.665 -22.691  23.379  1.00  0.00           H
ATOM   3492  CA  ASN   234      18.156 -23.014  21.353  1.00  0.00           C
ATOM   3493  HA  ASN   234      18.436 -23.892  20.769  1.00  0.00           H
ATOM   3494  CB  ASN   234      16.731 -23.221  21.901  1.00  0.00           C
ATOM   3495  HB2 ASN   234      16.795 -23.830  22.805  1.00  0.00           H
ATOM   3496  HB3 ASN   234      16.297 -22.262  22.189  1.00  0.00           H
ATOM   3497  CG  ASN   234      15.788 -23.932  20.923  1.00  0.00           C
ATOM   3498  OD1 ASN   234      15.760 -23.634  19.730  1.00  0.00           O
ATOM   3499  ND2 ASN   234      15.003 -24.886  21.432  1.00  0.00           N
ATOM   3500 HD21 ASN   234      14.364 -25.387  20.832  1.00  0.00           H
ATOM   3501 HD22 ASN   234      15.049 -25.104  22.417  1.00  0.00           H
ATOM   3502  C   ASN   234      18.249 -21.757  20.477  1.00  0.00           C
ATOM   3503  O   ASN   234      18.357 -20.650  21.001  1.00  0.00           O
ATOM   3504  N   LEU   235      18.177 -21.930  19.150  1.00  0.00           N
ATOM   3505  H   LEU   235      18.083 -22.868  18.787  1.00  0.00           H
ATOM   3506  CA  LEU   235      18.175 -20.841  18.174  1.00  0.00           C
ATOM   3507  HA  LEU   235      19.023 -20.192  18.384  1.00  0.00           H
ATOM   3508  CB  LEU   235      18.322 -21.414  16.753  1.00  0.00           C
ATOM   3509  HB2 LEU   235      17.590 -22.216  16.636  1.00  0.00           H
ATOM   3510  HB3 LEU   235      18.078 -20.640  16.024  1.00  0.00           H
ATOM   3511  CG  LEU   235      19.733 -21.958  16.442  1.00  0.00           C
ATOM   3512  HG  LEU   235      20.083 -22.563  17.279  1.00  0.00           H
ATOM   3513  CD1 LEU   235      19.678 -22.860  15.200  1.00  0.00           C
ATOM   3514 HD11 LEU   235      19.308 -22.298  14.341  1.00  0.00           H
ATOM   3515 HD12 LEU   235      20.674 -23.244  14.976  1.00  0.00           H
ATOM   3516 HD13 LEU   235      19.015 -23.706  15.387  1.00  0.00           H
ATOM   3517  CD2 LEU   235      20.737 -20.816  16.204  1.00  0.00           C
ATOM   3518 HD21 LEU   235      20.841 -20.209  17.102  1.00  0.00           H
ATOM   3519 HD22 LEU   235      21.715 -21.229  15.954  1.00  0.00           H
ATOM   3520 HD23 LEU   235      20.399 -20.183  15.382  1.00  0.00           H
ATOM   3521  C   LEU   235      16.893 -20.001  18.268  1.00  0.00           C
ATOM   3522  O   LEU   235      15.829 -20.515  18.619  1.00  0.00           O
ATOM   3523  N   CYX   236      17.005 -18.710  17.917  1.00  0.00           N
ATOM   3524  H   CYX   236      17.908 -18.352  17.641  1.00  0.00           H
ATOM   3525  CA  CYX   236      15.872 -17.791  17.845  1.00  0.00           C
ATOM   3526  HA  CYX   236      15.255 -17.970  18.722  1.00  0.00           H
ATOM   3527  CB  CYX   236      16.355 -16.337  17.895  1.00  0.00           C
ATOM   3528  HB2 CYX   236      17.031 -16.164  17.057  1.00  0.00           H
ATOM   3529  HB3 CYX   236      15.492 -15.685  17.763  1.00  0.00           H
ATOM   3530  SG  CYX   236      17.196 -15.835  19.420  1.00  0.00           S
ATOM   3531  C   CYX   236      15.039 -18.028  16.571  1.00  0.00           C
ATOM   3532  O   CYX   236      15.597 -18.456  15.560  1.00  0.00           O
ATOM   3533  N   PRO   237      13.720 -17.739  16.596  1.00  0.00           N
ATOM   3534  CD  PRO   237      12.932 -17.356  17.853  1.00  0.00           C
ATOM   3535  HD2 PRO   237      13.200 -16.352  18.179  1.00  0.00           H
ATOM   3536  HD3 PRO   237      13.133 -18.075  18.647  1.00  0.00           H
ATOM   3537  CG  PRO   237      11.372 -17.419  17.486  1.00  0.00           C
ATOM   3538  HG2 PRO   237      10.979 -16.403  17.429  1.00  0.00           H
ATOM   3539  HG3 PRO   237      10.815 -17.996  18.224  1.00  0.00           H
ATOM   3540  CB  PRO   237      11.287 -18.097  16.039  1.00  0.00           C
ATOM   3541  HB2 PRO   237      10.523 -17.627  15.423  1.00  0.00           H
ATOM   3542  HB3 PRO   237      11.045 -19.152  16.169  1.00  0.00           H
ATOM   3543  CA  PRO   237      12.771 -17.993  15.416  1.00  0.00           C
ATOM   3544  HA  PRO   237      13.019 -18.946  14.945  1.00  0.00           H
ATOM   3545  C   PRO   237      12.891 -16.875  14.363  1.00  0.00           C
ATOM   3546  O   PRO   237      12.021 -16.008  14.264  1.00  0.00           O
ATOM   3547  N   PHE   238      13.970 -16.906  13.566  1.00  0.00           N
ATOM   3548  H   PHE   238      14.668 -17.619  13.724  1.00  0.00           H
ATOM   3549  CA  PHE   238      14.098 -16.121  12.338  1.00  0.00           C
ATOM   3550  HA  PHE   238      13.582 -15.169  12.466  1.00  0.00           H
ATOM   3551  CB  PHE   238      15.581 -15.835  12.046  1.00  0.00           C
ATOM   3552  HB2 PHE   238      16.102 -16.789  11.944  1.00  0.00           H
ATOM   3553  HB3 PHE   238      15.645 -15.329  11.082  1.00  0.00           H
ATOM   3554  CG  PHE   238      16.315 -14.970  13.062  1.00  0.00           C
ATOM   3555  CD1 PHE   238      15.759 -13.748  13.496  1.00  0.00           C
ATOM   3556  HD1 PHE   238      14.795 -13.426  13.134  1.00  0.00           H
ATOM   3557  CE1 PHE   238      16.464 -12.928  14.394  1.00  0.00           C
ATOM   3558  HE1 PHE   238      16.034 -11.993  14.723  1.00  0.00           H
ATOM   3559  CZ  PHE   238      17.733 -13.318  14.857  1.00  0.00           C
ATOM   3560  HZ  PHE   238      18.275 -12.682  15.539  1.00  0.00           H
ATOM   3561  CE2 PHE   238      18.296 -14.530  14.423  1.00  0.00           C
ATOM   3562  HE2 PHE   238      19.275 -14.825  14.771  1.00  0.00           H
ATOM   3563  CD2 PHE   238      17.589 -15.354  13.528  1.00  0.00           C
ATOM   3564  HD2 PHE   238      18.037 -16.278  13.191  1.00  0.00           H
ATOM   3565  C   PHE   238      13.452 -16.846  11.145  1.00  0.00           C
ATOM   3566  O   PHE   238      13.038 -16.186  10.193  1.00  0.00           O
ATOM   3567  N   GLY   239      13.333 -18.183  11.205  1.00  0.00           N
ATOM   3568  H   GLY   239      13.692 -18.664  12.017  1.00  0.00           H
ATOM   3569  CA  GLY   239      12.667 -19.007  10.198  1.00  0.00           C
ATOM   3570  HA2 GLY   239      12.984 -18.678   9.208  1.00  0.00           H
ATOM   3571  HA3 GLY   239      12.985 -20.040  10.337  1.00  0.00           H
ATOM   3572  C   GLY   239      11.134 -18.951  10.267  1.00  0.00           C
ATOM   3573  O   GLY   239      10.478 -19.762   9.614  1.00  0.00           O
ATOM   3574  N   GLU   240      10.573 -18.024  11.060  1.00  0.00           N
ATOM   3575  H   GLU   240      11.183 -17.396  11.563  1.00  0.00           H
ATOM   3576  CA  GLU   240       9.141 -17.850  11.293  1.00  0.00           C
ATOM   3577  HA  GLU   240       8.586 -18.478  10.594  1.00  0.00           H
ATOM   3578  CB  GLU   240       8.792 -18.302  12.724  1.00  0.00           C
ATOM   3579  HB2 GLU   240       9.293 -17.643  13.435  1.00  0.00           H
ATOM   3580  HB3 GLU   240       7.715 -18.202  12.863  1.00  0.00           H
ATOM   3581  CG  GLU   240       9.194 -19.762  13.011  1.00  0.00           C
ATOM   3582  HG2 GLU   240       8.778 -20.396  12.227  1.00  0.00           H
ATOM   3583  HG3 GLU   240      10.281 -19.850  12.982  1.00  0.00           H
ATOM   3584  CD  GLU   240       8.717 -20.299  14.365  1.00  0.00           C
ATOM   3585  OE1 GLU   240       8.840 -21.530  14.549  1.00  0.00           O
ATOM   3586  OE2 GLU   240       8.253 -19.494  15.202  1.00  0.00           O
ATOM   3587  C   GLU   240       8.701 -16.396  11.054  1.00  0.00           C
ATOM   3588  O   GLU   240       7.498 -16.135  11.025  1.00  0.00           O
ATOM   3589  N   VAL   241       9.656 -15.466  10.875  1.00  0.00           N
ATOM   3590  H   VAL   241      10.623 -15.755  10.916  1.00  0.00           H
ATOM   3591  CA  VAL   241       9.411 -14.055  10.586  1.00  0.00           C
ATOM   3592  HA  VAL   241       8.352 -13.834  10.726  1.00  0.00           H
ATOM   3593  CB  VAL   241      10.211 -13.167  11.567  1.00  0.00           C
ATOM   3594  HB  VAL   241      11.269 -13.429  11.499  1.00  0.00           H
ATOM   3595  CG1 VAL   241      10.065 -11.677  11.215  1.00  0.00           C
ATOM   3596 HG11 VAL   241       9.014 -11.386  11.234  1.00  0.00           H
ATOM   3597 HG12 VAL   241      10.616 -11.077  11.935  1.00  0.00           H
ATOM   3598 HG13 VAL   241      10.477 -11.479  10.227  1.00  0.00           H
ATOM   3599  CG2 VAL   241       9.756 -13.375  13.022  1.00  0.00           C
ATOM   3600 HG21 VAL   241       9.909 -14.411  13.324  1.00  0.00           H
ATOM   3601 HG22 VAL   241      10.339 -12.737  13.687  1.00  0.00           H
ATOM   3602 HG23 VAL   241       8.699 -13.126  13.124  1.00  0.00           H
ATOM   3603  C   VAL   241       9.760 -13.768   9.120  1.00  0.00           C
ATOM   3604  O   VAL   241       8.929 -13.222   8.396  1.00  0.00           O
ATOM   3605  N   PHE   242      10.975 -14.148   8.691  1.00  0.00           N
ATOM   3606  H   PHE   242      11.605 -14.595   9.342  1.00  0.00           H
ATOM   3607  CA  PHE   242      11.459 -13.960   7.327  1.00  0.00           C
ATOM   3608  HA  PHE   242      11.175 -12.962   6.989  1.00  0.00           H
ATOM   3609  CB  PHE   242      12.991 -14.050   7.308  1.00  0.00           C
ATOM   3610  HB2 PHE   242      13.309 -14.975   7.791  1.00  0.00           H
ATOM   3611  HB3 PHE   242      13.320 -14.104   6.268  1.00  0.00           H
ATOM   3612  CG  PHE   242      13.690 -12.871   7.961  1.00  0.00           C
ATOM   3613  CD1 PHE   242      13.992 -12.876   9.337  1.00  0.00           C
ATOM   3614  HD1 PHE   242      13.728 -13.722   9.951  1.00  0.00           H
ATOM   3615  CE1 PHE   242      14.638 -11.773   9.923  1.00  0.00           C
ATOM   3616  HE1 PHE   242      14.868 -11.779  10.978  1.00  0.00           H
ATOM   3617  CZ  PHE   242      14.981 -10.660   9.136  1.00  0.00           C
ATOM   3618  HZ  PHE   242      15.469  -9.811   9.588  1.00  0.00           H
ATOM   3619  CE2 PHE   242      14.676 -10.649   7.764  1.00  0.00           C
ATOM   3620  HE2 PHE   242      14.928  -9.791   7.160  1.00  0.00           H
ATOM   3621  CD2 PHE   242      14.033 -11.752   7.179  1.00  0.00           C
ATOM   3622  HD2 PHE   242      13.801 -11.738   6.125  1.00  0.00           H
ATOM   3623  C   PHE   242      10.848 -14.983   6.362  1.00  0.00           C
ATOM   3624  O   PHE   242      10.571 -14.620   5.218  1.00  0.00           O
ATOM   3625  N   ASN   243      10.616 -16.227   6.822  1.00  0.00           N
ATOM   3626  H   ASN   243      10.869 -16.448   7.774  1.00  0.00           H
ATOM   3627  CA  ASN   243       9.964 -17.284   6.049  1.00  0.00           C
ATOM   3628  C   ASN   243       8.509 -17.499   6.506  1.00  0.00           C
ATOM   3629  O   ASN   243       8.013 -18.628   6.504  1.00  0.00           O
ATOM   3630  CB  ASN   243      10.760 -18.556   6.057  1.00  0.00           C
ATOM   3631  CG  ASN   243      12.115 -18.396   5.383  1.00  0.00           C
ATOM   3632  ND2 ASN   243      13.166 -18.917   6.020  1.00  0.00           N
ATOM   3633  OD1 ASN   243      12.210 -17.812   4.306  1.00  0.00           O
ATOM   3634  N   ALA   244       7.821 -16.412   6.893  1.00  0.00           N
ATOM   3635  H   ALA   244       8.286 -15.515   6.894  1.00  0.00           H
ATOM   3636  CA  ALA   244       6.394 -16.418   7.191  1.00  0.00           C
ATOM   3637  HA  ALA   244       6.193 -17.220   7.904  1.00  0.00           H
ATOM   3638  CB  ALA   244       5.993 -15.091   7.843  1.00  0.00           C
ATOM   3639  HB1 ALA   244       6.164 -14.267   7.150  1.00  0.00           H
ATOM   3640  HB2 ALA   244       4.936 -15.119   8.108  1.00  0.00           H
ATOM   3641  HB3 ALA   244       6.581 -14.928   8.746  1.00  0.00           H
ATOM   3642  C   ALA   244       5.579 -16.662   5.915  1.00  0.00           C
ATOM   3643  O   ALA   244       5.929 -16.164   4.842  1.00  0.00           O
ATOM   3644  N   THR   245       4.477 -17.415   6.052  1.00  0.00           N
ATOM   3645  H   THR   245       4.251 -17.783   6.965  1.00  0.00           H
ATOM   3646  CA  THR   245       3.567 -17.756   4.958  1.00  0.00           C
ATOM   3647  HA  THR   245       4.156 -18.152   4.130  1.00  0.00           H
ATOM   3648  CB  THR   245       2.601 -18.860   5.440  1.00  0.00           C
ATOM   3649  HB  THR   245       2.050 -18.491   6.306  1.00  0.00           H
ATOM   3650  CG2 THR   245       1.587 -19.288   4.370  1.00  0.00           C
ATOM   3651 HG21 THR   245       2.106 -19.574   3.454  1.00  0.00           H
ATOM   3652 HG22 THR   245       1.004 -20.136   4.733  1.00  0.00           H
ATOM   3653 HG23 THR   245       0.898 -18.471   4.154  1.00  0.00           H
ATOM   3654  OG1 THR   245       3.333 -20.005   5.832  1.00  0.00           O
ATOM   3655  HG1 THR   245       2.722 -20.641   6.211  1.00  0.00           H
ATOM   3656  C   THR   245       2.800 -16.519   4.459  1.00  0.00           C
ATOM   3657  O   THR   245       2.474 -16.448   3.274  1.00  0.00           O
ATOM   3658  N   ARG   246       2.550 -15.544   5.347  1.00  0.00           N
ATOM   3659  H   ARG   246       2.858 -15.669   6.301  1.00  0.00           H
ATOM   3660  CA  ARG   246       1.843 -14.306   5.049  1.00  0.00           C
ATOM   3661  HA  ARG   246       1.906 -14.107   3.978  1.00  0.00           H
ATOM   3662  CB  ARG   246       0.361 -14.449   5.442  1.00  0.00           C
ATOM   3663  HB2 ARG   246      -0.014 -15.421   5.117  1.00  0.00           H
ATOM   3664  HB3 ARG   246       0.288 -14.414   6.529  1.00  0.00           H
ATOM   3665  CG  ARG   246      -0.525 -13.361   4.808  1.00  0.00           C
ATOM   3666  HG2 ARG   246       0.056 -12.466   4.592  1.00  0.00           H
ATOM   3667  HG3 ARG   246      -0.907 -13.741   3.860  1.00  0.00           H
ATOM   3668  CD  ARG   246      -1.711 -12.969   5.699  1.00  0.00           C
ATOM   3669  HD2 ARG   246      -2.173 -13.863   6.117  1.00  0.00           H
ATOM   3670  HD3 ARG   246      -2.452 -12.463   5.079  1.00  0.00           H
ATOM   3671  NE  ARG   246      -1.301 -12.032   6.761  1.00  0.00           N
ATOM   3672  HE  ARG   246      -1.104 -11.088   6.460  1.00  0.00           H
ATOM   3673  CZ  ARG   246      -1.165 -12.303   8.072  1.00  0.00           C
ATOM   3674  NH1 ARG   246      -1.406 -13.522   8.578  1.00  0.00           N
ATOM   3675 HH11 ARG   246      -1.698 -14.273   7.969  1.00  0.00           H
ATOM   3676 HH12 ARG   246      -1.294 -13.689   9.568  1.00  0.00           H
ATOM   3677  NH2 ARG   246      -0.776 -11.322   8.897  1.00  0.00           N
ATOM   3678 HH21 ARG   246      -0.596 -10.397   8.533  1.00  0.00           H
ATOM   3679 HH22 ARG   246      -0.672 -11.505   9.885  1.00  0.00           H
ATOM   3680  C   ARG   246       2.497 -13.155   5.818  1.00  0.00           C
ATOM   3681  O   ARG   246       2.743 -13.268   7.021  1.00  0.00           O
ATOM   3682  N   PHE   247       2.731 -12.039   5.117  1.00  0.00           N
ATOM   3683  H   PHE   247       2.511 -12.033   4.131  1.00  0.00           H
ATOM   3684  CA  PHE   247       3.126 -10.763   5.704  1.00  0.00           C
ATOM   3685  HA  PHE   247       3.547 -10.934   6.696  1.00  0.00           H
ATOM   3686  CB  PHE   247       4.211 -10.089   4.850  1.00  0.00           C
ATOM   3687  HB2 PHE   247       4.004 -10.251   3.791  1.00  0.00           H
ATOM   3688  HB3 PHE   247       4.151  -9.016   5.032  1.00  0.00           H
ATOM   3689  CG  PHE   247       5.631 -10.536   5.164  1.00  0.00           C
ATOM   3690  CD1 PHE   247       6.013 -11.887   5.036  1.00  0.00           C
ATOM   3691  HD1 PHE   247       5.309 -12.626   4.685  1.00  0.00           H
ATOM   3692  CE1 PHE   247       7.317 -12.290   5.373  1.00  0.00           C
ATOM   3693  HE1 PHE   247       7.603 -13.328   5.285  1.00  0.00           H
ATOM   3694  CZ  PHE   247       8.251 -11.343   5.824  1.00  0.00           C
ATOM   3695  HZ  PHE   247       9.249 -11.657   6.087  1.00  0.00           H
ATOM   3696  CE2 PHE   247       7.884  -9.992   5.934  1.00  0.00           C
ATOM   3697  HE2 PHE   247       8.604  -9.263   6.273  1.00  0.00           H
ATOM   3698  CD2 PHE   247       6.577  -9.590   5.611  1.00  0.00           C
ATOM   3699  HD2 PHE   247       6.302  -8.550   5.711  1.00  0.00           H
ATOM   3700  C   PHE   247       1.894  -9.868   5.867  1.00  0.00           C
ATOM   3701  O   PHE   247       0.932  -9.959   5.102  1.00  0.00           O
ATOM   3702  N   ALA   248       1.949  -8.989   6.876  1.00  0.00           N
ATOM   3703  H   ALA   248       2.773  -8.970   7.459  1.00  0.00           H
ATOM   3704  CA  ALA   248       0.899  -8.028   7.189  1.00  0.00           C
ATOM   3705  HA  ALA   248      -0.069  -8.519   7.075  1.00  0.00           H
ATOM   3706  CB  ALA   248       1.039  -7.603   8.654  1.00  0.00           C
ATOM   3707  HB1 ALA   248       2.002  -7.117   8.813  1.00  0.00           H
ATOM   3708  HB2 ALA   248       0.241  -6.909   8.917  1.00  0.00           H
ATOM   3709  HB3 ALA   248       0.960  -8.481   9.294  1.00  0.00           H
ATOM   3710  C   ALA   248       0.940  -6.807   6.262  1.00  0.00           C
ATOM   3711  O   ALA   248       1.926  -6.557   5.567  1.00  0.00           O
ATOM   3712  N   SER   249      -0.151  -6.031   6.295  1.00  0.00           N
ATOM   3713  H   SER   249      -0.927  -6.321   6.872  1.00  0.00           H
ATOM   3714  CA  SER   249      -0.230  -4.690   5.733  1.00  0.00           C
ATOM   3715  HA  SER   249       0.300  -4.675   4.779  1.00  0.00           H
ATOM   3716  CB  SER   249      -1.705  -4.381   5.468  1.00  0.00           C
ATOM   3717  HB2 SER   249      -2.130  -5.156   4.829  1.00  0.00           H
ATOM   3718  HB3 SER   249      -2.250  -4.355   6.412  1.00  0.00           H
ATOM   3719  OG  SER   249      -1.839  -3.142   4.821  1.00  0.00           O
ATOM   3720  HG  SER   249      -2.771  -2.986   4.650  1.00  0.00           H
ATOM   3721  C   SER   249       0.429  -3.679   6.688  1.00  0.00           C
ATOM   3722  O   SER   249       0.454  -3.901   7.899  1.00  0.00           O
ATOM   3723  N   VAL   250       0.974  -2.578   6.147  1.00  0.00           N
ATOM   3724  H   VAL   250       0.902  -2.435   5.149  1.00  0.00           H
ATOM   3725  CA  VAL   250       1.825  -1.648   6.895  1.00  0.00           C
ATOM   3726  HA  VAL   250       2.491  -2.261   7.500  1.00  0.00           H
ATOM   3727  CB  VAL   250       2.722  -0.856   5.914  1.00  0.00           C
ATOM   3728  HB  VAL   250       3.229  -1.579   5.276  1.00  0.00           H
ATOM   3729  CG1 VAL   250       1.920   0.090   5.007  1.00  0.00           C
ATOM   3730 HG11 VAL   250       1.352   0.802   5.602  1.00  0.00           H
ATOM   3731 HG12 VAL   250       2.595   0.639   4.354  1.00  0.00           H
ATOM   3732 HG13 VAL   250       1.239  -0.487   4.386  1.00  0.00           H
ATOM   3733  CG2 VAL   250       3.817  -0.062   6.648  1.00  0.00           C
ATOM   3734 HG21 VAL   250       4.343  -0.711   7.348  1.00  0.00           H
ATOM   3735 HG22 VAL   250       4.533   0.337   5.933  1.00  0.00           H
ATOM   3736 HG23 VAL   250       3.392   0.773   7.196  1.00  0.00           H
ATOM   3737  C   VAL   250       1.062  -0.753   7.889  1.00  0.00           C
ATOM   3738  O   VAL   250       1.683  -0.297   8.848  1.00  0.00           O
ATOM   3739  N   TYR   251      -0.254  -0.531   7.723  1.00  0.00           N
ATOM   3740  H   TYR   251      -0.736  -0.923   6.927  1.00  0.00           H
ATOM   3741  CA  TYR   251      -1.047   0.188   8.724  1.00  0.00           C
ATOM   3742  HA  TYR   251      -0.469   1.056   9.045  1.00  0.00           H
ATOM   3743  CB  TYR   251      -2.357   0.726   8.113  1.00  0.00           C
ATOM   3744  HB2 TYR   251      -2.148   1.171   7.141  1.00  0.00           H
ATOM   3745  HB3 TYR   251      -2.717   1.530   8.757  1.00  0.00           H
ATOM   3746  CG  TYR   251      -3.478  -0.281   7.942  1.00  0.00           C
ATOM   3747  CD1 TYR   251      -3.484  -1.147   6.834  1.00  0.00           C
ATOM   3748  HD1 TYR   251      -2.701  -1.075   6.096  1.00  0.00           H
ATOM   3749  CE1 TYR   251      -4.502  -2.105   6.691  1.00  0.00           C
ATOM   3750  HE1 TYR   251      -4.493  -2.781   5.849  1.00  0.00           H
ATOM   3751  CZ  TYR   251      -5.540  -2.182   7.649  1.00  0.00           C
ATOM   3752  OH  TYR   251      -6.538  -3.102   7.505  1.00  0.00           O
ATOM   3753  HH  TYR   251      -6.439  -3.643   6.719  1.00  0.00           H
ATOM   3754  CE2 TYR   251      -5.547  -1.294   8.749  1.00  0.00           C
ATOM   3755  HE2 TYR   251      -6.340  -1.340   9.480  1.00  0.00           H
ATOM   3756  CD2 TYR   251      -4.512  -0.355   8.894  1.00  0.00           C
ATOM   3757  HD2 TYR   251      -4.511   0.312   9.741  1.00  0.00           H
ATOM   3758  C   TYR   251      -1.298  -0.703   9.954  1.00  0.00           C
ATOM   3759  O   TYR   251      -1.201  -0.221  11.081  1.00  0.00           O
ATOM   3760  N   ALA   252      -1.570  -2.000   9.727  1.00  0.00           N
ATOM   3761  H   ALA   252      -1.612  -2.313   8.768  1.00  0.00           H
ATOM   3762  CA  ALA   252      -1.820  -3.019  10.743  1.00  0.00           C
ATOM   3763  HA  ALA   252      -1.981  -2.529  11.704  1.00  0.00           H
ATOM   3764  CB  ALA   252      -3.108  -3.769  10.381  1.00  0.00           C
ATOM   3765  HB1 ALA   252      -2.995  -4.264   9.416  1.00  0.00           H
ATOM   3766  HB2 ALA   252      -3.333  -4.513  11.145  1.00  0.00           H
ATOM   3767  HB3 ALA   252      -3.937  -3.066  10.327  1.00  0.00           H
ATOM   3768  C   ALA   252      -0.594  -3.936  10.884  1.00  0.00           C
ATOM   3769  O   ALA   252      -0.708  -5.161  10.813  1.00  0.00           O
ATOM   3770  N   TRP   253       0.588  -3.321  11.039  1.00  0.00           N
ATOM   3771  H   TRP   253       0.595  -2.313  11.097  1.00  0.00           H
ATOM   3772  CA  TRP   253       1.893  -3.973  11.015  1.00  0.00           C
ATOM   3773  HA  TRP   253       1.988  -4.505  10.067  1.00  0.00           H
ATOM   3774  CB  TRP   253       2.980  -2.891  11.051  1.00  0.00           C
ATOM   3775  HB2 TRP   253       2.947  -2.339  10.112  1.00  0.00           H
ATOM   3776  HB3 TRP   253       3.951  -3.383  11.099  1.00  0.00           H
ATOM   3777  CG  TRP   253       2.900  -1.902  12.180  1.00  0.00           C
ATOM   3778  CD1 TRP   253       2.147  -0.683  12.155  1.00  0.00           C
ATOM   3779  HD1 TRP   253       1.546  -0.343  11.328  1.00  0.00           H
ATOM   3780  NE1 TRP   253       2.307   0.050  13.427  1.00  0.00           N
ATOM   3781  HE1 TRP   253       1.873   0.941  13.621  1.00  0.00           H
ATOM   3782  CE2 TRP   253       3.191  -0.719  14.326  1.00  0.00           C
ATOM   3783  CZ2 TRP   253       3.682  -0.475  15.614  1.00  0.00           C
ATOM   3784  HZ2 TRP   253       3.402   0.426  16.134  1.00  0.00           H
ATOM   3785  CH2 TRP   253       4.541  -1.410  16.216  1.00  0.00           C
ATOM   3786  HH2 TRP   253       4.929  -1.222  17.204  1.00  0.00           H
ATOM   3787  CZ3 TRP   253       4.898  -2.595  15.548  1.00  0.00           C
ATOM   3788  HZ3 TRP   253       5.554  -3.299  16.034  1.00  0.00           H
ATOM   3789  CE3 TRP   253       4.427  -2.872  14.253  1.00  0.00           C
ATOM   3790  HE3 TRP   253       4.733  -3.774  13.755  1.00  0.00           H
ATOM   3791  CD2 TRP   253       3.578  -1.975  13.582  1.00  0.00           C
ATOM   3792  C   TRP   253       2.062  -4.985  12.155  1.00  0.00           C
ATOM   3793  O   TRP   253       1.707  -4.713  13.302  1.00  0.00           O
ATOM   3794  N   ASN   254       2.623  -6.154  11.816  1.00  0.00           N
ATOM   3795  H   ASN   254       2.900  -6.296  10.855  1.00  0.00           H
ATOM   3796  CA  ASN   254       2.838  -7.270  12.733  1.00  0.00           C
ATOM   3797  HA  ASN   254       1.926  -7.405  13.315  1.00  0.00           H
ATOM   3798  CB  ASN   254       3.099  -8.549  11.918  1.00  0.00           C
ATOM   3799  HB2 ASN   254       2.498  -8.534  11.010  1.00  0.00           H
ATOM   3800  HB3 ASN   254       4.147  -8.579  11.616  1.00  0.00           H
ATOM   3801  CG  ASN   254       2.729  -9.817  12.690  1.00  0.00           C
ATOM   3802  OD1 ASN   254       1.569 -10.008  13.051  1.00  0.00           O
ATOM   3803  ND2 ASN   254       3.706 -10.692  12.941  1.00  0.00           N
ATOM   3804 HD21 ASN   254       3.500 -11.545  13.441  1.00  0.00           H
ATOM   3805 HD22 ASN   254       4.647 -10.503  12.627  1.00  0.00           H
ATOM   3806  C   ASN   254       4.007  -6.996  13.687  1.00  0.00           C
ATOM   3807  O   ASN   254       4.879  -6.187  13.384  1.00  0.00           O
ATOM   3808  N   ARG   255       4.034  -7.714  14.818  1.00  0.00           N
ATOM   3809  H   ARG   255       3.277  -8.361  14.990  1.00  0.00           H
ATOM   3810  CA  ARG   255       5.117  -7.712  15.800  1.00  0.00           C
ATOM   3811  HA  ARG   255       6.054  -7.484  15.292  1.00  0.00           H
ATOM   3812  CB  ARG   255       4.870  -6.616  16.859  1.00  0.00           C
ATOM   3813  HB2 ARG   255       4.995  -5.645  16.379  1.00  0.00           H
ATOM   3814  HB3 ARG   255       3.842  -6.688  17.218  1.00  0.00           H
ATOM   3815  CG  ARG   255       5.812  -6.705  18.077  1.00  0.00           C
ATOM   3816  HG2 ARG   255       5.543  -7.588  18.659  1.00  0.00           H
ATOM   3817  HG3 ARG   255       6.845  -6.819  17.746  1.00  0.00           H
ATOM   3818  CD  ARG   255       5.711  -5.490  19.007  1.00  0.00           C
ATOM   3819  HD2 ARG   255       4.664  -5.228  19.154  1.00  0.00           H
ATOM   3820  HD3 ARG   255       6.143  -5.760  19.971  1.00  0.00           H
ATOM   3821  NE  ARG   255       6.445  -4.333  18.476  1.00  0.00           N
ATOM   3822  HE  ARG   255       6.783  -4.412  17.527  1.00  0.00           H
ATOM   3823  CZ  ARG   255       6.739  -3.212  19.158  1.00  0.00           C
ATOM   3824  NH1 ARG   255       6.319  -3.019  20.418  1.00  0.00           N
ATOM   3825 HH11 ARG   255       5.762  -3.725  20.878  1.00  0.00           H
ATOM   3826 HH12 ARG   255       6.557  -2.167  20.905  1.00  0.00           H
ATOM   3827  NH2 ARG   255       7.475  -2.265  18.565  1.00  0.00           N
ATOM   3828 HH21 ARG   255       7.800  -2.398  17.618  1.00  0.00           H
ATOM   3829 HH22 ARG   255       7.706  -1.417  19.063  1.00  0.00           H
ATOM   3830  C   ARG   255       5.236  -9.113  16.415  1.00  0.00           C
ATOM   3831  O   ARG   255       4.230  -9.797  16.614  1.00  0.00           O
ATOM   3832  N   LYS   256       6.474  -9.511  16.744  1.00  0.00           N
ATOM   3833  H   LYS   256       7.252  -8.897  16.545  1.00  0.00           H
ATOM   3834  CA  LYS   256       6.775 -10.745  17.455  1.00  0.00           C
ATOM   3835  HA  LYS   256       5.910 -11.012  18.065  1.00  0.00           H
ATOM   3836  CB  LYS   256       7.020 -11.889  16.455  1.00  0.00           C
ATOM   3837  HB2 LYS   256       6.122 -12.018  15.849  1.00  0.00           H
ATOM   3838  HB3 LYS   256       7.854 -11.639  15.797  1.00  0.00           H
ATOM   3839  CG  LYS   256       7.326 -13.202  17.192  1.00  0.00           C
ATOM   3840  HG2 LYS   256       8.325 -13.150  17.625  1.00  0.00           H
ATOM   3841  HG3 LYS   256       6.600 -13.336  17.996  1.00  0.00           H
ATOM   3842  CD  LYS   256       7.250 -14.415  16.261  1.00  0.00           C
ATOM   3843  HD2 LYS   256       6.257 -14.461  15.811  1.00  0.00           H
ATOM   3844  HD3 LYS   256       8.003 -14.334  15.476  1.00  0.00           H
ATOM   3845  CE  LYS   256       7.493 -15.683  17.081  1.00  0.00           C
ATOM   3846  HE2 LYS   256       8.534 -15.710  17.405  1.00  0.00           H
ATOM   3847  HE3 LYS   256       6.849 -15.666  17.960  1.00  0.00           H
ATOM   3848  NZ  LYS   256       7.191 -16.891  16.300  1.00  0.00           N
ATOM   3849  HZ1 LYS   256       7.788 -16.928  15.486  1.00  0.00           H
ATOM   3850  HZ2 LYS   256       7.350 -17.710  16.871  1.00  0.00           H
ATOM   3851  HZ3 LYS   256       6.225 -16.869  16.008  1.00  0.00           H
ATOM   3852  C   LYS   256       7.969 -10.531  18.386  1.00  0.00           C
ATOM   3853  O   LYS   256       9.058 -10.171  17.939  1.00  0.00           O
ATOM   3854  N   ARG   257       7.749 -10.808  19.679  1.00  0.00           N
ATOM   3855  H   ARG   257       6.824 -11.099  19.961  1.00  0.00           H
ATOM   3856  CA  ARG   257       8.777 -10.807  20.709  1.00  0.00           C
ATOM   3857  HA  ARG   257       9.406  -9.929  20.560  1.00  0.00           H
ATOM   3858  CB  ARG   257       8.108 -10.680  22.086  1.00  0.00           C
ATOM   3859  HB2 ARG   257       7.466  -9.797  22.072  1.00  0.00           H
ATOM   3860  HB3 ARG   257       7.481 -11.556  22.266  1.00  0.00           H
ATOM   3861  CG  ARG   257       9.115 -10.534  23.237  1.00  0.00           C
ATOM   3862  HG2 ARG   257       9.674 -11.463  23.357  1.00  0.00           H
ATOM   3863  HG3 ARG   257       9.809  -9.721  23.019  1.00  0.00           H
ATOM   3864  CD  ARG   257       8.365 -10.226  24.535  1.00  0.00           C
ATOM   3865  HD2 ARG   257       7.813  -9.295  24.406  1.00  0.00           H
ATOM   3866  HD3 ARG   257       7.653 -11.027  24.736  1.00  0.00           H
ATOM   3867  NE  ARG   257       9.276 -10.109  25.683  1.00  0.00           N
ATOM   3868  HE  ARG   257      10.125 -10.654  25.644  1.00  0.00           H
ATOM   3869  CZ  ARG   257       9.028  -9.394  26.796  1.00  0.00           C
ATOM   3870  NH1 ARG   257       9.890  -9.452  27.818  1.00  0.00           N
ATOM   3871 HH11 ARG   257      10.721 -10.022  27.747  1.00  0.00           H
ATOM   3872 HH12 ARG   257       9.709  -8.925  28.661  1.00  0.00           H
ATOM   3873  NH2 ARG   257       7.933  -8.627  26.912  1.00  0.00           N
ATOM   3874 HH21 ARG   257       7.270  -8.574  26.152  1.00  0.00           H
ATOM   3875 HH22 ARG   257       7.767  -8.110  27.763  1.00  0.00           H
ATOM   3876  C   ARG   257       9.639 -12.071  20.591  1.00  0.00           C
ATOM   3877  O   ARG   257       9.137 -13.157  20.297  1.00  0.00           O
ATOM   3878  N   ILE   258      10.942 -11.899  20.841  1.00  0.00           N
ATOM   3879  H   ILE   258      11.253 -10.975  21.100  1.00  0.00           H
ATOM   3880  CA  ILE   258      11.984 -12.911  20.732  1.00  0.00           C
ATOM   3881  HA  ILE   258      11.532 -13.903  20.674  1.00  0.00           H
ATOM   3882  CB  ILE   258      12.814 -12.671  19.443  1.00  0.00           C
ATOM   3883  HB  ILE   258      13.090 -11.617  19.416  1.00  0.00           H
ATOM   3884  CG2 ILE   258      14.112 -13.499  19.447  1.00  0.00           C
ATOM   3885 HG21 ILE   258      13.870 -14.560  19.489  1.00  0.00           H
ATOM   3886 HG22 ILE   258      14.700 -13.298  18.552  1.00  0.00           H
ATOM   3887 HG23 ILE   258      14.732 -13.238  20.304  1.00  0.00           H
ATOM   3888  CG1 ILE   258      11.976 -12.975  18.176  1.00  0.00           C
ATOM   3889 HG12 ILE   258      11.779 -14.046  18.117  1.00  0.00           H
ATOM   3890 HG13 ILE   258      11.017 -12.462  18.243  1.00  0.00           H
ATOM   3891  CD1 ILE   258      12.627 -12.510  16.867  1.00  0.00           C
ATOM   3892 HD11 ILE   258      13.525 -13.090  16.654  1.00  0.00           H
ATOM   3893 HD12 ILE   258      11.923 -12.651  16.046  1.00  0.00           H
ATOM   3894 HD13 ILE   258      12.882 -11.451  16.935  1.00  0.00           H
ATOM   3895  C   ILE   258      12.807 -12.823  22.023  1.00  0.00           C
ATOM   3896  O   ILE   258      13.310 -11.752  22.367  1.00  0.00           O
ATOM   3897  N   SER   259      12.920 -13.955  22.735  1.00  0.00           N
ATOM   3898  H   SER   259      12.494 -14.797  22.375  1.00  0.00           H
ATOM   3899  CA  SER   259      13.511 -14.043  24.071  1.00  0.00           C
ATOM   3900  HA  SER   259      14.312 -13.310  24.159  1.00  0.00           H
ATOM   3901  CB  SER   259      12.455 -13.741  25.148  1.00  0.00           C
ATOM   3902  HB2 SER   259      11.682 -14.510  25.121  1.00  0.00           H
ATOM   3903  HB3 SER   259      12.932 -13.759  26.127  1.00  0.00           H
ATOM   3904  OG  SER   259      11.845 -12.480  24.972  1.00  0.00           O
ATOM   3905  HG  SER   259      11.227 -12.338  25.692  1.00  0.00           H
ATOM   3906  C   SER   259      14.094 -15.438  24.324  1.00  0.00           C
ATOM   3907  O   SER   259      13.645 -16.423  23.734  1.00  0.00           O
ATOM   3908  N   ASN   260      15.059 -15.506  25.256  1.00  0.00           N
ATOM   3909  H   ASN   260      15.367 -14.642  25.680  1.00  0.00           H
ATOM   3910  CA  ASN   260      15.642 -16.732  25.805  1.00  0.00           C
ATOM   3911  HA  ASN   260      16.509 -16.419  26.385  1.00  0.00           H
ATOM   3912  CB  ASN   260      14.673 -17.402  26.798  1.00  0.00           C
ATOM   3913  HB2 ASN   260      13.786 -17.744  26.263  1.00  0.00           H
ATOM   3914  HB3 ASN   260      15.159 -18.276  27.234  1.00  0.00           H
ATOM   3915  CG  ASN   260      14.262 -16.468  27.938  1.00  0.00           C
ATOM   3916  OD1 ASN   260      15.057 -16.195  28.836  1.00  0.00           O
ATOM   3917  ND2 ASN   260      13.019 -15.978  27.911  1.00  0.00           N
ATOM   3918 HD21 ASN   260      12.705 -15.358  28.644  1.00  0.00           H
ATOM   3919 HD22 ASN   260      12.396 -16.227  27.157  1.00  0.00           H
ATOM   3920  C   ASN   260      16.173 -17.677  24.716  1.00  0.00           C
ATOM   3921  O   ASN   260      15.840 -18.864  24.696  1.00  0.00           O
ATOM   3922  N   CYX   261      16.972 -17.130  23.788  1.00  0.00           N
ATOM   3923  H   CYX   261      17.206 -16.150  23.862  1.00  0.00           H
ATOM   3924  CA  CYX   261      17.487 -17.845  22.627  1.00  0.00           C
ATOM   3925  HA  CYX   261      17.702 -18.874  22.919  1.00  0.00           H
ATOM   3926  CB  CYX   261      16.403 -17.867  21.538  1.00  0.00           C
ATOM   3927  HB2 CYX   261      15.524 -18.369  21.943  1.00  0.00           H
ATOM   3928  HB3 CYX   261      16.760 -18.460  20.698  1.00  0.00           H
ATOM   3929  SG  CYX   261      15.881 -16.241  20.921  1.00  0.00           S
ATOM   3930  C   CYX   261      18.786 -17.207  22.124  1.00  0.00           C
ATOM   3931  O   CYX   261      18.991 -16.001  22.255  1.00  0.00           O
ATOM   3932  N   VAL   262      19.653 -18.032  21.521  1.00  0.00           N
ATOM   3933  H   VAL   262      19.426 -19.014  21.456  1.00  0.00           H
ATOM   3934  CA  VAL   262      20.885 -17.599  20.877  1.00  0.00           C
ATOM   3935  HA  VAL   262      21.298 -16.769  21.448  1.00  0.00           H
ATOM   3936  CB  VAL   262      21.928 -18.742  20.885  1.00  0.00           C
ATOM   3937  HB  VAL   262      21.503 -19.614  20.384  1.00  0.00           H
ATOM   3938  CG1 VAL   262      23.211 -18.337  20.136  1.00  0.00           C
ATOM   3939 HG11 VAL   262      23.643 -17.443  20.587  1.00  0.00           H
ATOM   3940 HG12 VAL   262      23.940 -19.147  20.185  1.00  0.00           H
ATOM   3941 HG13 VAL   262      22.995 -18.139  19.086  1.00  0.00           H
ATOM   3942  CG2 VAL   262      22.297 -19.147  22.324  1.00  0.00           C
ATOM   3943 HG21 VAL   262      21.420 -19.522  22.852  1.00  0.00           H
ATOM   3944 HG22 VAL   262      23.047 -19.939  22.306  1.00  0.00           H
ATOM   3945 HG23 VAL   262      22.699 -18.287  22.863  1.00  0.00           H
ATOM   3946  C   VAL   262      20.540 -17.114  19.463  1.00  0.00           C
ATOM   3947  O   VAL   262      20.148 -17.913  18.612  1.00  0.00           O
ATOM   3948  N   ALA   263      20.687 -15.803  19.227  1.00  0.00           N
ATOM   3949  H   ALA   263      21.012 -15.205  19.973  1.00  0.00           H
ATOM   3950  CA  ALA   263      20.426 -15.171  17.941  1.00  0.00           C
ATOM   3951  HA  ALA   263      19.618 -15.700  17.433  1.00  0.00           H
ATOM   3952  CB  ALA   263      19.972 -13.726  18.161  1.00  0.00           C
ATOM   3953  HB1 ALA   263      20.700 -13.191  18.772  1.00  0.00           H
ATOM   3954  HB2 ALA   263      19.873 -13.231  17.196  1.00  0.00           H
ATOM   3955  HB3 ALA   263      19.005 -13.712  18.659  1.00  0.00           H
ATOM   3956  C   ALA   263      21.681 -15.228  17.071  1.00  0.00           C
ATOM   3957  O   ALA   263      22.619 -14.460  17.280  1.00  0.00           O
ATOM   3958  N   ASP   264      21.672 -16.130  16.081  1.00  0.00           N
ATOM   3959  H   ASP   264      20.870 -16.735  15.977  1.00  0.00           H
ATOM   3960  CA  ASP   264      22.704 -16.220  15.060  1.00  0.00           C
ATOM   3961  HA  ASP   264      23.646 -15.857  15.477  1.00  0.00           H
ATOM   3962  CB  ASP   264      22.900 -17.696  14.666  1.00  0.00           C
ATOM   3963  HB2 ASP   264      23.081 -18.275  15.573  1.00  0.00           H
ATOM   3964  HB3 ASP   264      21.986 -18.076  14.206  1.00  0.00           H
ATOM   3965  CG  ASP   264      24.079 -17.938  13.717  1.00  0.00           C
ATOM   3966  OD1 ASP   264      24.903 -17.014  13.541  1.00  0.00           O
ATOM   3967  OD2 ASP   264      24.147 -19.070  13.190  1.00  0.00           O
ATOM   3968  C   ASP   264      22.298 -15.317  13.888  1.00  0.00           C
ATOM   3969  O   ASP   264      21.627 -15.762  12.956  1.00  0.00           O
ATOM   3970  N   TYR   265      22.695 -14.037  13.961  1.00  0.00           N
ATOM   3971  H   TYR   265      23.237 -13.737  14.758  1.00  0.00           H
ATOM   3972  CA  TYR   265      22.389 -13.029  12.946  1.00  0.00           C
ATOM   3973  HA  TYR   265      21.326 -13.096  12.708  1.00  0.00           H
ATOM   3974  CB  TYR   265      22.666 -11.625  13.501  1.00  0.00           C
ATOM   3975  HB2 TYR   265      23.738 -11.512  13.651  1.00  0.00           H
ATOM   3976  HB3 TYR   265      22.375 -10.893  12.746  1.00  0.00           H
ATOM   3977  CG  TYR   265      21.963 -11.276  14.800  1.00  0.00           C
ATOM   3978  CD1 TYR   265      20.679 -10.699  14.772  1.00  0.00           C
ATOM   3979  HD1 TYR   265      20.174 -10.543  13.829  1.00  0.00           H
ATOM   3980  CE1 TYR   265      20.054 -10.307  15.968  1.00  0.00           C
ATOM   3981  HE1 TYR   265      19.068  -9.867  15.938  1.00  0.00           H
ATOM   3982  CZ  TYR   265      20.718 -10.484  17.205  1.00  0.00           C
ATOM   3983  OH  TYR   265      20.118 -10.096  18.368  1.00  0.00           O
ATOM   3984  HH  TYR   265      19.250  -9.710  18.231  1.00  0.00           H
ATOM   3985  CE2 TYR   265      22.003 -11.076  17.232  1.00  0.00           C
ATOM   3986  HE2 TYR   265      22.515 -11.224  18.172  1.00  0.00           H
ATOM   3987  CD2 TYR   265      22.616 -11.476  16.032  1.00  0.00           C
ATOM   3988  HD2 TYR   265      23.602 -11.917  16.059  1.00  0.00           H
ATOM   3989  C   TYR   265      23.188 -13.236  11.650  1.00  0.00           C
ATOM   3990  O   TYR   265      22.847 -12.627  10.637  1.00  0.00           O
ATOM   3991  N   SER   266      24.229 -14.085  11.672  1.00  0.00           N
ATOM   3992  H   SER   266      24.454 -14.553  12.538  1.00  0.00           H
ATOM   3993  CA  SER   266      25.060 -14.413  10.518  1.00  0.00           C
ATOM   3994  HA  SER   266      25.415 -13.483  10.080  1.00  0.00           H
ATOM   3995  CB  SER   266      26.270 -15.207  11.023  1.00  0.00           C
ATOM   3996  HB2 SER   266      26.766 -14.647  11.817  1.00  0.00           H
ATOM   3997  HB3 SER   266      25.934 -16.165  11.417  1.00  0.00           H
ATOM   3998  OG  SER   266      27.200 -15.449   9.994  1.00  0.00           O
ATOM   3999  HG  SER   266      27.919 -15.975  10.350  1.00  0.00           H
ATOM   4000  C   SER   266      24.288 -15.178   9.431  1.00  0.00           C
ATOM   4001  O   SER   266      24.688 -15.138   8.269  1.00  0.00           O
ATOM   4002  N   VAL   267      23.166 -15.822   9.793  1.00  0.00           N
ATOM   4003  H   VAL   267      22.899 -15.816  10.767  1.00  0.00           H
ATOM   4004  CA  VAL   267      22.233 -16.455   8.865  1.00  0.00           C
ATOM   4005  HA  VAL   267      22.789 -17.145   8.227  1.00  0.00           H
ATOM   4006  CB  VAL   267      21.202 -17.269   9.686  1.00  0.00           C
ATOM   4007  HB  VAL   267      20.800 -16.631  10.475  1.00  0.00           H
ATOM   4008  CG1 VAL   267      20.011 -17.769   8.850  1.00  0.00           C
ATOM   4009 HG11 VAL   267      20.366 -18.349   7.998  1.00  0.00           H
ATOM   4010 HG12 VAL   267      19.364 -18.397   9.465  1.00  0.00           H
ATOM   4011 HG13 VAL   267      19.418 -16.926   8.495  1.00  0.00           H
ATOM   4012  CG2 VAL   267      21.878 -18.486  10.345  1.00  0.00           C
ATOM   4013 HG21 VAL   267      22.697 -18.163  10.986  1.00  0.00           H
ATOM   4014 HG22 VAL   267      21.157 -19.028  10.957  1.00  0.00           H
ATOM   4015 HG23 VAL   267      22.270 -19.156   9.578  1.00  0.00           H
ATOM   4016  C   VAL   267      21.565 -15.403   7.960  1.00  0.00           C
ATOM   4017  O   VAL   267      21.300 -15.695   6.794  1.00  0.00           O
ATOM   4018  N   LEU   268      21.316 -14.191   8.482  1.00  0.00           N
ATOM   4019  H   LEU   268      21.577 -14.010   9.441  1.00  0.00           H
ATOM   4020  CA  LEU   268      20.638 -13.115   7.768  1.00  0.00           C
ATOM   4021  HA  LEU   268      19.885 -13.558   7.116  1.00  0.00           H
ATOM   4022  CB  LEU   268      19.913 -12.183   8.760  1.00  0.00           C
ATOM   4023  HB2 LEU   268      20.660 -11.699   9.390  1.00  0.00           H
ATOM   4024  HB3 LEU   268      19.410 -11.401   8.188  1.00  0.00           H
ATOM   4025  CG  LEU   268      18.875 -12.876   9.671  1.00  0.00           C
ATOM   4026  HG  LEU   268      19.363 -13.671  10.236  1.00  0.00           H
ATOM   4027  CD1 LEU   268      18.320 -11.862  10.682  1.00  0.00           C
ATOM   4028 HD11 LEU   268      17.827 -11.041  10.160  1.00  0.00           H
ATOM   4029 HD12 LEU   268      17.601 -12.350  11.341  1.00  0.00           H
ATOM   4030 HD13 LEU   268      19.133 -11.462  11.290  1.00  0.00           H
ATOM   4031  CD2 LEU   268      17.717 -13.492   8.867  1.00  0.00           C
ATOM   4032 HD21 LEU   268      18.084 -14.298   8.233  1.00  0.00           H
ATOM   4033 HD22 LEU   268      16.974 -13.907   9.548  1.00  0.00           H
ATOM   4034 HD23 LEU   268      17.244 -12.731   8.244  1.00  0.00           H
ATOM   4035  C   LEU   268      21.605 -12.322   6.880  1.00  0.00           C
ATOM   4036  O   LEU   268      21.321 -12.165   5.694  1.00  0.00           O
ATOM   4037  N   TYR   269      22.727 -11.817   7.425  1.00  0.00           N
ATOM   4038  H   TYR   269      22.930 -11.987   8.399  1.00  0.00           H
ATOM   4039  CA  TYR   269      23.600 -10.894   6.695  1.00  0.00           C
ATOM   4040  HA  TYR   269      22.948 -10.279   6.073  1.00  0.00           H
ATOM   4041  CB  TYR   269      24.288  -9.905   7.655  1.00  0.00           C
ATOM   4042  HB2 TYR   269      23.507  -9.308   8.124  1.00  0.00           H
ATOM   4043  HB3 TYR   269      24.886  -9.211   7.063  1.00  0.00           H
ATOM   4044  CG  TYR   269      25.176 -10.474   8.750  1.00  0.00           C
ATOM   4045  CD1 TYR   269      26.413 -11.066   8.430  1.00  0.00           C
ATOM   4046  HD1 TYR   269      26.722 -11.148   7.400  1.00  0.00           H
ATOM   4047  CE1 TYR   269      27.264 -11.534   9.446  1.00  0.00           C
ATOM   4048  HE1 TYR   269      28.208 -11.993   9.189  1.00  0.00           H
ATOM   4049  CZ  TYR   269      26.887 -11.394  10.803  1.00  0.00           C
ATOM   4050  OH  TYR   269      27.708 -11.844  11.795  1.00  0.00           O
ATOM   4051  HH  TYR   269      28.506 -12.258  11.460  1.00  0.00           H
ATOM   4052  CE2 TYR   269      25.650 -10.790  11.125  1.00  0.00           C
ATOM   4053  HE2 TYR   269      25.357 -10.672  12.157  1.00  0.00           H
ATOM   4054  CD2 TYR   269      24.803 -10.330  10.101  1.00  0.00           C
ATOM   4055  HD2 TYR   269      23.866  -9.858  10.359  1.00  0.00           H
ATOM   4056  C   TYR   269      24.575 -11.576   5.717  1.00  0.00           C
ATOM   4057  O   TYR   269      25.213 -10.864   4.942  1.00  0.00           O
ATOM   4058  N   ASN   270      24.667 -12.919   5.704  1.00  0.00           N
ATOM   4059  H   ASN   270      24.128 -13.453   6.371  1.00  0.00           H
ATOM   4060  CA  ASN   270      25.381 -13.675   4.668  1.00  0.00           C
ATOM   4061  HA  ASN   270      26.061 -13.001   4.146  1.00  0.00           H
ATOM   4062  CB  ASN   270      26.241 -14.787   5.290  1.00  0.00           C
ATOM   4063  HB2 ASN   270      25.598 -15.457   5.860  1.00  0.00           H
ATOM   4064  HB3 ASN   270      26.694 -15.376   4.491  1.00  0.00           H
ATOM   4065  CG  ASN   270      27.377 -14.273   6.180  1.00  0.00           C
ATOM   4066  OD1 ASN   270      27.807 -13.125   6.077  1.00  0.00           O
ATOM   4067  ND2 ASN   270      27.889 -15.144   7.051  1.00  0.00           N
ATOM   4068 HD21 ASN   270      28.643 -14.862   7.661  1.00  0.00           H
ATOM   4069 HD22 ASN   270      27.515 -16.080   7.108  1.00  0.00           H
ATOM   4070  C   ASN   270      24.443 -14.252   3.598  1.00  0.00           C
ATOM   4071  O   ASN   270      24.936 -14.697   2.560  1.00  0.00           O
ATOM   4072  N   SER   271      23.116 -14.228   3.814  1.00  0.00           N
ATOM   4073  H   SER   271      22.762 -13.861   4.686  1.00  0.00           H
ATOM   4074  CA  SER   271      22.143 -14.590   2.792  1.00  0.00           C
ATOM   4075  HA  SER   271      22.429 -15.554   2.367  1.00  0.00           H
ATOM   4076  CB  SER   271      20.754 -14.748   3.421  1.00  0.00           C
ATOM   4077  HB2 SER   271      20.776 -15.553   4.155  1.00  0.00           H
ATOM   4078  HB3 SER   271      20.477 -13.820   3.916  1.00  0.00           H
ATOM   4079  OG  SER   271      19.785 -15.044   2.438  1.00  0.00           O
ATOM   4080  HG  SER   271      18.932 -15.135   2.868  1.00  0.00           H
ATOM   4081  C   SER   271      22.152 -13.527   1.689  1.00  0.00           C
ATOM   4082  O   SER   271      22.032 -12.333   1.973  1.00  0.00           O
ATOM   4083  N   ALA   272      22.288 -13.986   0.436  1.00  0.00           N
ATOM   4084  H   ALA   272      22.382 -14.982   0.299  1.00  0.00           H
ATOM   4085  CA  ALA   272      22.307 -13.160  -0.767  1.00  0.00           C
ATOM   4086  HA  ALA   272      22.749 -12.195  -0.515  1.00  0.00           H
ATOM   4087  CB  ALA   272      23.214 -13.824  -1.812  1.00  0.00           C
ATOM   4088  HB1 ALA   272      22.814 -14.800  -2.091  1.00  0.00           H
ATOM   4089  HB2 ALA   272      23.279 -13.193  -2.699  1.00  0.00           H
ATOM   4090  HB3 ALA   272      24.215 -13.952  -1.400  1.00  0.00           H
ATOM   4091  C   ALA   272      20.875 -12.905  -1.268  1.00  0.00           C
ATOM   4092  O   ALA   272      20.547 -13.198  -2.419  1.00  0.00           O
ATOM   4093  N   SER   273      20.018 -12.390  -0.373  1.00  0.00           N
ATOM   4094  H   SER   273      20.364 -12.172   0.550  1.00  0.00           H
ATOM   4095  CA  SER   273      18.591 -12.182  -0.595  1.00  0.00           C
ATOM   4096  HA  SER   273      18.445 -11.979  -1.657  1.00  0.00           H
ATOM   4097  CB  SER   273      17.848 -13.485  -0.252  1.00  0.00           C
ATOM   4098  HB2 SER   273      18.341 -14.322  -0.748  1.00  0.00           H
ATOM   4099  HB3 SER   273      17.881 -13.647   0.825  1.00  0.00           H
ATOM   4100  OG  SER   273      16.501 -13.450  -0.678  1.00  0.00           O
ATOM   4101  HG  SER   273      16.092 -14.290  -0.460  1.00  0.00           H
ATOM   4102  C   SER   273      18.078 -10.947   0.175  1.00  0.00           C
ATOM   4103  O   SER   273      16.901 -10.884   0.529  1.00  0.00           O
ATOM   4104  N   PHE   274      18.963  -9.966   0.433  1.00  0.00           N
ATOM   4105  H   PHE   274      19.919 -10.085   0.129  1.00  0.00           H
ATOM   4106  CA  PHE   274      18.636  -8.698   1.080  1.00  0.00           C
ATOM   4107  HA  PHE   274      17.566  -8.529   0.993  1.00  0.00           H
ATOM   4108  CB  PHE   274      18.979  -8.737   2.577  1.00  0.00           C
ATOM   4109  HB2 PHE   274      20.056  -8.871   2.690  1.00  0.00           H
ATOM   4110  HB3 PHE   274      18.723  -7.771   3.015  1.00  0.00           H
ATOM   4111  CG  PHE   274      18.255  -9.819   3.359  1.00  0.00           C
ATOM   4112  CD1 PHE   274      16.870  -9.713   3.589  1.00  0.00           C
ATOM   4113  HD1 PHE   274      16.325  -8.857   3.221  1.00  0.00           H
ATOM   4114  CE1 PHE   274      16.192 -10.720   4.298  1.00  0.00           C
ATOM   4115  HE1 PHE   274      15.131 -10.641   4.469  1.00  0.00           H
ATOM   4116  CZ  PHE   274      16.894 -11.831   4.792  1.00  0.00           C
ATOM   4117  HZ  PHE   274      16.373 -12.601   5.341  1.00  0.00           H
ATOM   4118  CE2 PHE   274      18.275 -11.941   4.565  1.00  0.00           C
ATOM   4119  HE2 PHE   274      18.809 -12.796   4.947  1.00  0.00           H
ATOM   4120  CD2 PHE   274      18.955 -10.942   3.844  1.00  0.00           C
ATOM   4121  HD2 PHE   274      20.015 -11.038   3.663  1.00  0.00           H
ATOM   4122  C   PHE   274      19.343  -7.549   0.360  1.00  0.00           C
ATOM   4123  O   PHE   274      20.563  -7.570   0.189  1.00  0.00           O
ATOM   4124  N   SER   275      18.549  -6.550  -0.050  1.00  0.00           N
ATOM   4125  H   SER   275      17.561  -6.611   0.148  1.00  0.00           H
ATOM   4126  CA  SER   275      18.991  -5.368  -0.790  1.00  0.00           C
ATOM   4127  HA  SER   275      19.918  -5.607  -1.312  1.00  0.00           H
ATOM   4128  CB  SER   275      17.929  -5.034  -1.848  1.00  0.00           C
ATOM   4129  HB2 SER   275      17.743  -5.914  -2.464  1.00  0.00           H
ATOM   4130  HB3 SER   275      18.301  -4.233  -2.487  1.00  0.00           H
ATOM   4131  OG  SER   275      16.715  -4.618  -1.255  1.00  0.00           O
ATOM   4132  HG  SER   275      16.082  -4.437  -1.953  1.00  0.00           H
ATOM   4133  C   SER   275      19.253  -4.156   0.121  1.00  0.00           C
ATOM   4134  O   SER   275      19.873  -3.192  -0.327  1.00  0.00           O
ATOM   4135  N   THR   276      18.779  -4.201   1.377  1.00  0.00           N
ATOM   4136  H   THR   276      18.287  -5.034   1.669  1.00  0.00           H
ATOM   4137  CA  THR   276      18.833  -3.114   2.350  1.00  0.00           C
ATOM   4138  HA  THR   276      19.694  -2.479   2.137  1.00  0.00           H
ATOM   4139  CB  THR   276      17.549  -2.263   2.246  1.00  0.00           C
ATOM   4140  HB  THR   276      16.693  -2.916   2.401  1.00  0.00           H
ATOM   4141  CG2 THR   276      17.488  -1.131   3.278  1.00  0.00           C
ATOM   4142 HG21 THR   276      18.350  -0.476   3.151  1.00  0.00           H
ATOM   4143 HG22 THR   276      16.577  -0.550   3.134  1.00  0.00           H
ATOM   4144 HG23 THR   276      17.479  -1.537   4.289  1.00  0.00           H
ATOM   4145  OG1 THR   276      17.435  -1.679   0.962  1.00  0.00           O
ATOM   4146  HG1 THR   276      16.598  -1.212   0.911  1.00  0.00           H
ATOM   4147  C   THR   276      19.007  -3.733   3.743  1.00  0.00           C
ATOM   4148  O   THR   276      18.354  -4.727   4.064  1.00  0.00           O
ATOM   4149  N   PHE   277      19.897  -3.147   4.560  1.00  0.00           N
ATOM   4150  H   PHE   277      20.392  -2.328   4.235  1.00  0.00           H
ATOM   4151  CA  PHE   277      20.259  -3.658   5.882  1.00  0.00           C
ATOM   4152  HA  PHE   277      19.352  -4.031   6.361  1.00  0.00           H
ATOM   4153  CB  PHE   277      21.243  -4.841   5.716  1.00  0.00           C
ATOM   4154  HB2 PHE   277      21.010  -5.355   4.783  1.00  0.00           H
ATOM   4155  HB3 PHE   277      22.262  -4.470   5.602  1.00  0.00           H
ATOM   4156  CG  PHE   277      21.211  -5.888   6.821  1.00  0.00           C
ATOM   4157  CD1 PHE   277      21.603  -5.570   8.137  1.00  0.00           C
ATOM   4158  HD1 PHE   277      21.928  -4.573   8.384  1.00  0.00           H
ATOM   4159  CE1 PHE   277      21.580  -6.553   9.142  1.00  0.00           C
ATOM   4160  HE1 PHE   277      21.881  -6.303  10.148  1.00  0.00           H
ATOM   4161  CZ  PHE   277      21.178  -7.864   8.838  1.00  0.00           C
ATOM   4162  HZ  PHE   277      21.166  -8.619   9.610  1.00  0.00           H
ATOM   4163  CE2 PHE   277      20.790  -8.191   7.527  1.00  0.00           C
ATOM   4164  HE2 PHE   277      20.480  -9.198   7.291  1.00  0.00           H
ATOM   4165  CD2 PHE   277      20.804  -7.206   6.523  1.00  0.00           C
ATOM   4166  HD2 PHE   277      20.502  -7.470   5.520  1.00  0.00           H
ATOM   4167  C   PHE   277      20.802  -2.487   6.725  1.00  0.00           C
ATOM   4168  O   PHE   277      21.988  -2.431   7.051  1.00  0.00           O
ATOM   4169  N   LYS   278      19.927  -1.511   7.020  1.00  0.00           N
ATOM   4170  H   LYS   278      18.967  -1.616   6.725  1.00  0.00           H
ATOM   4171  CA  LYS   278      20.280  -0.255   7.678  1.00  0.00           C
ATOM   4172  HA  LYS   278      21.309   0.009   7.428  1.00  0.00           H
ATOM   4173  CB  LYS   278      19.367   0.876   7.175  1.00  0.00           C
ATOM   4174  HB2 LYS   278      18.333   0.614   7.400  1.00  0.00           H
ATOM   4175  HB3 LYS   278      19.617   1.791   7.714  1.00  0.00           H
ATOM   4176  CG  LYS   278      19.510   1.139   5.669  1.00  0.00           C
ATOM   4177  HG2 LYS   278      20.546   1.402   5.451  1.00  0.00           H
ATOM   4178  HG3 LYS   278      19.267   0.232   5.119  1.00  0.00           H
ATOM   4179  CD  LYS   278      18.599   2.273   5.179  1.00  0.00           C
ATOM   4180  HD2 LYS   278      18.879   3.201   5.680  1.00  0.00           H
ATOM   4181  HD3 LYS   278      18.749   2.398   4.106  1.00  0.00           H
ATOM   4182  CE  LYS   278      17.117   1.983   5.445  1.00  0.00           C
ATOM   4183  HE2 LYS   278      16.845   1.038   4.975  1.00  0.00           H
ATOM   4184  HE3 LYS   278      16.952   1.906   6.519  1.00  0.00           H
ATOM   4185  NZ  LYS   278      16.258   3.051   4.915  1.00  0.00           N
ATOM   4186  HZ1 LYS   278      16.381   3.116   3.914  1.00  0.00           H
ATOM   4187  HZ2 LYS   278      15.291   2.841   5.121  1.00  0.00           H
ATOM   4188  HZ3 LYS   278      16.511   3.931   5.342  1.00  0.00           H
ATOM   4189  C   LYS   278      20.159  -0.404   9.196  1.00  0.00           C
ATOM   4190  O   LYS   278      19.059  -0.319   9.741  1.00  0.00           O
ATOM   4191  N   CYX   279      21.298  -0.600   9.872  1.00  0.00           N
ATOM   4192  H   CYX   279      22.167  -0.662   9.361  1.00  0.00           H
ATOM   4193  CA  CYX   279      21.374  -0.670  11.326  1.00  0.00           C
ATOM   4194  HA  CYX   279      20.414  -0.982  11.717  1.00  0.00           H
ATOM   4195  CB  CYX   279      22.384  -1.738  11.742  1.00  0.00           C
ATOM   4196  HB2 CYX   279      23.362  -1.451  11.355  1.00  0.00           H
ATOM   4197  HB3 CYX   279      22.440  -1.759  12.829  1.00  0.00           H
ATOM   4198  SG  CYX   279      22.021  -3.421  11.166  1.00  0.00           S
ATOM   4199  C   CYX   279      21.675   0.704  11.935  1.00  0.00           C
ATOM   4200  O   CYX   279      22.261   1.573  11.286  1.00  0.00           O
ATOM   4201  N   TYR   280      21.252   0.879  13.194  1.00  0.00           N
ATOM   4202  H   TYR   280      20.798   0.104  13.656  1.00  0.00           H
ATOM   4203  CA  TYR   280      21.295   2.132  13.940  1.00  0.00           C
ATOM   4204  HA  TYR   280      22.031   2.799  13.488  1.00  0.00           H
ATOM   4205  CB  TYR   280      19.921   2.825  13.899  1.00  0.00           C
ATOM   4206  HB2 TYR   280      19.180   2.171  14.362  1.00  0.00           H
ATOM   4207  HB3 TYR   280      19.974   3.731  14.504  1.00  0.00           H
ATOM   4208  CG  TYR   280      19.441   3.205  12.507  1.00  0.00           C
ATOM   4209  CD1 TYR   280      18.595   2.340  11.783  1.00  0.00           C
ATOM   4210  HD1 TYR   280      18.281   1.403  12.215  1.00  0.00           H
ATOM   4211  CE1 TYR   280      18.166   2.682  10.490  1.00  0.00           C
ATOM   4212  HE1 TYR   280      17.522   2.011   9.940  1.00  0.00           H
ATOM   4213  CZ  TYR   280      18.589   3.897   9.905  1.00  0.00           C
ATOM   4214  OH  TYR   280      18.189   4.223   8.642  1.00  0.00           O
ATOM   4215  HH  TYR   280      17.625   3.556   8.244  1.00  0.00           H
ATOM   4216  CE2 TYR   280      19.429   4.771  10.634  1.00  0.00           C
ATOM   4217  HE2 TYR   280      19.751   5.706  10.198  1.00  0.00           H
ATOM   4218  CD2 TYR   280      19.850   4.423  11.930  1.00  0.00           C
ATOM   4219  HD2 TYR   280      20.495   5.093  12.480  1.00  0.00           H
ATOM   4220  C   TYR   280      21.718   1.832  15.378  1.00  0.00           C
ATOM   4221  O   TYR   280      21.155   0.943  16.018  1.00  0.00           O
ATOM   4222  N   GLY   281      22.725   2.569  15.871  1.00  0.00           N
ATOM   4223  H   GLY   281      23.130   3.288  15.289  1.00  0.00           H
ATOM   4224  CA  GLY   281      23.355   2.339  17.169  1.00  0.00           C
ATOM   4225  HA2 GLY   281      23.996   3.192  17.390  1.00  0.00           H
ATOM   4226  HA3 GLY   281      22.578   2.284  17.933  1.00  0.00           H
ATOM   4227  C   GLY   281      24.208   1.060  17.233  1.00  0.00           C
ATOM   4228  O   GLY   281      24.754   0.760  18.294  1.00  0.00           O
ATOM   4229  N   VAL   282      24.313   0.312  16.122  1.00  0.00           N
ATOM   4230  H   VAL   282      23.836   0.630  15.290  1.00  0.00           H
ATOM   4231  CA  VAL   282      25.023  -0.959  16.005  1.00  0.00           C
ATOM   4232  HA  VAL   282      25.945  -0.887  16.584  1.00  0.00           H
ATOM   4233  CB  VAL   282      24.159  -2.098  16.606  1.00  0.00           C
ATOM   4234  HB  VAL   282      23.907  -1.821  17.630  1.00  0.00           H
ATOM   4235  CG1 VAL   282      22.844  -2.347  15.848  1.00  0.00           C
ATOM   4236 HG11 VAL   282      23.044  -2.688  14.833  1.00  0.00           H
ATOM   4237 HG12 VAL   282      22.274  -3.116  16.367  1.00  0.00           H
ATOM   4238 HG13 VAL   282      22.245  -1.439  15.813  1.00  0.00           H
ATOM   4239  CG2 VAL   282      24.926  -3.425  16.675  1.00  0.00           C
ATOM   4240 HG21 VAL   282      25.911  -3.264  17.114  1.00  0.00           H
ATOM   4241 HG22 VAL   282      24.372  -4.131  17.295  1.00  0.00           H
ATOM   4242 HG23 VAL   282      25.039  -3.852  15.681  1.00  0.00           H
ATOM   4243  C   VAL   282      25.396  -1.197  14.532  1.00  0.00           C
ATOM   4244  O   VAL   282      24.686  -0.748  13.632  1.00  0.00           O
ATOM   4245  N   SER   283      26.506  -1.915  14.297  1.00  0.00           N
ATOM   4246  H   SER   283      27.049  -2.240  15.084  1.00  0.00           H
ATOM   4247  CA  SER   283      26.924  -2.376  12.974  1.00  0.00           C
ATOM   4248  HA  SER   283      26.437  -1.751  12.228  1.00  0.00           H
ATOM   4249  CB  SER   283      28.437  -2.179  12.800  1.00  0.00           C
ATOM   4250  HB2 SER   283      28.686  -1.132  12.974  1.00  0.00           H
ATOM   4251  HB3 SER   283      28.713  -2.437  11.777  1.00  0.00           H
ATOM   4252  OG  SER   283      29.183  -2.987  13.686  1.00  0.00           O
ATOM   4253  HG  SER   283      30.116  -2.809  13.548  1.00  0.00           H
ATOM   4254  C   SER   283      26.514  -3.846  12.766  1.00  0.00           C
ATOM   4255  O   SER   283      26.533  -4.617  13.727  1.00  0.00           O
ATOM   4256  N   PRO   284      26.185  -4.269  11.527  1.00  0.00           N
ATOM   4257  CD  PRO   284      26.033  -3.380  10.294  1.00  0.00           C
ATOM   4258  HD2 PRO   284      27.014  -3.022   9.981  1.00  0.00           H
ATOM   4259  HD3 PRO   284      25.377  -2.536  10.507  1.00  0.00           H
ATOM   4260  CG  PRO   284      25.388  -4.274   9.130  1.00  0.00           C
ATOM   4261  HG2 PRO   284      25.970  -4.192   8.211  1.00  0.00           H
ATOM   4262  HG3 PRO   284      24.363  -3.949   8.953  1.00  0.00           H
ATOM   4263  CB  PRO   284      25.381  -5.781   9.666  1.00  0.00           C
ATOM   4264  HB2 PRO   284      26.120  -6.359   9.110  1.00  0.00           H
ATOM   4265  HB3 PRO   284      24.398  -6.233   9.546  1.00  0.00           H
ATOM   4266  CA  PRO   284      25.789  -5.719  11.219  1.00  0.00           C
ATOM   4267  HA  PRO   284      24.910  -5.958  11.814  1.00  0.00           H
ATOM   4268  C   PRO   284      26.899  -6.735  11.519  1.00  0.00           C
ATOM   4269  O   PRO   284      26.600  -7.896  11.793  1.00  0.00           O
ATOM   4270  N   THR   285      28.166  -6.296  11.473  1.00  0.00           N
ATOM   4271  H   THR   285      28.333  -5.324  11.253  1.00  0.00           H
ATOM   4272  CA  THR   285      29.347  -7.134  11.673  1.00  0.00           C
ATOM   4273  HA  THR   285      29.205  -8.060  11.114  1.00  0.00           H
ATOM   4274  CB  THR   285      30.570  -6.395  11.081  1.00  0.00           C
ATOM   4275  HB  THR   285      30.770  -5.508  11.683  1.00  0.00           H
ATOM   4276  CG2 THR   285      31.842  -7.254  11.040  1.00  0.00           C
ATOM   4277 HG21 THR   285      31.639  -8.196  10.527  1.00  0.00           H
ATOM   4278 HG22 THR   285      32.629  -6.720  10.506  1.00  0.00           H
ATOM   4279 HG23 THR   285      32.195  -7.460  12.050  1.00  0.00           H
ATOM   4280  OG1 THR   285      30.303  -5.977   9.755  1.00  0.00           O
ATOM   4281  HG1 THR   285      31.033  -5.431   9.454  1.00  0.00           H
ATOM   4282  C   THR   285      29.549  -7.495  13.161  1.00  0.00           C
ATOM   4283  O   THR   285      30.231  -8.477  13.456  1.00  0.00           O
ATOM   4284  N   LYS   286      28.948  -6.724  14.084  1.00  0.00           N
ATOM   4285  H   LYS   286      28.376  -5.956  13.763  1.00  0.00           H
ATOM   4286  CA  LYS   286      29.123  -6.833  15.533  1.00  0.00           C
ATOM   4287  HA  LYS   286      29.957  -7.508  15.717  1.00  0.00           H
ATOM   4288  CB  LYS   286      29.500  -5.432  16.065  1.00  0.00           C
ATOM   4289  HB2 LYS   286      30.171  -4.956  15.349  1.00  0.00           H
ATOM   4290  HB3 LYS   286      28.594  -4.826  16.116  1.00  0.00           H
ATOM   4291  CG  LYS   286      30.203  -5.383  17.435  1.00  0.00           C
ATOM   4292  HG2 LYS   286      29.608  -5.898  18.187  1.00  0.00           H
ATOM   4293  HG3 LYS   286      30.280  -4.338  17.738  1.00  0.00           H
ATOM   4294  CD  LYS   286      31.617  -5.977  17.403  1.00  0.00           C
ATOM   4295  HD2 LYS   286      31.583  -7.007  17.054  1.00  0.00           H
ATOM   4296  HD3 LYS   286      32.241  -5.393  16.725  1.00  0.00           H
ATOM   4297  CE  LYS   286      32.230  -5.952  18.805  1.00  0.00           C
ATOM   4298  HE2 LYS   286      32.269  -4.923  19.161  1.00  0.00           H
ATOM   4299  HE3 LYS   286      31.602  -6.537  19.478  1.00  0.00           H
ATOM   4300  NZ  LYS   286      33.590  -6.516  18.808  1.00  0.00           N
ATOM   4301  HZ1 LYS   286      34.182  -5.969  18.199  1.00  0.00           H
ATOM   4302  HZ2 LYS   286      33.962  -6.494  19.747  1.00  0.00           H
ATOM   4303  HZ3 LYS   286      33.560  -7.470  18.480  1.00  0.00           H
ATOM   4304  C   LYS   286      27.887  -7.433  16.240  1.00  0.00           C
ATOM   4305  O   LYS   286      27.869  -7.505  17.468  1.00  0.00           O
ATOM   4306  N   LEU   287      26.855  -7.867  15.495  1.00  0.00           N
ATOM   4307  H   LEU   287      26.913  -7.802  14.489  1.00  0.00           H
ATOM   4308  CA  LEU   287      25.606  -8.384  16.061  1.00  0.00           C
ATOM   4309  HA  LEU   287      25.216  -7.643  16.759  1.00  0.00           H
ATOM   4310  CB  LEU   287      24.577  -8.608  14.939  1.00  0.00           C
ATOM   4311  HB2 LEU   287      25.036  -9.239  14.176  1.00  0.00           H
ATOM   4312  HB3 LEU   287      23.731  -9.150  15.355  1.00  0.00           H
ATOM   4313  CG  LEU   287      24.031  -7.328  14.278  1.00  0.00           C
ATOM   4314  HG  LEU   287      24.866  -6.706  13.960  1.00  0.00           H
ATOM   4315  CD1 LEU   287      23.203  -7.706  13.039  1.00  0.00           C
ATOM   4316 HD11 LEU   287      22.365  -8.343  13.326  1.00  0.00           H
ATOM   4317 HD12 LEU   287      22.817  -6.806  12.561  1.00  0.00           H
ATOM   4318 HD13 LEU   287      23.829  -8.240  12.324  1.00  0.00           H
ATOM   4319  CD2 LEU   287      23.149  -6.515  15.239  1.00  0.00           C
ATOM   4320 HD21 LEU   287      23.727  -6.186  16.101  1.00  0.00           H
ATOM   4321 HD22 LEU   287      22.764  -5.633  14.728  1.00  0.00           H
ATOM   4322 HD23 LEU   287      22.312  -7.125  15.584  1.00  0.00           H
ATOM   4323  C   LEU   287      25.799  -9.694  16.841  1.00  0.00           C
ATOM   4324  O   LEU   287      25.122  -9.891  17.851  1.00  0.00           O
ATOM   4325  N   ASN   288      26.719 -10.568  16.400  1.00  0.00           N
ATOM   4326  H   ASN   288      27.246 -10.344  15.568  1.00  0.00           H
ATOM   4327  CA  ASN   288      27.025 -11.842  17.057  1.00  0.00           C
ATOM   4328  HA  ASN   288      26.082 -12.293  17.364  1.00  0.00           H
ATOM   4329  CB  ASN   288      27.692 -12.804  16.054  1.00  0.00           C
ATOM   4330  HB2 ASN   288      28.545 -12.313  15.584  1.00  0.00           H
ATOM   4331  HB3 ASN   288      28.076 -13.664  16.606  1.00  0.00           H
ATOM   4332  CG  ASN   288      26.743 -13.323  14.964  1.00  0.00           C
ATOM   4333  OD1 ASN   288      25.972 -12.571  14.373  1.00  0.00           O
ATOM   4334  ND2 ASN   288      26.797 -14.629  14.691  1.00  0.00           N
ATOM   4335 HD21 ASN   288      26.195 -15.022  13.981  1.00  0.00           H
ATOM   4336 HD22 ASN   288      27.443 -15.223  15.191  1.00  0.00           H
ATOM   4337  C   ASN   288      27.895 -11.669  18.320  1.00  0.00           C
ATOM   4338  O   ASN   288      28.146 -12.654  19.016  1.00  0.00           O
ATOM   4339  N   ASP   289      28.345 -10.439  18.621  1.00  0.00           N
ATOM   4340  H   ASP   289      28.095  -9.676  18.007  1.00  0.00           H
ATOM   4341  CA  ASP   289      29.190 -10.095  19.766  1.00  0.00           C
ATOM   4342  HA  ASP   289      29.503 -11.017  20.257  1.00  0.00           H
ATOM   4343  CB  ASP   289      30.467  -9.383  19.272  1.00  0.00           C
ATOM   4344  HB2 ASP   289      30.180  -8.431  18.824  1.00  0.00           H
ATOM   4345  HB3 ASP   289      31.105  -9.168  20.130  1.00  0.00           H
ATOM   4346  CG  ASP   289      31.307 -10.172  18.256  1.00  0.00           C
ATOM   4347  OD1 ASP   289      31.132 -11.407  18.158  1.00  0.00           O
ATOM   4348  OD2 ASP   289      32.148  -9.517  17.604  1.00  0.00           O
ATOM   4349  C   ASP   289      28.446  -9.261  20.826  1.00  0.00           C
ATOM   4350  O   ASP   289      29.084  -8.783  21.765  1.00  0.00           O
ATOM   4351  N   LEU   290      27.119  -9.083  20.689  1.00  0.00           N
ATOM   4352  H   LEU   290      26.652  -9.505  19.899  1.00  0.00           H
ATOM   4353  CA  LEU   290      26.299  -8.249  21.567  1.00  0.00           C
ATOM   4354  HA  LEU   290      26.898  -7.924  22.417  1.00  0.00           H
ATOM   4355  CB  LEU   290      25.816  -6.994  20.816  1.00  0.00           C
ATOM   4356  HB2 LEU   290      25.318  -7.319  19.900  1.00  0.00           H
ATOM   4357  HB3 LEU   290      25.074  -6.479  21.428  1.00  0.00           H
ATOM   4358  CG  LEU   290      26.936  -5.993  20.457  1.00  0.00           C
ATOM   4359  HG  LEU   290      27.749  -6.520  19.960  1.00  0.00           H
ATOM   4360  CD1 LEU   290      26.388  -4.946  19.479  1.00  0.00           C
ATOM   4361 HD11 LEU   290      25.573  -4.388  19.942  1.00  0.00           H
ATOM   4362 HD12 LEU   290      27.180  -4.253  19.195  1.00  0.00           H
ATOM   4363 HD13 LEU   290      26.020  -5.442  18.581  1.00  0.00           H
ATOM   4364  CD2 LEU   290      27.503  -5.286  21.699  1.00  0.00           C
ATOM   4365 HD21 LEU   290      27.989  -6.006  22.356  1.00  0.00           H
ATOM   4366 HD22 LEU   290      28.245  -4.546  21.395  1.00  0.00           H
ATOM   4367 HD23 LEU   290      26.703  -4.784  22.245  1.00  0.00           H
ATOM   4368  C   LEU   290      25.106  -9.025  22.133  1.00  0.00           C
ATOM   4369  O   LEU   290      24.506  -9.859  21.453  1.00  0.00           O
ATOM   4370  N   CYX   291      24.762  -8.687  23.384  1.00  0.00           N
ATOM   4371  H   CYX   291      25.324  -7.995  23.858  1.00  0.00           H
ATOM   4372  CA  CYX   291      23.574  -9.138  24.100  1.00  0.00           C
ATOM   4373  HA  CYX   291      23.102  -9.951  23.551  1.00  0.00           H
ATOM   4374  CB  CYX   291      23.968  -9.657  25.486  1.00  0.00           C
ATOM   4375  HB2 CYX   291      24.600  -8.906  25.962  1.00  0.00           H
ATOM   4376  HB3 CYX   291      23.068  -9.754  26.091  1.00  0.00           H
ATOM   4377  SG  CYX   291      24.838 -11.246  25.545  1.00  0.00           S
ATOM   4378  C   CYX   291      22.564  -7.995  24.238  1.00  0.00           C
ATOM   4379  O   CYX   291      22.930  -6.818  24.246  1.00  0.00           O
ATOM   4380  N   PHE   292      21.289  -8.378  24.381  1.00  0.00           N
ATOM   4381  H   PHE   292      21.096  -9.368  24.391  1.00  0.00           H
ATOM   4382  CA  PHE   292      20.122  -7.508  24.480  1.00  0.00           C
ATOM   4383  HA  PHE   292      20.415  -6.565  24.942  1.00  0.00           H
ATOM   4384  CB  PHE   292      19.572  -7.227  23.071  1.00  0.00           C
ATOM   4385  HB2 PHE   292      19.310  -8.177  22.601  1.00  0.00           H
ATOM   4386  HB3 PHE   292      18.652  -6.650  23.152  1.00  0.00           H
ATOM   4387  CG  PHE   292      20.533  -6.468  22.171  1.00  0.00           C
ATOM   4388  CD1 PHE   292      20.945  -5.167  22.523  1.00  0.00           C
ATOM   4389  HD1 PHE   292      20.560  -4.701  23.418  1.00  0.00           H
ATOM   4390  CE1 PHE   292      21.866  -4.474  21.718  1.00  0.00           C
ATOM   4391  HE1 PHE   292      22.180  -3.478  21.994  1.00  0.00           H
ATOM   4392  CZ  PHE   292      22.368  -5.072  20.549  1.00  0.00           C
ATOM   4393  HZ  PHE   292      23.067  -4.536  19.925  1.00  0.00           H
ATOM   4394  CE2 PHE   292      21.956  -6.368  20.191  1.00  0.00           C
ATOM   4395  HE2 PHE   292      22.344  -6.828  19.293  1.00  0.00           H
ATOM   4396  CD2 PHE   292      21.044  -7.067  21.001  1.00  0.00           C
ATOM   4397  HD2 PHE   292      20.740  -8.066  20.723  1.00  0.00           H
ATOM   4398  C   PHE   292      19.068  -8.178  25.368  1.00  0.00           C
ATOM   4399  O   PHE   292      18.933  -9.404  25.363  1.00  0.00           O
ATOM   4400  N   THR   293      18.320  -7.367  26.132  1.00  0.00           N
ATOM   4401  H   THR   293      18.465  -6.368  26.082  1.00  0.00           H
ATOM   4402  CA  THR   293      17.359  -7.858  27.118  1.00  0.00           C
ATOM   4403  HA  THR   293      17.870  -8.589  27.738  1.00  0.00           H
ATOM   4404  CB  THR   293      16.900  -6.716  28.043  1.00  0.00           C
ATOM   4405  HB  THR   293      16.367  -5.965  27.459  1.00  0.00           H
ATOM   4406  CG2 THR   293      15.978  -7.239  29.155  1.00  0.00           C
ATOM   4407 HG21 THR   293      16.478  -8.033  29.712  1.00  0.00           H
ATOM   4408 HG22 THR   293      15.727  -6.432  29.838  1.00  0.00           H
ATOM   4409 HG23 THR   293      15.054  -7.626  28.730  1.00  0.00           H
ATOM   4410  OG1 THR   293      18.021  -6.110  28.657  1.00  0.00           O
ATOM   4411  HG1 THR   293      17.715  -5.375  29.194  1.00  0.00           H
ATOM   4412  C   THR   293      16.185  -8.576  26.441  1.00  0.00           C
ATOM   4413  O   THR   293      15.807  -9.649  26.902  1.00  0.00           O
ATOM   4414  N   ASN   294      15.667  -8.020  25.333  1.00  0.00           N
ATOM   4415  H   ASN   294      16.041  -7.132  25.031  1.00  0.00           H
ATOM   4416  CA  ASN   294      14.698  -8.647  24.433  1.00  0.00           C
ATOM   4417  HA  ASN   294      14.875  -9.723  24.416  1.00  0.00           H
ATOM   4418  CB  ASN   294      13.247  -8.398  24.897  1.00  0.00           C
ATOM   4419  HB2 ASN   294      13.046  -7.328  24.863  1.00  0.00           H
ATOM   4420  HB3 ASN   294      12.561  -8.876  24.197  1.00  0.00           H
ATOM   4421  CG  ASN   294      12.938  -8.943  26.293  1.00  0.00           C
ATOM   4422  OD1 ASN   294      12.886 -10.154  26.490  1.00  0.00           O
ATOM   4423  ND2 ASN   294      12.730  -8.056  27.269  1.00  0.00           N
ATOM   4424 HD21 ASN   294      12.527  -8.374  28.205  1.00  0.00           H
ATOM   4425 HD22 ASN   294      12.786  -7.068  27.071  1.00  0.00           H
ATOM   4426  C   ASN   294      14.892  -8.107  23.008  1.00  0.00           C
ATOM   4427  O   ASN   294      15.607  -7.125  22.789  1.00  0.00           O
ATOM   4428  N   VAL   295      14.222  -8.753  22.043  1.00  0.00           N
ATOM   4429  H   VAL   295      13.659  -9.552  22.302  1.00  0.00           H
ATOM   4430  CA  VAL   295      14.184  -8.361  20.637  1.00  0.00           C
ATOM   4431  HA  VAL   295      14.561  -7.346  20.562  1.00  0.00           H
ATOM   4432  CB  VAL   295      15.113  -9.274  19.795  1.00  0.00           C
ATOM   4433  HB  VAL   295      14.833 -10.313  19.965  1.00  0.00           H
ATOM   4434  CG1 VAL   295      15.017  -9.001  18.282  1.00  0.00           C
ATOM   4435 HG11 VAL   295      15.245  -7.956  18.071  1.00  0.00           H
ATOM   4436 HG12 VAL   295      15.723  -9.635  17.744  1.00  0.00           H
ATOM   4437 HG13 VAL   295      14.017  -9.236  17.918  1.00  0.00           H
ATOM   4438  CG2 VAL   295      16.579  -9.109  20.232  1.00  0.00           C
ATOM   4439 HG21 VAL   295      16.720  -9.508  21.236  1.00  0.00           H
ATOM   4440 HG22 VAL   295      17.240  -9.648  19.553  1.00  0.00           H
ATOM   4441 HG23 VAL   295      16.850  -8.055  20.234  1.00  0.00           H
ATOM   4442  C   VAL   295      12.723  -8.335  20.161  1.00  0.00           C
ATOM   4443  O   VAL   295      11.901  -9.112  20.645  1.00  0.00           O
ATOM   4444  N   TYR   296      12.404  -7.436  19.215  1.00  0.00           N
ATOM   4445  H   TYR   296      13.127  -6.823  18.865  1.00  0.00           H
ATOM   4446  CA  TYR   296      11.072  -7.280  18.635  1.00  0.00           C
ATOM   4447  HA  TYR   296      10.497  -8.189  18.813  1.00  0.00           H
ATOM   4448  CB  TYR   296      10.316  -6.113  19.294  1.00  0.00           C
ATOM   4449  HB2 TYR   296      10.846  -5.182  19.095  1.00  0.00           H
ATOM   4450  HB3 TYR   296       9.336  -6.030  18.822  1.00  0.00           H
ATOM   4451  CG  TYR   296      10.122  -6.243  20.795  1.00  0.00           C
ATOM   4452  CD1 TYR   296      11.123  -5.792  21.679  1.00  0.00           C
ATOM   4453  HD1 TYR   296      12.029  -5.348  21.292  1.00  0.00           H
ATOM   4454  CE1 TYR   296      10.956  -5.925  23.068  1.00  0.00           C
ATOM   4455  HE1 TYR   296      11.729  -5.578  23.738  1.00  0.00           H
ATOM   4456  CZ  TYR   296       9.768  -6.492  23.583  1.00  0.00           C
ATOM   4457  OH  TYR   296       9.594  -6.601  24.932  1.00  0.00           O
ATOM   4458  HH  TYR   296      10.331  -6.249  25.436  1.00  0.00           H
ATOM   4459  CE2 TYR   296       8.758  -6.933  22.696  1.00  0.00           C
ATOM   4460  HE2 TYR   296       7.844  -7.361  23.081  1.00  0.00           H
ATOM   4461  CD2 TYR   296       8.942  -6.817  21.307  1.00  0.00           C
ATOM   4462  HD2 TYR   296       8.172  -7.166  20.634  1.00  0.00           H
ATOM   4463  C   TYR   296      11.205  -7.079  17.124  1.00  0.00           C
ATOM   4464  O   TYR   296      11.824  -6.115  16.677  1.00  0.00           O
ATOM   4465  N   ALA   297      10.615  -8.001  16.352  1.00  0.00           N
ATOM   4466  H   ALA   297      10.106  -8.750  16.799  1.00  0.00           H
ATOM   4467  CA  ALA   297      10.708  -8.056  14.899  1.00  0.00           C
ATOM   4468  HA  ALA   297      11.470  -7.357  14.553  1.00  0.00           H
ATOM   4469  CB  ALA   297      11.152  -9.462  14.488  1.00  0.00           C
ATOM   4470  HB1 ALA   297      10.401 -10.199  14.778  1.00  0.00           H
ATOM   4471  HB2 ALA   297      11.294  -9.491  13.410  1.00  0.00           H
ATOM   4472  HB3 ALA   297      12.096  -9.708  14.975  1.00  0.00           H
ATOM   4473  C   ALA   297       9.358  -7.672  14.289  1.00  0.00           C
ATOM   4474  O   ALA   297       8.380  -8.404  14.447  1.00  0.00           O
ATOM   4475  N   ASP   298       9.318  -6.516  13.608  1.00  0.00           N
ATOM   4476  H   ASP   298      10.169  -5.981  13.510  1.00  0.00           H
ATOM   4477  CA  ASP   298       8.090  -5.890  13.123  1.00  0.00           C
ATOM   4478  HA  ASP   298       7.244  -6.445  13.518  1.00  0.00           H
ATOM   4479  CB  ASP   298       7.985  -4.440  13.638  1.00  0.00           C
ATOM   4480  HB2 ASP   298       8.761  -3.845  13.159  1.00  0.00           H
ATOM   4481  HB3 ASP   298       7.023  -4.033  13.326  1.00  0.00           H
ATOM   4482  CG  ASP   298       8.124  -4.256  15.156  1.00  0.00           C
ATOM   4483  OD1 ASP   298       7.986  -5.251  15.900  1.00  0.00           O
ATOM   4484  OD2 ASP   298       8.350  -3.092  15.554  1.00  0.00           O
ATOM   4485  C   ASP   298       8.042  -5.939  11.594  1.00  0.00           C
ATOM   4486  O   ASP   298       8.892  -5.333  10.943  1.00  0.00           O
ATOM   4487  N   SER   299       7.049  -6.645  11.026  1.00  0.00           N
ATOM   4488  H   SER   299       6.355  -7.081  11.617  1.00  0.00           H
ATOM   4489  CA  SER   299       7.043  -7.008   9.609  1.00  0.00           C
ATOM   4490  HA  SER   299       7.870  -6.489   9.135  1.00  0.00           H
ATOM   4491  CB  SER   299       7.325  -8.508   9.455  1.00  0.00           C
ATOM   4492  HB2 SER   299       8.238  -8.758   9.996  1.00  0.00           H
ATOM   4493  HB3 SER   299       7.471  -8.734   8.400  1.00  0.00           H
ATOM   4494  OG  SER   299       6.266  -9.302   9.948  1.00  0.00           O
ATOM   4495  HG  SER   299       6.500 -10.226   9.832  1.00  0.00           H
ATOM   4496  C   SER   299       5.774  -6.567   8.872  1.00  0.00           C
ATOM   4497  O   SER   299       4.671  -6.614   9.419  1.00  0.00           O
ATOM   4498  N   PHE   300       5.971  -6.130   7.617  1.00  0.00           N
ATOM   4499  H   PHE   300       6.914  -6.144   7.254  1.00  0.00           H
ATOM   4500  CA  PHE   300       4.958  -5.535   6.744  1.00  0.00           C
ATOM   4501  HA  PHE   300       4.066  -6.159   6.770  1.00  0.00           H
ATOM   4502  CB  PHE   300       4.596  -4.137   7.276  1.00  0.00           C
ATOM   4503  HB2 PHE   300       4.025  -4.253   8.198  1.00  0.00           H
ATOM   4504  HB3 PHE   300       3.934  -3.652   6.562  1.00  0.00           H
ATOM   4505  CG  PHE   300       5.777  -3.219   7.551  1.00  0.00           C
ATOM   4506  CD1 PHE   300       6.383  -2.509   6.497  1.00  0.00           C
ATOM   4507  HD1 PHE   300       6.018  -2.625   5.489  1.00  0.00           H
ATOM   4508  CE1 PHE   300       7.463  -1.648   6.753  1.00  0.00           C
ATOM   4509  HE1 PHE   300       7.919  -1.101   5.942  1.00  0.00           H
ATOM   4510  CZ  PHE   300       7.955  -1.508   8.063  1.00  0.00           C
ATOM   4511  HZ  PHE   300       8.791  -0.856   8.261  1.00  0.00           H
ATOM   4512  CE2 PHE   300       7.363  -2.224   9.117  1.00  0.00           C
ATOM   4513  HE2 PHE   300       7.744  -2.120  10.122  1.00  0.00           H
ATOM   4514  CD2 PHE   300       6.274  -3.075   8.862  1.00  0.00           C
ATOM   4515  HD2 PHE   300       5.827  -3.624   9.678  1.00  0.00           H
ATOM   4516  C   PHE   300       5.458  -5.454   5.284  1.00  0.00           C
ATOM   4517  O   PHE   300       6.611  -5.782   5.002  1.00  0.00           O
ATOM   4518  N   VAL   301       4.588  -4.994   4.364  1.00  0.00           N
ATOM   4519  H   VAL   301       3.658  -4.741   4.668  1.00  0.00           H
ATOM   4520  CA  VAL   301       4.882  -4.803   2.938  1.00  0.00           C
ATOM   4521  HA  VAL   301       5.949  -4.958   2.781  1.00  0.00           H
ATOM   4522  CB  VAL   301       4.135  -5.851   2.078  1.00  0.00           C
ATOM   4523  HB  VAL   301       3.077  -5.812   2.336  1.00  0.00           H
ATOM   4524  CG1 VAL   301       4.265  -5.600   0.564  1.00  0.00           C
ATOM   4525 HG11 VAL   301       5.317  -5.572   0.276  1.00  0.00           H
ATOM   4526 HG12 VAL   301       3.765  -6.396   0.010  1.00  0.00           H
ATOM   4527 HG13 VAL   301       3.792  -4.657   0.294  1.00  0.00           H
ATOM   4528  CG2 VAL   301       4.659  -7.265   2.364  1.00  0.00           C
ATOM   4529 HG21 VAL   301       4.543  -7.501   3.419  1.00  0.00           H
ATOM   4530 HG22 VAL   301       4.098  -7.997   1.784  1.00  0.00           H
ATOM   4531 HG23 VAL   301       5.712  -7.325   2.095  1.00  0.00           H
ATOM   4532  C   VAL   301       4.564  -3.361   2.511  1.00  0.00           C
ATOM   4533  O   VAL   301       3.546  -2.793   2.910  1.00  0.00           O
ATOM   4534  N   ILE   302       5.447  -2.802   1.668  1.00  0.00           N
ATOM   4535  H   ILE   302       6.234  -3.365   1.379  1.00  0.00           H
ATOM   4536  CA  ILE   302       5.444  -1.423   1.174  1.00  0.00           C
ATOM   4537  HA  ILE   302       4.418  -1.057   1.132  1.00  0.00           H
ATOM   4538  CB  ILE   302       6.265  -0.509   2.121  1.00  0.00           C
ATOM   4539  HB  ILE   302       6.399   0.446   1.613  1.00  0.00           H
ATOM   4540  CG2 ILE   302       5.501  -0.186   3.409  1.00  0.00           C
ATOM   4541 HG21 ILE   302       5.381  -1.081   4.014  1.00  0.00           H
ATOM   4542 HG22 ILE   302       6.034   0.567   3.987  1.00  0.00           H
ATOM   4543 HG23 ILE   302       4.520   0.211   3.161  1.00  0.00           H
ATOM   4544  CG1 ILE   302       7.668  -1.085   2.421  1.00  0.00           C
ATOM   4545 HG12 ILE   302       7.590  -1.883   3.161  1.00  0.00           H
ATOM   4546 HG13 ILE   302       8.094  -1.506   1.510  1.00  0.00           H
ATOM   4547  CD1 ILE   302       8.639  -0.020   2.929  1.00  0.00           C
ATOM   4548 HD11 ILE   302       8.300   0.392   3.878  1.00  0.00           H
ATOM   4549 HD12 ILE   302       9.622  -0.464   3.068  1.00  0.00           H
ATOM   4550 HD13 ILE   302       8.709   0.772   2.189  1.00  0.00           H
ATOM   4551  C   ILE   302       6.024  -1.358  -0.251  1.00  0.00           C
ATOM   4552  O   ILE   302       6.567  -2.337  -0.758  1.00  0.00           O
ATOM   4553  N   ARG   303       5.945  -0.174  -0.876  1.00  0.00           N
ATOM   4554  H   ARG   303       5.466   0.583  -0.409  1.00  0.00           H
ATOM   4555  CA  ARG   303       6.668   0.171  -2.100  1.00  0.00           C
ATOM   4556  HA  ARG   303       6.477  -0.588  -2.859  1.00  0.00           H
ATOM   4557  CB  ARG   303       6.165   1.525  -2.614  1.00  0.00           C
ATOM   4558  HB2 ARG   303       6.196   2.242  -1.796  1.00  0.00           H
ATOM   4559  HB3 ARG   303       6.840   1.879  -3.393  1.00  0.00           H
ATOM   4560  CG  ARG   303       4.746   1.463  -3.196  1.00  0.00           C
ATOM   4561  HG2 ARG   303       4.771   0.945  -4.154  1.00  0.00           H
ATOM   4562  HG3 ARG   303       4.100   0.899  -2.526  1.00  0.00           H
ATOM   4563  CD  ARG   303       4.148   2.864  -3.381  1.00  0.00           C
ATOM   4564  HD2 ARG   303       3.968   3.293  -2.396  1.00  0.00           H
ATOM   4565  HD3 ARG   303       3.196   2.780  -3.905  1.00  0.00           H
ATOM   4566  NE  ARG   303       5.043   3.749  -4.143  1.00  0.00           N
ATOM   4567  HE  ARG   303       5.722   3.294  -4.736  1.00  0.00           H
ATOM   4568  CZ  ARG   303       5.081   5.090  -4.059  1.00  0.00           C
ATOM   4569  NH1 ARG   303       4.202   5.776  -3.313  1.00  0.00           N
ATOM   4570 HH11 ARG   303       3.487   5.285  -2.796  1.00  0.00           H
ATOM   4571 HH12 ARG   303       4.252   6.784  -3.274  1.00  0.00           H
ATOM   4572  NH2 ARG   303       6.023   5.756  -4.739  1.00  0.00           N
ATOM   4573 HH21 ARG   303       6.693   5.250  -5.301  1.00  0.00           H
ATOM   4574 HH22 ARG   303       6.064   6.764  -4.690  1.00  0.00           H
ATOM   4575  C   ARG   303       8.183   0.261  -1.852  1.00  0.00           C
ATOM   4576  O   ARG   303       8.625   0.405  -0.711  1.00  0.00           O
ATOM   4577  N   GLY   304       8.970   0.217  -2.939  1.00  0.00           N
ATOM   4578  H   GLY   304       8.543   0.104  -3.847  1.00  0.00           H
ATOM   4579  CA  GLY   304      10.423   0.350  -2.899  1.00  0.00           C
ATOM   4580  HA2 GLY   304      10.822  -0.320  -2.138  1.00  0.00           H
ATOM   4581  HA3 GLY   304      10.819   0.039  -3.864  1.00  0.00           H
ATOM   4582  C   GLY   304      10.907   1.779  -2.621  1.00  0.00           C
ATOM   4583  O   GLY   304      11.963   1.938  -2.010  1.00  0.00           O
ATOM   4584  N   ASP   305      10.133   2.804  -3.017  1.00  0.00           N
ATOM   4585  H   ASP   305       9.278   2.607  -3.517  1.00  0.00           H
ATOM   4586  CA  ASP   305      10.404   4.208  -2.691  1.00  0.00           C
ATOM   4587  HA  ASP   305      11.461   4.409  -2.871  1.00  0.00           H
ATOM   4588  CB  ASP   305       9.565   5.126  -3.600  1.00  0.00           C
ATOM   4589  HB2 ASP   305       8.516   4.838  -3.516  1.00  0.00           H
ATOM   4590  HB3 ASP   305       9.658   6.152  -3.243  1.00  0.00           H
ATOM   4591  CG  ASP   305       9.973   5.119  -5.076  1.00  0.00           C
ATOM   4592  OD1 ASP   305      11.121   4.721  -5.374  1.00  0.00           O
ATOM   4593  OD2 ASP   305       9.126   5.548  -5.890  1.00  0.00           O
ATOM   4594  C   ASP   305      10.113   4.545  -1.223  1.00  0.00           C
ATOM   4595  O   ASP   305      10.586   5.574  -0.741  1.00  0.00           O
ATOM   4596  N   GLU   306       9.342   3.701  -0.524  1.00  0.00           N
ATOM   4597  H   GLU   306       8.992   2.872  -0.983  1.00  0.00           H
ATOM   4598  CA  GLU   306       8.933   3.901   0.863  1.00  0.00           C
ATOM   4599  HA  GLU   306       8.992   4.965   1.095  1.00  0.00           H
ATOM   4600  CB  GLU   306       7.464   3.475   1.009  1.00  0.00           C
ATOM   4601  HB2 GLU   306       7.365   2.440   0.682  1.00  0.00           H
ATOM   4602  HB3 GLU   306       7.182   3.536   2.059  1.00  0.00           H
ATOM   4603  CG  GLU   306       6.514   4.374   0.193  1.00  0.00           C
ATOM   4604  HG2 GLU   306       6.598   5.396   0.564  1.00  0.00           H
ATOM   4605  HG3 GLU   306       6.812   4.372  -0.856  1.00  0.00           H
ATOM   4606  CD  GLU   306       5.045   3.941   0.259  1.00  0.00           C
ATOM   4607  OE1 GLU   306       4.793   2.738   0.487  1.00  0.00           O
ATOM   4608  OE2 GLU   306       4.188   4.830   0.061  1.00  0.00           O
ATOM   4609  C   GLU   306       9.850   3.169   1.859  1.00  0.00           C
ATOM   4610  O   GLU   306       9.633   3.288   3.065  1.00  0.00           O
ATOM   4611  N   VAL   307      10.865   2.425   1.382  1.00  0.00           N
ATOM   4612  H   VAL   307      10.992   2.357   0.382  1.00  0.00           H
ATOM   4613  CA  VAL   307      11.839   1.726   2.224  1.00  0.00           C
ATOM   4614  HA  VAL   307      11.297   1.125   2.954  1.00  0.00           H
ATOM   4615  CB  VAL   307      12.693   0.770   1.351  1.00  0.00           C
ATOM   4616  HB  VAL   307      13.120   1.341   0.525  1.00  0.00           H
ATOM   4617  CG1 VAL   307      13.855   0.127   2.129  1.00  0.00           C
ATOM   4618 HG11 VAL   307      13.476  -0.391   3.011  1.00  0.00           H
ATOM   4619 HG12 VAL   307      14.379  -0.587   1.493  1.00  0.00           H
ATOM   4620 HG13 VAL   307      14.571   0.889   2.437  1.00  0.00           H
ATOM   4621  CG2 VAL   307      11.839  -0.367   0.762  1.00  0.00           C
ATOM   4622 HG21 VAL   307      11.020   0.043   0.176  1.00  0.00           H
ATOM   4623 HG22 VAL   307      12.450  -0.988   0.106  1.00  0.00           H
ATOM   4624 HG23 VAL   307      11.432  -0.988   1.561  1.00  0.00           H
ATOM   4625  C   VAL   307      12.706   2.731   3.000  1.00  0.00           C
ATOM   4626  O   VAL   307      13.089   2.445   4.135  1.00  0.00           O
ATOM   4627  N   ARG   308      12.981   3.909   2.413  1.00  0.00           N
ATOM   4628  H   ARG   308      12.628   4.089   1.484  1.00  0.00           H
ATOM   4629  CA  ARG   308      13.752   4.971   3.051  1.00  0.00           C
ATOM   4630  HA  ARG   308      14.629   4.510   3.501  1.00  0.00           H
ATOM   4631  CB  ARG   308      14.265   5.957   1.990  1.00  0.00           C
ATOM   4632  HB2 ARG   308      14.756   5.395   1.193  1.00  0.00           H
ATOM   4633  HB3 ARG   308      15.014   6.594   2.462  1.00  0.00           H
ATOM   4634  CG  ARG   308      13.167   6.846   1.380  1.00  0.00           C
ATOM   4635  HG2 ARG   308      12.376   6.213   0.983  1.00  0.00           H
ATOM   4636  HG3 ARG   308      12.737   7.480   2.154  1.00  0.00           H
ATOM   4637  CD  ARG   308      13.694   7.735   0.244  1.00  0.00           C
ATOM   4638  HD2 ARG   308      14.023   7.097  -0.577  1.00  0.00           H
ATOM   4639  HD3 ARG   308      12.884   8.368  -0.120  1.00  0.00           H
ATOM   4640  NE  ARG   308      14.827   8.581   0.659  1.00  0.00           N
ATOM   4641  HE  ARG   308      15.735   8.306   0.313  1.00  0.00           H
ATOM   4642  CZ  ARG   308      14.768   9.651   1.474  1.00  0.00           C
ATOM   4643  NH1 ARG   308      15.904  10.282   1.796  1.00  0.00           N
ATOM   4644 HH11 ARG   308      16.786   9.954   1.429  1.00  0.00           H
ATOM   4645 HH12 ARG   308      15.880  11.084   2.410  1.00  0.00           H
ATOM   4646  NH2 ARG   308      13.607  10.099   1.975  1.00  0.00           N
ATOM   4647 HH21 ARG   308      12.744   9.630   1.744  1.00  0.00           H
ATOM   4648 HH22 ARG   308      13.599  10.901   2.590  1.00  0.00           H
ATOM   4649  C   ARG   308      12.974   5.685   4.166  1.00  0.00           C
ATOM   4650  O   ARG   308      13.609   6.232   5.067  1.00  0.00           O
ATOM   4651  N   GLN   309      11.629   5.660   4.127  1.00  0.00           N
ATOM   4652  H   GLN   309      11.171   5.192   3.358  1.00  0.00           H
ATOM   4653  CA  GLN   309      10.770   6.212   5.175  1.00  0.00           C
ATOM   4654  HA  GLN   309      11.143   7.203   5.431  1.00  0.00           H
ATOM   4655  CB  GLN   309       9.327   6.369   4.668  1.00  0.00           C
ATOM   4656  HB2 GLN   309       8.923   5.400   4.381  1.00  0.00           H
ATOM   4657  HB3 GLN   309       8.726   6.747   5.495  1.00  0.00           H
ATOM   4658  CG  GLN   309       9.206   7.345   3.487  1.00  0.00           C
ATOM   4659  HG2 GLN   309       9.741   8.266   3.723  1.00  0.00           H
ATOM   4660  HG3 GLN   309       9.672   6.899   2.607  1.00  0.00           H
ATOM   4661  CD  GLN   309       7.751   7.708   3.168  1.00  0.00           C
ATOM   4662  OE1 GLN   309       6.916   7.833   4.062  1.00  0.00           O
ATOM   4663  NE2 GLN   309       7.444   7.897   1.883  1.00  0.00           N
ATOM   4664 HE21 GLN   309       6.499   8.139   1.622  1.00  0.00           H
ATOM   4665 HE22 GLN   309       8.154   7.790   1.173  1.00  0.00           H
ATOM   4666  C   GLN   309      10.783   5.355   6.450  1.00  0.00           C
ATOM   4667  O   GLN   309      10.368   5.845   7.501  1.00  0.00           O
ATOM   4668  N   ILE   310      11.268   4.103   6.367  1.00  0.00           N
ATOM   4669  H   ILE   310      11.575   3.762   5.467  1.00  0.00           H
ATOM   4670  CA  ILE   310      11.489   3.224   7.509  1.00  0.00           C
ATOM   4671  HA  ILE   310      10.752   3.468   8.276  1.00  0.00           H
ATOM   4672  CB  ILE   310      11.282   1.737   7.120  1.00  0.00           C
ATOM   4673  HB  ILE   310      12.122   1.423   6.501  1.00  0.00           H
ATOM   4674  CG2 ILE   310      11.289   0.860   8.386  1.00  0.00           C
ATOM   4675 HG21 ILE   310      10.492   1.164   9.064  1.00  0.00           H
ATOM   4676 HG22 ILE   310      11.148  -0.185   8.113  1.00  0.00           H
ATOM   4677 HG23 ILE   310      12.240   0.950   8.908  1.00  0.00           H
ATOM   4678  CG1 ILE   310      10.007   1.462   6.287  1.00  0.00           C
ATOM   4679 HG12 ILE   310      10.119   1.927   5.309  1.00  0.00           H
ATOM   4680 HG13 ILE   310       9.931   0.388   6.115  1.00  0.00           H
ATOM   4681  CD1 ILE   310       8.686   1.947   6.901  1.00  0.00           C
ATOM   4682 HD11 ILE   310       8.685   3.033   6.993  1.00  0.00           H
ATOM   4683 HD12 ILE   310       7.864   1.648   6.250  1.00  0.00           H
ATOM   4684 HD13 ILE   310       8.531   1.500   7.880  1.00  0.00           H
ATOM   4685  C   ILE   310      12.885   3.539   8.076  1.00  0.00           C
ATOM   4686  O   ILE   310      13.837   2.781   7.892  1.00  0.00           O
ATOM   4687  N   ALA   311      13.001   4.706   8.725  1.00  0.00           N
ATOM   4688  H   ALA   311      12.179   5.287   8.811  1.00  0.00           H
ATOM   4689  CA  ALA   311      14.216   5.208   9.356  1.00  0.00           C
ATOM   4690  HA  ALA   311      14.699   4.383   9.881  1.00  0.00           H
ATOM   4691  CB  ALA   311      15.171   5.734   8.272  1.00  0.00           C
ATOM   4692  HB1 ALA   311      14.686   6.508   7.682  1.00  0.00           H
ATOM   4693  HB2 ALA   311      16.066   6.158   8.724  1.00  0.00           H
ATOM   4694  HB3 ALA   311      15.469   4.922   7.609  1.00  0.00           H
ATOM   4695  C   ALA   311      13.863   6.319  10.366  1.00  0.00           C
ATOM   4696  O   ALA   311      12.783   6.907  10.275  1.00  0.00           O
ATOM   4697  N   PRO   312      14.766   6.646  11.311  1.00  0.00           N
ATOM   4698  CD  PRO   312      16.034   5.855  11.634  1.00  0.00           C
ATOM   4699  HD2 PRO   312      16.727   5.908  10.796  1.00  0.00           H
ATOM   4700  HD3 PRO   312      15.790   4.814  11.852  1.00  0.00           H
ATOM   4701  CG  PRO   312      16.715   6.532  12.917  1.00  0.00           C
ATOM   4702  HG2 PRO   312      17.766   6.748  12.727  1.00  0.00           H
ATOM   4703  HG3 PRO   312      16.620   5.861  13.771  1.00  0.00           H
ATOM   4704  CB  PRO   312      15.901   7.879  13.203  1.00  0.00           C
ATOM   4705  HB2 PRO   312      16.527   8.731  12.938  1.00  0.00           H
ATOM   4706  HB3 PRO   312      15.624   7.948  14.250  1.00  0.00           H
ATOM   4707  CA  PRO   312      14.600   7.840  12.258  1.00  0.00           C
ATOM   4708  HA  PRO   312      13.720   7.664  12.880  1.00  0.00           H
ATOM   4709  C   PRO   312      14.443   9.169  11.506  1.00  0.00           C
ATOM   4710  O   PRO   312      15.112   9.394  10.496  1.00  0.00           O
ATOM   4711  N   GLY   313      13.586  10.055  12.037  1.00  0.00           N
ATOM   4712  H   GLY   313      13.068   9.789  12.863  1.00  0.00           H
ATOM   4713  CA  GLY   313      13.442  11.440  11.593  1.00  0.00           C
ATOM   4714  HA2 GLY   313      12.858  11.970  12.345  1.00  0.00           H
ATOM   4715  HA3 GLY   313      14.432  11.895  11.551  1.00  0.00           H
ATOM   4716  C   GLY   313      12.754  11.633  10.232  1.00  0.00           C
ATOM   4717  O   GLY   313      12.826  12.734   9.686  1.00  0.00           O
ATOM   4718  N   GLN   314      12.126  10.588   9.673  1.00  0.00           N
ATOM   4719  H   GLN   314      12.100   9.711  10.174  1.00  0.00           H
ATOM   4720  CA  GLN   314      11.524  10.603   8.340  1.00  0.00           C
ATOM   4721  HA  GLN   314      12.170  11.183   7.679  1.00  0.00           H
ATOM   4722  CB  GLN   314      11.447   9.168   7.793  1.00  0.00           C
ATOM   4723  HB2 GLN   314      10.965   8.527   8.533  1.00  0.00           H
ATOM   4724  HB3 GLN   314      10.840   9.150   6.887  1.00  0.00           H
ATOM   4725  CG  GLN   314      12.833   8.602   7.459  1.00  0.00           C
ATOM   4726  HG2 GLN   314      13.472   8.649   8.342  1.00  0.00           H
ATOM   4727  HG3 GLN   314      12.717   7.553   7.193  1.00  0.00           H
ATOM   4728  CD  GLN   314      13.506   9.331   6.293  1.00  0.00           C
ATOM   4729  OE1 GLN   314      12.974   9.364   5.184  1.00  0.00           O
ATOM   4730  NE2 GLN   314      14.681   9.917   6.540  1.00  0.00           N
ATOM   4731 HE21 GLN   314      15.161  10.417   5.805  1.00  0.00           H
ATOM   4732 HE22 GLN   314      15.081   9.875   7.467  1.00  0.00           H
ATOM   4733  C   GLN   314      10.139  11.259   8.314  1.00  0.00           C
ATOM   4734  O   GLN   314       9.462  11.371   9.337  1.00  0.00           O
ATOM   4735  N   THR   315       9.728  11.655   7.101  1.00  0.00           N
ATOM   4736  H   THR   315      10.360  11.527   6.323  1.00  0.00           H
ATOM   4737  CA  THR   315       8.408  12.186   6.768  1.00  0.00           C
ATOM   4738  HA  THR   315       7.708  11.904   7.555  1.00  0.00           H
ATOM   4739  CB  THR   315       8.429  13.728   6.692  1.00  0.00           C
ATOM   4740  HB  THR   315       7.428  14.063   6.419  1.00  0.00           H
ATOM   4741  CG2 THR   315       8.779  14.390   8.032  1.00  0.00           C
ATOM   4742 HG21 THR   315       9.807  14.163   8.315  1.00  0.00           H
ATOM   4743 HG22 THR   315       8.665  15.471   7.945  1.00  0.00           H
ATOM   4744 HG23 THR   315       8.102  14.028   8.807  1.00  0.00           H
ATOM   4745  OG1 THR   315       9.321  14.175   5.688  1.00  0.00           O
ATOM   4746  HG1 THR   315       9.244  15.129   5.616  1.00  0.00           H
ATOM   4747  C   THR   315       7.904  11.551   5.459  1.00  0.00           C
ATOM   4748  O   THR   315       8.651  10.872   4.750  1.00  0.00           O
ATOM   4749  N   GLY   316       6.615  11.769   5.166  1.00  0.00           N
ATOM   4750  H   GLY   316       6.077  12.353   5.791  1.00  0.00           H
ATOM   4751  CA  GLY   316       5.867  11.098   4.108  1.00  0.00           C
ATOM   4752  HA2 GLY   316       5.368  11.852   3.499  1.00  0.00           H
ATOM   4753  HA3 GLY   316       6.534  10.528   3.461  1.00  0.00           H
ATOM   4754  C   GLY   316       4.815  10.159   4.702  1.00  0.00           C
ATOM   4755  O   GLY   316       4.814   9.909   5.905  1.00  0.00           O
ATOM   4756  N   LYS   317       3.911   9.650   3.853  1.00  0.00           N
ATOM   4757  H   LYS   317       3.996   9.870   2.871  1.00  0.00           H
ATOM   4758  CA  LYS   317       2.683   8.967   4.267  1.00  0.00           C
ATOM   4759  HA  LYS   317       2.091   9.676   4.847  1.00  0.00           H
ATOM   4760  CB  LYS   317       1.883   8.557   3.013  1.00  0.00           C
ATOM   4761  HB2 LYS   317       2.516   8.610   2.125  1.00  0.00           H
ATOM   4762  HB3 LYS   317       1.560   7.520   3.113  1.00  0.00           H
ATOM   4763  CG  LYS   317       0.625   9.404   2.783  1.00  0.00           C
ATOM   4764  HG2 LYS   317      -0.046   9.278   3.632  1.00  0.00           H
ATOM   4765  HG3 LYS   317       0.127   9.015   1.897  1.00  0.00           H
ATOM   4766  CD  LYS   317       0.897  10.901   2.575  1.00  0.00           C
ATOM   4767  HD2 LYS   317       1.368  11.324   3.462  1.00  0.00           H
ATOM   4768  HD3 LYS   317       1.556  11.037   1.716  1.00  0.00           H
ATOM   4769  CE  LYS   317      -0.427  11.627   2.323  1.00  0.00           C
ATOM   4770  HE2 LYS   317      -0.895  11.220   1.427  1.00  0.00           H
ATOM   4771  HE3 LYS   317      -1.089  11.462   3.172  1.00  0.00           H
ATOM   4772  NZ  LYS   317      -0.227  13.075   2.149  1.00  0.00           N
ATOM   4773  HZ1 LYS   317       0.374  13.239   1.354  1.00  0.00           H
ATOM   4774  HZ2 LYS   317      -1.120  13.521   1.994  1.00  0.00           H
ATOM   4775  HZ3 LYS   317       0.200  13.458   2.980  1.00  0.00           H
ATOM   4776  C   LYS   317       2.912   7.744   5.166  1.00  0.00           C
ATOM   4777  O   LYS   317       2.093   7.511   6.054  1.00  0.00           O
ATOM   4778  N   ILE   318       3.998   6.983   4.960  1.00  0.00           N
ATOM   4779  H   ILE   318       4.644   7.228   4.222  1.00  0.00           H
ATOM   4780  CA  ILE   318       4.298   5.794   5.753  1.00  0.00           C
ATOM   4781  HA  ILE   318       3.360   5.287   5.969  1.00  0.00           H
ATOM   4782  CB  ILE   318       5.184   4.814   4.950  1.00  0.00           C
ATOM   4783  HB  ILE   318       6.128   5.312   4.724  1.00  0.00           H
ATOM   4784  CG2 ILE   318       5.525   3.561   5.778  1.00  0.00           C
ATOM   4785 HG21 ILE   318       4.616   3.076   6.133  1.00  0.00           H
ATOM   4786 HG22 ILE   318       6.089   2.857   5.166  1.00  0.00           H
ATOM   4787 HG23 ILE   318       6.141   3.832   6.636  1.00  0.00           H
ATOM   4788  CG1 ILE   318       4.549   4.404   3.601  1.00  0.00           C
ATOM   4789 HG12 ILE   318       4.536   5.270   2.939  1.00  0.00           H
ATOM   4790 HG13 ILE   318       5.185   3.652   3.138  1.00  0.00           H
ATOM   4791  CD1 ILE   318       3.126   3.832   3.672  1.00  0.00           C
ATOM   4792 HD11 ILE   318       2.428   4.597   4.009  1.00  0.00           H
ATOM   4793 HD12 ILE   318       2.822   3.510   2.677  1.00  0.00           H
ATOM   4794 HD13 ILE   318       3.092   2.979   4.347  1.00  0.00           H
ATOM   4795  C   ILE   318       4.921   6.182   7.099  1.00  0.00           C
ATOM   4796  O   ILE   318       4.530   5.619   8.119  1.00  0.00           O
ATOM   4797  N   ALA   319       5.841   7.159   7.116  1.00  0.00           N
ATOM   4798  H   ALA   319       6.115   7.595   6.248  1.00  0.00           H
ATOM   4799  CA  ALA   319       6.453   7.664   8.342  1.00  0.00           C
ATOM   4800  HA  ALA   319       6.861   6.820   8.898  1.00  0.00           H
ATOM   4801  CB  ALA   319       7.613   8.593   7.975  1.00  0.00           C
ATOM   4802  HB1 ALA   319       7.243   9.443   7.402  1.00  0.00           H
ATOM   4803  HB2 ALA   319       8.094   8.954   8.884  1.00  0.00           H
ATOM   4804  HB3 ALA   319       8.351   8.052   7.383  1.00  0.00           H
ATOM   4805  C   ALA   319       5.447   8.401   9.241  1.00  0.00           C
ATOM   4806  O   ALA   319       5.672   8.480  10.448  1.00  0.00           O
ATOM   4807  N   ASP   320       4.354   8.931   8.668  1.00  0.00           N
ATOM   4808  H   ASP   320       4.220   8.808   7.675  1.00  0.00           H
ATOM   4809  CA  ASP   320       3.389   9.780   9.357  1.00  0.00           C
ATOM   4810  HA  ASP   320       3.869  10.225  10.230  1.00  0.00           H
ATOM   4811  CB  ASP   320       2.952  10.932   8.433  1.00  0.00           C
ATOM   4812  HB2 ASP   320       2.509  10.509   7.529  1.00  0.00           H
ATOM   4813  HB3 ASP   320       2.176  11.504   8.939  1.00  0.00           H
ATOM   4814  CG  ASP   320       4.068  11.906   8.027  1.00  0.00           C
ATOM   4815  OD1 ASP   320       5.166  11.852   8.624  1.00  0.00           O
ATOM   4816  OD2 ASP   320       3.791  12.711   7.111  1.00  0.00           O
ATOM   4817  C   ASP   320       2.158   9.014   9.848  1.00  0.00           C
ATOM   4818  O   ASP   320       1.657   9.361  10.912  1.00  0.00           O
ATOM   4819  N   TYR   321       1.652   8.020   9.097  1.00  0.00           N
ATOM   4820  H   TYR   321       2.130   7.758   8.247  1.00  0.00           H
ATOM   4821  CA  TYR   321       0.305   7.471   9.299  1.00  0.00           C
ATOM   4822  HA  TYR   321      -0.091   7.850  10.241  1.00  0.00           H
ATOM   4823  CB  TYR   321      -0.637   7.961   8.181  1.00  0.00           C
ATOM   4824  HB2 TYR   321      -0.352   7.460   7.256  1.00  0.00           H
ATOM   4825  HB3 TYR   321      -1.649   7.639   8.421  1.00  0.00           H
ATOM   4826  CG  TYR   321      -0.705   9.460   7.922  1.00  0.00           C
ATOM   4827  CD1 TYR   321      -0.720  10.384   8.986  1.00  0.00           C
ATOM   4828  HD1 TYR   321      -0.677  10.041  10.009  1.00  0.00           H
ATOM   4829  CE1 TYR   321      -0.818  11.763   8.734  1.00  0.00           C
ATOM   4830  HE1 TYR   321      -0.828  12.461   9.558  1.00  0.00           H
ATOM   4831  CZ  TYR   321      -0.918  12.229   7.403  1.00  0.00           C
ATOM   4832  OH  TYR   321      -1.025  13.566   7.153  1.00  0.00           O
ATOM   4833  HH  TYR   321      -1.010  14.099   7.952  1.00  0.00           H
ATOM   4834  CE2 TYR   321      -0.920  11.303   6.334  1.00  0.00           C
ATOM   4835  HE2 TYR   321      -1.008  11.651   5.316  1.00  0.00           H
ATOM   4836  CD2 TYR   321      -0.816   9.927   6.598  1.00  0.00           C
ATOM   4837  HD2 TYR   321      -0.834   9.224   5.778  1.00  0.00           H
ATOM   4838  C   TYR   321       0.256   5.939   9.409  1.00  0.00           C
ATOM   4839  O   TYR   321      -0.832   5.401   9.614  1.00  0.00           O
ATOM   4840  N   ASN   322       1.395   5.235   9.294  1.00  0.00           N
ATOM   4841  H   ASN   322       2.266   5.725   9.146  1.00  0.00           H
ATOM   4842  CA  ASN   322       1.439   3.772   9.290  1.00  0.00           C
ATOM   4843  HA  ASN   322       0.457   3.372   9.545  1.00  0.00           H
ATOM   4844  CB  ASN   322       1.788   3.267   7.886  1.00  0.00           C
ATOM   4845  HB2 ASN   322       2.726   3.709   7.552  1.00  0.00           H
ATOM   4846  HB3 ASN   322       1.925   2.191   7.942  1.00  0.00           H
ATOM   4847  CG  ASN   322       0.691   3.543   6.866  1.00  0.00           C
ATOM   4848  OD1 ASN   322      -0.164   2.692   6.657  1.00  0.00           O
ATOM   4849  ND2 ASN   322       0.707   4.716   6.231  1.00  0.00           N
ATOM   4850 HD21 ASN   322      -0.008   4.931   5.551  1.00  0.00           H
ATOM   4851 HD22 ASN   322       1.428   5.392   6.437  1.00  0.00           H
ATOM   4852  C   ASN   322       2.430   3.214  10.310  1.00  0.00           C
ATOM   4853  O   ASN   322       2.053   2.353  11.104  1.00  0.00           O
ATOM   4854  N   TYR   323       3.683   3.688  10.275  1.00  0.00           N
ATOM   4855  H   TYR   323       3.912   4.408   9.607  1.00  0.00           H
ATOM   4856  CA  TYR   323       4.786   3.137  11.048  1.00  0.00           C
ATOM   4857  HA  TYR   323       4.416   2.819  12.025  1.00  0.00           H
ATOM   4858  CB  TYR   323       5.352   1.910  10.311  1.00  0.00           C
ATOM   4859  HB2 TYR   323       4.533   1.223  10.090  1.00  0.00           H
ATOM   4860  HB3 TYR   323       5.772   2.223   9.353  1.00  0.00           H
ATOM   4861  CG  TYR   323       6.403   1.145  11.091  1.00  0.00           C
ATOM   4862  CD1 TYR   323       5.994   0.191  12.041  1.00  0.00           C
ATOM   4863  HD1 TYR   323       4.944   0.025  12.209  1.00  0.00           H
ATOM   4864  CE1 TYR   323       6.943  -0.544  12.769  1.00  0.00           C
ATOM   4865  HE1 TYR   323       6.622  -1.274  13.496  1.00  0.00           H
ATOM   4866  CZ  TYR   323       8.320  -0.326  12.544  1.00  0.00           C
ATOM   4867  OH  TYR   323       9.243  -1.042  13.245  1.00  0.00           O
ATOM   4868  HH  TYR   323       8.847  -1.665  13.858  1.00  0.00           H
ATOM   4869  CE2 TYR   323       8.734   0.635  11.591  1.00  0.00           C
ATOM   4870  HE2 TYR   323       9.785   0.803  11.415  1.00  0.00           H
ATOM   4871  CD2 TYR   323       7.776   1.371  10.872  1.00  0.00           C
ATOM   4872  HD2 TYR   323       8.098   2.108  10.152  1.00  0.00           H
ATOM   4873  C   TYR   323       5.851   4.218  11.240  1.00  0.00           C
ATOM   4874  O   TYR   323       6.472   4.655  10.270  1.00  0.00           O
ATOM   4875  N   LYS   324       6.062   4.624  12.500  1.00  0.00           N
ATOM   4876  H   LYS   324       5.509   4.215  13.239  1.00  0.00           H
ATOM   4877  CA  LYS   324       7.055   5.617  12.896  1.00  0.00           C
ATOM   4878  HA  LYS   324       7.514   6.023  11.995  1.00  0.00           H
ATOM   4879  CB  LYS   324       6.357   6.776  13.640  1.00  0.00           C
ATOM   4880  HB2 LYS   324       5.588   7.200  12.993  1.00  0.00           H
ATOM   4881  HB3 LYS   324       5.855   6.373  14.520  1.00  0.00           H
ATOM   4882  CG  LYS   324       7.297   7.911  14.092  1.00  0.00           C
ATOM   4883  HG2 LYS   324       8.085   7.500  14.723  1.00  0.00           H
ATOM   4884  HG3 LYS   324       6.726   8.614  14.701  1.00  0.00           H
ATOM   4885  CD  LYS   324       7.921   8.679  12.916  1.00  0.00           C
ATOM   4886  HD2 LYS   324       8.341   7.983  12.192  1.00  0.00           H
ATOM   4887  HD3 LYS   324       7.152   9.278  12.429  1.00  0.00           H
ATOM   4888  CE  LYS   324       9.043   9.604  13.389  1.00  0.00           C
ATOM   4889  HE2 LYS   324       8.625  10.395  14.012  1.00  0.00           H
ATOM   4890  HE3 LYS   324       9.753   9.027  13.977  1.00  0.00           H
ATOM   4891  NZ  LYS   324       9.753  10.201  12.245  1.00  0.00           N
ATOM   4892  HZ1 LYS   324       9.114  10.775  11.713  1.00  0.00           H
ATOM   4893  HZ2 LYS   324      10.519  10.769  12.579  1.00  0.00           H
ATOM   4894  HZ3 LYS   324      10.112   9.466  11.653  1.00  0.00           H
ATOM   4895  C   LYS   324       8.154   4.948  13.731  1.00  0.00           C
ATOM   4896  O   LYS   324       7.869   4.076  14.554  1.00  0.00           O
ATOM   4897  N   LEU   325       9.404   5.393  13.523  1.00  0.00           N
ATOM   4898  H   LEU   325       9.550   6.109  12.826  1.00  0.00           H
ATOM   4899  CA  LEU   325      10.576   4.979  14.289  1.00  0.00           C
ATOM   4900  HA  LEU   325      10.267   4.197  14.974  1.00  0.00           H
ATOM   4901  CB  LEU   325      11.662   4.411  13.358  1.00  0.00           C
ATOM   4902  HB2 LEU   325      11.780   5.089  12.510  1.00  0.00           H
ATOM   4903  HB3 LEU   325      12.613   4.382  13.892  1.00  0.00           H
ATOM   4904  CG  LEU   325      11.344   2.993  12.845  1.00  0.00           C
ATOM   4905  HG  LEU   325      10.327   2.973  12.452  1.00  0.00           H
ATOM   4906  CD1 LEU   325      12.303   2.620  11.706  1.00  0.00           C
ATOM   4907 HD11 LEU   325      13.338   2.704  12.038  1.00  0.00           H
ATOM   4908 HD12 LEU   325      12.114   1.598  11.377  1.00  0.00           H
ATOM   4909 HD13 LEU   325      12.138   3.292  10.866  1.00  0.00           H
ATOM   4910  CD2 LEU   325      11.461   1.950  13.967  1.00  0.00           C
ATOM   4911 HD21 LEU   325      10.747   2.157  14.759  1.00  0.00           H
ATOM   4912 HD22 LEU   325      11.244   0.959  13.575  1.00  0.00           H
ATOM   4913 HD23 LEU   325      12.469   1.959  14.379  1.00  0.00           H
ATOM   4914  C   LEU   325      11.124   6.159  15.105  1.00  0.00           C
ATOM   4915  O   LEU   325      11.177   7.275  14.588  1.00  0.00           O
ATOM   4916  N   PRO   326      11.566   5.928  16.359  1.00  0.00           N
ATOM   4917  CD  PRO   326      11.501   4.590  17.098  1.00  0.00           C
ATOM   4918  HD2 PRO   326      12.158   3.862  16.623  1.00  0.00           H
ATOM   4919  HD3 PRO   326      10.480   4.210  17.096  1.00  0.00           H
ATOM   4920  CG  PRO   326      11.960   4.847  18.610  1.00  0.00           C
ATOM   4921  HG2 PRO   326      12.869   4.283  18.821  1.00  0.00           H
ATOM   4922  HG3 PRO   326      11.167   4.555  19.298  1.00  0.00           H
ATOM   4923  CB  PRO   326      12.246   6.415  18.745  1.00  0.00           C
ATOM   4924  HB2 PRO   326      13.248   6.582  19.138  1.00  0.00           H
ATOM   4925  HB3 PRO   326      11.507   6.865  19.408  1.00  0.00           H
ATOM   4926  CA  PRO   326      12.086   7.040  17.275  1.00  0.00           C
ATOM   4927  HA  PRO   326      11.354   7.848  17.311  1.00  0.00           H
ATOM   4928  C   PRO   326      13.422   7.595  16.783  1.00  0.00           C
ATOM   4929  O   PRO   326      14.121   6.948  16.003  1.00  0.00           O
ATOM   4930  N   ASP   327      13.779   8.788  17.276  1.00  0.00           N
ATOM   4931  H   ASP   327      13.155   9.261  17.914  1.00  0.00           H
ATOM   4932  CA  ASP   327      15.043   9.453  16.966  1.00  0.00           C
ATOM   4933  HA  ASP   327      15.166   9.468  15.883  1.00  0.00           H
ATOM   4934  CB  ASP   327      14.991  10.909  17.459  1.00  0.00           C
ATOM   4935  HB2 ASP   327      14.936  10.907  18.550  1.00  0.00           H
ATOM   4936  HB3 ASP   327      15.918  11.406  17.171  1.00  0.00           H
ATOM   4937  CG  ASP   327      13.815  11.729  16.910  1.00  0.00           C
ATOM   4938  OD1 ASP   327      13.299  11.382  15.823  1.00  0.00           O
ATOM   4939  OD2 ASP   327      13.461  12.718  17.588  1.00  0.00           O
ATOM   4940  C   ASP   327      16.243   8.718  17.582  1.00  0.00           C
ATOM   4941  O   ASP   327      17.309   8.694  16.967  1.00  0.00           O
ATOM   4942  N   ASP   328      16.058   8.102  18.763  1.00  0.00           N
ATOM   4943  H   ASP   328      15.150   8.168  19.200  1.00  0.00           H
ATOM   4944  CA  ASP   328      17.057   7.291  19.460  1.00  0.00           C
ATOM   4945  HA  ASP   328      18.029   7.509  19.018  1.00  0.00           H
ATOM   4946  CB  ASP   328      17.155   7.697  20.946  1.00  0.00           C
ATOM   4947  HB2 ASP   328      17.392   8.760  20.992  1.00  0.00           H
ATOM   4948  HB3 ASP   328      17.995   7.164  21.394  1.00  0.00           H
ATOM   4949  CG  ASP   328      15.908   7.452  21.810  1.00  0.00           C
ATOM   4950  OD1 ASP   328      14.819   7.192  21.253  1.00  0.00           O
ATOM   4951  OD2 ASP   328      16.074   7.543  23.045  1.00  0.00           O
ATOM   4952  C   ASP   328      16.818   5.782  19.252  1.00  0.00           C
ATOM   4953  O   ASP   328      17.118   4.981  20.139  1.00  0.00           O
ATOM   4954  N   PHE   329      16.275   5.395  18.085  1.00  0.00           N
ATOM   4955  H   PHE   329      16.039   6.099  17.400  1.00  0.00           H
ATOM   4956  CA  PHE   329      16.047   4.005  17.707  1.00  0.00           C
ATOM   4957  HA  PHE   329      15.398   3.549  18.456  1.00  0.00           H
ATOM   4958  CB  PHE   329      15.329   3.950  16.351  1.00  0.00           C
ATOM   4959  HB2 PHE   329      14.333   4.370  16.471  1.00  0.00           H
ATOM   4960  HB3 PHE   329      15.869   4.584  15.648  1.00  0.00           H
ATOM   4961  CG  PHE   329      15.190   2.563  15.746  1.00  0.00           C
ATOM   4962  CD1 PHE   329      14.452   1.568  16.418  1.00  0.00           C
ATOM   4963  HD1 PHE   329      13.980   1.788  17.365  1.00  0.00           H
ATOM   4964  CE1 PHE   329      14.327   0.284  15.860  1.00  0.00           C
ATOM   4965  HE1 PHE   329      13.763  -0.475  16.378  1.00  0.00           H
ATOM   4966  CZ  PHE   329      14.929  -0.007  14.624  1.00  0.00           C
ATOM   4967  HZ  PHE   329      14.828  -0.990  14.191  1.00  0.00           H
ATOM   4968  CE2 PHE   329      15.668   0.980  13.952  1.00  0.00           C
ATOM   4969  HE2 PHE   329      16.133   0.751  13.005  1.00  0.00           H
ATOM   4970  CD2 PHE   329      15.803   2.262  14.513  1.00  0.00           C
ATOM   4971  HD2 PHE   329      16.376   3.013  13.990  1.00  0.00           H
ATOM   4972  C   PHE   329      17.366   3.227  17.653  1.00  0.00           C
ATOM   4973  O   PHE   329      18.355   3.706  17.095  1.00  0.00           O
ATOM   4974  N   THR   330      17.336   2.006  18.204  1.00  0.00           N
ATOM   4975  H   THR   330      16.483   1.697  18.646  1.00  0.00           H
ATOM   4976  CA  THR   330      18.418   1.034  18.127  1.00  0.00           C
ATOM   4977  HA  THR   330      19.168   1.395  17.426  1.00  0.00           H
ATOM   4978  CB  THR   330      19.095   0.851  19.499  1.00  0.00           C
ATOM   4979  HB  THR   330      18.371   0.433  20.200  1.00  0.00           H
ATOM   4980  CG2 THR   330      20.307  -0.087  19.419  1.00  0.00           C
ATOM   4981 HG21 THR   330      21.073   0.344  18.773  1.00  0.00           H
ATOM   4982 HG22 THR   330      20.722  -0.236  20.416  1.00  0.00           H
ATOM   4983 HG23 THR   330      20.011  -1.054  19.017  1.00  0.00           H
ATOM   4984  OG1 THR   330      19.540   2.098  20.000  1.00  0.00           O
ATOM   4985  HG1 THR   330      19.877   1.967  20.889  1.00  0.00           H
ATOM   4986  C   THR   330      17.817  -0.261  17.577  1.00  0.00           C
ATOM   4987  O   THR   330      16.869  -0.800  18.149  1.00  0.00           O
ATOM   4988  N   GLY   331      18.362  -0.729  16.447  1.00  0.00           N
ATOM   4989  H   GLY   331      19.148  -0.236  16.047  1.00  0.00           H
ATOM   4990  CA  GLY   331      17.806  -1.824  15.666  1.00  0.00           C
ATOM   4991  HA2 GLY   331      18.151  -2.772  16.070  1.00  0.00           H
ATOM   4992  HA3 GLY   331      16.720  -1.801  15.738  1.00  0.00           H
ATOM   4993  C   GLY   331      18.201  -1.722  14.193  1.00  0.00           C
ATOM   4994  O   GLY   331      18.718  -0.695  13.754  1.00  0.00           O
ATOM   4995  N   CYX   332      17.934  -2.794  13.433  1.00  0.00           N
ATOM   4996  H   CYX   332      17.500  -3.598  13.865  1.00  0.00           H
ATOM   4997  CA  CYX   332      18.178  -2.870  11.994  1.00  0.00           C
ATOM   4998  HA  CYX   332      18.736  -1.998  11.681  1.00  0.00           H
ATOM   4999  CB  CYX   332      19.025  -4.106  11.666  1.00  0.00           C
ATOM   5000  HB2 CYX   332      18.456  -4.988  11.960  1.00  0.00           H
ATOM   5001  HB3 CYX   332      19.176  -4.155  10.587  1.00  0.00           H
ATOM   5002  SG  CYX   332      20.653  -4.203  12.473  1.00  0.00           S
ATOM   5003  C   CYX   332      16.863  -2.858  11.209  1.00  0.00           C
ATOM   5004  O   CYX   332      15.822  -3.272  11.717  1.00  0.00           O
ATOM   5005  N   VAL   333      16.940  -2.391   9.955  1.00  0.00           N
ATOM   5006  H   VAL   333      17.838  -2.073   9.620  1.00  0.00           H
ATOM   5007  CA  VAL   333      15.840  -2.329   8.999  1.00  0.00           C
ATOM   5008  HA  VAL   333      14.948  -2.784   9.433  1.00  0.00           H
ATOM   5009  CB  VAL   333      15.503  -0.863   8.637  1.00  0.00           C
ATOM   5010  HB  VAL   333      16.402  -0.380   8.255  1.00  0.00           H
ATOM   5011  CG1 VAL   333      14.425  -0.801   7.539  1.00  0.00           C
ATOM   5012 HG11 VAL   333      13.517  -1.302   7.875  1.00  0.00           H
ATOM   5013 HG12 VAL   333      14.197   0.237   7.304  1.00  0.00           H
ATOM   5014 HG13 VAL   333      14.776  -1.278   6.625  1.00  0.00           H
ATOM   5015  CG2 VAL   333      15.023  -0.068   9.864  1.00  0.00           C
ATOM   5016 HG21 VAL   333      15.786  -0.070  10.641  1.00  0.00           H
ATOM   5017 HG22 VAL   333      14.829   0.966   9.582  1.00  0.00           H
ATOM   5018 HG23 VAL   333      14.106  -0.506  10.256  1.00  0.00           H
ATOM   5019  C   VAL   333      16.275  -3.159   7.793  1.00  0.00           C
ATOM   5020  O   VAL   333      17.055  -2.699   6.958  1.00  0.00           O
ATOM   5021  N   ILE   334      15.779  -4.400   7.741  1.00  0.00           N
ATOM   5022  H   ILE   334      15.137  -4.696   8.462  1.00  0.00           H
ATOM   5023  CA  ILE   334      16.176  -5.405   6.766  1.00  0.00           C
ATOM   5024  HA  ILE   334      17.077  -5.073   6.251  1.00  0.00           H
ATOM   5025  CB  ILE   334      16.502  -6.740   7.478  1.00  0.00           C
ATOM   5026  HB  ILE   334      15.599  -7.092   7.979  1.00  0.00           H
ATOM   5027  CG2 ILE   334      16.911  -7.794   6.431  1.00  0.00           C
ATOM   5028 HG21 ILE   334      17.789  -7.455   5.881  1.00  0.00           H
ATOM   5029 HG22 ILE   334      17.135  -8.746   6.908  1.00  0.00           H
ATOM   5030 HG23 ILE   334      16.094  -7.959   5.730  1.00  0.00           H
ATOM   5031  CG1 ILE   334      17.609  -6.558   8.548  1.00  0.00           C
ATOM   5032 HG12 ILE   334      18.555  -6.338   8.057  1.00  0.00           H
ATOM   5033 HG13 ILE   334      17.369  -5.714   9.193  1.00  0.00           H
ATOM   5034  CD1 ILE   334      17.780  -7.766   9.476  1.00  0.00           C
ATOM   5035 HD11 ILE   334      18.108  -8.643   8.919  1.00  0.00           H
ATOM   5036 HD12 ILE   334      18.531  -7.533  10.231  1.00  0.00           H
ATOM   5037 HD13 ILE   334      16.836  -7.980   9.976  1.00  0.00           H
ATOM   5038  C   ILE   334      15.036  -5.525   5.752  1.00  0.00           C
ATOM   5039  O   ILE   334      13.919  -5.865   6.134  1.00  0.00           O
ATOM   5040  N   ALA   335      15.321  -5.253   4.471  1.00  0.00           N
ATOM   5041  H   ALA   335      16.265  -4.995   4.221  1.00  0.00           H
ATOM   5042  CA  ALA   335      14.324  -5.240   3.406  1.00  0.00           C
[truncated: 116,952 more chars]
