# Supplementary material for: Identifying vaccine escape sites via statistical comparisons of short-term molecular dynamics
Source: Biophys Rep (N Y). 2022 Apr 4;2(2):100056. doi: 10.1016/j.bpr.2022.100056 (PMC8978532; doi:10.1016/j.bpr.2022.100056)
Supplement: Data S1. Supporting data for all figures [file mmc2.zip › data_RajendranFerranBabbitt_2022/Figure S3 [heavy atom contacts]/0.4nm/S2H97_unbound.pdb]

HELIX    1   1 TYR    265  TYR    269  1                                   5
HELIX    2   2 PRO    284  ASP    289  1                                   6
HELIX    3   3 LYS    317  TYR    321  1                                   5
SHEET    1   1 1 ASN   254  ILE   258  0
SHEET    2   2 1 THR   276  TYR   280  0
SHEET    3   3 1 ASN   294  ARG   303  0
SHEET    4   4 1 GLY   331  ASN   337  0
SHEET    5   5 1 LEU   352  ARG   354  0
SHEET    6   6 1 LEU   392  SER   394  0
SHEET    7   7 1 PRO   407  GLU   416  0
ATOM      1  N   ILE   232      20.339 -21.004  27.909  1.00  0.00           N
ATOM      2  CA  ILE   232      20.086 -20.566  26.523  1.00  0.00           C
ATOM      3  C   ILE   232      21.058 -21.247  25.555  1.00  0.00           C
ATOM      4  O   ILE   232      22.264 -21.004  25.586  1.00  0.00           O
ATOM      5  CB  ILE   232      20.058 -19.026  26.379  1.00  0.00           C
ATOM      6  CG1 ILE   232      21.265 -18.303  27.025  1.00  0.00           C
ATOM      7  CG2 ILE   232      18.731 -18.512  26.962  1.00  0.00           C
ATOM      8  CD1 ILE   232      21.390 -16.832  26.608  1.00  0.00           C
ATOM      9  HA  ILE   232      19.090 -20.922  26.258  1.00  0.00           H
ATOM     10  HB  ILE   232      20.053 -18.802  25.311  1.00  0.00           H
ATOM     11 HG12 ILE   232      22.189 -18.798  26.736  1.00  0.00           H
ATOM     12 HG13 ILE   232      21.186 -18.355  28.112  1.00  0.00           H
ATOM     13 HG21 ILE   232      18.716 -18.637  28.045  1.00  0.00           H
ATOM     14 HG22 ILE   232      18.598 -17.458  26.722  1.00  0.00           H
ATOM     15 HG23 ILE   232      17.900 -19.071  26.532  1.00  0.00           H
ATOM     16 HD11 ILE   232      20.536 -16.258  26.967  1.00  0.00           H
ATOM     17 HD12 ILE   232      22.297 -16.412  27.045  1.00  0.00           H
ATOM     18 HD13 ILE   232      21.453 -16.757  25.522  1.00  0.00           H
ATOM     19  H1  ILE   232      21.267 -20.721  28.189  1.00  0.00           H
ATOM     20  H2  ILE   232      20.262 -22.010  27.963  1.00  0.00           H
ATOM     21  H3  ILE   232      19.657 -20.583  28.524  1.00  0.00           H
ATOM     22  N   THR   233      20.502 -22.118  24.701  1.00  0.00           N
ATOM     23  CA  THR   233      21.230 -22.899  23.697  1.00  0.00           C
ATOM     24  C   THR   233      20.408 -23.057  22.405  1.00  0.00           C
ATOM     25  O   THR   233      20.991 -23.312  21.352  1.00  0.00           O
ATOM     26  CB  THR   233      21.611 -24.291  24.254  1.00  0.00           C
ATOM     27  CG2 THR   233      22.552 -24.242  25.466  1.00  0.00           C
ATOM     28  OG1 THR   233      20.456 -25.037  24.590  1.00  0.00           O
ATOM     29  H   THR   233      19.504 -22.266  24.748  1.00  0.00           H
ATOM     30  HA  THR   233      22.149 -22.371  23.439  1.00  0.00           H
ATOM     31  HB  THR   233      22.133 -24.829  23.463  1.00  0.00           H
ATOM     32  HG1 THR   233      20.728 -25.924  24.836  1.00  0.00           H
ATOM     33 HG21 THR   233      22.045 -23.809  26.329  1.00  0.00           H
ATOM     34 HG22 THR   233      22.872 -25.254  25.718  1.00  0.00           H
ATOM     35 HG23 THR   233      23.432 -23.647  25.225  1.00  0.00           H
ATOM     36  N   ASN   234      19.076 -22.902  22.481  1.00  0.00           N
ATOM     37  CA  ASN   234      18.156 -23.014  21.353  1.00  0.00           C
ATOM     38  C   ASN   234      18.249 -21.757  20.477  1.00  0.00           C
ATOM     39  O   ASN   234      18.357 -20.650  21.001  1.00  0.00           O
ATOM     40  CB  ASN   234      16.731 -23.221  21.901  1.00  0.00           C
ATOM     41  CG  ASN   234      15.788 -23.932  20.923  1.00  0.00           C
ATOM     42  ND2 ASN   234      15.003 -24.886  21.432  1.00  0.00           N
ATOM     43  OD1 ASN   234      15.760 -23.634  19.730  1.00  0.00           O
ATOM     44  H   ASN   234      18.665 -22.691  23.379  1.00  0.00           H
ATOM     45  HA  ASN   234      18.436 -23.892  20.769  1.00  0.00           H
ATOM     46  HB2 ASN   234      16.795 -23.830  22.805  1.00  0.00           H
ATOM     47  HB3 ASN   234      16.297 -22.262  22.189  1.00  0.00           H
ATOM     48 HD21 ASN   234      14.364 -25.387  20.832  1.00  0.00           H
ATOM     49 HD22 ASN   234      15.049 -25.104  22.417  1.00  0.00           H
ATOM     50  N   LEU   235      18.177 -21.930  19.150  1.00  0.00           N
ATOM     51  CA  LEU   235      18.175 -20.841  18.174  1.00  0.00           C
ATOM     52  C   LEU   235      16.893 -20.001  18.268  1.00  0.00           C
ATOM     53  O   LEU   235      15.829 -20.515  18.619  1.00  0.00           O
ATOM     54  CB  LEU   235      18.322 -21.414  16.753  1.00  0.00           C
ATOM     55  CG  LEU   235      19.733 -21.958  16.442  1.00  0.00           C
ATOM     56  CD1 LEU   235      19.678 -22.860  15.200  1.00  0.00           C
ATOM     57  CD2 LEU   235      20.737 -20.816  16.204  1.00  0.00           C
ATOM     58  H   LEU   235      18.083 -22.868  18.787  1.00  0.00           H
ATOM     59  HA  LEU   235      19.023 -20.192  18.384  1.00  0.00           H
ATOM     60  HB2 LEU   235      17.590 -22.216  16.636  1.00  0.00           H
ATOM     61  HB3 LEU   235      18.078 -20.640  16.024  1.00  0.00           H
ATOM     62  HG  LEU   235      20.083 -22.563  17.279  1.00  0.00           H
ATOM     63 HD11 LEU   235      19.308 -22.298  14.341  1.00  0.00           H
ATOM     64 HD12 LEU   235      20.674 -23.244  14.976  1.00  0.00           H
ATOM     65 HD13 LEU   235      19.015 -23.706  15.387  1.00  0.00           H
ATOM     66 HD21 LEU   235      20.841 -20.209  17.102  1.00  0.00           H
ATOM     67 HD22 LEU   235      21.715 -21.229  15.954  1.00  0.00           H
ATOM     68 HD23 LEU   235      20.399 -20.183  15.382  1.00  0.00           H
ATOM     69  N   CYX   236      17.005 -18.710  17.917  1.00  0.00           N
ATOM     70  CA  CYX   236      15.872 -17.791  17.845  1.00  0.00           C
ATOM     71  C   CYX   236      15.039 -18.028  16.571  1.00  0.00           C
ATOM     72  O   CYX   236      15.597 -18.456  15.560  1.00  0.00           O
ATOM     73  CB  CYX   236      16.355 -16.337  17.895  1.00  0.00           C
ATOM     74  SG  CYX   236      17.196 -15.835  19.420  1.00  0.00           S
ATOM     75  H   CYX   236      17.908 -18.352  17.641  1.00  0.00           H
ATOM     76  HA  CYX   236      15.255 -17.970  18.722  1.00  0.00           H
ATOM     77  HB2 CYX   236      17.031 -16.164  17.057  1.00  0.00           H
ATOM     78  HB3 CYX   236      15.492 -15.685  17.763  1.00  0.00           H
ATOM     79  N   PRO   237      13.720 -17.739  16.596  1.00  0.00           N
ATOM     80  CA  PRO   237      12.771 -17.993  15.416  1.00  0.00           C
ATOM     81  C   PRO   237      12.891 -16.875  14.363  1.00  0.00           C
ATOM     82  O   PRO   237      12.021 -16.008  14.264  1.00  0.00           O
ATOM     83  CB  PRO   237      11.287 -18.097  16.039  1.00  0.00           C
ATOM     84  CG  PRO   237      11.372 -17.419  17.486  1.00  0.00           C
ATOM     85  CD  PRO   237      12.932 -17.356  17.853  1.00  0.00           C
ATOM     86  HA  PRO   237      13.019 -18.946  14.945  1.00  0.00           H
ATOM     87  HB2 PRO   237      10.523 -17.627  15.423  1.00  0.00           H
ATOM     88  HB3 PRO   237      11.045 -19.152  16.169  1.00  0.00           H
ATOM     89  HG2 PRO   237      10.979 -16.403  17.429  1.00  0.00           H
ATOM     90  HG3 PRO   237      10.815 -17.996  18.224  1.00  0.00           H
ATOM     91  HD2 PRO   237      13.200 -16.352  18.179  1.00  0.00           H
ATOM     92  HD3 PRO   237      13.133 -18.075  18.647  1.00  0.00           H
ATOM     93  N   PHE   238      13.970 -16.906  13.566  1.00  0.00           N
ATOM     94  CA  PHE   238      14.098 -16.121  12.338  1.00  0.00           C
ATOM     95  C   PHE   238      13.452 -16.846  11.145  1.00  0.00           C
ATOM     96  O   PHE   238      13.038 -16.186  10.193  1.00  0.00           O
ATOM     97  CB  PHE   238      15.581 -15.835  12.046  1.00  0.00           C
ATOM     98  CG  PHE   238      16.315 -14.970  13.062  1.00  0.00           C
ATOM     99  CD1 PHE   238      15.759 -13.748  13.496  1.00  0.00           C
ATOM    100  CD2 PHE   238      17.589 -15.354  13.528  1.00  0.00           C
ATOM    101  CE1 PHE   238      16.464 -12.928  14.394  1.00  0.00           C
ATOM    102  CE2 PHE   238      18.296 -14.530  14.423  1.00  0.00           C
ATOM    103  CZ  PHE   238      17.733 -13.318  14.857  1.00  0.00           C
ATOM    104  H   PHE   238      14.668 -17.619  13.724  1.00  0.00           H
ATOM    105  HA  PHE   238      13.582 -15.169  12.466  1.00  0.00           H
ATOM    106  HB2 PHE   238      16.102 -16.789  11.944  1.00  0.00           H
ATOM    107  HB3 PHE   238      15.645 -15.329  11.082  1.00  0.00           H
ATOM    108  HD1 PHE   238      14.795 -13.426  13.134  1.00  0.00           H
ATOM    109  HD2 PHE   238      18.037 -16.278  13.191  1.00  0.00           H
ATOM    110  HE1 PHE   238      16.034 -11.993  14.723  1.00  0.00           H
ATOM    111  HE2 PHE   238      19.275 -14.825  14.771  1.00  0.00           H
ATOM    112  HZ  PHE   238      18.275 -12.682  15.539  1.00  0.00           H
ATOM    113  N   GLY   239      13.333 -18.183  11.205  1.00  0.00           N
ATOM    114  CA  GLY   239      12.667 -19.007  10.198  1.00  0.00           C
ATOM    115  C   GLY   239      11.134 -18.951  10.267  1.00  0.00           C
ATOM    116  O   GLY   239      10.478 -19.762   9.614  1.00  0.00           O
ATOM    117  H   GLY   239      13.692 -18.664  12.017  1.00  0.00           H
ATOM    118  HA2 GLY   239      12.984 -18.678   9.208  1.00  0.00           H
ATOM    119  HA3 GLY   239      12.985 -20.040  10.337  1.00  0.00           H
ATOM    120  N   GLU   240      10.573 -18.024  11.060  1.00  0.00           N
ATOM    121  CA  GLU   240       9.141 -17.850  11.293  1.00  0.00           C
ATOM    122  C   GLU   240       8.701 -16.396  11.054  1.00  0.00           C
ATOM    123  O   GLU   240       7.498 -16.135  11.025  1.00  0.00           O
ATOM    124  CB  GLU   240       8.792 -18.302  12.724  1.00  0.00           C
ATOM    125  CG  GLU   240       9.194 -19.762  13.011  1.00  0.00           C
ATOM    126  CD  GLU   240       8.717 -20.299  14.365  1.00  0.00           C
ATOM    127  OE1 GLU   240       8.840 -21.530  14.549  1.00  0.00           O
ATOM    128  OE2 GLU   240       8.253 -19.494  15.202  1.00  0.00           O
ATOM    129  H   GLU   240      11.183 -17.396  11.563  1.00  0.00           H
ATOM    130  HA  GLU   240       8.586 -18.478  10.594  1.00  0.00           H
ATOM    131  HB2 GLU   240       9.293 -17.643  13.435  1.00  0.00           H
ATOM    132  HB3 GLU   240       7.715 -18.202  12.863  1.00  0.00           H
ATOM    133  HG2 GLU   240       8.778 -20.396  12.227  1.00  0.00           H
ATOM    134  HG3 GLU   240      10.281 -19.850  12.982  1.00  0.00           H
ATOM    135  N   VAL   241       9.656 -15.466  10.875  1.00  0.00           N
ATOM    136  CA  VAL   241       9.411 -14.055  10.586  1.00  0.00           C
ATOM    137  C   VAL   241       9.760 -13.768   9.120  1.00  0.00           C
ATOM    138  O   VAL   241       8.929 -13.222   8.396  1.00  0.00           O
ATOM    139  CB  VAL   241      10.211 -13.167  11.567  1.00  0.00           C
ATOM    140  CG1 VAL   241      10.065 -11.677  11.215  1.00  0.00           C
ATOM    141  CG2 VAL   241       9.756 -13.375  13.022  1.00  0.00           C
ATOM    142  H   VAL   241      10.623 -15.755  10.916  1.00  0.00           H
ATOM    143  HA  VAL   241       8.352 -13.834  10.726  1.00  0.00           H
ATOM    144  HB  VAL   241      11.269 -13.429  11.499  1.00  0.00           H
ATOM    145 HG11 VAL   241       9.014 -11.386  11.234  1.00  0.00           H
ATOM    146 HG12 VAL   241      10.616 -11.077  11.935  1.00  0.00           H
ATOM    147 HG13 VAL   241      10.477 -11.479  10.227  1.00  0.00           H
ATOM    148 HG21 VAL   241       9.909 -14.411  13.324  1.00  0.00           H
ATOM    149 HG22 VAL   241      10.339 -12.737  13.687  1.00  0.00           H
ATOM    150 HG23 VAL   241       8.699 -13.126  13.124  1.00  0.00           H
ATOM    151  N   PHE   242      10.975 -14.148   8.691  1.00  0.00           N
ATOM    152  CA  PHE   242      11.459 -13.960   7.327  1.00  0.00           C
ATOM    153  C   PHE   242      10.848 -14.983   6.362  1.00  0.00           C
ATOM    154  O   PHE   242      10.571 -14.620   5.218  1.00  0.00           O
ATOM    155  CB  PHE   242      12.991 -14.050   7.308  1.00  0.00           C
ATOM    156  CG  PHE   242      13.690 -12.871   7.961  1.00  0.00           C
ATOM    157  CD1 PHE   242      13.992 -12.876   9.337  1.00  0.00           C
ATOM    158  CD2 PHE   242      14.033 -11.752   7.179  1.00  0.00           C
ATOM    159  CE1 PHE   242      14.638 -11.773   9.923  1.00  0.00           C
ATOM    160  CE2 PHE   242      14.676 -10.649   7.764  1.00  0.00           C
ATOM    161  CZ  PHE   242      14.981 -10.660   9.136  1.00  0.00           C
ATOM    162  H   PHE   242      11.605 -14.595   9.342  1.00  0.00           H
ATOM    163  HA  PHE   242      11.175 -12.962   6.989  1.00  0.00           H
ATOM    164  HB2 PHE   242      13.309 -14.975   7.791  1.00  0.00           H
ATOM    165  HB3 PHE   242      13.320 -14.104   6.268  1.00  0.00           H
ATOM    166  HD1 PHE   242      13.728 -13.722   9.951  1.00  0.00           H
ATOM    167  HD2 PHE   242      13.801 -11.738   6.125  1.00  0.00           H
ATOM    168  HE1 PHE   242      14.868 -11.779  10.978  1.00  0.00           H
ATOM    169  HE2 PHE   242      14.928  -9.791   7.160  1.00  0.00           H
ATOM    170  HZ  PHE   242      15.469  -9.811   9.588  1.00  0.00           H
ATOM    171  N   ASN   243      10.616 -16.227   6.822  1.00  0.00           N
ATOM    172  CA  ASN   243       9.964 -17.284   6.049  1.00  0.00           C
ATOM    173  C   ASN   243       8.509 -17.499   6.506  1.00  0.00           C
ATOM    174  O   ASN   243       8.013 -18.628   6.504  1.00  0.00           O
ATOM    175  H   ASN   243      10.869 -16.448   7.774  1.00  0.00           H
ATOM    176  CB  ASN   243      10.760 -18.556   6.057  1.00  0.00           C
ATOM    177  CG  ASN   243      12.115 -18.396   5.383  1.00  0.00           C
ATOM    178  OD1 ASN   243      12.210 -17.812   4.306  1.00  0.00           O
ATOM    179  ND2 ASN   243      13.166 -18.917   6.020  1.00  0.00           N
ATOM    180  N   ALA   244       7.821 -16.412   6.893  1.00  0.00           N
ATOM    181  CA  ALA   244       6.394 -16.418   7.191  1.00  0.00           C
ATOM    182  C   ALA   244       5.579 -16.662   5.915  1.00  0.00           C
ATOM    183  O   ALA   244       5.929 -16.164   4.842  1.00  0.00           O
ATOM    184  CB  ALA   244       5.993 -15.091   7.843  1.00  0.00           C
ATOM    185  H   ALA   244       8.286 -15.515   6.894  1.00  0.00           H
ATOM    186  HA  ALA   244       6.193 -17.220   7.904  1.00  0.00           H
ATOM    187  HB1 ALA   244       6.164 -14.267   7.150  1.00  0.00           H
ATOM    188  HB2 ALA   244       4.936 -15.119   8.108  1.00  0.00           H
ATOM    189  HB3 ALA   244       6.581 -14.928   8.746  1.00  0.00           H
ATOM    190  N   THR   245       4.477 -17.415   6.052  1.00  0.00           N
ATOM    191  CA  THR   245       3.567 -17.756   4.958  1.00  0.00           C
ATOM    192  C   THR   245       2.800 -16.519   4.459  1.00  0.00           C
ATOM    193  O   THR   245       2.474 -16.448   3.274  1.00  0.00           O
ATOM    194  CB  THR   245       2.601 -18.860   5.440  1.00  0.00           C
ATOM    195  CG2 THR   245       1.587 -19.288   4.370  1.00  0.00           C
ATOM    196  OG1 THR   245       3.333 -20.005   5.832  1.00  0.00           O
ATOM    197  H   THR   245       4.251 -17.783   6.965  1.00  0.00           H
ATOM    198  HA  THR   245       4.156 -18.152   4.130  1.00  0.00           H
ATOM    199  HB  THR   245       2.050 -18.491   6.306  1.00  0.00           H
ATOM    200  HG1 THR   245       2.722 -20.641   6.211  1.00  0.00           H
ATOM    201 HG21 THR   245       2.106 -19.574   3.454  1.00  0.00           H
ATOM    202 HG22 THR   245       1.004 -20.136   4.733  1.00  0.00           H
ATOM    203 HG23 THR   245       0.898 -18.471   4.154  1.00  0.00           H
ATOM    204  N   ARG   246       2.550 -15.544   5.347  1.00  0.00           N
ATOM    205  CA  ARG   246       1.843 -14.306   5.049  1.00  0.00           C
ATOM    206  C   ARG   246       2.497 -13.155   5.818  1.00  0.00           C
ATOM    207  O   ARG   246       2.743 -13.268   7.021  1.00  0.00           O
ATOM    208  CB  ARG   246       0.361 -14.449   5.442  1.00  0.00           C
ATOM    209  CG  ARG   246      -0.525 -13.361   4.808  1.00  0.00           C
ATOM    210  CD  ARG   246      -1.711 -12.969   5.699  1.00  0.00           C
ATOM    211  NE  ARG   246      -1.301 -12.032   6.761  1.00  0.00           N
ATOM    212  CZ  ARG   246      -1.165 -12.303   8.072  1.00  0.00           C
ATOM    213  NH1 ARG   246      -1.406 -13.522   8.578  1.00  0.00           N
ATOM    214  NH2 ARG   246      -0.776 -11.322   8.897  1.00  0.00           N
ATOM    215  H   ARG   246       2.858 -15.669   6.301  1.00  0.00           H
ATOM    216  HA  ARG   246       1.906 -14.107   3.978  1.00  0.00           H
ATOM    217  HB2 ARG   246      -0.014 -15.421   5.117  1.00  0.00           H
ATOM    218  HB3 ARG   246       0.288 -14.414   6.529  1.00  0.00           H
ATOM    219  HG2 ARG   246       0.056 -12.466   4.592  1.00  0.00           H
ATOM    220  HG3 ARG   246      -0.907 -13.741   3.860  1.00  0.00           H
ATOM    221  HD2 ARG   246      -2.173 -13.863   6.117  1.00  0.00           H
ATOM    222  HD3 ARG   246      -2.452 -12.463   5.079  1.00  0.00           H
ATOM    223  HE  ARG   246      -1.104 -11.088   6.460  1.00  0.00           H
ATOM    224 HH11 ARG   246      -1.698 -14.273   7.969  1.00  0.00           H
ATOM    225 HH12 ARG   246      -1.294 -13.689   9.568  1.00  0.00           H
ATOM    226 HH21 ARG   246      -0.596 -10.397   8.533  1.00  0.00           H
ATOM    227 HH22 ARG   246      -0.672 -11.505   9.885  1.00  0.00           H
ATOM    228  N   PHE   247       2.731 -12.039   5.117  1.00  0.00           N
ATOM    229  CA  PHE   247       3.126 -10.763   5.704  1.00  0.00           C
ATOM    230  C   PHE   247       1.894  -9.868   5.867  1.00  0.00           C
ATOM    231  O   PHE   247       0.932  -9.959   5.102  1.00  0.00           O
ATOM    232  CB  PHE   247       4.211 -10.089   4.850  1.00  0.00           C
ATOM    233  CG  PHE   247       5.631 -10.536   5.164  1.00  0.00           C
ATOM    234  CD1 PHE   247       6.013 -11.887   5.036  1.00  0.00           C
ATOM    235  CD2 PHE   247       6.577  -9.590   5.611  1.00  0.00           C
ATOM    236  CE1 PHE   247       7.317 -12.290   5.373  1.00  0.00           C
ATOM    237  CE2 PHE   247       7.884  -9.992   5.934  1.00  0.00           C
ATOM    238  CZ  PHE   247       8.251 -11.343   5.824  1.00  0.00           C
ATOM    239  H   PHE   247       2.511 -12.033   4.131  1.00  0.00           H
ATOM    240  HA  PHE   247       3.547 -10.934   6.696  1.00  0.00           H
ATOM    241  HB2 PHE   247       4.004 -10.251   3.791  1.00  0.00           H
ATOM    242  HB3 PHE   247       4.151  -9.016   5.032  1.00  0.00           H
ATOM    243  HD1 PHE   247       5.309 -12.626   4.685  1.00  0.00           H
ATOM    244  HD2 PHE   247       6.302  -8.550   5.711  1.00  0.00           H
ATOM    245  HE1 PHE   247       7.603 -13.328   5.285  1.00  0.00           H
ATOM    246  HE2 PHE   247       8.604  -9.263   6.273  1.00  0.00           H
ATOM    247  HZ  PHE   247       9.249 -11.657   6.087  1.00  0.00           H
ATOM    248  N   ALA   248       1.949  -8.989   6.876  1.00  0.00           N
ATOM    249  CA  ALA   248       0.899  -8.028   7.189  1.00  0.00           C
ATOM    250  C   ALA   248       0.940  -6.807   6.262  1.00  0.00           C
ATOM    251  O   ALA   248       1.926  -6.557   5.567  1.00  0.00           O
ATOM    252  CB  ALA   248       1.039  -7.603   8.654  1.00  0.00           C
ATOM    253  H   ALA   248       2.773  -8.970   7.459  1.00  0.00           H
ATOM    254  HA  ALA   248      -0.069  -8.519   7.075  1.00  0.00           H
ATOM    255  HB1 ALA   248       2.002  -7.117   8.813  1.00  0.00           H
ATOM    256  HB2 ALA   248       0.241  -6.909   8.917  1.00  0.00           H
ATOM    257  HB3 ALA   248       0.960  -8.481   9.294  1.00  0.00           H
ATOM    258  N   SER   249      -0.151  -6.031   6.295  1.00  0.00           N
ATOM    259  CA  SER   249      -0.230  -4.690   5.733  1.00  0.00           C
ATOM    260  C   SER   249       0.429  -3.679   6.688  1.00  0.00           C
ATOM    261  O   SER   249       0.454  -3.901   7.899  1.00  0.00           O
ATOM    262  CB  SER   249      -1.705  -4.381   5.468  1.00  0.00           C
ATOM    263  OG  SER   249      -1.839  -3.142   4.821  1.00  0.00           O
ATOM    264  H   SER   249      -0.927  -6.321   6.872  1.00  0.00           H
ATOM    265  HA  SER   249       0.300  -4.675   4.779  1.00  0.00           H
ATOM    266  HB2 SER   249      -2.130  -5.156   4.829  1.00  0.00           H
ATOM    267  HB3 SER   249      -2.250  -4.355   6.412  1.00  0.00           H
ATOM    268  HG  SER   249      -2.771  -2.986   4.650  1.00  0.00           H
ATOM    269  N   VAL   250       0.974  -2.578   6.147  1.00  0.00           N
ATOM    270  CA  VAL   250       1.825  -1.648   6.895  1.00  0.00           C
ATOM    271  C   VAL   250       1.062  -0.753   7.889  1.00  0.00           C
ATOM    272  O   VAL   250       1.683  -0.297   8.848  1.00  0.00           O
ATOM    273  CB  VAL   250       2.722  -0.856   5.914  1.00  0.00           C
ATOM    274  CG1 VAL   250       1.920   0.090   5.007  1.00  0.00           C
ATOM    275  CG2 VAL   250       3.817  -0.062   6.648  1.00  0.00           C
ATOM    276  H   VAL   250       0.902  -2.435   5.149  1.00  0.00           H
ATOM    277  HA  VAL   250       2.491  -2.261   7.500  1.00  0.00           H
ATOM    278  HB  VAL   250       3.229  -1.579   5.276  1.00  0.00           H
ATOM    279 HG11 VAL   250       1.352   0.802   5.602  1.00  0.00           H
ATOM    280 HG12 VAL   250       2.595   0.639   4.354  1.00  0.00           H
ATOM    281 HG13 VAL   250       1.239  -0.487   4.386  1.00  0.00           H
ATOM    282 HG21 VAL   250       4.343  -0.711   7.348  1.00  0.00           H
ATOM    283 HG22 VAL   250       4.533   0.337   5.933  1.00  0.00           H
ATOM    284 HG23 VAL   250       3.392   0.773   7.196  1.00  0.00           H
ATOM    285  N   TYR   251      -0.254  -0.531   7.723  1.00  0.00           N
ATOM    286  CA  TYR   251      -1.047   0.188   8.724  1.00  0.00           C
ATOM    287  C   TYR   251      -1.298  -0.703   9.954  1.00  0.00           C
ATOM    288  O   TYR   251      -1.201  -0.221  11.081  1.00  0.00           O
ATOM    289  CB  TYR   251      -2.357   0.726   8.113  1.00  0.00           C
ATOM    290  CG  TYR   251      -3.478  -0.281   7.942  1.00  0.00           C
ATOM    291  CD1 TYR   251      -3.484  -1.147   6.834  1.00  0.00           C
ATOM    292  CD2 TYR   251      -4.512  -0.355   8.894  1.00  0.00           C
ATOM    293  CE1 TYR   251      -4.502  -2.105   6.691  1.00  0.00           C
ATOM    294  CE2 TYR   251      -5.547  -1.294   8.749  1.00  0.00           C
ATOM    295  CZ  TYR   251      -5.540  -2.182   7.649  1.00  0.00           C
ATOM    296  OH  TYR   251      -6.538  -3.102   7.505  1.00  0.00           O
ATOM    297  H   TYR   251      -0.736  -0.923   6.927  1.00  0.00           H
ATOM    298  HA  TYR   251      -0.469   1.056   9.045  1.00  0.00           H
ATOM    299  HB2 TYR   251      -2.148   1.171   7.141  1.00  0.00           H
ATOM    300  HB3 TYR   251      -2.717   1.530   8.757  1.00  0.00           H
ATOM    301  HD1 TYR   251      -2.701  -1.075   6.096  1.00  0.00           H
ATOM    302  HD2 TYR   251      -4.511   0.312   9.741  1.00  0.00           H
ATOM    303  HE1 TYR   251      -4.493  -2.781   5.849  1.00  0.00           H
ATOM    304  HE2 TYR   251      -6.340  -1.340   9.480  1.00  0.00           H
ATOM    305  HH  TYR   251      -6.439  -3.643   6.719  1.00  0.00           H
ATOM    306  N   ALA   252      -1.570  -2.000   9.727  1.00  0.00           N
ATOM    307  CA  ALA   252      -1.820  -3.019  10.743  1.00  0.00           C
ATOM    308  C   ALA   252      -0.594  -3.936  10.884  1.00  0.00           C
ATOM    309  O   ALA   252      -0.708  -5.161  10.813  1.00  0.00           O
ATOM    310  CB  ALA   252      -3.108  -3.769  10.381  1.00  0.00           C
ATOM    311  H   ALA   252      -1.612  -2.313   8.768  1.00  0.00           H
ATOM    312  HA  ALA   252      -1.981  -2.529  11.704  1.00  0.00           H
ATOM    313  HB1 ALA   252      -2.995  -4.264   9.416  1.00  0.00           H
ATOM    314  HB2 ALA   252      -3.333  -4.513  11.145  1.00  0.00           H
ATOM    315  HB3 ALA   252      -3.937  -3.066  10.327  1.00  0.00           H
ATOM    316  N   TRP   253       0.588  -3.321  11.039  1.00  0.00           N
ATOM    317  CA  TRP   253       1.893  -3.973  11.015  1.00  0.00           C
ATOM    318  C   TRP   253       2.062  -4.985  12.155  1.00  0.00           C
ATOM    319  O   TRP   253       1.707  -4.713  13.302  1.00  0.00           O
ATOM    320  CB  TRP   253       2.980  -2.891  11.051  1.00  0.00           C
ATOM    321  CG  TRP   253       2.900  -1.902  12.180  1.00  0.00           C
ATOM    322  CD1 TRP   253       2.147  -0.683  12.155  1.00  0.00           C
ATOM    323  CD2 TRP   253       3.578  -1.975  13.582  1.00  0.00           C
ATOM    324  CE2 TRP   253       3.191  -0.719  14.326  1.00  0.00           C
ATOM    325  CE3 TRP   253       4.427  -2.872  14.253  1.00  0.00           C
ATOM    326  NE1 TRP   253       2.307   0.050  13.427  1.00  0.00           N
ATOM    327  CZ2 TRP   253       3.682  -0.475  15.614  1.00  0.00           C
ATOM    328  CZ3 TRP   253       4.898  -2.595  15.548  1.00  0.00           C
ATOM    329  CH2 TRP   253       4.541  -1.410  16.216  1.00  0.00           C
ATOM    330  H   TRP   253       0.595  -2.313  11.097  1.00  0.00           H
ATOM    331  HA  TRP   253       1.988  -4.505  10.067  1.00  0.00           H
ATOM    332  HB2 TRP   253       2.947  -2.339  10.112  1.00  0.00           H
ATOM    333  HB3 TRP   253       3.951  -3.383  11.099  1.00  0.00           H
ATOM    334  HD1 TRP   253       1.546  -0.343  11.328  1.00  0.00           H
ATOM    335  HE1 TRP   253       1.873   0.941  13.621  1.00  0.00           H
ATOM    336  HE3 TRP   253       4.733  -3.774  13.755  1.00  0.00           H
ATOM    337  HZ2 TRP   253       3.402   0.426  16.134  1.00  0.00           H
ATOM    338  HZ3 TRP   253       5.554  -3.299  16.034  1.00  0.00           H
ATOM    339  HH2 TRP   253       4.929  -1.222  17.204  1.00  0.00           H
ATOM    340  N   ASN   254       2.623  -6.154  11.816  1.00  0.00           N
ATOM    341  CA  ASN   254       2.838  -7.270  12.733  1.00  0.00           C
ATOM    342  C   ASN   254       4.007  -6.996  13.687  1.00  0.00           C
ATOM    343  O   ASN   254       4.879  -6.187  13.384  1.00  0.00           O
ATOM    344  CB  ASN   254       3.099  -8.549  11.918  1.00  0.00           C
ATOM    345  CG  ASN   254       2.729  -9.817  12.690  1.00  0.00           C
ATOM    346  ND2 ASN   254       3.706 -10.692  12.941  1.00  0.00           N
ATOM    347  OD1 ASN   254       1.569 -10.008  13.051  1.00  0.00           O
ATOM    348  H   ASN   254       2.900  -6.296  10.855  1.00  0.00           H
ATOM    349  HA  ASN   254       1.926  -7.405  13.315  1.00  0.00           H
ATOM    350  HB2 ASN   254       2.498  -8.534  11.010  1.00  0.00           H
ATOM    351  HB3 ASN   254       4.147  -8.579  11.616  1.00  0.00           H
ATOM    352 HD21 ASN   254       3.500 -11.545  13.441  1.00  0.00           H
ATOM    353 HD22 ASN   254       4.647 -10.503  12.627  1.00  0.00           H
ATOM    354  N   ARG   255       4.034  -7.714  14.818  1.00  0.00           N
ATOM    355  CA  ARG   255       5.117  -7.712  15.800  1.00  0.00           C
ATOM    356  C   ARG   255       5.236  -9.113  16.415  1.00  0.00           C
ATOM    357  O   ARG   255       4.230  -9.797  16.614  1.00  0.00           O
ATOM    358  CB  ARG   255       4.870  -6.616  16.859  1.00  0.00           C
ATOM    359  CG  ARG   255       5.812  -6.705  18.077  1.00  0.00           C
ATOM    360  CD  ARG   255       5.711  -5.490  19.007  1.00  0.00           C
ATOM    361  NE  ARG   255       6.445  -4.333  18.476  1.00  0.00           N
ATOM    362  CZ  ARG   255       6.739  -3.212  19.158  1.00  0.00           C
ATOM    363  NH1 ARG   255       6.319  -3.019  20.418  1.00  0.00           N
ATOM    364  NH2 ARG   255       7.475  -2.265  18.565  1.00  0.00           N
ATOM    365  H   ARG   255       3.277  -8.361  14.990  1.00  0.00           H
ATOM    366  HA  ARG   255       6.054  -7.484  15.292  1.00  0.00           H
ATOM    367  HB2 ARG   255       4.995  -5.645  16.379  1.00  0.00           H
ATOM    368  HB3 ARG   255       3.842  -6.688  17.218  1.00  0.00           H
ATOM    369  HG2 ARG   255       5.543  -7.588  18.659  1.00  0.00           H
ATOM    370  HG3 ARG   255       6.845  -6.819  17.746  1.00  0.00           H
ATOM    371  HD2 ARG   255       4.664  -5.228  19.154  1.00  0.00           H
ATOM    372  HD3 ARG   255       6.143  -5.760  19.971  1.00  0.00           H
ATOM    373  HE  ARG   255       6.783  -4.412  17.527  1.00  0.00           H
ATOM    374 HH11 ARG   255       5.762  -3.725  20.878  1.00  0.00           H
ATOM    375 HH12 ARG   255       6.557  -2.167  20.905  1.00  0.00           H
ATOM    376 HH21 ARG   255       7.800  -2.398  17.618  1.00  0.00           H
ATOM    377 HH22 ARG   255       7.706  -1.417  19.063  1.00  0.00           H
ATOM    378  N   LYS   256       6.474  -9.511  16.744  1.00  0.00           N
ATOM    379  CA  LYS   256       6.775 -10.745  17.455  1.00  0.00           C
ATOM    380  C   LYS   256       7.969 -10.531  18.386  1.00  0.00           C
ATOM    381  O   LYS   256       9.058 -10.171  17.939  1.00  0.00           O
ATOM    382  CB  LYS   256       7.020 -11.889  16.455  1.00  0.00           C
ATOM    383  CG  LYS   256       7.326 -13.202  17.192  1.00  0.00           C
ATOM    384  CD  LYS   256       7.250 -14.415  16.261  1.00  0.00           C
ATOM    385  CE  LYS   256       7.493 -15.683  17.081  1.00  0.00           C
ATOM    386  NZ  LYS   256       7.191 -16.891  16.300  1.00  0.00           N
ATOM    387  H   LYS   256       7.252  -8.897  16.545  1.00  0.00           H
ATOM    388  HA  LYS   256       5.910 -11.012  18.065  1.00  0.00           H
ATOM    389  HB2 LYS   256       6.122 -12.018  15.849  1.00  0.00           H
ATOM    390  HB3 LYS   256       7.854 -11.639  15.797  1.00  0.00           H
ATOM    391  HG2 LYS   256       8.325 -13.150  17.625  1.00  0.00           H
ATOM    392  HG3 LYS   256       6.600 -13.336  17.996  1.00  0.00           H
ATOM    393  HD2 LYS   256       6.257 -14.461  15.811  1.00  0.00           H
ATOM    394  HD3 LYS   256       8.003 -14.334  15.476  1.00  0.00           H
ATOM    395  HE2 LYS   256       8.534 -15.710  17.405  1.00  0.00           H
ATOM    396  HE3 LYS   256       6.849 -15.666  17.960  1.00  0.00           H
ATOM    397  HZ1 LYS   256       7.788 -16.928  15.486  1.00  0.00           H
ATOM    398  HZ2 LYS   256       7.350 -17.710  16.871  1.00  0.00           H
ATOM    399  HZ3 LYS   256       6.225 -16.869  16.008  1.00  0.00           H
ATOM    400  N   ARG   257       7.749 -10.808  19.679  1.00  0.00           N
ATOM    401  CA  ARG   257       8.777 -10.807  20.709  1.00  0.00           C
ATOM    402  C   ARG   257       9.639 -12.071  20.591  1.00  0.00           C
ATOM    403  O   ARG   257       9.137 -13.157  20.297  1.00  0.00           O
ATOM    404  CB  ARG   257       8.108 -10.680  22.086  1.00  0.00           C
ATOM    405  CG  ARG   257       9.115 -10.534  23.237  1.00  0.00           C
ATOM    406  CD  ARG   257       8.365 -10.226  24.535  1.00  0.00           C
ATOM    407  NE  ARG   257       9.276 -10.109  25.683  1.00  0.00           N
ATOM    408  CZ  ARG   257       9.028  -9.394  26.796  1.00  0.00           C
ATOM    409  NH1 ARG   257       9.890  -9.452  27.818  1.00  0.00           N
ATOM    410  NH2 ARG   257       7.933  -8.627  26.912  1.00  0.00           N
ATOM    411  H   ARG   257       6.824 -11.099  19.961  1.00  0.00           H
ATOM    412  HA  ARG   257       9.406  -9.929  20.560  1.00  0.00           H
ATOM    413  HB2 ARG   257       7.466  -9.797  22.072  1.00  0.00           H
ATOM    414  HB3 ARG   257       7.481 -11.556  22.266  1.00  0.00           H
ATOM    415  HG2 ARG   257       9.674 -11.463  23.357  1.00  0.00           H
ATOM    416  HG3 ARG   257       9.809  -9.721  23.019  1.00  0.00           H
ATOM    417  HD2 ARG   257       7.813  -9.295  24.406  1.00  0.00           H
ATOM    418  HD3 ARG   257       7.653 -11.027  24.736  1.00  0.00           H
ATOM    419  HE  ARG   257      10.125 -10.654  25.644  1.00  0.00           H
ATOM    420 HH11 ARG   257      10.721 -10.022  27.747  1.00  0.00           H
ATOM    421 HH12 ARG   257       9.709  -8.925  28.661  1.00  0.00           H
ATOM    422 HH21 ARG   257       7.270  -8.574  26.152  1.00  0.00           H
ATOM    423 HH22 ARG   257       7.767  -8.110  27.763  1.00  0.00           H
ATOM    424  N   ILE   258      10.942 -11.899  20.841  1.00  0.00           N
ATOM    425  CA  ILE   258      11.984 -12.911  20.732  1.00  0.00           C
ATOM    426  C   ILE   258      12.807 -12.823  22.023  1.00  0.00           C
ATOM    427  O   ILE   258      13.310 -11.752  22.367  1.00  0.00           O
ATOM    428  CB  ILE   258      12.814 -12.671  19.443  1.00  0.00           C
ATOM    429  CG1 ILE   258      11.976 -12.975  18.176  1.00  0.00           C
ATOM    430  CG2 ILE   258      14.112 -13.499  19.447  1.00  0.00           C
ATOM    431  CD1 ILE   258      12.627 -12.510  16.867  1.00  0.00           C
ATOM    432  H   ILE   258      11.253 -10.975  21.100  1.00  0.00           H
ATOM    433  HA  ILE   258      11.532 -13.903  20.674  1.00  0.00           H
ATOM    434  HB  ILE   258      13.090 -11.617  19.416  1.00  0.00           H
ATOM    435 HG12 ILE   258      11.779 -14.046  18.117  1.00  0.00           H
ATOM    436 HG13 ILE   258      11.017 -12.462  18.243  1.00  0.00           H
ATOM    437 HG21 ILE   258      13.870 -14.560  19.489  1.00  0.00           H
ATOM    438 HG22 ILE   258      14.700 -13.298  18.552  1.00  0.00           H
ATOM    439 HG23 ILE   258      14.732 -13.238  20.304  1.00  0.00           H
ATOM    440 HD11 ILE   258      13.525 -13.090  16.654  1.00  0.00           H
ATOM    441 HD12 ILE   258      11.923 -12.651  16.046  1.00  0.00           H
ATOM    442 HD13 ILE   258      12.882 -11.451  16.935  1.00  0.00           H
ATOM    443  N   SER   259      12.920 -13.955  22.735  1.00  0.00           N
ATOM    444  CA  SER   259      13.511 -14.043  24.071  1.00  0.00           C
ATOM    445  C   SER   259      14.094 -15.438  24.324  1.00  0.00           C
ATOM    446  O   SER   259      13.645 -16.423  23.734  1.00  0.00           O
ATOM    447  CB  SER   259      12.455 -13.741  25.148  1.00  0.00           C
ATOM    448  OG  SER   259      11.845 -12.480  24.972  1.00  0.00           O
ATOM    449  H   SER   259      12.494 -14.797  22.375  1.00  0.00           H
ATOM    450  HA  SER   259      14.312 -13.310  24.159  1.00  0.00           H
ATOM    451  HB2 SER   259      11.682 -14.510  25.121  1.00  0.00           H
ATOM    452  HB3 SER   259      12.932 -13.759  26.127  1.00  0.00           H
ATOM    453  HG  SER   259      11.227 -12.338  25.692  1.00  0.00           H
ATOM    454  N   ASN   260      15.059 -15.506  25.256  1.00  0.00           N
ATOM    455  CA  ASN   260      15.642 -16.732  25.805  1.00  0.00           C
ATOM    456  C   ASN   260      16.173 -17.677  24.716  1.00  0.00           C
ATOM    457  O   ASN   260      15.840 -18.864  24.696  1.00  0.00           O
ATOM    458  CB  ASN   260      14.673 -17.402  26.798  1.00  0.00           C
ATOM    459  CG  ASN   260      14.262 -16.468  27.938  1.00  0.00           C
ATOM    460  ND2 ASN   260      13.019 -15.978  27.911  1.00  0.00           N
ATOM    461  OD1 ASN   260      15.057 -16.195  28.836  1.00  0.00           O
ATOM    462  H   ASN   260      15.367 -14.642  25.680  1.00  0.00           H
ATOM    463  HA  ASN   260      16.509 -16.419  26.385  1.00  0.00           H
ATOM    464  HB2 ASN   260      13.786 -17.744  26.263  1.00  0.00           H
ATOM    465  HB3 ASN   260      15.159 -18.276  27.234  1.00  0.00           H
ATOM    466 HD21 ASN   260      12.705 -15.358  28.644  1.00  0.00           H
ATOM    467 HD22 ASN   260      12.396 -16.227  27.157  1.00  0.00           H
ATOM    468  N   CYX   261      16.972 -17.130  23.788  1.00  0.00           N
ATOM    469  CA  CYX   261      17.487 -17.845  22.627  1.00  0.00           C
ATOM    470  C   CYX   261      18.786 -17.207  22.124  1.00  0.00           C
ATOM    471  O   CYX   261      18.991 -16.001  22.255  1.00  0.00           O
ATOM    472  CB  CYX   261      16.403 -17.867  21.538  1.00  0.00           C
ATOM    473  SG  CYX   261      15.881 -16.241  20.921  1.00  0.00           S
ATOM    474  H   CYX   261      17.206 -16.150  23.862  1.00  0.00           H
ATOM    475  HA  CYX   261      17.702 -18.874  22.919  1.00  0.00           H
ATOM    476  HB2 CYX   261      15.524 -18.369  21.943  1.00  0.00           H
ATOM    477  HB3 CYX   261      16.760 -18.460  20.698  1.00  0.00           H
ATOM    478  N   VAL   262      19.653 -18.032  21.521  1.00  0.00           N
ATOM    479  CA  VAL   262      20.885 -17.599  20.877  1.00  0.00           C
ATOM    480  C   VAL   262      20.540 -17.114  19.463  1.00  0.00           C
ATOM    481  O   VAL   262      20.148 -17.913  18.612  1.00  0.00           O
ATOM    482  CB  VAL   262      21.928 -18.742  20.885  1.00  0.00           C
ATOM    483  CG1 VAL   262      23.211 -18.337  20.136  1.00  0.00           C
ATOM    484  CG2 VAL   262      22.297 -19.147  22.324  1.00  0.00           C
ATOM    485  H   VAL   262      19.426 -19.014  21.456  1.00  0.00           H
ATOM    486  HA  VAL   262      21.298 -16.769  21.448  1.00  0.00           H
ATOM    487  HB  VAL   262      21.503 -19.614  20.384  1.00  0.00           H
ATOM    488 HG11 VAL   262      23.643 -17.443  20.587  1.00  0.00           H
ATOM    489 HG12 VAL   262      23.940 -19.147  20.185  1.00  0.00           H
ATOM    490 HG13 VAL   262      22.995 -18.139  19.086  1.00  0.00           H
ATOM    491 HG21 VAL   262      21.420 -19.522  22.852  1.00  0.00           H
ATOM    492 HG22 VAL   262      23.047 -19.939  22.306  1.00  0.00           H
ATOM    493 HG23 VAL   262      22.699 -18.287  22.863  1.00  0.00           H
ATOM    494  N   ALA   263      20.687 -15.803  19.227  1.00  0.00           N
ATOM    495  CA  ALA   263      20.426 -15.171  17.941  1.00  0.00           C
ATOM    496  C   ALA   263      21.681 -15.228  17.071  1.00  0.00           C
ATOM    497  O   ALA   263      22.619 -14.460  17.280  1.00  0.00           O
ATOM    498  CB  ALA   263      19.972 -13.726  18.161  1.00  0.00           C
ATOM    499  H   ALA   263      21.012 -15.205  19.973  1.00  0.00           H
ATOM    500  HA  ALA   263      19.618 -15.700  17.433  1.00  0.00           H
ATOM    501  HB1 ALA   263      20.700 -13.191  18.772  1.00  0.00           H
ATOM    502  HB2 ALA   263      19.873 -13.231  17.196  1.00  0.00           H
ATOM    503  HB3 ALA   263      19.005 -13.712  18.659  1.00  0.00           H
ATOM    504  N   ASP   264      21.672 -16.130  16.081  1.00  0.00           N
ATOM    505  CA  ASP   264      22.704 -16.220  15.060  1.00  0.00           C
ATOM    506  C   ASP   264      22.298 -15.317  13.888  1.00  0.00           C
ATOM    507  O   ASP   264      21.627 -15.762  12.956  1.00  0.00           O
ATOM    508  CB  ASP   264      22.900 -17.696  14.666  1.00  0.00           C
ATOM    509  CG  ASP   264      24.079 -17.938  13.717  1.00  0.00           C
ATOM    510  OD1 ASP   264      24.903 -17.014  13.541  1.00  0.00           O
ATOM    511  OD2 ASP   264      24.147 -19.070  13.190  1.00  0.00           O
ATOM    512  H   ASP   264      20.870 -16.735  15.977  1.00  0.00           H
ATOM    513  HA  ASP   264      23.646 -15.857  15.477  1.00  0.00           H
ATOM    514  HB2 ASP   264      23.081 -18.275  15.573  1.00  0.00           H
ATOM    515  HB3 ASP   264      21.986 -18.076  14.206  1.00  0.00           H
ATOM    516  N   TYR   265      22.695 -14.037  13.961  1.00  0.00           N
ATOM    517  CA  TYR   265      22.389 -13.029  12.946  1.00  0.00           C
ATOM    518  C   TYR   265      23.188 -13.236  11.650  1.00  0.00           C
ATOM    519  O   TYR   265      22.847 -12.627  10.637  1.00  0.00           O
ATOM    520  CB  TYR   265      22.666 -11.625  13.501  1.00  0.00           C
ATOM    521  CG  TYR   265      21.963 -11.276  14.800  1.00  0.00           C
ATOM    522  CD1 TYR   265      20.679 -10.699  14.772  1.00  0.00           C
ATOM    523  CD2 TYR   265      22.616 -11.476  16.032  1.00  0.00           C
ATOM    524  CE1 TYR   265      20.054 -10.307  15.968  1.00  0.00           C
ATOM    525  CE2 TYR   265      22.003 -11.076  17.232  1.00  0.00           C
ATOM    526  CZ  TYR   265      20.718 -10.484  17.205  1.00  0.00           C
ATOM    527  OH  TYR   265      20.118 -10.096  18.368  1.00  0.00           O
ATOM    528  H   TYR   265      23.237 -13.737  14.758  1.00  0.00           H
ATOM    529  HA  TYR   265      21.326 -13.096  12.708  1.00  0.00           H
ATOM    530  HB2 TYR   265      23.738 -11.512  13.651  1.00  0.00           H
ATOM    531  HB3 TYR   265      22.375 -10.893  12.746  1.00  0.00           H
ATOM    532  HD1 TYR   265      20.174 -10.543  13.829  1.00  0.00           H
ATOM    533  HD2 TYR   265      23.602 -11.917  16.059  1.00  0.00           H
ATOM    534  HE1 TYR   265      19.068  -9.867  15.938  1.00  0.00           H
ATOM    535  HE2 TYR   265      22.515 -11.224  18.172  1.00  0.00           H
ATOM    536  HH  TYR   265      19.250  -9.710  18.231  1.00  0.00           H
ATOM    537  N   SER   266      24.229 -14.085  11.672  1.00  0.00           N
ATOM    538  CA  SER   266      25.060 -14.413  10.518  1.00  0.00           C
ATOM    539  C   SER   266      24.288 -15.178   9.431  1.00  0.00           C
ATOM    540  O   SER   266      24.688 -15.138   8.269  1.00  0.00           O
ATOM    541  CB  SER   266      26.270 -15.207  11.023  1.00  0.00           C
ATOM    542  OG  SER   266      27.200 -15.449   9.994  1.00  0.00           O
ATOM    543  H   SER   266      24.454 -14.553  12.538  1.00  0.00           H
ATOM    544  HA  SER   266      25.415 -13.483  10.080  1.00  0.00           H
ATOM    545  HB2 SER   266      26.766 -14.647  11.817  1.00  0.00           H
ATOM    546  HB3 SER   266      25.934 -16.165  11.417  1.00  0.00           H
ATOM    547  HG  SER   266      27.919 -15.975  10.350  1.00  0.00           H
ATOM    548  N   VAL   267      23.166 -15.822   9.793  1.00  0.00           N
ATOM    549  CA  VAL   267      22.233 -16.455   8.865  1.00  0.00           C
ATOM    550  C   VAL   267      21.565 -15.403   7.960  1.00  0.00           C
ATOM    551  O   VAL   267      21.300 -15.695   6.794  1.00  0.00           O
ATOM    552  CB  VAL   267      21.202 -17.269   9.686  1.00  0.00           C
ATOM    553  CG1 VAL   267      20.011 -17.769   8.850  1.00  0.00           C
ATOM    554  CG2 VAL   267      21.878 -18.486  10.345  1.00  0.00           C
ATOM    555  H   VAL   267      22.899 -15.816  10.767  1.00  0.00           H
ATOM    556  HA  VAL   267      22.789 -17.145   8.227  1.00  0.00           H
ATOM    557  HB  VAL   267      20.800 -16.631  10.475  1.00  0.00           H
ATOM    558 HG11 VAL   267      20.366 -18.349   7.998  1.00  0.00           H
ATOM    559 HG12 VAL   267      19.364 -18.397   9.465  1.00  0.00           H
ATOM    560 HG13 VAL   267      19.418 -16.926   8.495  1.00  0.00           H
ATOM    561 HG21 VAL   267      22.697 -18.163  10.986  1.00  0.00           H
ATOM    562 HG22 VAL   267      21.157 -19.028  10.957  1.00  0.00           H
ATOM    563 HG23 VAL   267      22.270 -19.156   9.578  1.00  0.00           H
ATOM    564  N   LEU   268      21.316 -14.191   8.482  1.00  0.00           N
ATOM    565  CA  LEU   268      20.638 -13.115   7.768  1.00  0.00           C
ATOM    566  C   LEU   268      21.605 -12.322   6.880  1.00  0.00           C
ATOM    567  O   LEU   268      21.321 -12.165   5.694  1.00  0.00           O
ATOM    568  CB  LEU   268      19.913 -12.183   8.760  1.00  0.00           C
ATOM    569  CG  LEU   268      18.875 -12.876   9.671  1.00  0.00           C
ATOM    570  CD1 LEU   268      18.320 -11.862  10.682  1.00  0.00           C
ATOM    571  CD2 LEU   268      17.717 -13.492   8.867  1.00  0.00           C
ATOM    572  H   LEU   268      21.577 -14.010   9.441  1.00  0.00           H
ATOM    573  HA  LEU   268      19.885 -13.558   7.116  1.00  0.00           H
ATOM    574  HB2 LEU   268      20.660 -11.699   9.390  1.00  0.00           H
ATOM    575  HB3 LEU   268      19.410 -11.401   8.188  1.00  0.00           H
ATOM    576  HG  LEU   268      19.363 -13.671  10.236  1.00  0.00           H
ATOM    577 HD11 LEU   268      17.827 -11.041  10.160  1.00  0.00           H
ATOM    578 HD12 LEU   268      17.601 -12.350  11.341  1.00  0.00           H
ATOM    579 HD13 LEU   268      19.133 -11.462  11.290  1.00  0.00           H
ATOM    580 HD21 LEU   268      18.084 -14.298   8.233  1.00  0.00           H
ATOM    581 HD22 LEU   268      16.974 -13.907   9.548  1.00  0.00           H
ATOM    582 HD23 LEU   268      17.244 -12.731   8.244  1.00  0.00           H
ATOM    583  N   TYR   269      22.727 -11.817   7.425  1.00  0.00           N
ATOM    584  CA  TYR   269      23.600 -10.894   6.695  1.00  0.00           C
ATOM    585  C   TYR   269      24.575 -11.576   5.717  1.00  0.00           C
ATOM    586  O   TYR   269      25.213 -10.864   4.942  1.00  0.00           O
ATOM    587  CB  TYR   269      24.288  -9.905   7.655  1.00  0.00           C
ATOM    588  CG  TYR   269      25.176 -10.474   8.750  1.00  0.00           C
ATOM    589  CD1 TYR   269      26.413 -11.066   8.430  1.00  0.00           C
ATOM    590  CD2 TYR   269      24.803 -10.330  10.101  1.00  0.00           C
ATOM    591  CE1 TYR   269      27.264 -11.534   9.446  1.00  0.00           C
ATOM    592  CE2 TYR   269      25.650 -10.790  11.125  1.00  0.00           C
ATOM    593  CZ  TYR   269      26.887 -11.394  10.803  1.00  0.00           C
ATOM    594  OH  TYR   269      27.708 -11.844  11.795  1.00  0.00           O
ATOM    595  H   TYR   269      22.930 -11.987   8.399  1.00  0.00           H
ATOM    596  HA  TYR   269      22.948 -10.279   6.073  1.00  0.00           H
ATOM    597  HB2 TYR   269      23.507  -9.308   8.124  1.00  0.00           H
ATOM    598  HB3 TYR   269      24.886  -9.211   7.063  1.00  0.00           H
ATOM    599  HD1 TYR   269      26.722 -11.148   7.400  1.00  0.00           H
ATOM    600  HD2 TYR   269      23.866  -9.858  10.359  1.00  0.00           H
ATOM    601  HE1 TYR   269      28.208 -11.993   9.189  1.00  0.00           H
ATOM    602  HE2 TYR   269      25.357 -10.672  12.157  1.00  0.00           H
ATOM    603  HH  TYR   269      28.506 -12.258  11.460  1.00  0.00           H
ATOM    604  N   ASN   270      24.667 -12.919   5.704  1.00  0.00           N
ATOM    605  CA  ASN   270      25.381 -13.675   4.668  1.00  0.00           C
ATOM    606  C   ASN   270      24.443 -14.252   3.598  1.00  0.00           C
ATOM    607  O   ASN   270      24.936 -14.697   2.560  1.00  0.00           O
ATOM    608  CB  ASN   270      26.241 -14.787   5.290  1.00  0.00           C
ATOM    609  CG  ASN   270      27.377 -14.273   6.180  1.00  0.00           C
ATOM    610  ND2 ASN   270      27.889 -15.144   7.051  1.00  0.00           N
ATOM    611  OD1 ASN   270      27.807 -13.125   6.077  1.00  0.00           O
ATOM    612  H   ASN   270      24.128 -13.453   6.371  1.00  0.00           H
ATOM    613  HA  ASN   270      26.061 -13.001   4.146  1.00  0.00           H
ATOM    614  HB2 ASN   270      25.598 -15.457   5.860  1.00  0.00           H
ATOM    615  HB3 ASN   270      26.694 -15.376   4.491  1.00  0.00           H
ATOM    616 HD21 ASN   270      28.643 -14.862   7.661  1.00  0.00           H
ATOM    617 HD22 ASN   270      27.515 -16.080   7.108  1.00  0.00           H
ATOM    618  N   SER   271      23.116 -14.228   3.814  1.00  0.00           N
ATOM    619  CA  SER   271      22.143 -14.590   2.792  1.00  0.00           C
ATOM    620  C   SER   271      22.152 -13.527   1.689  1.00  0.00           C
ATOM    621  O   SER   271      22.032 -12.333   1.973  1.00  0.00           O
ATOM    622  CB  SER   271      20.754 -14.748   3.421  1.00  0.00           C
ATOM    623  OG  SER   271      19.785 -15.044   2.438  1.00  0.00           O
ATOM    624  H   SER   271      22.762 -13.861   4.686  1.00  0.00           H
ATOM    625  HA  SER   271      22.429 -15.554   2.367  1.00  0.00           H
ATOM    626  HB2 SER   271      20.776 -15.553   4.155  1.00  0.00           H
ATOM    627  HB3 SER   271      20.477 -13.820   3.916  1.00  0.00           H
ATOM    628  HG  SER   271      18.932 -15.135   2.868  1.00  0.00           H
ATOM    629  N   ALA   272      22.288 -13.986   0.436  1.00  0.00           N
ATOM    630  CA  ALA   272      22.307 -13.160  -0.767  1.00  0.00           C
ATOM    631  C   ALA   272      20.875 -12.905  -1.268  1.00  0.00           C
ATOM    632  O   ALA   272      20.547 -13.198  -2.419  1.00  0.00           O
ATOM    633  CB  ALA   272      23.214 -13.824  -1.812  1.00  0.00           C
ATOM    634  H   ALA   272      22.382 -14.982   0.299  1.00  0.00           H
ATOM    635  HA  ALA   272      22.749 -12.195  -0.515  1.00  0.00           H
ATOM    636  HB1 ALA   272      22.814 -14.800  -2.091  1.00  0.00           H
ATOM    637  HB2 ALA   272      23.279 -13.193  -2.699  1.00  0.00           H
ATOM    638  HB3 ALA   272      24.215 -13.952  -1.400  1.00  0.00           H
ATOM    639  N   SER   273      20.018 -12.390  -0.373  1.00  0.00           N
ATOM    640  CA  SER   273      18.591 -12.182  -0.595  1.00  0.00           C
ATOM    641  C   SER   273      18.078 -10.947   0.175  1.00  0.00           C
ATOM    642  O   SER   273      16.901 -10.884   0.529  1.00  0.00           O
ATOM    643  CB  SER   273      17.848 -13.485  -0.252  1.00  0.00           C
ATOM    644  OG  SER   273      16.501 -13.450  -0.678  1.00  0.00           O
ATOM    645  H   SER   273      20.364 -12.172   0.550  1.00  0.00           H
ATOM    646  HA  SER   273      18.445 -11.979  -1.657  1.00  0.00           H
ATOM    647  HB2 SER   273      18.341 -14.322  -0.748  1.00  0.00           H
ATOM    648  HB3 SER   273      17.881 -13.647   0.825  1.00  0.00           H
ATOM    649  HG  SER   273      16.092 -14.290  -0.460  1.00  0.00           H
ATOM    650  N   PHE   274      18.963  -9.966   0.433  1.00  0.00           N
ATOM    651  CA  PHE   274      18.636  -8.698   1.080  1.00  0.00           C
ATOM    652  C   PHE   274      19.343  -7.549   0.360  1.00  0.00           C
ATOM    653  O   PHE   274      20.563  -7.570   0.189  1.00  0.00           O
ATOM    654  CB  PHE   274      18.979  -8.737   2.577  1.00  0.00           C
ATOM    655  CG  PHE   274      18.255  -9.819   3.359  1.00  0.00           C
ATOM    656  CD1 PHE   274      16.870  -9.713   3.589  1.00  0.00           C
ATOM    657  CD2 PHE   274      18.955 -10.942   3.844  1.00  0.00           C
ATOM    658  CE1 PHE   274      16.192 -10.720   4.298  1.00  0.00           C
ATOM    659  CE2 PHE   274      18.275 -11.941   4.565  1.00  0.00           C
ATOM    660  CZ  PHE   274      16.894 -11.831   4.792  1.00  0.00           C
ATOM    661  H   PHE   274      19.919 -10.085   0.129  1.00  0.00           H
ATOM    662  HA  PHE   274      17.566  -8.529   0.993  1.00  0.00           H
ATOM    663  HB2 PHE   274      20.056  -8.871   2.690  1.00  0.00           H
ATOM    664  HB3 PHE   274      18.723  -7.771   3.015  1.00  0.00           H
ATOM    665  HD1 PHE   274      16.325  -8.857   3.221  1.00  0.00           H
ATOM    666  HD2 PHE   274      20.015 -11.038   3.663  1.00  0.00           H
ATOM    667  HE1 PHE   274      15.131 -10.641   4.469  1.00  0.00           H
ATOM    668  HE2 PHE   274      18.809 -12.796   4.947  1.00  0.00           H
ATOM    669  HZ  PHE   274      16.373 -12.601   5.341  1.00  0.00           H
ATOM    670  N   SER   275      18.549  -6.550  -0.050  1.00  0.00           N
ATOM    671  CA  SER   275      18.991  -5.368  -0.790  1.00  0.00           C
ATOM    672  C   SER   275      19.253  -4.156   0.121  1.00  0.00           C
ATOM    673  O   SER   275      19.873  -3.192  -0.327  1.00  0.00           O
ATOM    674  CB  SER   275      17.929  -5.034  -1.848  1.00  0.00           C
ATOM    675  OG  SER   275      16.715  -4.618  -1.255  1.00  0.00           O
ATOM    676  H   SER   275      17.561  -6.611   0.148  1.00  0.00           H
ATOM    677  HA  SER   275      19.918  -5.607  -1.312  1.00  0.00           H
ATOM    678  HB2 SER   275      17.743  -5.914  -2.464  1.00  0.00           H
ATOM    679  HB3 SER   275      18.301  -4.233  -2.487  1.00  0.00           H
ATOM    680  HG  SER   275      16.082  -4.437  -1.953  1.00  0.00           H
ATOM    681  N   THR   276      18.779  -4.201   1.377  1.00  0.00           N
ATOM    682  CA  THR   276      18.833  -3.114   2.350  1.00  0.00           C
ATOM    683  C   THR   276      19.007  -3.733   3.743  1.00  0.00           C
ATOM    684  O   THR   276      18.354  -4.727   4.064  1.00  0.00           O
ATOM    685  CB  THR   276      17.549  -2.263   2.246  1.00  0.00           C
ATOM    686  CG2 THR   276      17.488  -1.131   3.278  1.00  0.00           C
ATOM    687  OG1 THR   276      17.435  -1.679   0.962  1.00  0.00           O
ATOM    688  H   THR   276      18.287  -5.034   1.669  1.00  0.00           H
ATOM    689  HA  THR   276      19.694  -2.479   2.137  1.00  0.00           H
ATOM    690  HB  THR   276      16.693  -2.916   2.401  1.00  0.00           H
ATOM    691  HG1 THR   276      16.598  -1.212   0.911  1.00  0.00           H
ATOM    692 HG21 THR   276      18.350  -0.476   3.151  1.00  0.00           H
ATOM    693 HG22 THR   276      16.577  -0.550   3.134  1.00  0.00           H
ATOM    694 HG23 THR   276      17.479  -1.537   4.289  1.00  0.00           H
ATOM    695  N   PHE   277      19.897  -3.147   4.560  1.00  0.00           N
ATOM    696  CA  PHE   277      20.259  -3.658   5.882  1.00  0.00           C
ATOM    697  C   PHE   277      20.802  -2.487   6.725  1.00  0.00           C
ATOM    698  O   PHE   277      21.988  -2.431   7.051  1.00  0.00           O
ATOM    699  CB  PHE   277      21.243  -4.841   5.716  1.00  0.00           C
ATOM    700  CG  PHE   277      21.211  -5.888   6.821  1.00  0.00           C
ATOM    701  CD1 PHE   277      21.603  -5.570   8.137  1.00  0.00           C
ATOM    702  CD2 PHE   277      20.804  -7.206   6.523  1.00  0.00           C
ATOM    703  CE1 PHE   277      21.580  -6.553   9.142  1.00  0.00           C
ATOM    704  CE2 PHE   277      20.790  -8.191   7.527  1.00  0.00           C
ATOM    705  CZ  PHE   277      21.178  -7.864   8.838  1.00  0.00           C
ATOM    706  H   PHE   277      20.392  -2.328   4.235  1.00  0.00           H
ATOM    707  HA  PHE   277      19.352  -4.031   6.361  1.00  0.00           H
ATOM    708  HB2 PHE   277      21.010  -5.355   4.783  1.00  0.00           H
ATOM    709  HB3 PHE   277      22.262  -4.470   5.602  1.00  0.00           H
ATOM    710  HD1 PHE   277      21.928  -4.573   8.384  1.00  0.00           H
ATOM    711  HD2 PHE   277      20.502  -7.470   5.520  1.00  0.00           H
ATOM    712  HE1 PHE   277      21.881  -6.303  10.148  1.00  0.00           H
ATOM    713  HE2 PHE   277      20.480  -9.198   7.291  1.00  0.00           H
ATOM    714  HZ  PHE   277      21.166  -8.619   9.610  1.00  0.00           H
ATOM    715  N   LYS   278      19.927  -1.511   7.020  1.00  0.00           N
ATOM    716  CA  LYS   278      20.280  -0.255   7.678  1.00  0.00           C
ATOM    717  C   LYS   278      20.159  -0.404   9.196  1.00  0.00           C
ATOM    718  O   LYS   278      19.059  -0.319   9.741  1.00  0.00           O
ATOM    719  CB  LYS   278      19.367   0.876   7.175  1.00  0.00           C
ATOM    720  CG  LYS   278      19.510   1.139   5.669  1.00  0.00           C
ATOM    721  CD  LYS   278      18.599   2.273   5.179  1.00  0.00           C
ATOM    722  CE  LYS   278      17.117   1.983   5.445  1.00  0.00           C
ATOM    723  NZ  LYS   278      16.258   3.051   4.915  1.00  0.00           N
ATOM    724  H   LYS   278      18.967  -1.616   6.725  1.00  0.00           H
ATOM    725  HA  LYS   278      21.309   0.009   7.428  1.00  0.00           H
ATOM    726  HB2 LYS   278      18.333   0.614   7.400  1.00  0.00           H
ATOM    727  HB3 LYS   278      19.617   1.791   7.714  1.00  0.00           H
ATOM    728  HG2 LYS   278      20.546   1.402   5.451  1.00  0.00           H
ATOM    729  HG3 LYS   278      19.267   0.232   5.119  1.00  0.00           H
ATOM    730  HD2 LYS   278      18.879   3.201   5.680  1.00  0.00           H
ATOM    731  HD3 LYS   278      18.749   2.398   4.106  1.00  0.00           H
ATOM    732  HE2 LYS   278      16.845   1.038   4.975  1.00  0.00           H
ATOM    733  HE3 LYS   278      16.952   1.906   6.519  1.00  0.00           H
ATOM    734  HZ1 LYS   278      16.381   3.116   3.914  1.00  0.00           H
ATOM    735  HZ2 LYS   278      15.291   2.841   5.121  1.00  0.00           H
ATOM    736  HZ3 LYS   278      16.511   3.931   5.342  1.00  0.00           H
ATOM    737  N   CYX   279      21.298  -0.600   9.872  1.00  0.00           N
ATOM    738  CA  CYX   279      21.374  -0.670  11.326  1.00  0.00           C
ATOM    739  C   CYX   279      21.675   0.704  11.935  1.00  0.00           C
ATOM    740  O   CYX   279      22.261   1.573  11.286  1.00  0.00           O
ATOM    741  CB  CYX   279      22.384  -1.738  11.742  1.00  0.00           C
ATOM    742  SG  CYX   279      22.021  -3.421  11.166  1.00  0.00           S
ATOM    743  H   CYX   279      22.167  -0.662   9.361  1.00  0.00           H
ATOM    744  HA  CYX   279      20.414  -0.982  11.717  1.00  0.00           H
ATOM    745  HB2 CYX   279      23.362  -1.451  11.355  1.00  0.00           H
ATOM    746  HB3 CYX   279      22.440  -1.759  12.829  1.00  0.00           H
ATOM    747  N   TYR   280      21.252   0.879  13.194  1.00  0.00           N
ATOM    748  CA  TYR   280      21.295   2.132  13.940  1.00  0.00           C
ATOM    749  C   TYR   280      21.718   1.832  15.378  1.00  0.00           C
ATOM    750  O   TYR   280      21.155   0.943  16.018  1.00  0.00           O
ATOM    751  CB  TYR   280      19.921   2.825  13.899  1.00  0.00           C
ATOM    752  CG  TYR   280      19.441   3.205  12.507  1.00  0.00           C
ATOM    753  CD1 TYR   280      18.595   2.340  11.783  1.00  0.00           C
ATOM    754  CD2 TYR   280      19.850   4.423  11.930  1.00  0.00           C
ATOM    755  CE1 TYR   280      18.166   2.682  10.490  1.00  0.00           C
ATOM    756  CE2 TYR   280      19.429   4.771  10.634  1.00  0.00           C
ATOM    757  CZ  TYR   280      18.589   3.897   9.905  1.00  0.00           C
ATOM    758  OH  TYR   280      18.189   4.223   8.642  1.00  0.00           O
ATOM    759  H   TYR   280      20.798   0.104  13.656  1.00  0.00           H
ATOM    760  HA  TYR   280      22.031   2.799  13.488  1.00  0.00           H
ATOM    761  HB2 TYR   280      19.180   2.171  14.362  1.00  0.00           H
ATOM    762  HB3 TYR   280      19.974   3.731  14.504  1.00  0.00           H
ATOM    763  HD1 TYR   280      18.281   1.403  12.215  1.00  0.00           H
ATOM    764  HD2 TYR   280      20.495   5.093  12.480  1.00  0.00           H
ATOM    765  HE1 TYR   280      17.522   2.011   9.940  1.00  0.00           H
ATOM    766  HE2 TYR   280      19.751   5.706  10.198  1.00  0.00           H
ATOM    767  HH  TYR   280      17.625   3.556   8.244  1.00  0.00           H
ATOM    768  N   GLY   281      22.725   2.569  15.871  1.00  0.00           N
ATOM    769  CA  GLY   281      23.355   2.339  17.169  1.00  0.00           C
ATOM    770  C   GLY   281      24.208   1.060  17.233  1.00  0.00           C
ATOM    771  O   GLY   281      24.754   0.760  18.294  1.00  0.00           O
ATOM    772  H   GLY   281      23.130   3.288  15.289  1.00  0.00           H
ATOM    773  HA2 GLY   281      23.996   3.192  17.390  1.00  0.00           H
ATOM    774  HA3 GLY   281      22.578   2.284  17.933  1.00  0.00           H
ATOM    775  N   VAL   282      24.313   0.312  16.122  1.00  0.00           N
ATOM    776  CA  VAL   282      25.023  -0.959  16.005  1.00  0.00           C
ATOM    777  C   VAL   282      25.396  -1.197  14.532  1.00  0.00           C
ATOM    778  O   VAL   282      24.686  -0.748  13.632  1.00  0.00           O
ATOM    779  CB  VAL   282      24.159  -2.098  16.606  1.00  0.00           C
ATOM    780  CG1 VAL   282      22.844  -2.347  15.848  1.00  0.00           C
ATOM    781  CG2 VAL   282      24.926  -3.425  16.675  1.00  0.00           C
ATOM    782  H   VAL   282      23.836   0.630  15.290  1.00  0.00           H
ATOM    783  HA  VAL   282      25.945  -0.887  16.584  1.00  0.00           H
ATOM    784  HB  VAL   282      23.907  -1.821  17.630  1.00  0.00           H
ATOM    785 HG11 VAL   282      23.044  -2.688  14.833  1.00  0.00           H
ATOM    786 HG12 VAL   282      22.274  -3.116  16.367  1.00  0.00           H
ATOM    787 HG13 VAL   282      22.245  -1.439  15.813  1.00  0.00           H
ATOM    788 HG21 VAL   282      25.911  -3.264  17.114  1.00  0.00           H
ATOM    789 HG22 VAL   282      24.372  -4.131  17.295  1.00  0.00           H
ATOM    790 HG23 VAL   282      25.039  -3.852  15.681  1.00  0.00           H
ATOM    791  N   SER   283      26.506  -1.915  14.297  1.00  0.00           N
ATOM    792  CA  SER   283      26.924  -2.376  12.974  1.00  0.00           C
ATOM    793  C   SER   283      26.514  -3.846  12.766  1.00  0.00           C
ATOM    794  O   SER   283      26.533  -4.617  13.727  1.00  0.00           O
ATOM    795  CB  SER   283      28.437  -2.179  12.800  1.00  0.00           C
ATOM    796  OG  SER   283      29.183  -2.987  13.686  1.00  0.00           O
ATOM    797  H   SER   283      27.049  -2.240  15.084  1.00  0.00           H
ATOM    798  HA  SER   283      26.437  -1.751  12.228  1.00  0.00           H
ATOM    799  HB2 SER   283      28.686  -1.132  12.974  1.00  0.00           H
ATOM    800  HB3 SER   283      28.713  -2.437  11.777  1.00  0.00           H
ATOM    801  HG  SER   283      30.116  -2.809  13.548  1.00  0.00           H
ATOM    802  N   PRO   284      26.185  -4.269  11.527  1.00  0.00           N
ATOM    803  CA  PRO   284      25.789  -5.719  11.219  1.00  0.00           C
ATOM    804  C   PRO   284      26.899  -6.735  11.519  1.00  0.00           C
ATOM    805  O   PRO   284      26.600  -7.896  11.793  1.00  0.00           O
ATOM    806  CB  PRO   284      25.381  -5.781   9.666  1.00  0.00           C
ATOM    807  CG  PRO   284      25.388  -4.274   9.130  1.00  0.00           C
ATOM    808  CD  PRO   284      26.033  -3.380  10.294  1.00  0.00           C
ATOM    809  HA  PRO   284      24.910  -5.958  11.814  1.00  0.00           H
ATOM    810  HB2 PRO   284      26.120  -6.359   9.110  1.00  0.00           H
ATOM    811  HB3 PRO   284      24.398  -6.233   9.546  1.00  0.00           H
ATOM    812  HG2 PRO   284      25.970  -4.192   8.211  1.00  0.00           H
ATOM    813  HG3 PRO   284      24.363  -3.949   8.953  1.00  0.00           H
ATOM    814  HD2 PRO   284      27.014  -3.022   9.981  1.00  0.00           H
ATOM    815  HD3 PRO   284      25.377  -2.536  10.507  1.00  0.00           H
ATOM    816  N   THR   285      28.166  -6.296  11.473  1.00  0.00           N
ATOM    817  CA  THR   285      29.347  -7.134  11.673  1.00  0.00           C
ATOM    818  C   THR   285      29.549  -7.495  13.161  1.00  0.00           C
ATOM    819  O   THR   285      30.231  -8.477  13.456  1.00  0.00           O
ATOM    820  CB  THR   285      30.570  -6.395  11.081  1.00  0.00           C
ATOM    821  CG2 THR   285      31.842  -7.254  11.040  1.00  0.00           C
ATOM    822  OG1 THR   285      30.303  -5.977   9.755  1.00  0.00           O
ATOM    823  H   THR   285      28.333  -5.324  11.253  1.00  0.00           H
ATOM    824  HA  THR   285      29.205  -8.060  11.114  1.00  0.00           H
ATOM    825  HB  THR   285      30.770  -5.508  11.683  1.00  0.00           H
ATOM    826  HG1 THR   285      31.033  -5.431   9.454  1.00  0.00           H
ATOM    827 HG21 THR   285      31.639  -8.196  10.527  1.00  0.00           H
ATOM    828 HG22 THR   285      32.629  -6.720  10.506  1.00  0.00           H
ATOM    829 HG23 THR   285      32.195  -7.460  12.050  1.00  0.00           H
ATOM    830  N   LYS   286      28.948  -6.724  14.084  1.00  0.00           N
ATOM    831  CA  LYS   286      29.123  -6.833  15.533  1.00  0.00           C
ATOM    832  C   LYS   286      27.887  -7.433  16.240  1.00  0.00           C
ATOM    833  O   LYS   286      27.869  -7.505  17.468  1.00  0.00           O
ATOM    834  CB  LYS   286      29.500  -5.432  16.065  1.00  0.00           C
ATOM    835  CG  LYS   286      30.203  -5.383  17.435  1.00  0.00           C
ATOM    836  CD  LYS   286      31.617  -5.977  17.403  1.00  0.00           C
ATOM    837  CE  LYS   286      32.230  -5.952  18.805  1.00  0.00           C
ATOM    838  NZ  LYS   286      33.590  -6.516  18.808  1.00  0.00           N
ATOM    839  H   LYS   286      28.376  -5.956  13.763  1.00  0.00           H
ATOM    840  HA  LYS   286      29.957  -7.508  15.717  1.00  0.00           H
ATOM    841  HB2 LYS   286      30.171  -4.956  15.349  1.00  0.00           H
ATOM    842  HB3 LYS   286      28.594  -4.826  16.116  1.00  0.00           H
ATOM    843  HG2 LYS   286      29.608  -5.898  18.187  1.00  0.00           H
ATOM    844  HG3 LYS   286      30.280  -4.338  17.738  1.00  0.00           H
ATOM    845  HD2 LYS   286      31.583  -7.007  17.054  1.00  0.00           H
ATOM    846  HD3 LYS   286      32.241  -5.393  16.725  1.00  0.00           H
ATOM    847  HE2 LYS   286      32.269  -4.923  19.161  1.00  0.00           H
ATOM    848  HE3 LYS   286      31.602  -6.537  19.478  1.00  0.00           H
ATOM    849  HZ1 LYS   286      34.182  -5.969  18.199  1.00  0.00           H
ATOM    850  HZ2 LYS   286      33.962  -6.494  19.747  1.00  0.00           H
ATOM    851  HZ3 LYS   286      33.560  -7.470  18.480  1.00  0.00           H
ATOM    852  N   LEU   287      26.855  -7.867  15.495  1.00  0.00           N
ATOM    853  CA  LEU   287      25.606  -8.384  16.061  1.00  0.00           C
ATOM    854  C   LEU   287      25.799  -9.694  16.841  1.00  0.00           C
ATOM    855  O   LEU   287      25.122  -9.891  17.851  1.00  0.00           O
ATOM    856  CB  LEU   287      24.577  -8.608  14.939  1.00  0.00           C
ATOM    857  CG  LEU   287      24.031  -7.328  14.278  1.00  0.00           C
ATOM    858  CD1 LEU   287      23.203  -7.706  13.039  1.00  0.00           C
ATOM    859  CD2 LEU   287      23.149  -6.515  15.239  1.00  0.00           C
ATOM    860  H   LEU   287      26.913  -7.802  14.489  1.00  0.00           H
ATOM    861  HA  LEU   287      25.216  -7.643  16.759  1.00  0.00           H
ATOM    862  HB2 LEU   287      25.036  -9.239  14.176  1.00  0.00           H
ATOM    863  HB3 LEU   287      23.731  -9.150  15.355  1.00  0.00           H
ATOM    864  HG  LEU   287      24.866  -6.706  13.960  1.00  0.00           H
ATOM    865 HD11 LEU   287      22.365  -8.343  13.326  1.00  0.00           H
ATOM    866 HD12 LEU   287      22.817  -6.806  12.561  1.00  0.00           H
ATOM    867 HD13 LEU   287      23.829  -8.240  12.324  1.00  0.00           H
ATOM    868 HD21 LEU   287      23.727  -6.186  16.101  1.00  0.00           H
ATOM    869 HD22 LEU   287      22.764  -5.633  14.728  1.00  0.00           H
ATOM    870 HD23 LEU   287      22.312  -7.125  15.584  1.00  0.00           H
ATOM    871  N   ASN   288      26.719 -10.568  16.400  1.00  0.00           N
ATOM    872  CA  ASN   288      27.025 -11.842  17.057  1.00  0.00           C
ATOM    873  C   ASN   288      27.895 -11.669  18.320  1.00  0.00           C
ATOM    874  O   ASN   288      28.146 -12.654  19.016  1.00  0.00           O
ATOM    875  CB  ASN   288      27.692 -12.804  16.054  1.00  0.00           C
ATOM    876  CG  ASN   288      26.743 -13.323  14.964  1.00  0.00           C
ATOM    877  ND2 ASN   288      26.797 -14.629  14.691  1.00  0.00           N
ATOM    878  OD1 ASN   288      25.972 -12.571  14.373  1.00  0.00           O
ATOM    879  H   ASN   288      27.246 -10.344  15.568  1.00  0.00           H
ATOM    880  HA  ASN   288      26.082 -12.293  17.364  1.00  0.00           H
ATOM    881  HB2 ASN   288      28.545 -12.313  15.584  1.00  0.00           H
ATOM    882  HB3 ASN   288      28.076 -13.664  16.606  1.00  0.00           H
ATOM    883 HD21 ASN   288      26.195 -15.022  13.981  1.00  0.00           H
ATOM    884 HD22 ASN   288      27.443 -15.223  15.191  1.00  0.00           H
ATOM    885  N   ASP   289      28.345 -10.439  18.621  1.00  0.00           N
ATOM    886  CA  ASP   289      29.190 -10.095  19.766  1.00  0.00           C
ATOM    887  C   ASP   289      28.446  -9.261  20.826  1.00  0.00           C
ATOM    888  O   ASP   289      29.084  -8.783  21.765  1.00  0.00           O
ATOM    889  CB  ASP   289      30.467  -9.383  19.272  1.00  0.00           C
ATOM    890  CG  ASP   289      31.307 -10.172  18.256  1.00  0.00           C
ATOM    891  OD1 ASP   289      31.132 -11.407  18.158  1.00  0.00           O
ATOM    892  OD2 ASP   289      32.148  -9.517  17.604  1.00  0.00           O
ATOM    893  H   ASP   289      28.095  -9.676  18.007  1.00  0.00           H
ATOM    894  HA  ASP   289      29.503 -11.017  20.257  1.00  0.00           H
ATOM    895  HB2 ASP   289      30.180  -8.431  18.824  1.00  0.00           H
ATOM    896  HB3 ASP   289      31.105  -9.168  20.130  1.00  0.00           H
ATOM    897  N   LEU   290      27.119  -9.083  20.689  1.00  0.00           N
ATOM    898  CA  LEU   290      26.299  -8.249  21.567  1.00  0.00           C
ATOM    899  C   LEU   290      25.106  -9.025  22.133  1.00  0.00           C
ATOM    900  O   LEU   290      24.506  -9.859  21.453  1.00  0.00           O
ATOM    901  CB  LEU   290      25.816  -6.994  20.816  1.00  0.00           C
ATOM    902  CG  LEU   290      26.936  -5.993  20.457  1.00  0.00           C
ATOM    903  CD1 LEU   290      26.388  -4.946  19.479  1.00  0.00           C
ATOM    904  CD2 LEU   290      27.503  -5.286  21.699  1.00  0.00           C
ATOM    905  H   LEU   290      26.652  -9.505  19.899  1.00  0.00           H
ATOM    906  HA  LEU   290      26.898  -7.924  22.417  1.00  0.00           H
ATOM    907  HB2 LEU   290      25.318  -7.319  19.900  1.00  0.00           H
ATOM    908  HB3 LEU   290      25.074  -6.479  21.428  1.00  0.00           H
ATOM    909  HG  LEU   290      27.749  -6.520  19.960  1.00  0.00           H
ATOM    910 HD11 LEU   290      25.573  -4.388  19.942  1.00  0.00           H
ATOM    911 HD12 LEU   290      27.180  -4.253  19.195  1.00  0.00           H
ATOM    912 HD13 LEU   290      26.020  -5.442  18.581  1.00  0.00           H
ATOM    913 HD21 LEU   290      27.989  -6.006  22.356  1.00  0.00           H
ATOM    914 HD22 LEU   290      28.245  -4.546  21.395  1.00  0.00           H
ATOM    915 HD23 LEU   290      26.703  -4.784  22.245  1.00  0.00           H
ATOM    916  N   CYX   291      24.762  -8.687  23.384  1.00  0.00           N
ATOM    917  CA  CYX   291      23.574  -9.138  24.100  1.00  0.00           C
ATOM    918  C   CYX   291      22.564  -7.995  24.238  1.00  0.00           C
ATOM    919  O   CYX   291      22.930  -6.818  24.246  1.00  0.00           O
ATOM    920  CB  CYX   291      23.968  -9.657  25.486  1.00  0.00           C
ATOM    921  SG  CYX   291      24.838 -11.246  25.545  1.00  0.00           S
ATOM    922  H   CYX   291      25.324  -7.995  23.858  1.00  0.00           H
ATOM    923  HA  CYX   291      23.102  -9.951  23.551  1.00  0.00           H
ATOM    924  HB2 CYX   291      24.600  -8.906  25.962  1.00  0.00           H
ATOM    925  HB3 CYX   291      23.068  -9.754  26.091  1.00  0.00           H
ATOM    926  N   PHE   292      21.289  -8.378  24.381  1.00  0.00           N
ATOM    927  CA  PHE   292      20.122  -7.508  24.480  1.00  0.00           C
ATOM    928  C   PHE   292      19.068  -8.178  25.368  1.00  0.00           C
ATOM    929  O   PHE   292      18.933  -9.404  25.363  1.00  0.00           O
ATOM    930  CB  PHE   292      19.572  -7.227  23.071  1.00  0.00           C
ATOM    931  CG  PHE   292      20.533  -6.468  22.171  1.00  0.00           C
ATOM    932  CD1 PHE   292      20.945  -5.167  22.523  1.00  0.00           C
ATOM    933  CD2 PHE   292      21.044  -7.067  21.001  1.00  0.00           C
ATOM    934  CE1 PHE   292      21.866  -4.474  21.718  1.00  0.00           C
ATOM    935  CE2 PHE   292      21.956  -6.368  20.191  1.00  0.00           C
ATOM    936  CZ  PHE   292      22.368  -5.072  20.549  1.00  0.00           C
ATOM    937  H   PHE   292      21.096  -9.368  24.391  1.00  0.00           H
ATOM    938  HA  PHE   292      20.415  -6.565  24.942  1.00  0.00           H
ATOM    939  HB2 PHE   292      19.310  -8.177  22.601  1.00  0.00           H
ATOM    940  HB3 PHE   292      18.652  -6.650  23.152  1.00  0.00           H
ATOM    941  HD1 PHE   292      20.560  -4.701  23.418  1.00  0.00           H
ATOM    942  HD2 PHE   292      20.740  -8.066  20.723  1.00  0.00           H
ATOM    943  HE1 PHE   292      22.180  -3.478  21.994  1.00  0.00           H
ATOM    944  HE2 PHE   292      22.344  -6.828  19.293  1.00  0.00           H
ATOM    945  HZ  PHE   292      23.067  -4.536  19.925  1.00  0.00           H
ATOM    946  N   THR   293      18.320  -7.367  26.132  1.00  0.00           N
ATOM    947  CA  THR   293      17.359  -7.858  27.118  1.00  0.00           C
ATOM    948  C   THR   293      16.185  -8.576  26.441  1.00  0.00           C
ATOM    949  O   THR   293      15.807  -9.649  26.902  1.00  0.00           O
ATOM    950  CB  THR   293      16.900  -6.716  28.043  1.00  0.00           C
ATOM    951  CG2 THR   293      15.978  -7.239  29.155  1.00  0.00           C
ATOM    952  OG1 THR   293      18.021  -6.110  28.657  1.00  0.00           O
ATOM    953  H   THR   293      18.465  -6.368  26.082  1.00  0.00           H
ATOM    954  HA  THR   293      17.870  -8.589  27.738  1.00  0.00           H
ATOM    955  HB  THR   293      16.367  -5.965  27.459  1.00  0.00           H
ATOM    956  HG1 THR   293      17.715  -5.375  29.194  1.00  0.00           H
ATOM    957 HG21 THR   293      16.478  -8.033  29.712  1.00  0.00           H
ATOM    958 HG22 THR   293      15.727  -6.432  29.838  1.00  0.00           H
ATOM    959 HG23 THR   293      15.054  -7.626  28.730  1.00  0.00           H
ATOM    960  N   ASN   294      15.667  -8.020  25.333  1.00  0.00           N
ATOM    961  CA  ASN   294      14.698  -8.647  24.433  1.00  0.00           C
ATOM    962  C   ASN   294      14.892  -8.107  23.008  1.00  0.00           C
ATOM    963  O   ASN   294      15.607  -7.125  22.789  1.00  0.00           O
ATOM    964  CB  ASN   294      13.247  -8.398  24.897  1.00  0.00           C
ATOM    965  CG  ASN   294      12.938  -8.943  26.293  1.00  0.00           C
ATOM    966  ND2 ASN   294      12.730  -8.056  27.269  1.00  0.00           N
ATOM    967  OD1 ASN   294      12.886 -10.154  26.490  1.00  0.00           O
ATOM    968  H   ASN   294      16.041  -7.132  25.031  1.00  0.00           H
ATOM    969  HA  ASN   294      14.875  -9.723  24.416  1.00  0.00           H
ATOM    970  HB2 ASN   294      13.046  -7.328  24.863  1.00  0.00           H
ATOM    971  HB3 ASN   294      12.561  -8.876  24.197  1.00  0.00           H
ATOM    972 HD21 ASN   294      12.527  -8.374  28.205  1.00  0.00           H
ATOM    973 HD22 ASN   294      12.786  -7.068  27.071  1.00  0.00           H
ATOM    974  N   VAL   295      14.222  -8.753  22.043  1.00  0.00           N
ATOM    975  CA  VAL   295      14.184  -8.361  20.637  1.00  0.00           C
ATOM    976  C   VAL   295      12.723  -8.335  20.161  1.00  0.00           C
ATOM    977  O   VAL   295      11.901  -9.112  20.645  1.00  0.00           O
ATOM    978  CB  VAL   295      15.113  -9.274  19.795  1.00  0.00           C
ATOM    979  CG1 VAL   295      15.017  -9.001  18.282  1.00  0.00           C
ATOM    980  CG2 VAL   295      16.579  -9.109  20.232  1.00  0.00           C
ATOM    981  H   VAL   295      13.659  -9.552  22.302  1.00  0.00           H
ATOM    982  HA  VAL   295      14.561  -7.346  20.562  1.00  0.00           H
ATOM    983  HB  VAL   295      14.833 -10.313  19.965  1.00  0.00           H
ATOM    984 HG11 VAL   295      15.245  -7.956  18.071  1.00  0.00           H
ATOM    985 HG12 VAL   295      15.723  -9.635  17.744  1.00  0.00           H
ATOM    986 HG13 VAL   295      14.017  -9.236  17.918  1.00  0.00           H
ATOM    987 HG21 VAL   295      16.720  -9.508  21.236  1.00  0.00           H
ATOM    988 HG22 VAL   295      17.240  -9.648  19.553  1.00  0.00           H
ATOM    989 HG23 VAL   295      16.850  -8.055  20.234  1.00  0.00           H
ATOM    990  N   TYR   296      12.404  -7.436  19.215  1.00  0.00           N
ATOM    991  CA  TYR   296      11.072  -7.280  18.635  1.00  0.00           C
ATOM    992  C   TYR   296      11.205  -7.079  17.124  1.00  0.00           C
ATOM    993  O   TYR   296      11.824  -6.115  16.677  1.00  0.00           O
ATOM    994  CB  TYR   296      10.316  -6.113  19.294  1.00  0.00           C
ATOM    995  CG  TYR   296      10.122  -6.243  20.795  1.00  0.00           C
ATOM    996  CD1 TYR   296      11.123  -5.792  21.679  1.00  0.00           C
ATOM    997  CD2 TYR   296       8.942  -6.817  21.307  1.00  0.00           C
ATOM    998  CE1 TYR   296      10.956  -5.925  23.068  1.00  0.00           C
ATOM    999  CE2 TYR   296       8.758  -6.933  22.696  1.00  0.00           C
ATOM   1000  CZ  TYR   296       9.768  -6.492  23.583  1.00  0.00           C
ATOM   1001  OH  TYR   296       9.594  -6.601  24.932  1.00  0.00           O
ATOM   1002  H   TYR   296      13.127  -6.823  18.865  1.00  0.00           H
ATOM   1003  HA  TYR   296      10.497  -8.189  18.813  1.00  0.00           H
ATOM   1004  HB2 TYR   296      10.846  -5.182  19.095  1.00  0.00           H
ATOM   1005  HB3 TYR   296       9.336  -6.030  18.822  1.00  0.00           H
ATOM   1006  HD1 TYR   296      12.029  -5.348  21.292  1.00  0.00           H
ATOM   1007  HD2 TYR   296       8.172  -7.166  20.634  1.00  0.00           H
ATOM   1008  HE1 TYR   296      11.729  -5.578  23.738  1.00  0.00           H
ATOM   1009  HE2 TYR   296       7.844  -7.361  23.081  1.00  0.00           H
ATOM   1010  HH  TYR   296      10.331  -6.249  25.436  1.00  0.00           H
ATOM   1011  N   ALA   297      10.615  -8.001  16.352  1.00  0.00           N
ATOM   1012  CA  ALA   297      10.708  -8.056  14.899  1.00  0.00           C
ATOM   1013  C   ALA   297       9.358  -7.672  14.289  1.00  0.00           C
ATOM   1014  O   ALA   297       8.380  -8.404  14.447  1.00  0.00           O
ATOM   1015  CB  ALA   297      11.152  -9.462  14.488  1.00  0.00           C
ATOM   1016  H   ALA   297      10.106  -8.750  16.799  1.00  0.00           H
ATOM   1017  HA  ALA   297      11.470  -7.357  14.553  1.00  0.00           H
ATOM   1018  HB1 ALA   297      10.401 -10.199  14.778  1.00  0.00           H
ATOM   1019  HB2 ALA   297      11.294  -9.491  13.410  1.00  0.00           H
ATOM   1020  HB3 ALA   297      12.096  -9.708  14.975  1.00  0.00           H
ATOM   1021  N   ASP   298       9.318  -6.516  13.608  1.00  0.00           N
ATOM   1022  CA  ASP   298       8.090  -5.890  13.123  1.00  0.00           C
ATOM   1023  C   ASP   298       8.042  -5.939  11.594  1.00  0.00           C
ATOM   1024  O   ASP   298       8.892  -5.333  10.943  1.00  0.00           O
ATOM   1025  CB  ASP   298       7.985  -4.440  13.638  1.00  0.00           C
ATOM   1026  CG  ASP   298       8.124  -4.256  15.156  1.00  0.00           C
ATOM   1027  OD1 ASP   298       7.986  -5.251  15.900  1.00  0.00           O
ATOM   1028  OD2 ASP   298       8.350  -3.092  15.554  1.00  0.00           O
ATOM   1029  H   ASP   298      10.169  -5.981  13.510  1.00  0.00           H
ATOM   1030  HA  ASP   298       7.244  -6.445  13.518  1.00  0.00           H
ATOM   1031  HB2 ASP   298       8.761  -3.845  13.159  1.00  0.00           H
ATOM   1032  HB3 ASP   298       7.023  -4.033  13.326  1.00  0.00           H
ATOM   1033  N   SER   299       7.049  -6.645  11.026  1.00  0.00           N
ATOM   1034  CA  SER   299       7.043  -7.008   9.609  1.00  0.00           C
ATOM   1035  C   SER   299       5.774  -6.567   8.872  1.00  0.00           C
ATOM   1036  O   SER   299       4.671  -6.614   9.419  1.00  0.00           O
ATOM   1037  CB  SER   299       7.325  -8.508   9.455  1.00  0.00           C
ATOM   1038  OG  SER   299       6.266  -9.302   9.948  1.00  0.00           O
ATOM   1039  H   SER   299       6.355  -7.081  11.617  1.00  0.00           H
ATOM   1040  HA  SER   299       7.870  -6.489   9.135  1.00  0.00           H
ATOM   1041  HB2 SER   299       8.238  -8.758   9.996  1.00  0.00           H
ATOM   1042  HB3 SER   299       7.471  -8.734   8.400  1.00  0.00           H
ATOM   1043  HG  SER   299       6.500 -10.226   9.832  1.00  0.00           H
ATOM   1044  N   PHE   300       5.971  -6.130   7.617  1.00  0.00           N
ATOM   1045  CA  PHE   300       4.958  -5.535   6.744  1.00  0.00           C
ATOM   1046  C   PHE   300       5.458  -5.454   5.284  1.00  0.00           C
ATOM   1047  O   PHE   300       6.611  -5.782   5.002  1.00  0.00           O
ATOM   1048  CB  PHE   300       4.596  -4.137   7.276  1.00  0.00           C
ATOM   1049  CG  PHE   300       5.777  -3.219   7.551  1.00  0.00           C
ATOM   1050  CD1 PHE   300       6.383  -2.509   6.497  1.00  0.00           C
ATOM   1051  CD2 PHE   300       6.274  -3.075   8.862  1.00  0.00           C
ATOM   1052  CE1 PHE   300       7.463  -1.648   6.753  1.00  0.00           C
ATOM   1053  CE2 PHE   300       7.363  -2.224   9.117  1.00  0.00           C
ATOM   1054  CZ  PHE   300       7.955  -1.508   8.063  1.00  0.00           C
ATOM   1055  H   PHE   300       6.914  -6.144   7.254  1.00  0.00           H
ATOM   1056  HA  PHE   300       4.066  -6.159   6.770  1.00  0.00           H
ATOM   1057  HB2 PHE   300       4.025  -4.253   8.198  1.00  0.00           H
ATOM   1058  HB3 PHE   300       3.934  -3.652   6.562  1.00  0.00           H
ATOM   1059  HD1 PHE   300       6.018  -2.625   5.489  1.00  0.00           H
ATOM   1060  HD2 PHE   300       5.827  -3.624   9.678  1.00  0.00           H
ATOM   1061  HE1 PHE   300       7.919  -1.101   5.942  1.00  0.00           H
ATOM   1062  HE2 PHE   300       7.744  -2.120  10.122  1.00  0.00           H
ATOM   1063  HZ  PHE   300       8.791  -0.856   8.261  1.00  0.00           H
ATOM   1064  N   VAL   301       4.588  -4.994   4.364  1.00  0.00           N
ATOM   1065  CA  VAL   301       4.882  -4.803   2.938  1.00  0.00           C
ATOM   1066  C   VAL   301       4.564  -3.361   2.511  1.00  0.00           C
ATOM   1067  O   VAL   301       3.546  -2.793   2.910  1.00  0.00           O
ATOM   1068  CB  VAL   301       4.135  -5.851   2.078  1.00  0.00           C
ATOM   1069  CG1 VAL   301       4.265  -5.600   0.564  1.00  0.00           C
ATOM   1070  CG2 VAL   301       4.659  -7.265   2.364  1.00  0.00           C
ATOM   1071  H   VAL   301       3.658  -4.741   4.668  1.00  0.00           H
ATOM   1072  HA  VAL   301       5.949  -4.958   2.781  1.00  0.00           H
ATOM   1073  HB  VAL   301       3.077  -5.812   2.336  1.00  0.00           H
ATOM   1074 HG11 VAL   301       5.317  -5.572   0.276  1.00  0.00           H
ATOM   1075 HG12 VAL   301       3.765  -6.396   0.010  1.00  0.00           H
ATOM   1076 HG13 VAL   301       3.792  -4.657   0.294  1.00  0.00           H
ATOM   1077 HG21 VAL   301       4.543  -7.501   3.419  1.00  0.00           H
ATOM   1078 HG22 VAL   301       4.098  -7.997   1.784  1.00  0.00           H
ATOM   1079 HG23 VAL   301       5.712  -7.325   2.095  1.00  0.00           H
ATOM   1080  N   ILE   302       5.447  -2.802   1.668  1.00  0.00           N
ATOM   1081  CA  ILE   302       5.444  -1.423   1.174  1.00  0.00           C
ATOM   1082  C   ILE   302       6.024  -1.358  -0.251  1.00  0.00           C
ATOM   1083  O   ILE   302       6.567  -2.337  -0.758  1.00  0.00           O
ATOM   1084  CB  ILE   302       6.265  -0.509   2.121  1.00  0.00           C
ATOM   1085  CG1 ILE   302       7.668  -1.085   2.421  1.00  0.00           C
ATOM   1086  CG2 ILE   302       5.501  -0.186   3.409  1.00  0.00           C
ATOM   1087  CD1 ILE   302       8.639  -0.020   2.929  1.00  0.00           C
ATOM   1088  H   ILE   302       6.234  -3.365   1.379  1.00  0.00           H
ATOM   1089  HA  ILE   302       4.418  -1.057   1.132  1.00  0.00           H
ATOM   1090  HB  ILE   302       6.399   0.446   1.613  1.00  0.00           H
ATOM   1091 HG12 ILE   302       7.590  -1.883   3.161  1.00  0.00           H
ATOM   1092 HG13 ILE   302       8.094  -1.506   1.510  1.00  0.00           H
ATOM   1093 HG21 ILE   302       5.381  -1.081   4.014  1.00  0.00           H
ATOM   1094 HG22 ILE   302       6.034   0.567   3.987  1.00  0.00           H
ATOM   1095 HG23 ILE   302       4.520   0.211   3.161  1.00  0.00           H
ATOM   1096 HD11 ILE   302       8.300   0.392   3.878  1.00  0.00           H
ATOM   1097 HD12 ILE   302       9.622  -0.464   3.068  1.00  0.00           H
ATOM   1098 HD13 ILE   302       8.709   0.772   2.189  1.00  0.00           H
ATOM   1099  N   ARG   303       5.945  -0.174  -0.876  1.00  0.00           N
ATOM   1100  CA  ARG   303       6.668   0.171  -2.100  1.00  0.00           C
ATOM   1101  C   ARG   303       8.183   0.261  -1.852  1.00  0.00           C
ATOM   1102  O   ARG   303       8.625   0.405  -0.711  1.00  0.00           O
ATOM   1103  CB  ARG   303       6.165   1.525  -2.614  1.00  0.00           C
ATOM   1104  CG  ARG   303       4.746   1.463  -3.196  1.00  0.00           C
ATOM   1105  CD  ARG   303       4.148   2.864  -3.381  1.00  0.00           C
ATOM   1106  NE  ARG   303       5.043   3.749  -4.143  1.00  0.00           N
ATOM   1107  CZ  ARG   303       5.081   5.090  -4.059  1.00  0.00           C
ATOM   1108  NH1 ARG   303       4.202   5.776  -3.313  1.00  0.00           N
ATOM   1109  NH2 ARG   303       6.023   5.756  -4.739  1.00  0.00           N
ATOM   1110  H   ARG   303       5.466   0.583  -0.409  1.00  0.00           H
ATOM   1111  HA  ARG   303       6.477  -0.588  -2.859  1.00  0.00           H
ATOM   1112  HB2 ARG   303       6.196   2.242  -1.796  1.00  0.00           H
ATOM   1113  HB3 ARG   303       6.840   1.879  -3.393  1.00  0.00           H
ATOM   1114  HG2 ARG   303       4.771   0.945  -4.154  1.00  0.00           H
ATOM   1115  HG3 ARG   303       4.100   0.899  -2.526  1.00  0.00           H
ATOM   1116  HD2 ARG   303       3.968   3.293  -2.396  1.00  0.00           H
ATOM   1117  HD3 ARG   303       3.196   2.780  -3.905  1.00  0.00           H
ATOM   1118  HE  ARG   303       5.722   3.294  -4.736  1.00  0.00           H
ATOM   1119 HH11 ARG   303       3.487   5.285  -2.796  1.00  0.00           H
ATOM   1120 HH12 ARG   303       4.252   6.784  -3.274  1.00  0.00           H
ATOM   1121 HH21 ARG   303       6.693   5.250  -5.301  1.00  0.00           H
ATOM   1122 HH22 ARG   303       6.064   6.764  -4.690  1.00  0.00           H
ATOM   1123  N   GLY   304       8.970   0.217  -2.939  1.00  0.00           N
ATOM   1124  CA  GLY   304      10.423   0.350  -2.899  1.00  0.00           C
ATOM   1125  C   GLY   304      10.907   1.779  -2.621  1.00  0.00           C
ATOM   1126  O   GLY   304      11.963   1.938  -2.010  1.00  0.00           O
ATOM   1127  H   GLY   304       8.543   0.104  -3.847  1.00  0.00           H
ATOM   1128  HA2 GLY   304      10.822  -0.320  -2.138  1.00  0.00           H
ATOM   1129  HA3 GLY   304      10.819   0.039  -3.864  1.00  0.00           H
ATOM   1130  N   ASP   305      10.133   2.804  -3.017  1.00  0.00           N
ATOM   1131  CA  ASP   305      10.404   4.208  -2.691  1.00  0.00           C
ATOM   1132  C   ASP   305      10.113   4.545  -1.223  1.00  0.00           C
ATOM   1133  O   ASP   305      10.586   5.574  -0.741  1.00  0.00           O
ATOM   1134  CB  ASP   305       9.565   5.126  -3.600  1.00  0.00           C
ATOM   1135  CG  ASP   305       9.973   5.119  -5.076  1.00  0.00           C
ATOM   1136  OD1 ASP   305      11.121   4.721  -5.374  1.00  0.00           O
ATOM   1137  OD2 ASP   305       9.126   5.548  -5.890  1.00  0.00           O
ATOM   1138  H   ASP   305       9.278   2.607  -3.517  1.00  0.00           H
ATOM   1139  HA  ASP   305      11.461   4.409  -2.871  1.00  0.00           H
ATOM   1140  HB2 ASP   305       8.516   4.838  -3.516  1.00  0.00           H
ATOM   1141  HB3 ASP   305       9.658   6.152  -3.243  1.00  0.00           H
ATOM   1142  N   GLU   306       9.342   3.701  -0.524  1.00  0.00           N
ATOM   1143  CA  GLU   306       8.933   3.901   0.863  1.00  0.00           C
ATOM   1144  C   GLU   306       9.850   3.169   1.859  1.00  0.00           C
ATOM   1145  O   GLU   306       9.633   3.288   3.065  1.00  0.00           O
ATOM   1146  CB  GLU   306       7.464   3.475   1.009  1.00  0.00           C
ATOM   1147  CG  GLU   306       6.514   4.374   0.193  1.00  0.00           C
ATOM   1148  CD  GLU   306       5.045   3.941   0.259  1.00  0.00           C
ATOM   1149  OE1 GLU   306       4.793   2.738   0.487  1.00  0.00           O
ATOM   1150  OE2 GLU   306       4.188   4.830   0.061  1.00  0.00           O
ATOM   1151  H   GLU   306       8.992   2.872  -0.983  1.00  0.00           H
ATOM   1152  HA  GLU   306       8.992   4.965   1.095  1.00  0.00           H
ATOM   1153  HB2 GLU   306       7.365   2.440   0.682  1.00  0.00           H
ATOM   1154  HB3 GLU   306       7.182   3.536   2.059  1.00  0.00           H
ATOM   1155  HG2 GLU   306       6.598   5.396   0.564  1.00  0.00           H
ATOM   1156  HG3 GLU   306       6.812   4.372  -0.856  1.00  0.00           H
ATOM   1157  N   VAL   307      10.865   2.425   1.382  1.00  0.00           N
ATOM   1158  CA  VAL   307      11.839   1.726   2.224  1.00  0.00           C
ATOM   1159  C   VAL   307      12.706   2.731   3.000  1.00  0.00           C
ATOM   1160  O   VAL   307      13.089   2.445   4.135  1.00  0.00           O
ATOM   1161  CB  VAL   307      12.693   0.770   1.351  1.00  0.00           C
ATOM   1162  CG1 VAL   307      13.855   0.127   2.129  1.00  0.00           C
ATOM   1163  CG2 VAL   307      11.839  -0.367   0.762  1.00  0.00           C
ATOM   1164  H   VAL   307      10.992   2.357   0.382  1.00  0.00           H
ATOM   1165  HA  VAL   307      11.297   1.125   2.954  1.00  0.00           H
ATOM   1166  HB  VAL   307      13.120   1.341   0.525  1.00  0.00           H
ATOM   1167 HG11 VAL   307      13.476  -0.391   3.011  1.00  0.00           H
ATOM   1168 HG12 VAL   307      14.379  -0.587   1.493  1.00  0.00           H
ATOM   1169 HG13 VAL   307      14.571   0.889   2.437  1.00  0.00           H
ATOM   1170 HG21 VAL   307      11.020   0.043   0.176  1.00  0.00           H
ATOM   1171 HG22 VAL   307      12.450  -0.988   0.106  1.00  0.00           H
ATOM   1172 HG23 VAL   307      11.432  -0.988   1.561  1.00  0.00           H
ATOM   1173  N   ARG   308      12.981   3.909   2.413  1.00  0.00           N
ATOM   1174  CA  ARG   308      13.752   4.971   3.051  1.00  0.00           C
ATOM   1175  C   ARG   308      12.974   5.685   4.166  1.00  0.00           C
ATOM   1176  O   ARG   308      13.609   6.232   5.067  1.00  0.00           O
ATOM   1177  CB  ARG   308      14.265   5.957   1.990  1.00  0.00           C
ATOM   1178  CG  ARG   308      13.167   6.846   1.380  1.00  0.00           C
ATOM   1179  CD  ARG   308      13.694   7.735   0.244  1.00  0.00           C
ATOM   1180  NE  ARG   308      14.827   8.581   0.659  1.00  0.00           N
ATOM   1181  CZ  ARG   308      14.768   9.651   1.474  1.00  0.00           C
ATOM   1182  NH1 ARG   308      15.904  10.282   1.796  1.00  0.00           N
ATOM   1183  NH2 ARG   308      13.607  10.099   1.975  1.00  0.00           N
ATOM   1184  H   ARG   308      12.628   4.089   1.484  1.00  0.00           H
ATOM   1185  HA  ARG   308      14.629   4.510   3.501  1.00  0.00           H
ATOM   1186  HB2 ARG   308      14.756   5.395   1.193  1.00  0.00           H
ATOM   1187  HB3 ARG   308      15.014   6.594   2.462  1.00  0.00           H
ATOM   1188  HG2 ARG   308      12.376   6.213   0.983  1.00  0.00           H
ATOM   1189  HG3 ARG   308      12.737   7.480   2.154  1.00  0.00           H
ATOM   1190  HD2 ARG   308      14.023   7.097  -0.577  1.00  0.00           H
ATOM   1191  HD3 ARG   308      12.884   8.368  -0.120  1.00  0.00           H
ATOM   1192  HE  ARG   308      15.735   8.306   0.313  1.00  0.00           H
ATOM   1193 HH11 ARG   308      16.786   9.954   1.429  1.00  0.00           H
ATOM   1194 HH12 ARG   308      15.880  11.084   2.410  1.00  0.00           H
ATOM   1195 HH21 ARG   308      12.744   9.630   1.744  1.00  0.00           H
ATOM   1196 HH22 ARG   308      13.599  10.901   2.590  1.00  0.00           H
ATOM   1197  N   GLN   309      11.629   5.660   4.127  1.00  0.00           N
ATOM   1198  CA  GLN   309      10.770   6.212   5.175  1.00  0.00           C
ATOM   1199  C   GLN   309      10.783   5.355   6.450  1.00  0.00           C
ATOM   1200  O   GLN   309      10.368   5.845   7.501  1.00  0.00           O
ATOM   1201  CB  GLN   309       9.327   6.369   4.668  1.00  0.00           C
ATOM   1202  CG  GLN   309       9.206   7.345   3.487  1.00  0.00           C
ATOM   1203  CD  GLN   309       7.751   7.708   3.168  1.00  0.00           C
ATOM   1204  NE2 GLN   309       7.444   7.897   1.883  1.00  0.00           N
ATOM   1205  OE1 GLN   309       6.916   7.833   4.062  1.00  0.00           O
ATOM   1206  H   GLN   309      11.171   5.192   3.358  1.00  0.00           H
ATOM   1207  HA  GLN   309      11.143   7.203   5.431  1.00  0.00           H
ATOM   1208  HB2 GLN   309       8.923   5.400   4.381  1.00  0.00           H
ATOM   1209  HB3 GLN   309       8.726   6.747   5.495  1.00  0.00           H
ATOM   1210  HG2 GLN   309       9.741   8.266   3.723  1.00  0.00           H
ATOM   1211  HG3 GLN   309       9.672   6.899   2.607  1.00  0.00           H
ATOM   1212 HE21 GLN   309       6.499   8.139   1.622  1.00  0.00           H
ATOM   1213 HE22 GLN   309       8.154   7.790   1.173  1.00  0.00           H
ATOM   1214  N   ILE   310      11.268   4.103   6.367  1.00  0.00           N
ATOM   1215  CA  ILE   310      11.489   3.224   7.509  1.00  0.00           C
ATOM   1216  C   ILE   310      12.885   3.539   8.076  1.00  0.00           C
ATOM   1217  O   ILE   310      13.837   2.781   7.892  1.00  0.00           O
ATOM   1218  CB  ILE   310      11.282   1.737   7.120  1.00  0.00           C
ATOM   1219  CG1 ILE   310      10.007   1.462   6.287  1.00  0.00           C
ATOM   1220  CG2 ILE   310      11.289   0.860   8.386  1.00  0.00           C
ATOM   1221  CD1 ILE   310       8.686   1.947   6.901  1.00  0.00           C
ATOM   1222  H   ILE   310      11.575   3.762   5.467  1.00  0.00           H
ATOM   1223  HA  ILE   310      10.752   3.468   8.276  1.00  0.00           H
ATOM   1224  HB  ILE   310      12.122   1.423   6.501  1.00  0.00           H
ATOM   1225 HG12 ILE   310      10.119   1.927   5.309  1.00  0.00           H
ATOM   1226 HG13 ILE   310       9.931   0.388   6.115  1.00  0.00           H
ATOM   1227 HG21 ILE   310      10.492   1.164   9.064  1.00  0.00           H
ATOM   1228 HG22 ILE   310      11.148  -0.185   8.113  1.00  0.00           H
ATOM   1229 HG23 ILE   310      12.240   0.950   8.908  1.00  0.00           H
ATOM   1230 HD11 ILE   310       8.685   3.033   6.993  1.00  0.00           H
ATOM   1231 HD12 ILE   310       7.864   1.648   6.250  1.00  0.00           H
ATOM   1232 HD13 ILE   310       8.531   1.500   7.880  1.00  0.00           H
ATOM   1233  N   ALA   311      13.001   4.706   8.725  1.00  0.00           N
ATOM   1234  CA  ALA   311      14.216   5.208   9.356  1.00  0.00           C
ATOM   1235  C   ALA   311      13.863   6.319  10.366  1.00  0.00           C
ATOM   1236  O   ALA   311      12.783   6.907  10.275  1.00  0.00           O
ATOM   1237  CB  ALA   311      15.171   5.734   8.272  1.00  0.00           C
ATOM   1238  H   ALA   311      12.179   5.287   8.811  1.00  0.00           H
ATOM   1239  HA  ALA   311      14.699   4.383   9.881  1.00  0.00           H
ATOM   1240  HB1 ALA   311      14.686   6.508   7.682  1.00  0.00           H
ATOM   1241  HB2 ALA   311      16.066   6.158   8.724  1.00  0.00           H
ATOM   1242  HB3 ALA   311      15.469   4.922   7.609  1.00  0.00           H
ATOM   1243  N   PRO   312      14.766   6.646  11.311  1.00  0.00           N
ATOM   1244  CA  PRO   312      14.600   7.840  12.258  1.00  0.00           C
ATOM   1245  C   PRO   312      14.443   9.169  11.506  1.00  0.00           C
ATOM   1246  O   PRO   312      15.112   9.394  10.496  1.00  0.00           O
ATOM   1247  CB  PRO   312      15.901   7.879  13.203  1.00  0.00           C
ATOM   1248  CG  PRO   312      16.715   6.532  12.917  1.00  0.00           C
ATOM   1249  CD  PRO   312      16.034   5.855  11.634  1.00  0.00           C
ATOM   1250  HA  PRO   312      13.720   7.664  12.880  1.00  0.00           H
ATOM   1251  HB2 PRO   312      16.527   8.731  12.938  1.00  0.00           H
ATOM   1252  HB3 PRO   312      15.624   7.948  14.250  1.00  0.00           H
ATOM   1253  HG2 PRO   312      17.766   6.748  12.727  1.00  0.00           H
ATOM   1254  HG3 PRO   312      16.620   5.861  13.771  1.00  0.00           H
ATOM   1255  HD2 PRO   312      16.727   5.908  10.796  1.00  0.00           H
ATOM   1256  HD3 PRO   312      15.790   4.814  11.852  1.00  0.00           H
ATOM   1257  N   GLY   313      13.586  10.055  12.037  1.00  0.00           N
ATOM   1258  CA  GLY   313      13.442  11.440  11.593  1.00  0.00           C
ATOM   1259  C   GLY   313      12.754  11.633  10.232  1.00  0.00           C
ATOM   1260  O   GLY   313      12.826  12.734   9.686  1.00  0.00           O
ATOM   1261  H   GLY   313      13.068   9.789  12.863  1.00  0.00           H
ATOM   1262  HA2 GLY   313      12.858  11.970  12.345  1.00  0.00           H
ATOM   1263  HA3 GLY   313      14.432  11.895  11.551  1.00  0.00           H
ATOM   1264  N   GLN   314      12.126  10.588   9.673  1.00  0.00           N
ATOM   1265  CA  GLN   314      11.524  10.603   8.340  1.00  0.00           C
ATOM   1266  C   GLN   314      10.139  11.259   8.314  1.00  0.00           C
ATOM   1267  O   GLN   314       9.462  11.371   9.337  1.00  0.00           O
ATOM   1268  CB  GLN   314      11.447   9.168   7.793  1.00  0.00           C
ATOM   1269  CG  GLN   314      12.833   8.602   7.459  1.00  0.00           C
ATOM   1270  CD  GLN   314      13.506   9.331   6.293  1.00  0.00           C
ATOM   1271  NE2 GLN   314      14.681   9.917   6.540  1.00  0.00           N
ATOM   1272  OE1 GLN   314      12.974   9.364   5.184  1.00  0.00           O
ATOM   1273  H   GLN   314      12.100   9.711  10.174  1.00  0.00           H
ATOM   1274  HA  GLN   314      12.170  11.183   7.679  1.00  0.00           H
ATOM   1275  HB2 GLN   314      10.965   8.527   8.533  1.00  0.00           H
ATOM   1276  HB3 GLN   314      10.840   9.150   6.887  1.00  0.00           H
ATOM   1277  HG2 GLN   314      13.472   8.649   8.342  1.00  0.00           H
ATOM   1278  HG3 GLN   314      12.717   7.553   7.193  1.00  0.00           H
ATOM   1279 HE21 GLN   314      15.161  10.417   5.805  1.00  0.00           H
ATOM   1280 HE22 GLN   314      15.081   9.875   7.467  1.00  0.00           H
ATOM   1281  N   THR   315       9.728  11.655   7.101  1.00  0.00           N
ATOM   1282  CA  THR   315       8.408  12.186   6.768  1.00  0.00           C
ATOM   1283  C   THR   315       7.904  11.551   5.459  1.00  0.00           C
ATOM   1284  O   THR   315       8.651  10.872   4.750  1.00  0.00           O
ATOM   1285  CB  THR   315       8.429  13.728   6.692  1.00  0.00           C
ATOM   1286  CG2 THR   315       8.779  14.390   8.032  1.00  0.00           C
ATOM   1287  OG1 THR   315       9.321  14.175   5.688  1.00  0.00           O
ATOM   1288  H   THR   315      10.360  11.527   6.323  1.00  0.00           H
ATOM   1289  HA  THR   315       7.708  11.904   7.555  1.00  0.00           H
ATOM   1290  HB  THR   315       7.428  14.063   6.419  1.00  0.00           H
ATOM   1291  HG1 THR   315       9.244  15.129   5.616  1.00  0.00           H
ATOM   1292 HG21 THR   315       9.807  14.163   8.315  1.00  0.00           H
ATOM   1293 HG22 THR   315       8.665  15.471   7.945  1.00  0.00           H
ATOM   1294 HG23 THR   315       8.102  14.028   8.807  1.00  0.00           H
ATOM   1295  N   GLY   316       6.615  11.769   5.166  1.00  0.00           N
ATOM   1296  CA  GLY   316       5.867  11.098   4.108  1.00  0.00           C
ATOM   1297  C   GLY   316       4.815  10.159   4.702  1.00  0.00           C
ATOM   1298  O   GLY   316       4.814   9.909   5.905  1.00  0.00           O
ATOM   1299  H   GLY   316       6.077  12.353   5.791  1.00  0.00           H
ATOM   1300  HA2 GLY   316       5.368  11.852   3.499  1.00  0.00           H
ATOM   1301  HA3 GLY   316       6.534  10.528   3.461  1.00  0.00           H
ATOM   1302  N   LYS   317       3.911   9.650   3.853  1.00  0.00           N
ATOM   1303  CA  LYS   317       2.683   8.967   4.267  1.00  0.00           C
ATOM   1304  C   LYS   317       2.912   7.744   5.166  1.00  0.00           C
ATOM   1305  O   LYS   317       2.093   7.511   6.054  1.00  0.00           O
ATOM   1306  CB  LYS   317       1.883   8.557   3.013  1.00  0.00           C
ATOM   1307  CG  LYS   317       0.625   9.404   2.783  1.00  0.00           C
ATOM   1308  CD  LYS   317       0.897  10.901   2.575  1.00  0.00           C
ATOM   1309  CE  LYS   317      -0.427  11.627   2.323  1.00  0.00           C
ATOM   1310  NZ  LYS   317      -0.227  13.075   2.149  1.00  0.00           N
ATOM   1311  H   LYS   317       3.996   9.870   2.871  1.00  0.00           H
ATOM   1312  HA  LYS   317       2.091   9.676   4.847  1.00  0.00           H
ATOM   1313  HB2 LYS   317       2.516   8.610   2.125  1.00  0.00           H
ATOM   1314  HB3 LYS   317       1.560   7.520   3.113  1.00  0.00           H
ATOM   1315  HG2 LYS   317      -0.046   9.278   3.632  1.00  0.00           H
ATOM   1316  HG3 LYS   317       0.127   9.015   1.897  1.00  0.00           H
ATOM   1317  HD2 LYS   317       1.368  11.324   3.462  1.00  0.00           H
ATOM   1318  HD3 LYS   317       1.556  11.037   1.716  1.00  0.00           H
ATOM   1319  HE2 LYS   317      -0.895  11.220   1.427  1.00  0.00           H
ATOM   1320  HE3 LYS   317      -1.089  11.462   3.172  1.00  0.00           H
ATOM   1321  HZ1 LYS   317       0.374  13.239   1.354  1.00  0.00           H
ATOM   1322  HZ2 LYS   317      -1.120  13.521   1.994  1.00  0.00           H
ATOM   1323  HZ3 LYS   317       0.200  13.458   2.980  1.00  0.00           H
ATOM   1324  N   ILE   318       3.998   6.983   4.960  1.00  0.00           N
ATOM   1325  CA  ILE   318       4.298   5.794   5.753  1.00  0.00           C
ATOM   1326  C   ILE   318       4.921   6.182   7.099  1.00  0.00           C
ATOM   1327  O   ILE   318       4.530   5.619   8.119  1.00  0.00           O
ATOM   1328  CB  ILE   318       5.184   4.814   4.950  1.00  0.00           C
ATOM   1329  CG1 ILE   318       4.549   4.404   3.601  1.00  0.00           C
ATOM   1330  CG2 ILE   318       5.525   3.561   5.778  1.00  0.00           C
ATOM   1331  CD1 ILE   318       3.126   3.832   3.672  1.00  0.00           C
ATOM   1332  H   ILE   318       4.644   7.228   4.222  1.00  0.00           H
ATOM   1333  HA  ILE   318       3.360   5.287   5.969  1.00  0.00           H
ATOM   1334  HB  ILE   318       6.128   5.312   4.724  1.00  0.00           H
ATOM   1335 HG12 ILE   318       4.536   5.270   2.939  1.00  0.00           H
ATOM   1336 HG13 ILE   318       5.185   3.652   3.138  1.00  0.00           H
ATOM   1337 HG21 ILE   318       4.616   3.076   6.133  1.00  0.00           H
ATOM   1338 HG22 ILE   318       6.089   2.857   5.166  1.00  0.00           H
ATOM   1339 HG23 ILE   318       6.141   3.832   6.636  1.00  0.00           H
ATOM   1340 HD11 ILE   318       2.428   4.597   4.009  1.00  0.00           H
ATOM   1341 HD12 ILE   318       2.822   3.510   2.677  1.00  0.00           H
ATOM   1342 HD13 ILE   318       3.092   2.979   4.347  1.00  0.00           H
ATOM   1343  N   ALA   319       5.841   7.159   7.116  1.00  0.00           N
ATOM   1344  CA  ALA   319       6.453   7.664   8.342  1.00  0.00           C
ATOM   1345  C   ALA   319       5.447   8.401   9.241  1.00  0.00           C
ATOM   1346  O   ALA   319       5.672   8.480  10.448  1.00  0.00           O
ATOM   1347  CB  ALA   319       7.613   8.593   7.975  1.00  0.00           C
ATOM   1348  H   ALA   319       6.115   7.595   6.248  1.00  0.00           H
ATOM   1349  HA  ALA   319       6.861   6.820   8.898  1.00  0.00           H
ATOM   1350  HB1 ALA   319       7.243   9.443   7.402  1.00  0.00           H
ATOM   1351  HB2 ALA   319       8.094   8.954   8.884  1.00  0.00           H
ATOM   1352  HB3 ALA   319       8.351   8.052   7.383  1.00  0.00           H
ATOM   1353  N   ASP   320       4.354   8.931   8.668  1.00  0.00           N
ATOM   1354  CA  ASP   320       3.389   9.780   9.357  1.00  0.00           C
ATOM   1355  C   ASP   320       2.158   9.014   9.848  1.00  0.00           C
ATOM   1356  O   ASP   320       1.657   9.361  10.912  1.00  0.00           O
ATOM   1357  CB  ASP   320       2.952  10.932   8.433  1.00  0.00           C
ATOM   1358  CG  ASP   320       4.068  11.906   8.027  1.00  0.00           C
ATOM   1359  OD1 ASP   320       5.166  11.852   8.624  1.00  0.00           O
ATOM   1360  OD2 ASP   320       3.791  12.711   7.111  1.00  0.00           O
ATOM   1361  H   ASP   320       4.220   8.808   7.675  1.00  0.00           H
ATOM   1362  HA  ASP   320       3.869  10.225  10.230  1.00  0.00           H
ATOM   1363  HB2 ASP   320       2.509  10.509   7.529  1.00  0.00           H
ATOM   1364  HB3 ASP   320       2.176  11.504   8.939  1.00  0.00           H
ATOM   1365  N   TYR   321       1.652   8.020   9.097  1.00  0.00           N
ATOM   1366  CA  TYR   321       0.305   7.471   9.299  1.00  0.00           C
ATOM   1367  C   TYR   321       0.256   5.939   9.409  1.00  0.00           C
ATOM   1368  O   TYR   321      -0.832   5.401   9.614  1.00  0.00           O
ATOM   1369  CB  TYR   321      -0.637   7.961   8.181  1.00  0.00           C
ATOM   1370  CG  TYR   321      -0.705   9.460   7.922  1.00  0.00           C
ATOM   1371  CD1 TYR   321      -0.720  10.384   8.986  1.00  0.00           C
ATOM   1372  CD2 TYR   321      -0.816   9.927   6.598  1.00  0.00           C
ATOM   1373  CE1 TYR   321      -0.818  11.763   8.734  1.00  0.00           C
ATOM   1374  CE2 TYR   321      -0.920  11.303   6.334  1.00  0.00           C
ATOM   1375  CZ  TYR   321      -0.918  12.229   7.403  1.00  0.00           C
ATOM   1376  OH  TYR   321      -1.025  13.566   7.153  1.00  0.00           O
ATOM   1377  H   TYR   321       2.130   7.758   8.247  1.00  0.00           H
ATOM   1378  HA  TYR   321      -0.091   7.850  10.241  1.00  0.00           H
ATOM   1379  HB2 TYR   321      -0.352   7.460   7.256  1.00  0.00           H
ATOM   1380  HB3 TYR   321      -1.649   7.639   8.421  1.00  0.00           H
ATOM   1381  HD1 TYR   321      -0.677  10.041  10.009  1.00  0.00           H
ATOM   1382  HD2 TYR   321      -0.834   9.224   5.778  1.00  0.00           H
ATOM   1383  HE1 TYR   321      -0.828  12.461   9.558  1.00  0.00           H
ATOM   1384  HE2 TYR   321      -1.008  11.651   5.316  1.00  0.00           H
ATOM   1385  HH  TYR   321      -1.010  14.099   7.952  1.00  0.00           H
ATOM   1386  N   ASN   322       1.395   5.235   9.294  1.00  0.00           N
ATOM   1387  CA  ASN   322       1.439   3.772   9.290  1.00  0.00           C
ATOM   1388  C   ASN   322       2.430   3.214  10.310  1.00  0.00           C
ATOM   1389  O   ASN   322       2.053   2.353  11.104  1.00  0.00           O
ATOM   1390  CB  ASN   322       1.788   3.267   7.886  1.00  0.00           C
ATOM   1391  CG  ASN   322       0.691   3.543   6.866  1.00  0.00           C
ATOM   1392  ND2 ASN   322       0.707   4.716   6.231  1.00  0.00           N
ATOM   1393  OD1 ASN   322      -0.164   2.692   6.657  1.00  0.00           O
ATOM   1394  H   ASN   322       2.266   5.725   9.146  1.00  0.00           H
ATOM   1395  HA  ASN   322       0.457   3.372   9.545  1.00  0.00           H
ATOM   1396  HB2 ASN   322       2.726   3.709   7.552  1.00  0.00           H
ATOM   1397  HB3 ASN   322       1.925   2.191   7.942  1.00  0.00           H
ATOM   1398 HD21 ASN   322      -0.008   4.931   5.551  1.00  0.00           H
ATOM   1399 HD22 ASN   322       1.428   5.392   6.437  1.00  0.00           H
ATOM   1400  N   TYR   323       3.683   3.688  10.275  1.00  0.00           N
ATOM   1401  CA  TYR   323       4.786   3.137  11.048  1.00  0.00           C
ATOM   1402  C   TYR   323       5.851   4.218  11.240  1.00  0.00           C
ATOM   1403  O   TYR   323       6.472   4.655  10.270  1.00  0.00           O
ATOM   1404  CB  TYR   323       5.352   1.910  10.311  1.00  0.00           C
ATOM   1405  CG  TYR   323       6.403   1.145  11.091  1.00  0.00           C
ATOM   1406  CD1 TYR   323       5.994   0.191  12.041  1.00  0.00           C
ATOM   1407  CD2 TYR   323       7.776   1.371  10.872  1.00  0.00           C
ATOM   1408  CE1 TYR   323       6.943  -0.544  12.769  1.00  0.00           C
ATOM   1409  CE2 TYR   323       8.734   0.635  11.591  1.00  0.00           C
ATOM   1410  CZ  TYR   323       8.320  -0.326  12.544  1.00  0.00           C
ATOM   1411  OH  TYR   323       9.243  -1.042  13.245  1.00  0.00           O
ATOM   1412  H   TYR   323       3.912   4.408   9.607  1.00  0.00           H
ATOM   1413  HA  TYR   323       4.416   2.819  12.025  1.00  0.00           H
ATOM   1414  HB2 TYR   323       4.533   1.223  10.090  1.00  0.00           H
ATOM   1415  HB3 TYR   323       5.772   2.223   9.353  1.00  0.00           H
ATOM   1416  HD1 TYR   323       4.944   0.025  12.209  1.00  0.00           H
ATOM   1417  HD2 TYR   323       8.098   2.108  10.152  1.00  0.00           H
ATOM   1418  HE1 TYR   323       6.622  -1.274  13.496  1.00  0.00           H
ATOM   1419  HE2 TYR   323       9.785   0.803  11.415  1.00  0.00           H
ATOM   1420  HH  TYR   323       8.847  -1.665  13.858  1.00  0.00           H
ATOM   1421  N   LYS   324       6.062   4.624  12.500  1.00  0.00           N
ATOM   1422  CA  LYS   324       7.055   5.617  12.896  1.00  0.00           C
ATOM   1423  C   LYS   324       8.154   4.948  13.731  1.00  0.00           C
ATOM   1424  O   LYS   324       7.869   4.076  14.554  1.00  0.00           O
ATOM   1425  CB  LYS   324       6.357   6.776  13.640  1.00  0.00           C
ATOM   1426  CG  LYS   324       7.297   7.911  14.092  1.00  0.00           C
ATOM   1427  CD  LYS   324       7.921   8.679  12.916  1.00  0.00           C
ATOM   1428  CE  LYS   324       9.043   9.604  13.389  1.00  0.00           C
ATOM   1429  NZ  LYS   324       9.753  10.201  12.245  1.00  0.00           N
ATOM   1430  H   LYS   324       5.509   4.215  13.239  1.00  0.00           H
ATOM   1431  HA  LYS   324       7.514   6.023  11.995  1.00  0.00           H
ATOM   1432  HB2 LYS   324       5.588   7.200  12.993  1.00  0.00           H
ATOM   1433  HB3 LYS   324       5.855   6.373  14.520  1.00  0.00           H
ATOM   1434  HG2 LYS   324       8.085   7.500  14.723  1.00  0.00           H
ATOM   1435  HG3 LYS   324       6.726   8.614  14.701  1.00  0.00           H
ATOM   1436  HD2 LYS   324       8.341   7.983  12.192  1.00  0.00           H
ATOM   1437  HD3 LYS   324       7.152   9.278  12.429  1.00  0.00           H
ATOM   1438  HE2 LYS   324       8.625  10.395  14.012  1.00  0.00           H
ATOM   1439  HE3 LYS   324       9.753   9.027  13.977  1.00  0.00           H
ATOM   1440  HZ1 LYS   324       9.114  10.775  11.713  1.00  0.00           H
ATOM   1441  HZ2 LYS   324      10.519  10.769  12.579  1.00  0.00           H
ATOM   1442  HZ3 LYS   324      10.112   9.466  11.653  1.00  0.00           H
ATOM   1443  N   LEU   325       9.404   5.393  13.523  1.00  0.00           N
ATOM   1444  CA  LEU   325      10.576   4.979  14.289  1.00  0.00           C
ATOM   1445  C   LEU   325      11.124   6.159  15.105  1.00  0.00           C
ATOM   1446  O   LEU   325      11.177   7.275  14.588  1.00  0.00           O
ATOM   1447  CB  LEU   325      11.662   4.411  13.358  1.00  0.00           C
ATOM   1448  CG  LEU   325      11.344   2.993  12.845  1.00  0.00           C
ATOM   1449  CD1 LEU   325      12.303   2.620  11.706  1.00  0.00           C
ATOM   1450  CD2 LEU   325      11.461   1.950  13.967  1.00  0.00           C
ATOM   1451  H   LEU   325       9.550   6.109  12.826  1.00  0.00           H
ATOM   1452  HA  LEU   325      10.267   4.197  14.974  1.00  0.00           H
ATOM   1453  HB2 LEU   325      11.780   5.089  12.510  1.00  0.00           H
ATOM   1454  HB3 LEU   325      12.613   4.382  13.892  1.00  0.00           H
ATOM   1455  HG  LEU   325      10.327   2.973  12.452  1.00  0.00           H
ATOM   1456 HD11 LEU   325      13.338   2.704  12.038  1.00  0.00           H
ATOM   1457 HD12 LEU   325      12.114   1.598  11.377  1.00  0.00           H
ATOM   1458 HD13 LEU   325      12.138   3.292  10.866  1.00  0.00           H
ATOM   1459 HD21 LEU   325      10.747   2.157  14.759  1.00  0.00           H
ATOM   1460 HD22 LEU   325      11.244   0.959  13.575  1.00  0.00           H
ATOM   1461 HD23 LEU   325      12.469   1.959  14.379  1.00  0.00           H
ATOM   1462  N   PRO   326      11.566   5.928  16.359  1.00  0.00           N
ATOM   1463  CA  PRO   326      12.086   7.040  17.275  1.00  0.00           C
ATOM   1464  C   PRO   326      13.422   7.595  16.783  1.00  0.00           C
ATOM   1465  O   PRO   326      14.121   6.948  16.003  1.00  0.00           O
ATOM   1466  CB  PRO   326      12.246   6.415  18.745  1.00  0.00           C
ATOM   1467  CG  PRO   326      11.960   4.847  18.610  1.00  0.00           C
ATOM   1468  CD  PRO   326      11.501   4.590  17.098  1.00  0.00           C
ATOM   1469  HA  PRO   326      11.354   7.848  17.311  1.00  0.00           H
ATOM   1470  HB2 PRO   326      13.248   6.582  19.138  1.00  0.00           H
ATOM   1471  HB3 PRO   326      11.507   6.865  19.408  1.00  0.00           H
ATOM   1472  HG2 PRO   326      12.869   4.283  18.821  1.00  0.00           H
ATOM   1473  HG3 PRO   326      11.167   4.555  19.298  1.00  0.00           H
ATOM   1474  HD2 PRO   326      12.158   3.862  16.623  1.00  0.00           H
ATOM   1475  HD3 PRO   326      10.480   4.210  17.096  1.00  0.00           H
ATOM   1476  N   ASP   327      13.779   8.788  17.276  1.00  0.00           N
ATOM   1477  CA  ASP   327      15.043   9.453  16.966  1.00  0.00           C
ATOM   1478  C   ASP   327      16.243   8.718  17.582  1.00  0.00           C
ATOM   1479  O   ASP   327      17.309   8.694  16.967  1.00  0.00           O
ATOM   1480  CB  ASP   327      14.991  10.909  17.459  1.00  0.00           C
ATOM   1481  CG  ASP   327      13.815  11.729  16.910  1.00  0.00           C
ATOM   1482  OD1 ASP   327      13.299  11.382  15.823  1.00  0.00           O
ATOM   1483  OD2 ASP   327      13.461  12.718  17.588  1.00  0.00           O
ATOM   1484  H   ASP   327      13.155   9.261  17.914  1.00  0.00           H
ATOM   1485  HA  ASP   327      15.166   9.468  15.883  1.00  0.00           H
ATOM   1486  HB2 ASP   327      14.936  10.907  18.550  1.00  0.00           H
ATOM   1487  HB3 ASP   327      15.918  11.406  17.171  1.00  0.00           H
ATOM   1488  N   ASP   328      16.058   8.102  18.763  1.00  0.00           N
ATOM   1489  CA  ASP   328      17.057   7.291  19.460  1.00  0.00           C
ATOM   1490  C   ASP   328      16.818   5.782  19.252  1.00  0.00           C
ATOM   1491  O   ASP   328      17.118   4.981  20.139  1.00  0.00           O
ATOM   1492  CB  ASP   328      17.155   7.697  20.946  1.00  0.00           C
ATOM   1493  CG  ASP   328      15.908   7.452  21.810  1.00  0.00           C
ATOM   1494  OD1 ASP   328      14.819   7.192  21.253  1.00  0.00           O
ATOM   1495  OD2 ASP   328      16.074   7.543  23.045  1.00  0.00           O
ATOM   1496  H   ASP   328      15.150   8.168  19.200  1.00  0.00           H
ATOM   1497  HA  ASP   328      18.029   7.509  19.018  1.00  0.00           H
ATOM   1498  HB2 ASP   328      17.392   8.760  20.992  1.00  0.00           H
ATOM   1499  HB3 ASP   328      17.995   7.164  21.394  1.00  0.00           H
ATOM   1500  N   PHE   329      16.275   5.395  18.085  1.00  0.00           N
ATOM   1501  CA  PHE   329      16.047   4.005  17.707  1.00  0.00           C
ATOM   1502  C   PHE   329      17.366   3.227  17.653  1.00  0.00           C
ATOM   1503  O   PHE   329      18.355   3.706  17.095  1.00  0.00           O
ATOM   1504  CB  PHE   329      15.329   3.950  16.351  1.00  0.00           C
ATOM   1505  CG  PHE   329      15.190   2.563  15.746  1.00  0.00           C
ATOM   1506  CD1 PHE   329      14.452   1.568  16.418  1.00  0.00           C
ATOM   1507  CD2 PHE   329      15.803   2.262  14.513  1.00  0.00           C
ATOM   1508  CE1 PHE   329      14.327   0.284  15.860  1.00  0.00           C
ATOM   1509  CE2 PHE   329      15.668   0.980  13.952  1.00  0.00           C
ATOM   1510  CZ  PHE   329      14.929  -0.007  14.624  1.00  0.00           C
ATOM   1511  H   PHE   329      16.039   6.099  17.400  1.00  0.00           H
ATOM   1512  HA  PHE   329      15.398   3.549  18.456  1.00  0.00           H
ATOM   1513  HB2 PHE   329      14.333   4.370  16.471  1.00  0.00           H
ATOM   1514  HB3 PHE   329      15.869   4.584  15.648  1.00  0.00           H
ATOM   1515  HD1 PHE   329      13.980   1.788  17.365  1.00  0.00           H
ATOM   1516  HD2 PHE   329      16.376   3.013  13.990  1.00  0.00           H
ATOM   1517  HE1 PHE   329      13.763  -0.475  16.378  1.00  0.00           H
ATOM   1518  HE2 PHE   329      16.133   0.751  13.005  1.00  0.00           H
ATOM   1519  HZ  PHE   329      14.828  -0.990  14.191  1.00  0.00           H
ATOM   1520  N   THR   330      17.336   2.006  18.204  1.00  0.00           N
ATOM   1521  CA  THR   330      18.418   1.034  18.127  1.00  0.00           C
ATOM   1522  C   THR   330      17.817  -0.261  17.577  1.00  0.00           C
ATOM   1523  O   THR   330      16.869  -0.800  18.149  1.00  0.00           O
ATOM   1524  CB  THR   330      19.095   0.851  19.499  1.00  0.00           C
ATOM   1525  CG2 THR   330      20.307  -0.087  19.419  1.00  0.00           C
ATOM   1526  OG1 THR   330      19.540   2.098  20.000  1.00  0.00           O
ATOM   1527  H   THR   330      16.483   1.697  18.646  1.00  0.00           H
ATOM   1528  HA  THR   330      19.168   1.395  17.426  1.00  0.00           H
ATOM   1529  HB  THR   330      18.371   0.433  20.200  1.00  0.00           H
ATOM   1530  HG1 THR   330      19.877   1.967  20.889  1.00  0.00           H
ATOM   1531 HG21 THR   330      21.073   0.344  18.773  1.00  0.00           H
ATOM   1532 HG22 THR   330      20.722  -0.236  20.416  1.00  0.00           H
ATOM   1533 HG23 THR   330      20.011  -1.054  19.017  1.00  0.00           H
ATOM   1534  N   GLY   331      18.362  -0.729  16.447  1.00  0.00           N
ATOM   1535  CA  GLY   331      17.806  -1.824  15.666  1.00  0.00           C
ATOM   1536  C   GLY   331      18.201  -1.722  14.193  1.00  0.00           C
ATOM   1537  O   GLY   331      18.718  -0.695  13.754  1.00  0.00           O
ATOM   1538  H   GLY   331      19.148  -0.236  16.047  1.00  0.00           H
ATOM   1539  HA2 GLY   331      18.151  -2.772  16.070  1.00  0.00           H
ATOM   1540  HA3 GLY   331      16.720  -1.801  15.738  1.00  0.00           H
ATOM   1541  N   CYX   332      17.934  -2.794  13.433  1.00  0.00           N
ATOM   1542  CA  CYX   332      18.178  -2.870  11.994  1.00  0.00           C
ATOM   1543  C   CYX   332      16.863  -2.858  11.209  1.00  0.00           C
ATOM   1544  O   CYX   332      15.822  -3.272  11.717  1.00  0.00           O
ATOM   1545  CB  CYX   332      19.025  -4.106  11.666  1.00  0.00           C
ATOM   1546  SG  CYX   332      20.653  -4.203  12.473  1.00  0.00           S
ATOM   1547  H   CYX   332      17.500  -3.598  13.865  1.00  0.00           H
ATOM   1548  HA  CYX   332      18.736  -1.998  11.681  1.00  0.00           H
ATOM   1549  HB2 CYX   332      18.456  -4.988  11.960  1.00  0.00           H
ATOM   1550  HB3 CYX   332      19.176  -4.155  10.587  1.00  0.00           H
ATOM   1551  N   VAL   333      16.940  -2.391   9.955  1.00  0.00           N
ATOM   1552  CA  VAL   333      15.840  -2.329   8.999  1.00  0.00           C
ATOM   1553  C   VAL   333      16.275  -3.159   7.793  1.00  0.00           C
ATOM   1554  O   VAL   333      17.055  -2.699   6.958  1.00  0.00           O
ATOM   1555  CB  VAL   333      15.503  -0.863   8.637  1.00  0.00           C
ATOM   1556  CG1 VAL   333      14.425  -0.801   7.539  1.00  0.00           C
ATOM   1557  CG2 VAL   333      15.023  -0.068   9.864  1.00  0.00           C
ATOM   1558  H   VAL   333      17.838  -2.073   9.620  1.00  0.00           H
ATOM   1559  HA  VAL   333      14.948  -2.784   9.433  1.00  0.00           H
ATOM   1560  HB  VAL   333      16.402  -0.380   8.255  1.00  0.00           H
ATOM   1561 HG11 VAL   333      13.517  -1.302   7.875  1.00  0.00           H
ATOM   1562 HG12 VAL   333      14.197   0.237   7.304  1.00  0.00           H
ATOM   1563 HG13 VAL   333      14.776  -1.278   6.625  1.00  0.00           H
ATOM   1564 HG21 VAL   333      15.786  -0.070  10.641  1.00  0.00           H
ATOM   1565 HG22 VAL   333      14.829   0.966   9.582  1.00  0.00           H
ATOM   1566 HG23 VAL   333      14.106  -0.506  10.256  1.00  0.00           H
ATOM   1567  N   ILE   334      15.779  -4.400   7.741  1.00  0.00           N
ATOM   1568  CA  ILE   334      16.176  -5.405   6.766  1.00  0.00           C
ATOM   1569  C   ILE   334      15.036  -5.525   5.752  1.00  0.00           C
ATOM   1570  O   ILE   334      13.919  -5.865   6.134  1.00  0.00           O
ATOM   1571  CB  ILE   334      16.502  -6.740   7.478  1.00  0.00           C
ATOM   1572  CG1 ILE   334      17.609  -6.558   8.548  1.00  0.00           C
ATOM   1573  CG2 ILE   334      16.911  -7.794   6.431  1.00  0.00           C
ATOM   1574  CD1 ILE   334      17.780  -7.766   9.476  1.00  0.00           C
ATOM   1575  H   ILE   334      15.137  -4.696   8.462  1.00  0.00           H
ATOM   1576  HA  ILE   334      17.077  -5.073   6.251  1.00  0.00           H
ATOM   1577  HB  ILE   334      15.599  -7.092   7.979  1.00  0.00           H
ATOM   1578 HG12 ILE   334      18.555  -6.338   8.057  1.00  0.00           H
ATOM   1579 HG13 ILE   334      17.369  -5.714   9.193  1.00  0.00           H
ATOM   1580 HG21 ILE   334      17.789  -7.455   5.881  1.00  0.00           H
ATOM   1581 HG22 ILE   334      17.135  -8.746   6.908  1.00  0.00           H
ATOM   1582 HG23 ILE   334      16.094  -7.959   5.730  1.00  0.00           H
ATOM   1583 HD11 ILE   334      18.108  -8.643   8.919  1.00  0.00           H
ATOM   1584 HD12 ILE   334      18.531  -7.533  10.231  1.00  0.00           H
ATOM   1585 HD13 ILE   334      16.836  -7.980   9.976  1.00  0.00           H
ATOM   1586  N   ALA   335      15.321  -5.253   4.471  1.00  0.00           N
ATOM   1587  CA  ALA   335      14.324  -5.240   3.406  1.00  0.00           C
ATOM   1588  C   ALA   335      14.876  -5.843   2.114  1.00  0.00           C
ATOM   1589  O   ALA   335      16.081  -5.807   1.859  1.00  0.00           O
ATOM   1590  CB  ALA   335      13.798  -3.817   3.189  1.00  0.00           C
ATOM   1591  H   ALA   335      16.265  -4.995   4.221  1.00  0.00           H
ATOM   1592  HA  ALA   335      13.481  -5.853   3.720  1.00  0.00           H
ATOM   1593  HB1 ALA   335      14.594  -3.169   2.828  1.00  0.00           H
ATOM   1594  HB2 ALA   335      12.993  -3.832   2.453  1.00  0.00           H
ATOM   1595  HB3 ALA   335      13.414  -3.419   4.129  1.00  0.00           H
ATOM   1596  N   TRP   336      13.962  -6.400   1.307  1.00  0.00           N
ATOM   1597  CA  TRP   336      14.261  -7.084   0.057  1.00  0.00           C
ATOM   1598  C   TRP   336      13.065  -7.022  -0.889  1.00  0.00           C
ATOM   1599  O   TRP   336      11.914  -7.003  -0.451  1.00  0.00           O
ATOM   1600  CB  TRP   336      14.654  -8.543   0.324  1.00  0.00           C
ATOM   1601  CG  TRP   336      13.594  -9.460   0.857  1.00  0.00           C
ATOM   1602  CD1 TRP   336      12.917 -10.463   0.089  1.00  0.00           C
ATOM   1603  CD2 TRP   336      13.044  -9.567   2.313  1.00  0.00           C
ATOM   1604  CE2 TRP   336      12.046 -10.702   2.325  1.00  0.00           C
ATOM   1605  CE3 TRP   336      13.268  -8.907   3.536  1.00  0.00           C
ATOM   1606  NE1 TRP   336      11.976 -11.218   0.942  1.00  0.00           N
ATOM   1607  CZ2 TRP   336      11.406 -11.077   3.514  1.00  0.00           C
ATOM   1608  CZ3 TRP   336      12.597  -9.301   4.707  1.00  0.00           C
ATOM   1609  CH2 TRP   336      11.687 -10.375   4.699  1.00  0.00           C
ATOM   1610  H   TRP   336      12.992  -6.381   1.591  1.00  0.00           H
ATOM   1611  HA  TRP   336      15.107  -6.586  -0.418  1.00  0.00           H
ATOM   1612  HB2 TRP   336      15.470  -8.546   1.040  1.00  0.00           H
ATOM   1613  HB3 TRP   336      15.036  -8.966  -0.606  1.00  0.00           H
ATOM   1614  HD1 TRP   336      13.088 -10.658  -0.959  1.00  0.00           H
ATOM   1615  HE1 TRP   336      11.403 -11.979   0.608  1.00  0.00           H
ATOM   1616  HE3 TRP   336      13.985  -8.103   3.586  1.00  0.00           H
ATOM   1617  HZ2 TRP   336      10.705 -11.899   3.521  1.00  0.00           H
ATOM   1618  HZ3 TRP   336      12.801  -8.782   5.632  1.00  0.00           H
ATOM   1619  HH2 TRP   336      11.208 -10.670   5.618  1.00  0.00           H
ATOM   1620  N   ASN   337      13.363  -7.030  -2.195  1.00  0.00           N
ATOM   1621  CA  ASN   337      12.375  -7.063  -3.261  1.00  0.00           C
ATOM   1622  C   ASN   337      11.628  -8.401  -3.227  1.00  0.00           C
ATOM   1623  O   ASN   337      12.250  -9.463  -3.175  1.00  0.00           O
ATOM   1624  CB  ASN   337      13.087  -6.832  -4.602  1.00  0.00           C
ATOM   1625  CG  ASN   337      12.104  -6.710  -5.765  1.00  0.00           C
ATOM   1626  ND2 ASN   337      11.674  -5.484  -6.071  1.00  0.00           N
ATOM   1627  OD1 ASN   337      11.743  -7.711  -6.380  1.00  0.00           O
ATOM   1628  H   ASN   337      14.334  -7.052  -2.472  1.00  0.00           H
ATOM   1629  HA  ASN   337      11.667  -6.247  -3.102  1.00  0.00           H
ATOM   1630  HB2 ASN   337      13.679  -5.918  -4.539  1.00  0.00           H
ATOM   1631  HB3 ASN   337      13.772  -7.659  -4.798  1.00  0.00           H
ATOM   1632 HD21 ASN   337      11.030  -5.351  -6.838  1.00  0.00           H
ATOM   1633 HD22 ASN   337      12.005  -4.687  -5.545  1.00  0.00           H
ATOM   1634  N   SER   338      10.291  -8.326  -3.265  1.00  0.00           N
ATOM   1635  CA  SER   338       9.375  -9.459  -3.138  1.00  0.00           C
ATOM   1636  C   SER   338       8.344  -9.460  -4.281  1.00  0.00           C
ATOM   1637  O   SER   338       7.187  -9.830  -4.082  1.00  0.00           O
ATOM   1638  CB  SER   338       8.758  -9.461  -1.730  1.00  0.00           C
ATOM   1639  OG  SER   338       7.978  -8.306  -1.510  1.00  0.00           O
ATOM   1640  H   SER   338       9.866  -7.412  -3.322  1.00  0.00           H
ATOM   1641  HA  SER   338       9.949 -10.380  -3.239  1.00  0.00           H
ATOM   1642  HB2 SER   338       9.555  -9.499  -0.986  1.00  0.00           H
ATOM   1643  HB3 SER   338       8.129 -10.344  -1.611  1.00  0.00           H
ATOM   1644  HG  SER   338       7.590  -8.364  -0.633  1.00  0.00           H
ATOM   1645  N   ASN   339       8.784  -9.044  -5.480  1.00  0.00           N
ATOM   1646  CA  ASN   339       8.002  -8.964  -6.713  1.00  0.00           C
ATOM   1647  C   ASN   339       7.624 -10.342  -7.299  1.00  0.00           C
ATOM   1648  O   ASN   339       6.946 -10.396  -8.324  1.00  0.00           O
ATOM   1649  CB  ASN   339       8.822  -8.130  -7.712  1.00  0.00           C
ATOM   1650  CG  ASN   339       8.025  -7.678  -8.935  1.00  0.00           C
ATOM   1651  ND2 ASN   339       8.443  -8.104 -10.130  1.00  0.00           N
ATOM   1652  OD1 ASN   339       7.050  -6.945  -8.801  1.00  0.00           O
ATOM   1653  H   ASN   339       9.750  -8.758  -5.553  1.00  0.00           H
ATOM   1654  HA  ASN   339       7.080  -8.427  -6.489  1.00  0.00           H
ATOM   1655  HB2 ASN   339       9.182  -7.231  -7.209  1.00  0.00           H
ATOM   1656  HB3 ASN   339       9.693  -8.708  -8.028  1.00  0.00           H
ATOM   1657 HD21 ASN   339       7.948  -7.828 -10.966  1.00  0.00           H
ATOM   1658 HD22 ASN   339       9.251  -8.706 -10.196  1.00  0.00           H
ATOM   1659  N   ASN   340       8.049 -11.445  -6.661  1.00  0.00           N
ATOM   1660  CA  ASN   340       7.780 -12.822  -7.076  1.00  0.00           C
ATOM   1661  C   ASN   340       6.975 -13.609  -6.024  1.00  0.00           C
ATOM   1662  O   ASN   340       6.927 -14.837  -6.093  1.00  0.00           O
ATOM   1663  CB  ASN   340       9.101 -13.503  -7.478  1.00  0.00           C
ATOM   1664  CG  ASN   340       9.796 -12.776  -8.634  1.00  0.00           C
ATOM   1665  ND2 ASN   340      11.046 -12.351  -8.431  1.00  0.00           N
ATOM   1666  OD1 ASN   340       9.210 -12.597  -9.700  1.00  0.00           O
ATOM   1667  H   ASN   340       8.603 -11.331  -5.824  1.00  0.00           H
ATOM   1668  HA  ASN   340       7.153 -12.796  -7.967  1.00  0.00           H
ATOM   1669  HB2 ASN   340       9.761 -13.539  -6.609  1.00  0.00           H
ATOM   1670  HB3 ASN   340       8.905 -14.529  -7.793  1.00  0.00           H
ATOM   1671 HD21 ASN   340      11.540 -11.870  -9.169  1.00  0.00           H
ATOM   1672 HD22 ASN   340      11.497 -12.513  -7.542  1.00  0.00           H
ATOM   1673  N   LEU   341       6.324 -12.909  -5.077  1.00  0.00           N
ATOM   1674  CA  LEU   341       5.413 -13.477  -4.080  1.00  0.00           C
ATOM   1675  C   LEU   341       4.200 -12.566  -3.851  1.00  0.00           C
ATOM   1676  O   LEU   341       3.105 -13.075  -3.611  1.00  0.00           O
ATOM   1677  CB  LEU   341       6.139 -13.675  -2.734  1.00  0.00           C
ATOM   1678  CG  LEU   341       7.216 -14.778  -2.700  1.00  0.00           C
ATOM   1679  CD1 LEU   341       7.932 -14.742  -1.340  1.00  0.00           C
ATOM   1680  CD2 LEU   341       6.620 -16.180  -2.915  1.00  0.00           C
ATOM   1681  H   LEU   341       6.416 -11.903  -5.077  1.00  0.00           H
ATOM   1682  HA  LEU   341       5.038 -14.436  -4.436  1.00  0.00           H
ATOM   1683  HB2 LEU   341       6.598 -12.725  -2.453  1.00  0.00           H
ATOM   1684  HB3 LEU   341       5.392 -13.910  -1.973  1.00  0.00           H
ATOM   1685  HG  LEU   341       7.958 -14.585  -3.475  1.00  0.00           H
ATOM   1686 HD11 LEU   341       7.222 -14.949  -0.538  1.00  0.00           H
ATOM   1687 HD12 LEU   341       8.722 -15.493  -1.318  1.00  0.00           H
ATOM   1688 HD13 LEU   341       8.378 -13.760  -1.179  1.00  0.00           H
ATOM   1689 HD21 LEU   341       6.179 -16.260  -3.907  1.00  0.00           H
ATOM   1690 HD22 LEU   341       7.404 -16.933  -2.830  1.00  0.00           H
ATOM   1691 HD23 LEU   341       5.851 -16.380  -2.167  1.00  0.00           H
ATOM   1692  N   ASP   342       4.397 -11.240  -3.908  1.00  0.00           N
ATOM   1693  CA  ASP   342       3.408 -10.226  -3.540  1.00  0.00           C
ATOM   1694  C   ASP   342       2.868  -9.442  -4.751  1.00  0.00           C
ATOM   1695  O   ASP   342       2.039  -8.551  -4.563  1.00  0.00           O
ATOM   1696  CB  ASP   342       4.011  -9.304  -2.461  1.00  0.00           C
ATOM   1697  CG  ASP   342       4.439 -10.000  -1.159  1.00  0.00           C
ATOM   1698  OD1 ASP   342       4.016 -11.153  -0.920  1.00  0.00           O
ATOM   1699  OD2 ASP   342       5.182  -9.342  -0.400  1.00  0.00           O
ATOM   1700  H   ASP   342       5.323 -10.903  -4.127  1.00  0.00           H
ATOM   1701  HA  ASP   342       2.549 -10.725  -3.091  1.00  0.00           H
ATOM   1702  HB2 ASP   342       4.889  -8.822  -2.884  1.00  0.00           H
ATOM   1703  HB3 ASP   342       3.290  -8.527  -2.208  1.00  0.00           H
ATOM   1704  N   SER   343       3.302  -9.782  -5.979  1.00  0.00           N
ATOM   1705  CA  SER   343       2.759  -9.262  -7.234  1.00  0.00           C
ATOM   1706  C   SER   343       2.001 -10.346  -8.002  1.00  0.00           C
ATOM   1707  O   SER   343       2.220 -11.544  -7.813  1.00  0.00           O
ATOM   1708  CB  SER   343       3.872  -8.701  -8.124  1.00  0.00           C
ATOM   1709  OG  SER   343       4.468  -7.576  -7.531  1.00  0.00           O
ATOM   1710  H   SER   343       3.990 -10.517  -6.058  1.00  0.00           H
ATOM   1711  HA  SER   343       2.062  -8.450  -7.023  1.00  0.00           H
ATOM   1712  HB2 SER   343       4.624  -9.468  -8.295  1.00  0.00           H
ATOM   1713  HB3 SER   343       3.455  -8.400  -9.085  1.00  0.00           H
ATOM   1714  HG  SER   343       5.168  -7.262  -8.109  1.00  0.00           H
ATOM   1715  N   LYS   344       1.135  -9.881  -8.908  1.00  0.00           N
ATOM   1716  CA  LYS   344       0.404 -10.682  -9.881  1.00  0.00           C
ATOM   1717  C   LYS   344      -0.006  -9.801 -11.065  1.00  0.00           C
ATOM   1718  O   LYS   344      -0.184  -8.590 -10.921  1.00  0.00           O
ATOM   1719  CB  LYS   344      -0.832 -11.351  -9.250  1.00  0.00           C
ATOM   1720  CG  LYS   344      -1.697 -10.391  -8.410  1.00  0.00           C
ATOM   1721  CD  LYS   344      -3.195 -10.703  -8.459  1.00  0.00           C
ATOM   1722  CE  LYS   344      -3.761 -10.341  -9.836  1.00  0.00           C
ATOM   1723  NZ  LYS   344      -5.228 -10.445  -9.864  1.00  0.00           N
ATOM   1724  H   LYS   344       1.023  -8.880  -8.986  1.00  0.00           H
ATOM   1725  HA  LYS   344       1.064 -11.467 -10.255  1.00  0.00           H
ATOM   1726  HB2 LYS   344      -0.503 -12.168  -8.606  1.00  0.00           H
ATOM   1727  HB3 LYS   344      -1.425 -11.794 -10.050  1.00  0.00           H
ATOM   1728  HG2 LYS   344      -1.362 -10.462  -7.376  1.00  0.00           H
ATOM   1729  HG3 LYS   344      -1.558  -9.361  -8.741  1.00  0.00           H
ATOM   1730  HD2 LYS   344      -3.365 -11.759  -8.249  1.00  0.00           H
ATOM   1731  HD3 LYS   344      -3.697 -10.104  -7.698  1.00  0.00           H
ATOM   1732  HE2 LYS   344      -3.477  -9.317 -10.079  1.00  0.00           H
ATOM   1733  HE3 LYS   344      -3.341 -11.010 -10.586  1.00  0.00           H
ATOM   1734  HZ1 LYS   344      -5.622  -9.815  -9.180  1.00  0.00           H
ATOM   1735  HZ2 LYS   344      -5.565 -10.196 -10.783  1.00  0.00           H
ATOM   1736  HZ3 LYS   344      -5.503 -11.392  -9.648  1.00  0.00           H
ATOM   1737  N   VAL   345      -0.180 -10.434 -12.233  1.00  0.00           N
ATOM   1738  CA  VAL   345      -0.622  -9.774 -13.456  1.00  0.00           C
ATOM   1739  C   VAL   345      -2.072  -9.308 -13.262  1.00  0.00           C
ATOM   1740  O   VAL   345      -2.949 -10.117 -12.957  1.00  0.00           O
ATOM   1741  CB  VAL   345      -0.451 -10.724 -14.665  1.00  0.00           C
ATOM   1742  CG1 VAL   345      -0.962 -10.079 -15.965  1.00  0.00           C
ATOM   1743  CG2 VAL   345       1.022 -11.127 -14.860  1.00  0.00           C
ATOM   1744  H   VAL   345      -0.020 -11.430 -12.280  1.00  0.00           H
ATOM   1745  HA  VAL   345       0.011  -8.901 -13.620  1.00  0.00           H
ATOM   1746  HB  VAL   345      -1.032 -11.631 -14.487  1.00  0.00           H
ATOM   1747 HG11 VAL   345      -0.429  -9.146 -16.154  1.00  0.00           H
ATOM   1748 HG12 VAL   345      -0.800 -10.758 -16.803  1.00  0.00           H
ATOM   1749 HG13 VAL   345      -2.030  -9.876 -15.894  1.00  0.00           H
ATOM   1750 HG21 VAL   345       1.385 -11.677 -13.991  1.00  0.00           H
ATOM   1751 HG22 VAL   345       1.118 -11.772 -15.734  1.00  0.00           H
ATOM   1752 HG23 VAL   345       1.639 -10.238 -15.003  1.00  0.00           H
ATOM   1753  N   GLY   346      -2.296  -7.998 -13.442  1.00  0.00           N
ATOM   1754  CA  GLY   346      -3.574  -7.324 -13.236  1.00  0.00           C
ATOM   1755  C   GLY   346      -3.525  -6.346 -12.057  1.00  0.00           C
ATOM   1756  O   GLY   346      -3.980  -5.212 -12.202  1.00  0.00           O
ATOM   1757  H   GLY   346      -1.517  -7.411 -13.703  1.00  0.00           H
ATOM   1758  HA2 GLY   346      -3.833  -6.782 -14.146  1.00  0.00           H
ATOM   1759  HA3 GLY   346      -4.355  -8.061 -13.042  1.00  0.00           H
ATOM   1760  N   GLY   347      -2.948  -6.767 -10.919  1.00  0.00           N
ATOM   1761  CA  GLY   347      -2.757  -5.940  -9.730  1.00  0.00           C
ATOM   1762  C   GLY   347      -3.142  -6.681  -8.449  1.00  0.00           C
ATOM   1763  O   GLY   347      -4.124  -7.424  -8.430  1.00  0.00           O
ATOM   1764  H   GLY   347      -2.598  -7.713 -10.875  1.00  0.00           H
ATOM   1765  HA2 GLY   347      -1.709  -5.649  -9.675  1.00  0.00           H
ATOM   1766  HA3 GLY   347      -3.352  -5.029  -9.795  1.00  0.00           H
ATOM   1767  N   ASN   348      -2.365  -6.447  -7.381  1.00  0.00           N
ATOM   1768  CA  ASN   348      -2.516  -7.068  -6.071  1.00  0.00           C
ATOM   1769  C   ASN   348      -2.882  -5.980  -5.057  1.00  0.00           C
ATOM   1770  O   ASN   348      -2.014  -5.325  -4.476  1.00  0.00           O
ATOM   1771  CB  ASN   348      -1.227  -7.816  -5.700  1.00  0.00           C
ATOM   1772  CG  ASN   348      -1.446  -8.764  -4.522  1.00  0.00           C
ATOM   1773  ND2 ASN   348      -1.156  -8.301  -3.304  1.00  0.00           N
ATOM   1774  OD1 ASN   348      -1.875  -9.900  -4.711  1.00  0.00           O
ATOM   1775  H   ASN   348      -1.586  -5.813  -7.488  1.00  0.00           H
ATOM   1776  HA  ASN   348      -3.325  -7.799  -6.111  1.00  0.00           H
ATOM   1777  HB2 ASN   348      -0.881  -8.395  -6.554  1.00  0.00           H
ATOM   1778  HB3 ASN   348      -0.443  -7.103  -5.457  1.00  0.00           H
ATOM   1779 HD21 ASN   348      -1.286  -8.891  -2.495  1.00  0.00           H
ATOM   1780 HD22 ASN   348      -0.806  -7.360  -3.193  1.00  0.00           H
ATOM   1781  N   TYR   349      -4.193  -5.786  -4.881  1.00  0.00           N
ATOM   1782  CA  TYR   349      -4.779  -4.724  -4.069  1.00  0.00           C
ATOM   1783  C   TYR   349      -4.963  -5.130  -2.594  1.00  0.00           C
ATOM   1784  O   TYR   349      -5.530  -4.356  -1.822  1.00  0.00           O
ATOM   1785  CB  TYR   349      -6.096  -4.287  -4.731  1.00  0.00           C
ATOM   1786  CG  TYR   349      -5.930  -3.837  -6.176  1.00  0.00           C
ATOM   1787  CD1 TYR   349      -5.528  -2.518  -6.461  1.00  0.00           C
ATOM   1788  CD2 TYR   349      -6.132  -4.748  -7.233  1.00  0.00           C
ATOM   1789  CE1 TYR   349      -5.319  -2.109  -7.789  1.00  0.00           C
ATOM   1790  CE2 TYR   349      -5.922  -4.349  -8.564  1.00  0.00           C
ATOM   1791  CZ  TYR   349      -5.507  -3.027  -8.849  1.00  0.00           C
ATOM   1792  OH  TYR   349      -5.284  -2.640 -10.138  1.00  0.00           O
ATOM   1793  H   TYR   349      -4.839  -6.372  -5.390  1.00  0.00           H
ATOM   1794  HA  TYR   349      -4.100  -3.871  -4.089  1.00  0.00           H
ATOM   1795  HB2 TYR   349      -6.802  -5.118  -4.695  1.00  0.00           H
ATOM   1796  HB3 TYR   349      -6.530  -3.466  -4.161  1.00  0.00           H
ATOM   1797  HD1 TYR   349      -5.359  -1.816  -5.660  1.00  0.00           H
ATOM   1798  HD2 TYR   349      -6.434  -5.764  -7.024  1.00  0.00           H
ATOM   1799  HE1 TYR   349      -5.000  -1.097  -7.996  1.00  0.00           H
ATOM   1800  HE2 TYR   349      -6.068  -5.056  -9.368  1.00  0.00           H
ATOM   1801  HH  TYR   349      -5.007  -1.723 -10.211  1.00  0.00           H
ATOM   1802  N   ASN   350      -4.495  -6.328  -2.201  1.00  0.00           N
ATOM   1803  CA  ASN   350      -4.657  -6.886  -0.859  1.00  0.00           C
ATOM   1804  C   ASN   350      -3.848  -6.127   0.199  1.00  0.00           C
ATOM   1805  O   ASN   350      -4.329  -5.976   1.322  1.00  0.00           O
ATOM   1806  CB  ASN   350      -4.249  -8.367  -0.875  1.00  0.00           C
ATOM   1807  CG  ASN   350      -5.117  -9.195  -1.826  1.00  0.00           C
ATOM   1808  ND2 ASN   350      -4.523  -9.714  -2.904  1.00  0.00           N
ATOM   1809  OD1 ASN   350      -6.312  -9.362  -1.590  1.00  0.00           O
ATOM   1810  H   ASN   350      -4.029  -6.912  -2.880  1.00  0.00           H
ATOM   1811  HA  ASN   350      -5.712  -6.826  -0.589  1.00  0.00           H
ATOM   1812  HB2 ASN   350      -3.199  -8.449  -1.162  1.00  0.00           H
ATOM   1813  HB3 ASN   350      -4.351  -8.777   0.131  1.00  0.00           H
ATOM   1814 HD21 ASN   350      -5.059 -10.270  -3.555  1.00  0.00           H
ATOM   1815 HD22 ASN   350      -3.539  -9.553  -3.067  1.00  0.00           H
ATOM   1816  N   TYR   351      -2.649  -5.636  -0.155  1.00  0.00           N
ATOM   1817  CA  TYR   351      -1.844  -4.777   0.705  1.00  0.00           C
ATOM   1818  C   TYR   351      -2.337  -3.331   0.601  1.00  0.00           C
ATOM   1819  O   TYR   351      -2.609  -2.838  -0.495  1.00  0.00           O
ATOM   1820  CB  TYR   351      -0.361  -4.898   0.341  1.00  0.00           C
ATOM   1821  CG  TYR   351       0.233  -6.269   0.609  1.00  0.00           C
ATOM   1822  CD1 TYR   351       0.500  -6.665   1.933  1.00  0.00           C
ATOM   1823  CD2 TYR   351       0.517  -7.146  -0.455  1.00  0.00           C
ATOM   1824  CE1 TYR   351       1.058  -7.927   2.196  1.00  0.00           C
ATOM   1825  CE2 TYR   351       1.061  -8.417  -0.200  1.00  0.00           C
ATOM   1826  CZ  TYR   351       1.341  -8.812   1.130  1.00  0.00           C
ATOM   1827  OH  TYR   351       1.882 -10.038   1.385  1.00  0.00           O
ATOM   1828  H   TYR   351      -2.307  -5.802  -1.090  1.00  0.00           H
ATOM   1829  HA  TYR   351      -1.958  -5.109   1.739  1.00  0.00           H
ATOM   1830  HB2 TYR   351      -0.239  -4.648  -0.714  1.00  0.00           H
ATOM   1831  HB3 TYR   351       0.202  -4.169   0.926  1.00  0.00           H
ATOM   1832  HD1 TYR   351       0.288  -5.994   2.753  1.00  0.00           H
ATOM   1833  HD2 TYR   351       0.316  -6.846  -1.472  1.00  0.00           H
ATOM   1834  HE1 TYR   351       1.277  -8.213   3.213  1.00  0.00           H
ATOM   1835  HE2 TYR   351       1.267  -9.090  -1.020  1.00  0.00           H
ATOM   1836  HH  TYR   351       2.016 -10.202   2.321  1.00  0.00           H
ATOM   1837  N   LEU   352      -2.429  -2.671   1.764  1.00  0.00           N
ATOM   1838  CA  LEU   352      -3.003  -1.340   1.951  1.00  0.00           C
ATOM   1839  C   LEU   352      -2.009  -0.424   2.683  1.00  0.00           C
ATOM   1840  O   LEU   352      -0.985  -0.882   3.190  1.00  0.00           O
ATOM   1841  CB  LEU   352      -4.321  -1.433   2.750  1.00  0.00           C
ATOM   1842  CG  LEU   352      -5.385  -2.423   2.228  1.00  0.00           C
ATOM   1843  CD1 LEU   352      -6.578  -2.459   3.196  1.00  0.00           C
ATOM   1844  CD2 LEU   352      -5.887  -2.055   0.826  1.00  0.00           C
ATOM   1845  H   LEU   352      -2.153  -3.156   2.606  1.00  0.00           H
ATOM   1846  HA  LEU   352      -3.219  -0.904   0.977  1.00  0.00           H
ATOM   1847  HB2 LEU   352      -4.069  -1.717   3.771  1.00  0.00           H
ATOM   1848  HB3 LEU   352      -4.769  -0.439   2.790  1.00  0.00           H
ATOM   1849  HG  LEU   352      -4.958  -3.426   2.193  1.00  0.00           H
ATOM   1850 HD11 LEU   352      -7.045  -1.476   3.256  1.00  0.00           H
ATOM   1851 HD12 LEU   352      -7.314  -3.184   2.847  1.00  0.00           H
ATOM   1852 HD13 LEU   352      -6.243  -2.759   4.189  1.00  0.00           H
ATOM   1853 HD21 LEU   352      -5.075  -2.141   0.109  1.00  0.00           H
ATOM   1854 HD22 LEU   352      -6.679  -2.741   0.524  1.00  0.00           H
ATOM   1855 HD23 LEU   352      -6.271  -1.034   0.817  1.00  0.00           H
ATOM   1856  N   TYR   353      -2.334   0.874   2.754  1.00  0.00           N
ATOM   1857  CA  TYR   353      -1.612   1.869   3.540  1.00  0.00           C
ATOM   1858  C   TYR   353      -2.499   3.093   3.781  1.00  0.00           C
ATOM   1859  O   TYR   353      -3.279   3.490   2.915  1.00  0.00           O
ATOM   1860  CB  TYR   353      -0.304   2.285   2.846  1.00  0.00           C
ATOM   1861  CG  TYR   353      -0.476   3.085   1.565  1.00  0.00           C
ATOM   1862  CD1 TYR   353      -0.823   2.437   0.364  1.00  0.00           C
ATOM   1863  CD2 TYR   353      -0.320   4.485   1.583  1.00  0.00           C
ATOM   1864  CE1 TYR   353      -1.039   3.181  -0.809  1.00  0.00           C
ATOM   1865  CE2 TYR   353      -0.531   5.238   0.416  1.00  0.00           C
ATOM   1866  CZ  TYR   353      -0.900   4.588  -0.786  1.00  0.00           C
ATOM   1867  OH  TYR   353      -1.126   5.316  -1.918  1.00  0.00           O
ATOM   1868  H   TYR   353      -3.181   1.185   2.301  1.00  0.00           H
ATOM   1869  HA  TYR   353      -1.361   1.423   4.504  1.00  0.00           H
ATOM   1870  HB2 TYR   353       0.275   1.391   2.631  1.00  0.00           H
ATOM   1871  HB3 TYR   353       0.278   2.877   3.553  1.00  0.00           H
ATOM   1872  HD1 TYR   353      -0.939   1.364   0.340  1.00  0.00           H
ATOM   1873  HD2 TYR   353      -0.046   4.989   2.498  1.00  0.00           H
ATOM   1874  HE1 TYR   353      -1.316   2.675  -1.722  1.00  0.00           H
ATOM   1875  HE2 TYR   353      -0.416   6.311   0.441  1.00  0.00           H
ATOM   1876  HH  TYR   353      -1.381   4.773  -2.667  1.00  0.00           H
ATOM   1877  N   ARG   354      -2.337   3.707   4.957  1.00  0.00           N
ATOM   1878  CA  ARG   354      -3.061   4.896   5.371  1.00  0.00           C
ATOM   1879  C   ARG   354      -2.540   6.130   4.626  1.00  0.00           C
ATOM   1880  O   ARG   354      -1.335   6.314   4.452  1.00  0.00           O
ATOM   1881  CB  ARG   354      -2.978   5.032   6.898  1.00  0.00           C
ATOM   1882  CG  ARG   354      -4.067   5.970   7.446  1.00  0.00           C
ATOM   1883  CD  ARG   354      -4.158   5.954   8.979  1.00  0.00           C
ATOM   1884  NE  ARG   354      -4.425   4.604   9.505  1.00  0.00           N
ATOM   1885  CZ  ARG   354      -5.633   4.069   9.755  1.00  0.00           C
ATOM   1886  NH1 ARG   354      -6.767   4.766   9.593  1.00  0.00           N
ATOM   1887  NH2 ARG   354      -5.703   2.804  10.185  1.00  0.00           N
ATOM   1888  H   ARG   354      -1.671   3.330   5.614  1.00  0.00           H
ATOM   1889  HA  ARG   354      -4.108   4.743   5.107  1.00  0.00           H
ATOM   1890  HB2 ARG   354      -3.112   4.040   7.332  1.00  0.00           H
ATOM   1891  HB3 ARG   354      -1.993   5.400   7.181  1.00  0.00           H
ATOM   1892  HG2 ARG   354      -3.858   6.988   7.119  1.00  0.00           H
ATOM   1893  HG3 ARG   354      -5.033   5.671   7.040  1.00  0.00           H
ATOM   1894  HD2 ARG   354      -3.219   6.310   9.399  1.00  0.00           H
ATOM   1895  HD3 ARG   354      -4.944   6.639   9.297  1.00  0.00           H
ATOM   1896  HE  ARG   354      -3.614   4.023   9.663  1.00  0.00           H
ATOM   1897 HH11 ARG   354      -6.730   5.722   9.272  1.00  0.00           H
ATOM   1898 HH12 ARG   354      -7.658   4.334   9.795  1.00  0.00           H
ATOM   1899 HH21 ARG   354      -4.858   2.268  10.318  1.00  0.00           H
ATOM   1900 HH22 ARG   354      -6.602   2.387  10.383  1.00  0.00           H
ATOM   1901  N   LEU   355      -3.490   6.961   4.191  1.00  0.00           N
ATOM   1902  CA  LEU   355      -3.313   8.090   3.286  1.00  0.00           C
ATOM   1903  C   LEU   355      -3.753   9.402   3.959  1.00  0.00           C
ATOM   1904  O   LEU   355      -3.340  10.475   3.518  1.00  0.00           O
ATOM   1905  CB  LEU   355      -4.132   7.770   2.016  1.00  0.00           C
ATOM   1906  CG  LEU   355      -4.025   8.768   0.846  1.00  0.00           C
ATOM   1907  CD1 LEU   355      -2.610   8.816   0.255  1.00  0.00           C
ATOM   1908  CD2 LEU   355      -5.020   8.371  -0.255  1.00  0.00           C
ATOM   1909  H   LEU   355      -4.446   6.738   4.426  1.00  0.00           H
ATOM   1910  HA  LEU   355      -2.260   8.172   3.018  1.00  0.00           H
ATOM   1911  HB2 LEU   355      -3.833   6.784   1.652  1.00  0.00           H
ATOM   1912  HB3 LEU   355      -5.181   7.708   2.306  1.00  0.00           H
ATOM   1913  HG  LEU   355      -4.293   9.766   1.193  1.00  0.00           H
ATOM   1914 HD11 LEU   355      -2.303   7.819  -0.065  1.00  0.00           H
ATOM   1915 HD12 LEU   355      -2.588   9.489  -0.603  1.00  0.00           H
ATOM   1916 HD13 LEU   355      -1.914   9.189   1.001  1.00  0.00           H
ATOM   1917 HD21 LEU   355      -6.032   8.338   0.150  1.00  0.00           H
ATOM   1918 HD22 LEU   355      -4.991   9.103  -1.062  1.00  0.00           H
ATOM   1919 HD23 LEU   355      -4.765   7.390  -0.654  1.00  0.00           H
ATOM   1920  N   PHE   356      -4.557   9.316   5.034  1.00  0.00           N
ATOM   1921  CA  PHE   356      -5.078  10.451   5.787  1.00  0.00           C
ATOM   1922  C   PHE   356      -5.207  10.110   7.275  1.00  0.00           C
ATOM   1923  O   PHE   356      -5.683   9.033   7.639  1.00  0.00           O
ATOM   1924  CB  PHE   356      -6.452  10.870   5.248  1.00  0.00           C
ATOM   1925  CG  PHE   356      -6.473  11.413   3.831  1.00  0.00           C
ATOM   1926  CD1 PHE   356      -6.124  12.756   3.594  1.00  0.00           C
ATOM   1927  CD2 PHE   356      -6.870  10.593   2.756  1.00  0.00           C
ATOM   1928  CE1 PHE   356      -6.173  13.279   2.290  1.00  0.00           C
ATOM   1929  CE2 PHE   356      -6.921  11.119   1.453  1.00  0.00           C
ATOM   1930  CZ  PHE   356      -6.572  12.460   1.219  1.00  0.00           C
ATOM   1931  H   PHE   356      -4.845   8.400   5.348  1.00  0.00           H
ATOM   1932  HA  PHE   356      -4.392  11.294   5.682  1.00  0.00           H
ATOM   1933  HB2 PHE   356      -7.137  10.024   5.317  1.00  0.00           H
ATOM   1934  HB3 PHE   356      -6.831  11.649   5.905  1.00  0.00           H
ATOM   1935  HD1 PHE   356      -5.824  13.392   4.414  1.00  0.00           H
ATOM   1936  HD2 PHE   356      -7.141   9.562   2.928  1.00  0.00           H
ATOM   1937  HE1 PHE   356      -5.909  14.311   2.112  1.00  0.00           H
ATOM   1938  HE2 PHE   356      -7.228  10.492   0.629  1.00  0.00           H
ATOM   1939  HZ  PHE   356      -6.611  12.863   0.218  1.00  0.00           H
ATOM   1940  N   ARG   357      -4.825  11.080   8.118  1.00  0.00           N
ATOM   1941  CA  ARG   357      -5.012  11.084   9.567  1.00  0.00           C
ATOM   1942  C   ARG   357      -4.896  12.534  10.064  1.00  0.00           C
ATOM   1943  O   ARG   357      -4.172  13.336   9.469  1.00  0.00           O
ATOM   1944  CB  ARG   357      -3.961  10.174  10.232  1.00  0.00           C
ATOM   1945  CG  ARG   357      -4.321   9.758  11.664  1.00  0.00           C
ATOM   1946  CD  ARG   357      -3.288   8.753  12.193  1.00  0.00           C
ATOM   1947  NE  ARG   357      -3.626   8.288  13.547  1.00  0.00           N
ATOM   1948  CZ  ARG   357      -3.195   8.820  14.706  1.00  0.00           C
ATOM   1949  NH1 ARG   357      -2.391   9.892  14.739  1.00  0.00           N
ATOM   1950  NH2 ARG   357      -3.575   8.257  15.860  1.00  0.00           N
ATOM   1951  H   ARG   357      -4.440  11.925   7.721  1.00  0.00           H
ATOM   1952  HA  ARG   357      -6.010  10.703   9.788  1.00  0.00           H
ATOM   1953  HB2 ARG   357      -3.843   9.267   9.638  1.00  0.00           H
ATOM   1954  HB3 ARG   357      -3.009  10.698  10.251  1.00  0.00           H
ATOM   1955  HG2 ARG   357      -4.337  10.635  12.312  1.00  0.00           H
ATOM   1956  HG3 ARG   357      -5.307   9.291  11.667  1.00  0.00           H
ATOM   1957  HD2 ARG   357      -3.266   7.887  11.531  1.00  0.00           H
ATOM   1958  HD3 ARG   357      -2.297   9.207  12.190  1.00  0.00           H
ATOM   1959  HE  ARG   357      -4.231   7.480  13.599  1.00  0.00           H
ATOM   1960 HH11 ARG   357      -2.094  10.327  13.877  1.00  0.00           H
ATOM   1961 HH12 ARG   357      -2.084  10.267  15.625  1.00  0.00           H
ATOM   1962 HH21 ARG   357      -4.177   7.446  15.852  1.00  0.00           H
ATOM   1963 HH22 ARG   357      -3.257   8.641  16.738  1.00  0.00           H
ATOM   1964  N   LYS   358      -5.596  12.872  11.160  1.00  0.00           N
ATOM   1965  CA  LYS   358      -5.604  14.223  11.731  1.00  0.00           C
ATOM   1966  C   LYS   358      -4.240  14.656  12.293  1.00  0.00           C
ATOM   1967  O   LYS   358      -4.003  15.858  12.414  1.00  0.00           O
ATOM   1968  CB  LYS   358      -6.670  14.324  12.838  1.00  0.00           C
ATOM   1969  CG  LYS   358      -8.044  14.732  12.288  1.00  0.00           C
ATOM   1970  CD  LYS   358      -9.009  15.051  13.439  1.00  0.00           C
ATOM   1971  CE  LYS   358     -10.300  15.672  12.902  1.00  0.00           C
ATOM   1972  NZ  LYS   358     -11.186  16.095  14.000  1.00  0.00           N
ATOM   1973  H   LYS   358      -6.166  12.173  11.616  1.00  0.00           H
ATOM   1974  HA  LYS   358      -5.860  14.925  10.936  1.00  0.00           H
ATOM   1975  HB2 LYS   358      -6.747  13.378  13.378  1.00  0.00           H
ATOM   1976  HB3 LYS   358      -6.358  15.089  13.551  1.00  0.00           H
ATOM   1977  HG2 LYS   358      -7.928  15.626  11.674  1.00  0.00           H
ATOM   1978  HG3 LYS   358      -8.453  13.929  11.674  1.00  0.00           H
ATOM   1979  HD2 LYS   358      -9.241  14.137  13.987  1.00  0.00           H
ATOM   1980  HD3 LYS   358      -8.538  15.763  14.118  1.00  0.00           H
ATOM   1981  HE2 LYS   358     -10.048  16.545  12.300  1.00  0.00           H
ATOM   1982  HE3 LYS   358     -10.819  14.946  12.277  1.00  0.00           H
ATOM   1983  HZ1 LYS   358     -10.703  16.765  14.582  1.00  0.00           H
ATOM   1984  HZ2 LYS   358     -12.018  16.522  13.618  1.00  0.00           H
ATOM   1985  HZ3 LYS   358     -11.443  15.292  14.556  1.00  0.00           H
ATOM   1986  N   SER   359      -3.354  13.704  12.621  1.00  0.00           N
ATOM   1987  CA  SER   359      -2.028  13.970  13.167  1.00  0.00           C
ATOM   1988  C   SER   359      -1.063  12.831  12.824  1.00  0.00           C
ATOM   1989  O   SER   359      -1.476  11.751  12.399  1.00  0.00           O
ATOM   1990  CB  SER   359      -2.125  14.186  14.687  1.00  0.00           C
ATOM   1991  OG  SER   359      -2.554  13.019  15.358  1.00  0.00           O
ATOM   1992  H   SER   359      -3.609  12.736  12.492  1.00  0.00           H
ATOM   1993  HA  SER   359      -1.639  14.885  12.720  1.00  0.00           H
ATOM   1994  HB2 SER   359      -2.826  14.995  14.895  1.00  0.00           H
ATOM   1995  HB3 SER   359      -1.146  14.471  15.072  1.00  0.00           H
ATOM   1996  HG  SER   359      -2.595  13.207  16.299  1.00  0.00           H
ATOM   1997  N   ASN   360       0.236  13.088  13.031  1.00  0.00           N
ATOM   1998  CA  ASN   360       1.286  12.088  12.890  1.00  0.00           C
ATOM   1999  C   ASN   360       1.271  11.117  14.078  1.00  0.00           C
ATOM   2000  O   ASN   360       0.893  11.485  15.192  1.00  0.00           O
ATOM   2001  CB  ASN   360       2.659  12.763  12.745  1.00  0.00           C
ATOM   2002  CG  ASN   360       2.738  13.757  11.580  1.00  0.00           C
ATOM   2003  ND2 ASN   360       3.551  14.805  11.739  1.00  0.00           N
ATOM   2004  OD1 ASN   360       2.081  13.591  10.553  1.00  0.00           O
ATOM   2005  H   ASN   360       0.508  13.998  13.372  1.00  0.00           H
ATOM   2006  HA  ASN   360       1.092  11.528  11.976  1.00  0.00           H
ATOM   2007  HB2 ASN   360       2.889  13.285  13.676  1.00  0.00           H
ATOM   2008  HB3 ASN   360       3.422  11.997  12.597  1.00  0.00           H
ATOM   2009 HD21 ASN   360       3.640  15.490  11.002  1.00  0.00           H
ATOM   2010 HD22 ASN   360       4.075  14.912  12.595  1.00  0.00           H
ATOM   2011  N   LEU   361       1.714   9.879  13.825  1.00  0.00           N
ATOM   2012  CA  LEU   361       1.852   8.833  14.828  1.00  0.00           C
ATOM   2013  C   LEU   361       3.032   9.125  15.758  1.00  0.00           C
ATOM   2014  O   LEU   361       4.075   9.614  15.320  1.00  0.00           O
ATOM   2015  CB  LEU   361       2.072   7.466  14.151  1.00  0.00           C
ATOM   2016  CG  LEU   361       0.895   6.911  13.322  1.00  0.00           C
ATOM   2017  CD1 LEU   361       1.329   5.582  12.689  1.00  0.00           C
ATOM   2018  CD2 LEU   361      -0.370   6.670  14.155  1.00  0.00           C
ATOM   2019  H   LEU   361       2.013   9.652  12.888  1.00  0.00           H
ATOM   2020  HA  LEU   361       0.941   8.799  15.423  1.00  0.00           H
ATOM   2021  HB2 LEU   361       2.946   7.546  13.502  1.00  0.00           H
ATOM   2022  HB3 LEU   361       2.311   6.737  14.923  1.00  0.00           H
ATOM   2023  HG  LEU   361       0.651   7.612  12.526  1.00  0.00           H
ATOM   2024 HD11 LEU   361       1.621   4.873  13.463  1.00  0.00           H
ATOM   2025 HD12 LEU   361       0.506   5.155  12.117  1.00  0.00           H
ATOM   2026 HD13 LEU   361       2.177   5.751  12.024  1.00  0.00           H
ATOM   2027 HD21 LEU   361      -0.701   7.600  14.611  1.00  0.00           H
ATOM   2028 HD22 LEU   361      -1.168   6.300  13.511  1.00  0.00           H
ATOM   2029 HD23 LEU   361      -0.171   5.937  14.935  1.00  0.00           H
ATOM   2030  N   LYS   362       2.878   8.733  17.031  1.00  0.00           N
ATOM   2031  CA  LYS   362       3.992   8.520  17.947  1.00  0.00           C
ATOM   2032  C   LYS   362       4.757   7.259  17.500  1.00  0.00           C
ATOM   2033  O   LYS   362       4.175   6.396  16.840  1.00  0.00           O
ATOM   2034  CB  LYS   362       3.490   8.358  19.396  1.00  0.00           C
ATOM   2035  CG  LYS   362       2.856   9.617  20.017  1.00  0.00           C
ATOM   2036  CD  LYS   362       1.353   9.755  19.722  1.00  0.00           C
ATOM   2037  CE  LYS   362       0.733  10.923  20.493  1.00  0.00           C
ATOM   2038  NZ  LYS   362       1.199  12.226  19.995  1.00  0.00           N
ATOM   2039  H   LYS   362       1.982   8.366  17.317  1.00  0.00           H
ATOM   2040  HA  LYS   362       4.652   9.387  17.901  1.00  0.00           H
ATOM   2041  HB2 LYS   362       2.786   7.526  19.453  1.00  0.00           H
ATOM   2042  HB3 LYS   362       4.345   8.095  20.018  1.00  0.00           H
ATOM   2043  HG2 LYS   362       3.392  10.503  19.672  1.00  0.00           H
ATOM   2044  HG3 LYS   362       2.978   9.552  21.099  1.00  0.00           H
ATOM   2045  HD2 LYS   362       1.182   9.905  18.657  1.00  0.00           H
ATOM   2046  HD3 LYS   362       0.847   8.840  20.032  1.00  0.00           H
ATOM   2047  HE2 LYS   362       0.989  10.835  21.548  1.00  0.00           H
ATOM   2048  HE3 LYS   362      -0.350  10.876  20.388  1.00  0.00           H
ATOM   2049  HZ1 LYS   362       0.952  12.322  19.021  1.00  0.00           H
ATOM   2050  HZ2 LYS   362       0.762  12.966  20.527  1.00  0.00           H
ATOM   2051  HZ3 LYS   362       2.202  12.288  20.095  1.00  0.00           H
ATOM   2052  N   PRO   363       6.044   7.105  17.860  1.00  0.00           N
ATOM   2053  CA  PRO   363       6.848   5.852  17.517  1.00  0.00           C
ATOM   2054  C   PRO   363       6.196   4.602  18.110  1.00  0.00           C
ATOM   2055  O   PRO   363       5.842   4.581  19.289  1.00  0.00           O
ATOM   2056  CB  PRO   363       8.342   6.077  18.055  1.00  0.00           C
ATOM   2057  CG  PRO   363       8.410   7.580  18.603  1.00  0.00           C
ATOM   2058  CD  PRO   363       6.910   8.145  18.563  1.00  0.00           C
ATOM   2059  HA  PRO   363       6.889   5.761  16.433  1.00  0.00           H
ATOM   2060  HB2 PRO   363       8.569   5.380  18.862  1.00  0.00           H
ATOM   2061  HB3 PRO   363       9.039   5.948  17.234  1.00  0.00           H
ATOM   2062  HG2 PRO   363       8.806   7.606  19.619  1.00  0.00           H
ATOM   2063  HG3 PRO   363       9.036   8.179  17.942  1.00  0.00           H
ATOM   2064  HD2 PRO   363       6.551   8.286  19.582  1.00  0.00           H
ATOM   2065  HD3 PRO   363       6.885   9.088  18.016  1.00  0.00           H
ATOM   2066  N   PHE   364       6.045   3.576  17.261  1.00  0.00           N
ATOM   2067  CA  PHE   364       5.383   2.306  17.553  1.00  0.00           C
ATOM   2068  C   PHE   364       3.904   2.430  17.975  1.00  0.00           C
ATOM   2069  O   PHE   364       3.377   1.518  18.610  1.00  0.00           O
ATOM   2070  CB  PHE   364       6.230   1.447  18.507  1.00  0.00           C
ATOM   2071  CG  PHE   364       7.681   1.293  18.090  1.00  0.00           C
ATOM   2072  CD1 PHE   364       8.021   0.507  16.971  1.00  0.00           C
ATOM   2073  CD2 PHE   364       8.695   1.936  18.824  1.00  0.00           C
ATOM   2074  CE1 PHE   364       9.369   0.353  16.604  1.00  0.00           C
ATOM   2075  CE2 PHE   364      10.042   1.770  18.463  1.00  0.00           C
ATOM   2076  CZ  PHE   364      10.379   0.984  17.348  1.00  0.00           C
ATOM   2077  H   PHE   364       6.380   3.693  16.315  1.00  0.00           H
ATOM   2078  HA  PHE   364       5.367   1.777  16.601  1.00  0.00           H
ATOM   2079  HB2 PHE   364       6.186   1.880  19.507  1.00  0.00           H
ATOM   2080  HB3 PHE   364       5.791   0.451  18.571  1.00  0.00           H
ATOM   2081  HD1 PHE   364       7.249   0.016  16.396  1.00  0.00           H
ATOM   2082  HD2 PHE   364       8.438   2.559  19.666  1.00  0.00           H
ATOM   2083  HE1 PHE   364       9.631  -0.255  15.753  1.00  0.00           H
ATOM   2084  HE2 PHE   364      10.818   2.244  19.043  1.00  0.00           H
ATOM   2085  HZ  PHE   364      11.414   0.863  17.065  1.00  0.00           H
ATOM   2086  N   GLU   365       3.222   3.525  17.598  1.00  0.00           N
ATOM   2087  CA  GLU   365       1.762   3.595  17.598  1.00  0.00           C
ATOM   2088  C   GLU   365       1.232   2.851  16.362  1.00  0.00           C
ATOM   2089  O   GLU   365       1.871   2.864  15.307  1.00  0.00           O
ATOM   2090  CB  GLU   365       1.298   5.061  17.652  1.00  0.00           C
ATOM   2091  CG  GLU   365      -0.223   5.204  17.839  1.00  0.00           C
ATOM   2092  CD  GLU   365      -0.676   6.652  18.064  1.00  0.00           C
ATOM   2093  OE1 GLU   365      -0.055   7.563  17.473  1.00  0.00           O
ATOM   2094  OE2 GLU   365      -1.658   6.826  18.817  1.00  0.00           O
ATOM   2095  H   GLU   365       3.713   4.262  17.112  1.00  0.00           H
ATOM   2096  HA  GLU   365       1.391   3.097  18.495  1.00  0.00           H
ATOM   2097  HB2 GLU   365       1.793   5.549  18.492  1.00  0.00           H
ATOM   2098  HB3 GLU   365       1.595   5.564  16.734  1.00  0.00           H
ATOM   2099  HG2 GLU   365      -0.738   4.819  16.959  1.00  0.00           H
ATOM   2100  HG3 GLU   365      -0.526   4.606  18.700  1.00  0.00           H
ATOM   2101  N   ARG   366       0.065   2.207  16.503  1.00  0.00           N
ATOM   2102  CA  ARG   366      -0.521   1.340  15.488  1.00  0.00           C
ATOM   2103  C   ARG   366      -2.009   1.666  15.346  1.00  0.00           C
ATOM   2104  O   ARG   366      -2.828   1.244  16.164  1.00  0.00           O
ATOM   2105  CB  ARG   366      -0.253  -0.123  15.880  1.00  0.00           C
ATOM   2106  CG  ARG   366      -0.779  -1.126  14.844  1.00  0.00           C
ATOM   2107  CD  ARG   366      -0.311  -2.536  15.216  1.00  0.00           C
ATOM   2108  NE  ARG   366      -0.885  -3.551  14.322  1.00  0.00           N
ATOM   2109  CZ  ARG   366      -1.924  -4.360  14.600  1.00  0.00           C
ATOM   2110  NH1 ARG   366      -2.614  -4.263  15.747  1.00  0.00           N
ATOM   2111  NH2 ARG   366      -2.276  -5.292  13.706  1.00  0.00           N
ATOM   2112  H   ARG   366      -0.413   2.257  17.390  1.00  0.00           H
ATOM   2113  HA  ARG   366      -0.037   1.523  14.527  1.00  0.00           H
ATOM   2114  HB2 ARG   366       0.824  -0.259  15.985  1.00  0.00           H
ATOM   2115  HB3 ARG   366      -0.713  -0.333  16.847  1.00  0.00           H
ATOM   2116  HG2 ARG   366      -1.870  -1.099  14.828  1.00  0.00           H
ATOM   2117  HG3 ARG   366      -0.402  -0.872  13.853  1.00  0.00           H
ATOM   2118  HD2 ARG   366       0.775  -2.580  15.139  1.00  0.00           H
ATOM   2119  HD3 ARG   366      -0.586  -2.748  16.250  1.00  0.00           H
ATOM   2120  HE  ARG   366      -0.419  -3.675  13.434  1.00  0.00           H
ATOM   2121 HH11 ARG   366      -2.358  -3.567  16.433  1.00  0.00           H
ATOM   2122 HH12 ARG   366      -3.386  -4.888  15.927  1.00  0.00           H
ATOM   2123 HH21 ARG   366      -1.766  -5.377  12.839  1.00  0.00           H
ATOM   2124 HH22 ARG   366      -3.052  -5.910  13.900  1.00  0.00           H
ATOM   2125  N   ASP   367      -2.337   2.418  14.286  1.00  0.00           N
ATOM   2126  CA  ASP   367      -3.705   2.738  13.895  1.00  0.00           C
ATOM   2127  C   ASP   367      -4.249   1.613  13.005  1.00  0.00           C
ATOM   2128  O   ASP   367      -3.534   1.106  12.141  1.00  0.00           O
ATOM   2129  CB  ASP   367      -3.724   4.110  13.194  1.00  0.00           C
ATOM   2130  CG  ASP   367      -5.113   4.745  13.045  1.00  0.00           C
ATOM   2131  OD1 ASP   367      -6.094   4.188  13.583  1.00  0.00           O
ATOM   2132  OD2 ASP   367      -5.167   5.811  12.394  1.00  0.00           O
ATOM   2133  H   ASP   367      -1.603   2.731  13.668  1.00  0.00           H
ATOM   2134  HA  ASP   367      -4.311   2.807  14.800  1.00  0.00           H
ATOM   2135  HB2 ASP   367      -3.116   4.802  13.778  1.00  0.00           H
ATOM   2136  HB3 ASP   367      -3.265   4.014  12.209  1.00  0.00           H
ATOM   2137  N   ILE   368      -5.518   1.237  13.215  1.00  0.00           N
ATOM   2138  CA  ILE   368      -6.180   0.112  12.549  1.00  0.00           C
ATOM   2139  C   ILE   368      -7.631   0.455  12.147  1.00  0.00           C
ATOM   2140  O   ILE   368      -8.321  -0.384  11.568  1.00  0.00           O
ATOM   2141  CB  ILE   368      -6.033  -1.147  13.444  1.00  0.00           C
ATOM   2142  CG1 ILE   368      -6.309  -2.448  12.658  1.00  0.00           C
ATOM   2143  CG2 ILE   368      -6.913  -1.062  14.706  1.00  0.00           C
ATOM   2144  CD1 ILE   368      -5.724  -3.695  13.332  1.00  0.00           C
ATOM   2145  H   ILE   368      -6.050   1.717  13.927  1.00  0.00           H
ATOM   2146  HA  ILE   368      -5.644  -0.081  11.622  1.00  0.00           H
ATOM   2147  HB  ILE   368      -4.992  -1.187  13.769  1.00  0.00           H
ATOM   2148 HG12 ILE   368      -7.382  -2.592  12.529  1.00  0.00           H
ATOM   2149 HG13 ILE   368      -5.855  -2.368  11.670  1.00  0.00           H
ATOM   2150 HG21 ILE   368      -7.970  -1.100  14.438  1.00  0.00           H
ATOM   2151 HG22 ILE   368      -6.689  -1.891  15.377  1.00  0.00           H
ATOM   2152 HG23 ILE   368      -6.716  -0.133  15.241  1.00  0.00           H
ATOM   2153 HD11 ILE   368      -6.206  -3.872  14.292  1.00  0.00           H
ATOM   2154 HD12 ILE   368      -5.889  -4.562  12.692  1.00  0.00           H
ATOM   2155 HD13 ILE   368      -4.652  -3.565  13.480  1.00  0.00           H
ATOM   2156  N   SER   369      -8.088   1.688  12.427  1.00  0.00           N
ATOM   2157  CA  SER   369      -9.433   2.173  12.131  1.00  0.00           C
ATOM   2158  C   SER   369      -9.694   2.314  10.623  1.00  0.00           C
ATOM   2159  O   SER   369      -8.770   2.299   9.807  1.00  0.00           O
ATOM   2160  CB  SER   369      -9.662   3.504  12.863  1.00  0.00           C
ATOM   2161  OG  SER   369      -8.880   4.544  12.312  1.00  0.00           O
ATOM   2162  H   SER   369      -7.469   2.337  12.891  1.00  0.00           H
ATOM   2163  HA  SER   369     -10.145   1.451  12.534  1.00  0.00           H
ATOM   2164  HB2 SER   369      -9.412   3.385  13.918  1.00  0.00           H
ATOM   2165  HB3 SER   369     -10.715   3.779  12.785  1.00  0.00           H
ATOM   2166  HG  SER   369      -9.029   5.341  12.827  1.00  0.00           H
ATOM   2167  N   THR   370     -10.979   2.466  10.275  1.00  0.00           N
ATOM   2168  CA  THR   370     -11.483   2.595   8.906  1.00  0.00           C
ATOM   2169  C   THR   370     -12.543   3.710   8.786  1.00  0.00           C
ATOM   2170  O   THR   370     -13.227   3.793   7.766  1.00  0.00           O
ATOM   2171  CB  THR   370     -11.997   1.235   8.390  1.00  0.00           C
ATOM   2172  CG2 THR   370     -10.878   0.194   8.245  1.00  0.00           C
ATOM   2173  OG1 THR   370     -13.024   0.731   9.221  1.00  0.00           O
ATOM   2174  H   THR   370     -11.674   2.474  11.008  1.00  0.00           H
ATOM   2175  HA  THR   370     -10.654   2.892   8.266  1.00  0.00           H
ATOM   2176  HB  THR   370     -12.422   1.390   7.401  1.00  0.00           H
ATOM   2177  HG1 THR   370     -13.359  -0.081   8.833  1.00  0.00           H
ATOM   2178 HG21 THR   370     -10.471  -0.074   9.220  1.00  0.00           H
ATOM   2179 HG22 THR   370     -11.274  -0.703   7.767  1.00  0.00           H
ATOM   2180 HG23 THR   370     -10.082   0.599   7.620  1.00  0.00           H
ATOM   2181  N   GLU   371     -12.674   4.565   9.815  1.00  0.00           N
ATOM   2182  CA  GLU   371     -13.631   5.666   9.871  1.00  0.00           C
ATOM   2183  C   GLU   371     -13.267   6.763   8.860  1.00  0.00           C
ATOM   2184  O   GLU   371     -12.091   7.092   8.700  1.00  0.00           O
ATOM   2185  CB  GLU   371     -13.679   6.202  11.311  1.00  0.00           C
ATOM   2186  CG  GLU   371     -14.765   7.270  11.518  1.00  0.00           C
ATOM   2187  CD  GLU   371     -14.968   7.625  12.995  1.00  0.00           C
ATOM   2188  OE1 GLU   371     -13.952   7.730  13.717  1.00  0.00           O
ATOM   2189  OE2 GLU   371     -16.146   7.801  13.377  1.00  0.00           O
ATOM   2190  H   GLU   371     -12.073   4.450  10.618  1.00  0.00           H
ATOM   2191  HA  GLU   371     -14.617   5.269   9.623  1.00  0.00           H
ATOM   2192  HB2 GLU   371     -13.886   5.367  11.983  1.00  0.00           H
ATOM   2193  HB3 GLU   371     -12.706   6.621  11.573  1.00  0.00           H
ATOM   2194  HG2 GLU   371     -14.493   8.177  10.977  1.00  0.00           H
ATOM   2195  HG3 GLU   371     -15.706   6.896  11.113  1.00  0.00           H
ATOM   2196  N   ILE   372     -14.287   7.331   8.197  1.00  0.00           N
ATOM   2197  CA  ILE   372     -14.132   8.314   7.128  1.00  0.00           C
ATOM   2198  C   ILE   372     -13.458   9.583   7.668  1.00  0.00           C
ATOM   2199  O   ILE   372     -13.945  10.201   8.615  1.00  0.00           O
ATOM   2200  CB  ILE   372     -15.506   8.619   6.480  1.00  0.00           C
ATOM   2201  CG1 ILE   372     -16.178   7.379   5.846  1.00  0.00           C
ATOM   2202  CG2 ILE   372     -15.405   9.747   5.438  1.00  0.00           C
ATOM   2203  CD1 ILE   372     -15.396   6.701   4.712  1.00  0.00           C
ATOM   2204  H   ILE   372     -15.227   7.023   8.399  1.00  0.00           H
ATOM   2205  HA  ILE   372     -13.481   7.882   6.366  1.00  0.00           H
ATOM   2206  HB  ILE   372     -16.174   8.975   7.267  1.00  0.00           H
ATOM   2207 HG12 ILE   372     -16.367   6.637   6.622  1.00  0.00           H
ATOM   2208 HG13 ILE   372     -17.147   7.681   5.450  1.00  0.00           H
ATOM   2209 HG21 ILE   372     -14.650   9.506   4.693  1.00  0.00           H
ATOM   2210 HG22 ILE   372     -16.368   9.876   4.944  1.00  0.00           H
ATOM   2211 HG23 ILE   372     -15.140  10.688   5.919  1.00  0.00           H
ATOM   2212 HD11 ILE   372     -14.450   6.315   5.088  1.00  0.00           H
ATOM   2213 HD12 ILE   372     -15.982   5.867   4.326  1.00  0.00           H
ATOM   2214 HD13 ILE   372     -15.212   7.401   3.897  1.00  0.00           H
ATOM   2215  N   TYR   373     -12.343   9.962   7.027  1.00  0.00           N
ATOM   2216  CA  TYR   373     -11.590  11.174   7.305  1.00  0.00           C
ATOM   2217  C   TYR   373     -12.306  12.393   6.718  1.00  0.00           C
ATOM   2218  O   TYR   373     -12.615  12.418   5.526  1.00  0.00           O
ATOM   2219  CB  TYR   373     -10.177  11.039   6.719  1.00  0.00           C
ATOM   2220  CG  TYR   373      -9.311  12.269   6.915  1.00  0.00           C
ATOM   2221  CD1 TYR   373      -8.695  12.497   8.161  1.00  0.00           C
ATOM   2222  CD2 TYR   373      -9.119  13.183   5.858  1.00  0.00           C
ATOM   2223  CE1 TYR   373      -7.887  13.630   8.353  1.00  0.00           C
ATOM   2224  CE2 TYR   373      -8.298  14.310   6.039  1.00  0.00           C
ATOM   2225  CZ  TYR   373      -7.679  14.539   7.290  1.00  0.00           C
ATOM   2226  OH  TYR   373      -6.887  15.635   7.475  1.00  0.00           O
ATOM   2227  H   TYR   373     -12.010   9.390   6.264  1.00  0.00           H
ATOM   2228  HA  TYR   373     -11.501  11.293   8.386  1.00  0.00           H
ATOM   2229  HB2 TYR   373      -9.682  10.185   7.185  1.00  0.00           H
ATOM   2230  HB3 TYR   373     -10.252  10.828   5.650  1.00  0.00           H
ATOM   2231  HD1 TYR   373      -8.842  11.802   8.974  1.00  0.00           H
ATOM   2232  HD2 TYR   373      -9.592  13.016   4.901  1.00  0.00           H
ATOM   2233  HE1 TYR   373      -7.427  13.806   9.312  1.00  0.00           H
ATOM   2234  HE2 TYR   373      -8.145  15.002   5.224  1.00  0.00           H
ATOM   2235  HH  TYR   373      -6.526  15.691   8.362  1.00  0.00           H
ATOM   2236  N   GLN   374     -12.519  13.413   7.560  1.00  0.00           N
ATOM   2237  CA  GLN   374     -13.048  14.711   7.162  1.00  0.00           C
ATOM   2238  C   GLN   374     -11.903  15.618   6.700  1.00  0.00           C
ATOM   2239  O   GLN   374     -10.855  15.678   7.345  1.00  0.00           O
ATOM   2240  CB  GLN   374     -13.839  15.310   8.337  1.00  0.00           C
ATOM   2241  CG  GLN   374     -14.484  16.669   8.016  1.00  0.00           C
ATOM   2242  CD  GLN   374     -15.317  17.234   9.174  1.00  0.00           C
ATOM   2243  NE2 GLN   374     -15.847  18.446   8.994  1.00  0.00           N
ATOM   2244  OE1 GLN   374     -15.488  16.599  10.214  1.00  0.00           O
ATOM   2245  H   GLN   374     -12.232  13.315   8.523  1.00  0.00           H
ATOM   2246  HA  GLN   374     -13.739  14.569   6.331  1.00  0.00           H
ATOM   2247  HB2 GLN   374     -14.627  14.607   8.613  1.00  0.00           H
ATOM   2248  HB3 GLN   374     -13.170  15.430   9.191  1.00  0.00           H
ATOM   2249  HG2 GLN   374     -13.704  17.391   7.773  1.00  0.00           H
ATOM   2250  HG3 GLN   374     -15.129  16.561   7.142  1.00  0.00           H
ATOM   2251 HE21 GLN   374     -16.408  18.864   9.722  1.00  0.00           H
ATOM   2252 HE22 GLN   374     -15.691  18.942   8.128  1.00  0.00           H
ATOM   2253  N   ALA   375     -12.137  16.342   5.597  1.00  0.00           N
ATOM   2254  CA  ALA   375     -11.199  17.280   4.982  1.00  0.00           C
ATOM   2255  C   ALA   375     -11.863  18.626   4.641  1.00  0.00           C
ATOM   2256  O   ALA   375     -11.178  19.530   4.162  1.00  0.00           O
ATOM   2257  CB  ALA   375     -10.589  16.624   3.737  1.00  0.00           C
ATOM   2258  H   ALA   375     -13.029  16.236   5.136  1.00  0.00           H
ATOM   2259  HA  ALA   375     -10.391  17.484   5.686  1.00  0.00           H
ATOM   2260  HB1 ALA   375     -11.364  16.449   2.992  1.00  0.00           H
ATOM   2261  HB2 ALA   375      -9.825  17.276   3.311  1.00  0.00           H
ATOM   2262  HB3 ALA   375     -10.131  15.672   4.003  1.00  0.00           H
ATOM   2263  N   GLY   376     -13.178  18.759   4.886  1.00  0.00           N
ATOM   2264  CA  GLY   376     -13.970  19.957   4.637  1.00  0.00           C
ATOM   2265  C   GLY   376     -14.520  20.548   5.935  1.00  0.00           C
ATOM   2266  O   GLY   376     -14.159  20.116   7.032  1.00  0.00           O
ATOM   2267  H   GLY   376     -13.673  17.972   5.280  1.00  0.00           H
ATOM   2268  HA2 GLY   376     -13.376  20.714   4.125  1.00  0.00           H
ATOM   2269  HA3 GLY   376     -14.806  19.691   3.989  1.00  0.00           H
ATOM   2270  N   SER   377     -15.405  21.543   5.794  1.00  0.00           N
ATOM   2271  CA  SER   377     -16.128  22.153   6.908  1.00  0.00           C
ATOM   2272  C   SER   377     -17.363  21.330   7.301  1.00  0.00           C
ATOM   2273  O   SER   377     -17.734  21.329   8.474  1.00  0.00           O
ATOM   2274  CB  SER   377     -16.548  23.578   6.525  1.00  0.00           C
ATOM   2275  OG  SER   377     -15.418  24.384   6.259  1.00  0.00           O
ATOM   2276  H   SER   377     -15.644  21.858   4.865  1.00  0.00           H
ATOM   2277  HA  SER   377     -15.465  22.215   7.773  1.00  0.00           H
ATOM   2278  HB2 SER   377     -17.185  23.547   5.641  1.00  0.00           H
ATOM   2279  HB3 SER   377     -17.108  24.020   7.349  1.00  0.00           H
ATOM   2280  HG  SER   377     -15.719  25.270   6.045  1.00  0.00           H
ATOM   2281  N   THR   378     -17.987  20.634   6.335  1.00  0.00           N
ATOM   2282  CA  THR   378     -19.174  19.814   6.546  1.00  0.00           C
ATOM   2283  C   THR   378     -18.757  18.454   7.137  1.00  0.00           C
ATOM   2284  O   THR   378     -17.916  17.782   6.538  1.00  0.00           O
ATOM   2285  CB  THR   378     -19.935  19.649   5.216  1.00  0.00           C
ATOM   2286  CG2 THR   378     -21.184  18.769   5.360  1.00  0.00           C
ATOM   2287  OG1 THR   378     -20.337  20.916   4.731  1.00  0.00           O
ATOM   2288  H   THR   378     -17.625  20.678   5.393  1.00  0.00           H
ATOM   2289  HA  THR   378     -19.832  20.347   7.231  1.00  0.00           H
ATOM   2290  HB  THR   378     -19.272  19.192   4.480  1.00  0.00           H
ATOM   2291  HG1 THR   378     -20.743  20.797   3.869  1.00  0.00           H
ATOM   2292 HG21 THR   378     -21.832  19.165   6.143  1.00  0.00           H
ATOM   2293 HG22 THR   378     -21.732  18.751   4.417  1.00  0.00           H
ATOM   2294 HG23 THR   378     -20.899  17.748   5.611  1.00  0.00           H
ATOM   2295  N   PRO   379     -19.341  18.018   8.272  1.00  0.00           N
ATOM   2296  CA  PRO   379     -19.008  16.665   8.906  1.00  0.00           C
ATOM   2297  C   PRO   379     -19.467  15.499   8.031  1.00  0.00           C
ATOM   2298  O   PRO   379     -20.545  15.547   7.437  1.00  0.00           O
ATOM   2299  CB  PRO   379     -19.717  16.617  10.346  1.00  0.00           C
ATOM   2300  CG  PRO   379     -20.454  18.024  10.541  1.00  0.00           C
ATOM   2301  CD  PRO   379     -20.277  18.830   9.168  1.00  0.00           C
ATOM   2302  HA  PRO   379     -17.932  16.602   9.050  1.00  0.00           H
ATOM   2303  HB2 PRO   379     -20.452  15.812  10.383  1.00  0.00           H
ATOM   2304  HB3 PRO   379     -18.970  16.470  11.127  1.00  0.00           H
ATOM   2305  HG2 PRO   379     -21.511  17.878  10.765  1.00  0.00           H
ATOM   2306  HG3 PRO   379     -19.975  18.576  11.350  1.00  0.00           H
ATOM   2307  HD2 PRO   379     -21.245  18.939   8.679  1.00  0.00           H
ATOM   2308  HD3 PRO   379     -19.851  19.812   9.375  1.00  0.00           H
ATOM   2309  N   CYX   380     -18.643  14.445   7.993  1.00  0.00           N
ATOM   2310  CA  CYX   380     -18.949  13.183   7.331  1.00  0.00           C
ATOM   2311  C   CYX   380     -19.769  12.299   8.280  1.00  0.00           C
ATOM   2312  O   CYX   380     -19.522  12.291   9.487  1.00  0.00           O
ATOM   2313  CB  CYX   380     -17.646  12.494   6.906  1.00  0.00           C
ATOM   2314  SG  CYX   380     -16.459  13.569   6.047  1.00  0.00           S
ATOM   2315  H   CYX   380     -17.773  14.491   8.503  1.00  0.00           H
ATOM   2316  HA  CYX   380     -19.533  13.387   6.432  1.00  0.00           H
ATOM   2317  HB2 CYX   380     -17.154  12.113   7.802  1.00  0.00           H
ATOM   2318  HB3 CYX   380     -17.883  11.644   6.266  1.00  0.00           H
ATOM   2319  N   ASN   381     -20.736  11.554   7.724  1.00  0.00           N
ATOM   2320  CA  ASN   381     -21.681  10.717   8.470  1.00  0.00           C
ATOM   2321  C   ASN   381     -21.501   9.232   8.108  1.00  0.00           C
ATOM   2322  O   ASN   381     -22.478   8.493   7.969  1.00  0.00           O
ATOM   2323  CB  ASN   381     -23.121  11.241   8.288  1.00  0.00           C
ATOM   2324  CG  ASN   381     -23.358  12.602   8.956  1.00  0.00           C
ATOM   2325  ND2 ASN   381     -24.278  12.647   9.925  1.00  0.00           N
ATOM   2326  OD1 ASN   381     -22.732  13.601   8.607  1.00  0.00           O
ATOM   2327  H   ASN   381     -20.868  11.603   6.724  1.00  0.00           H
ATOM   2328  HA  ASN   381     -21.452  10.795   9.533  1.00  0.00           H
ATOM   2329  HB2 ASN   381     -23.353  11.318   7.225  1.00  0.00           H
ATOM   2330  HB3 ASN   381     -23.815  10.521   8.727  1.00  0.00           H
ATOM   2331 HD21 ASN   381     -24.473  13.519  10.397  1.00  0.00           H
ATOM   2332 HD22 ASN   381     -24.781  11.810  10.182  1.00  0.00           H
ATOM   2333  N   GLY   382     -20.239   8.803   7.940  1.00  0.00           N
ATOM   2334  CA  GLY   382     -19.857   7.441   7.578  1.00  0.00           C
ATOM   2335  C   GLY   382     -20.009   7.132   6.083  1.00  0.00           C
ATOM   2336  O   GLY   382     -19.425   6.156   5.614  1.00  0.00           O
ATOM   2337  H   GLY   382     -19.486   9.464   8.065  1.00  0.00           H
ATOM   2338  HA2 GLY   382     -18.815   7.292   7.861  1.00  0.00           H
ATOM   2339  HA3 GLY   382     -20.472   6.740   8.144  1.00  0.00           H
ATOM   2340  N   VAL   383     -20.751   7.967   5.337  1.00  0.00           N
ATOM   2341  CA  VAL   383     -20.848   7.915   3.884  1.00  0.00           C
ATOM   2342  C   VAL   383     -19.625   8.601   3.263  1.00  0.00           C
ATOM   2343  O   VAL   383     -19.142   9.617   3.769  1.00  0.00           O
ATOM   2344  CB  VAL   383     -22.179   8.526   3.387  1.00  0.00           C
ATOM   2345  CG1 VAL   383     -23.367   7.637   3.791  1.00  0.00           C
ATOM   2346  CG2 VAL   383     -22.424   9.971   3.859  1.00  0.00           C
ATOM   2347  H   VAL   383     -21.214   8.740   5.793  1.00  0.00           H
ATOM   2348  HA  VAL   383     -20.835   6.868   3.577  1.00  0.00           H
ATOM   2349  HB  VAL   383     -22.146   8.538   2.296  1.00  0.00           H
ATOM   2350 HG11 VAL   383     -23.472   7.609   4.877  1.00  0.00           H
ATOM   2351 HG12 VAL   383     -24.287   8.030   3.356  1.00  0.00           H
ATOM   2352 HG13 VAL   383     -23.213   6.623   3.420  1.00  0.00           H
ATOM   2353 HG21 VAL   383     -21.614  10.620   3.527  1.00  0.00           H
ATOM   2354 HG22 VAL   383     -23.356  10.342   3.430  1.00  0.00           H
ATOM   2355 HG23 VAL   383     -22.498  10.013   4.946  1.00  0.00           H
ATOM   2356  N   GLU   384     -19.144   8.030   2.151  1.00  0.00           N
ATOM   2357  CA  GLU   384     -18.032   8.562   1.374  1.00  0.00           C
ATOM   2358  C   GLU   384     -18.542   9.625   0.389  1.00  0.00           C
ATOM   2359  O   GLU   384     -19.643   9.505  -0.150  1.00  0.00           O
ATOM   2360  CB  GLU   384     -17.305   7.403   0.668  1.00  0.00           C
ATOM   2361  CG  GLU   384     -15.918   7.809   0.142  1.00  0.00           C
ATOM   2362  CD  GLU   384     -15.157   6.663  -0.530  1.00  0.00           C
ATOM   2363  OE1 GLU   384     -13.915   6.652  -0.380  1.00  0.00           O
ATOM   2364  OE2 GLU   384     -15.811   5.829  -1.195  1.00  0.00           O
ATOM   2365  H   GLU   384     -19.592   7.197   1.797  1.00  0.00           H
ATOM   2366  HA  GLU   384     -17.329   9.027   2.067  1.00  0.00           H
ATOM   2367  HB2 GLU   384     -17.169   6.587   1.380  1.00  0.00           H
ATOM   2368  HB3 GLU   384     -17.925   7.045  -0.155  1.00  0.00           H
ATOM   2369  HG2 GLU   384     -16.019   8.621  -0.577  1.00  0.00           H
ATOM   2370  HG3 GLU   384     -15.323   8.159   0.985  1.00  0.00           H
ATOM   2371  N   GLY   385     -17.721  10.654   0.148  1.00  0.00           N
ATOM   2372  CA  GLY   385     -18.009  11.743  -0.775  1.00  0.00           C
ATOM   2373  C   GLY   385     -16.786  12.637  -0.980  1.00  0.00           C
ATOM   2374  O   GLY   385     -15.663  12.263  -0.634  1.00  0.00           O
ATOM   2375  H   GLY   385     -16.831  10.687   0.624  1.00  0.00           H
ATOM   2376  HA2 GLY   385     -18.320  11.337  -1.738  1.00  0.00           H
ATOM   2377  HA3 GLY   385     -18.826  12.342  -0.370  1.00  0.00           H
ATOM   2378  N   PHE   386     -17.018  13.832  -1.542  1.00  0.00           N
ATOM   2379  CA  PHE   386     -15.994  14.861  -1.667  1.00  0.00           C
ATOM   2380  C   PHE   386     -15.674  15.426  -0.280  1.00  0.00           C
ATOM   2381  O   PHE   386     -16.582  15.738   0.492  1.00  0.00           O
ATOM   2382  CB  PHE   386     -16.449  15.957  -2.640  1.00  0.00           C
ATOM   2383  CG  PHE   386     -15.431  17.066  -2.845  1.00  0.00           C
ATOM   2384  CD1 PHE   386     -14.162  16.768  -3.381  1.00  0.00           C
ATOM   2385  CD2 PHE   386     -15.744  18.397  -2.503  1.00  0.00           C
ATOM   2386  CE1 PHE   386     -13.213  17.787  -3.565  1.00  0.00           C
ATOM   2387  CE2 PHE   386     -14.797  19.418  -2.698  1.00  0.00           C
ATOM   2388  CZ  PHE   386     -13.530  19.113  -3.224  1.00  0.00           C
ATOM   2389  H   PHE   386     -17.959  14.076  -1.816  1.00  0.00           H
ATOM   2390  HA  PHE   386     -15.095  14.398  -2.077  1.00  0.00           H
ATOM   2391  HB2 PHE   386     -16.654  15.500  -3.609  1.00  0.00           H
ATOM   2392  HB3 PHE   386     -17.383  16.387  -2.274  1.00  0.00           H
ATOM   2393  HD1 PHE   386     -13.912  15.752  -3.650  1.00  0.00           H
ATOM   2394  HD2 PHE   386     -16.713  18.640  -2.091  1.00  0.00           H
ATOM   2395  HE1 PHE   386     -12.240  17.552  -3.970  1.00  0.00           H
ATOM   2396  HE2 PHE   386     -15.041  20.437  -2.436  1.00  0.00           H
ATOM   2397  HZ  PHE   386     -12.801  19.897  -3.367  1.00  0.00           H
ATOM   2398  N   ASN   387     -14.371  15.538   0.018  1.00  0.00           N
ATOM   2399  CA  ASN   387     -13.831  15.892   1.330  1.00  0.00           C
ATOM   2400  C   ASN   387     -14.287  14.947   2.463  1.00  0.00           C
ATOM   2401  O   ASN   387     -14.324  15.347   3.626  1.00  0.00           O
ATOM   2402  CB  ASN   387     -14.034  17.389   1.629  1.00  0.00           C
ATOM   2403  CG  ASN   387     -13.430  18.328   0.580  1.00  0.00           C
ATOM   2404  ND2 ASN   387     -13.975  19.543   0.483  1.00  0.00           N
ATOM   2405  OD1 ASN   387     -12.483  17.979  -0.124  1.00  0.00           O
ATOM   2406  H   ASN   387     -13.697  15.280  -0.688  1.00  0.00           H
ATOM   2407  HA  ASN   387     -12.756  15.741   1.249  1.00  0.00           H
ATOM   2408  HB2 ASN   387     -15.100  17.595   1.729  1.00  0.00           H
ATOM   2409  HB3 ASN   387     -13.565  17.619   2.580  1.00  0.00           H
ATOM   2410 HD21 ASN   387     -13.614  20.205  -0.189  1.00  0.00           H
ATOM   2411 HD22 ASN   387     -14.750  19.798   1.079  1.00  0.00           H
ATOM   2412  N   CYX   388     -14.623  13.694   2.115  1.00  0.00           N
ATOM   2413  CA  CYX   388     -15.020  12.626   3.025  1.00  0.00           C
ATOM   2414  C   CYX   388     -14.452  11.313   2.481  1.00  0.00           C
ATOM   2415  O   CYX   388     -15.176  10.513   1.895  1.00  0.00           O
ATOM   2416  CB  CYX   388     -16.551  12.590   3.182  1.00  0.00           C
ATOM   2417  SG  CYX   388     -17.253  13.915   4.199  1.00  0.00           S
ATOM   2418  H   CYX   388     -14.575  13.446   1.137  1.00  0.00           H
ATOM   2419  HA  CYX   388     -14.578  12.802   4.003  1.00  0.00           H
ATOM   2420  HB2 CYX   388     -17.009  12.631   2.193  1.00  0.00           H
ATOM   2421  HB3 CYX   388     -16.835  11.644   3.640  1.00  0.00           H
ATOM   2422  N   TYR   389     -13.135  11.125   2.644  1.00  0.00           N
ATOM   2423  CA  TYR   389     -12.372  10.034   2.041  1.00  0.00           C
ATOM   2424  C   TYR   389     -12.172   8.871   3.015  1.00  0.00           C
ATOM   2425  O   TYR   389     -11.993   9.087   4.213  1.00  0.00           O
ATOM   2426  CB  TYR   389     -11.017  10.573   1.559  1.00  0.00           C
ATOM   2427  CG  TYR   389     -11.123  11.805   0.676  1.00  0.00           C
ATOM   2428  CD1 TYR   389     -11.738  11.712  -0.588  1.00  0.00           C
ATOM   2429  CD2 TYR   389     -10.645  13.050   1.133  1.00  0.00           C
ATOM   2430  CE1 TYR   389     -11.877  12.854  -1.395  1.00  0.00           C
ATOM   2431  CE2 TYR   389     -10.772  14.195   0.328  1.00  0.00           C
ATOM   2432  CZ  TYR   389     -11.393  14.102  -0.940  1.00  0.00           C
ATOM   2433  OH  TYR   389     -11.529  15.214  -1.719  1.00  0.00           O
ATOM   2434  H   TYR   389     -12.607  11.819   3.153  1.00  0.00           H
ATOM   2435  HA  TYR   389     -12.913   9.666   1.168  1.00  0.00           H
ATOM   2436  HB2 TYR   389     -10.405  10.811   2.430  1.00  0.00           H
ATOM   2437  HB3 TYR   389     -10.504   9.788   1.002  1.00  0.00           H
ATOM   2438  HD1 TYR   389     -12.112  10.761  -0.940  1.00  0.00           H
ATOM   2439  HD2 TYR   389     -10.184  13.133   2.107  1.00  0.00           H
ATOM   2440  HE1 TYR   389     -12.355  12.775  -2.361  1.00  0.00           H
ATOM   2441  HE2 TYR   389     -10.404  15.146   0.684  1.00  0.00           H
ATOM   2442  HH  TYR   389     -11.950  15.031  -2.563  1.00  0.00           H
ATOM   2443  N   PHE   390     -12.140   7.640   2.483  1.00  0.00           N
ATOM   2444  CA  PHE   390     -11.756   6.447   3.234  1.00  0.00           C
ATOM   2445  C   PHE   390     -10.247   6.515   3.537  1.00  0.00           C
ATOM   2446  O   PHE   390      -9.480   6.900   2.651  1.00  0.00           O
ATOM   2447  CB  PHE   390     -12.130   5.196   2.425  1.00  0.00           C
ATOM   2448  CG  PHE   390     -12.154   3.907   3.227  1.00  0.00           C
ATOM   2449  CD1 PHE   390     -11.017   3.079   3.299  1.00  0.00           C
ATOM   2450  CD2 PHE   390     -13.334   3.528   3.897  1.00  0.00           C
ATOM   2451  CE1 PHE   390     -11.066   1.878   4.031  1.00  0.00           C
ATOM   2452  CE2 PHE   390     -13.381   2.329   4.629  1.00  0.00           C
ATOM   2453  CZ  PHE   390     -12.248   1.501   4.690  1.00  0.00           C
ATOM   2454  H   PHE   390     -12.297   7.529   1.491  1.00  0.00           H
ATOM   2455  HA  PHE   390     -12.328   6.440   4.160  1.00  0.00           H
ATOM   2456  HB2 PHE   390     -13.127   5.340   2.005  1.00  0.00           H
ATOM   2457  HB3 PHE   390     -11.440   5.088   1.587  1.00  0.00           H
ATOM   2458  HD1 PHE   390     -10.107   3.359   2.790  1.00  0.00           H
ATOM   2459  HD2 PHE   390     -14.213   4.152   3.843  1.00  0.00           H
ATOM   2460  HE1 PHE   390     -10.202   1.236   4.081  1.00  0.00           H
ATOM   2461  HE2 PHE   390     -14.289   2.041   5.137  1.00  0.00           H
ATOM   2462  HZ  PHE   390     -12.285   0.573   5.241  1.00  0.00           H
ATOM   2463  N   PRO   391      -9.793   6.176   4.760  1.00  0.00           N
ATOM   2464  CA  PRO   391      -8.346   6.447   5.191  1.00  0.00           C
ATOM   2465  C   PRO   391      -7.342   5.573   4.439  1.00  0.00           C
ATOM   2466  O   PRO   391      -6.286   6.073   4.062  1.00  0.00           O
ATOM   2467  CB  PRO   391      -8.260   6.140   6.766  1.00  0.00           C
ATOM   2468  CG  PRO   391      -9.599   5.347   7.133  1.00  0.00           C
ATOM   2469  CD  PRO   391     -10.617   5.611   5.920  1.00  0.00           C
ATOM   2470  HA  PRO   391      -8.107   7.498   5.020  1.00  0.00           H
ATOM   2471  HB2 PRO   391      -7.378   5.551   7.013  1.00  0.00           H
ATOM   2472  HB3 PRO   391      -8.243   7.084   7.311  1.00  0.00           H
ATOM   2473  HG2 PRO   391      -9.364   4.283   7.162  1.00  0.00           H
ATOM   2474  HG3 PRO   391     -10.006   5.666   8.091  1.00  0.00           H
ATOM   2475  HD2 PRO   391     -11.109   4.682   5.639  1.00  0.00           H
ATOM   2476  HD3 PRO   391     -11.358   6.350   6.223  1.00  0.00           H
ATOM   2477  N   LEU   392      -7.662   4.290   4.219  1.00  0.00           N
ATOM   2478  CA  LEU   392      -6.760   3.325   3.594  1.00  0.00           C
ATOM   2479  C   LEU   392      -6.817   3.412   2.062  1.00  0.00           C
ATOM   2480  O   LEU   392      -7.764   3.957   1.491  1.00  0.00           O
ATOM   2481  CB  LEU   392      -7.064   1.902   4.094  1.00  0.00           C
ATOM   2482  CG  LEU   392      -7.082   1.742   5.632  1.00  0.00           C
ATOM   2483  CD1 LEU   392      -7.443   0.294   5.991  1.00  0.00           C
ATOM   2484  CD2 LEU   392      -5.736   2.113   6.277  1.00  0.00           C
ATOM   2485  H   LEU   392      -8.556   3.945   4.540  1.00  0.00           H
ATOM   2486  HA  LEU   392      -5.742   3.566   3.898  1.00  0.00           H
ATOM   2487  HB2 LEU   392      -8.032   1.601   3.696  1.00  0.00           H
ATOM   2488  HB3 LEU   392      -6.315   1.225   3.682  1.00  0.00           H
ATOM   2489  HG  LEU   392      -7.855   2.385   6.054  1.00  0.00           H
ATOM   2490 HD11 LEU   392      -6.687  -0.388   5.600  1.00  0.00           H
ATOM   2491 HD12 LEU   392      -7.501   0.186   7.074  1.00  0.00           H
ATOM   2492 HD13 LEU   392      -8.412   0.036   5.564  1.00  0.00           H
ATOM   2493 HD21 LEU   392      -5.539   3.176   6.145  1.00  0.00           H
ATOM   2494 HD22 LEU   392      -5.768   1.906   7.346  1.00  0.00           H
ATOM   2495 HD23 LEU   392      -4.928   1.537   5.823  1.00  0.00           H
ATOM   2496  N   GLN   393      -5.781   2.867   1.408  1.00  0.00           N
ATOM   2497  CA  GLN   393      -5.582   2.923  -0.035  1.00  0.00           C
ATOM   2498  C   GLN   393      -4.727   1.732  -0.485  1.00  0.00           C
ATOM   2499  O   GLN   393      -3.726   1.420   0.156  1.00  0.00           O
ATOM   2500  CB  GLN   393      -4.907   4.260  -0.399  1.00  0.00           C
ATOM   2501  CG  GLN   393      -4.953   4.555  -1.906  1.00  0.00           C
ATOM   2502  CD  GLN   393      -6.377   4.832  -2.401  1.00  0.00           C
ATOM   2503  NE2 GLN   393      -6.765   4.214  -3.520  1.00  0.00           N
ATOM   2504  OE1 GLN   393      -7.120   5.597  -1.787  1.00  0.00           O
ATOM   2505  H   GLN   393      -5.048   2.428   1.948  1.00  0.00           H
ATOM   2506  HA  GLN   393      -6.557   2.865  -0.522  1.00  0.00           H
ATOM   2507  HB2 GLN   393      -5.398   5.076   0.134  1.00  0.00           H
ATOM   2508  HB3 GLN   393      -3.866   4.235  -0.074  1.00  0.00           H
ATOM   2509  HG2 GLN   393      -4.518   3.721  -2.456  1.00  0.00           H
ATOM   2510  HG3 GLN   393      -4.342   5.435  -2.112  1.00  0.00           H
ATOM   2511 HE21 GLN   393      -7.694   4.368  -3.883  1.00  0.00           H
ATOM   2512 HE22 GLN   393      -6.132   3.589  -3.998  1.00  0.00           H
ATOM   2513  N   SER   394      -5.109   1.083  -1.594  1.00  0.00           N
ATOM   2514  CA  SER   394      -4.418  -0.090  -2.131  1.00  0.00           C
ATOM   2515  C   SER   394      -3.170   0.291  -2.936  1.00  0.00           C
ATOM   2516  O   SER   394      -3.122   1.359  -3.549  1.00  0.00           O
ATOM   2517  CB  SER   394      -5.375  -0.904  -3.006  1.00  0.00           C
ATOM   2518  OG  SER   394      -6.523  -1.306  -2.288  1.00  0.00           O
ATOM   2519  H   SER   394      -5.935   1.395  -2.084  1.00  0.00           H
ATOM   2520  HA  SER   394      -4.105  -0.719  -1.299  1.00  0.00           H
ATOM   2521  HB2 SER   394      -5.684  -0.303  -3.862  1.00  0.00           H
ATOM   2522  HB3 SER   394      -4.856  -1.792  -3.364  1.00  0.00           H
ATOM   2523  HG  SER   394      -7.081  -1.825  -2.871  1.00  0.00           H
ATOM   2524  N   TYR   395      -2.179  -0.616  -2.959  1.00  0.00           N
ATOM   2525  CA  TYR   395      -0.967  -0.487  -3.766  1.00  0.00           C
ATOM   2526  C   TYR   395      -1.165  -0.996  -5.201  1.00  0.00           C
ATOM   2527  O   TYR   395      -0.687  -0.346  -6.132  1.00  0.00           O
ATOM   2528  CB  TYR   395       0.184  -1.256  -3.106  1.00  0.00           C
ATOM   2529  CG  TYR   395       0.744  -0.629  -1.841  1.00  0.00           C
ATOM   2530  CD1 TYR   395       1.376   0.628  -1.907  1.00  0.00           C
ATOM   2531  CD2 TYR   395       0.707  -1.329  -0.620  1.00  0.00           C
ATOM   2532  CE1 TYR   395       1.984   1.176  -0.766  1.00  0.00           C
ATOM   2533  CE2 TYR   395       1.323  -0.795   0.525  1.00  0.00           C
ATOM   2534  CZ  TYR   395       1.975   0.458   0.452  1.00  0.00           C
ATOM   2535  OH  TYR   395       2.593   0.974   1.550  1.00  0.00           O
ATOM   2536  H   TYR   395      -2.287  -1.470  -2.429  1.00  0.00           H
ATOM   2537  HA  TYR   395      -0.687   0.566  -3.817  1.00  0.00           H
ATOM   2538  HB2 TYR   395      -0.142  -2.276  -2.898  1.00  0.00           H
ATOM   2539  HB3 TYR   395       1.004  -1.320  -3.822  1.00  0.00           H
ATOM   2540  HD1 TYR   395       1.413   1.168  -2.841  1.00  0.00           H
ATOM   2541  HD2 TYR   395       0.229  -2.293  -0.565  1.00  0.00           H
ATOM   2542  HE1 TYR   395       2.468   2.140  -0.825  1.00  0.00           H
ATOM   2543  HE2 TYR   395       1.308  -1.347   1.454  1.00  0.00           H
ATOM   2544  HH  TYR   395       3.007   1.824   1.382  1.00  0.00           H
ATOM   2545  N   GLY   396      -1.853  -2.136  -5.385  1.00  0.00           N
ATOM   2546  CA  GLY   396      -2.106  -2.723  -6.698  1.00  0.00           C
ATOM   2547  C   GLY   396      -0.844  -3.276  -7.368  1.00  0.00           C
ATOM   2548  O   GLY   396      -0.630  -3.003  -8.550  1.00  0.00           O
ATOM   2549  H   GLY   396      -2.220  -2.625  -4.582  1.00  0.00           H
ATOM   2550  HA2 GLY   396      -2.820  -3.537  -6.579  1.00  0.00           H
ATOM   2551  HA3 GLY   396      -2.551  -1.965  -7.344  1.00  0.00           H
ATOM   2552  N   PHE   397      -0.000  -4.004  -6.617  1.00  0.00           N
ATOM   2553  CA  PHE   397       1.300  -4.485  -7.081  1.00  0.00           C
ATOM   2554  C   PHE   397       1.172  -5.433  -8.281  1.00  0.00           C
ATOM   2555  O   PHE   397       0.452  -6.429  -8.228  1.00  0.00           O
ATOM   2556  CB  PHE   397       2.046  -5.206  -5.951  1.00  0.00           C
ATOM   2557  CG  PHE   397       2.409  -4.375  -4.734  1.00  0.00           C
ATOM   2558  CD1 PHE   397       3.321  -3.315  -4.865  1.00  0.00           C
ATOM   2559  CD2 PHE   397       1.910  -4.707  -3.459  1.00  0.00           C
ATOM   2560  CE1 PHE   397       3.734  -2.582  -3.739  1.00  0.00           C
ATOM   2561  CE2 PHE   397       2.333  -3.984  -2.329  1.00  0.00           C
ATOM   2562  CZ  PHE   397       3.245  -2.922  -2.467  1.00  0.00           C
ATOM   2563  H   PHE   397      -0.239  -4.189  -5.654  1.00  0.00           H
ATOM   2564  HA  PHE   397       1.892  -3.619  -7.381  1.00  0.00           H
ATOM   2565  HB2 PHE   397       1.463  -6.066  -5.631  1.00  0.00           H
ATOM   2566  HB3 PHE   397       2.970  -5.596  -6.370  1.00  0.00           H
ATOM   2567  HD1 PHE   397       3.723  -3.082  -5.836  1.00  0.00           H
ATOM   2568  HD2 PHE   397       1.221  -5.531  -3.341  1.00  0.00           H
ATOM   2569  HE1 PHE   397       4.441  -1.772  -3.849  1.00  0.00           H
ATOM   2570  HE2 PHE   397       1.967  -4.250  -1.350  1.00  0.00           H
ATOM   2571  HZ  PHE   397       3.568  -2.371  -1.597  1.00  0.00           H
ATOM   2572  N   GLN   398       1.931  -5.133  -9.342  1.00  0.00           N
ATOM   2573  CA  GLN   398       2.029  -5.937 -10.557  1.00  0.00           C
ATOM   2574  C   GLN   398       3.472  -5.883 -11.094  1.00  0.00           C
ATOM   2575  O   GLN   398       4.185  -4.912 -10.830  1.00  0.00           O
ATOM   2576  CB  GLN   398       0.959  -5.511 -11.581  1.00  0.00           C
ATOM   2577  CG  GLN   398       1.021  -4.042 -12.028  1.00  0.00           C
ATOM   2578  CD  GLN   398      -0.193  -3.629 -12.869  1.00  0.00           C
ATOM   2579  NE2 GLN   398      -0.511  -2.331 -12.863  1.00  0.00           N
ATOM   2580  OE1 GLN   398      -0.836  -4.456 -13.514  1.00  0.00           O
ATOM   2581  H   GLN   398       2.501  -4.300  -9.307  1.00  0.00           H
ATOM   2582  HA  GLN   398       1.818  -6.967 -10.276  1.00  0.00           H
ATOM   2583  HB2 GLN   398      -0.019  -5.690 -11.137  1.00  0.00           H
ATOM   2584  HB3 GLN   398       1.035  -6.145 -12.464  1.00  0.00           H
ATOM   2585  HG2 GLN   398       1.052  -3.402 -11.147  1.00  0.00           H
ATOM   2586  HG3 GLN   398       1.930  -3.874 -12.607  1.00  0.00           H
ATOM   2587 HE21 GLN   398      -1.303  -2.004 -13.398  1.00  0.00           H
ATOM   2588 HE22 GLN   398       0.034  -1.679 -12.317  1.00  0.00           H
ATOM   2589  N   PRO   399       3.938  -6.932 -11.799  1.00  0.00           N
ATOM   2590  CA  PRO   399       5.439  -7.178 -11.992  1.00  0.00           C
ATOM   2591  C   PRO   399       6.139  -6.151 -12.889  1.00  0.00           C
ATOM   2592  O   PRO   399       7.324  -5.890 -12.682  1.00  0.00           O
ATOM   2593  CB  PRO   399       5.604  -8.660 -12.594  1.00  0.00           C
ATOM   2594  CG  PRO   399       4.129  -9.206 -12.886  1.00  0.00           C
ATOM   2595  CD  PRO   399       3.114  -8.132 -12.271  1.00  0.00           C
ATOM   2596  HA  PRO   399       5.909  -7.154 -11.012  1.00  0.00           H
ATOM   2597  HB2 PRO   399       6.194  -8.652 -13.511  1.00  0.00           H
ATOM   2598  HB3 PRO   399       6.086  -9.296 -11.851  1.00  0.00           H
ATOM   2599  HG2 PRO   399       3.974  -9.272 -13.963  1.00  0.00           H
ATOM   2600  HG3 PRO   399       3.979 -10.183 -12.425  1.00  0.00           H
ATOM   2601  HD2 PRO   399       2.398  -7.828 -13.033  1.00  0.00           H
ATOM   2602  HD3 PRO   399       2.595  -8.583 -11.426  1.00  0.00           H
ATOM   2603  N   THR   400       5.420  -5.579 -13.866  1.00  0.00           N
ATOM   2604  CA  THR   400       5.973  -4.670 -14.874  1.00  0.00           C
ATOM   2605  C   THR   400       5.979  -3.194 -14.432  1.00  0.00           C
ATOM   2606  O   THR   400       6.309  -2.327 -15.243  1.00  0.00           O
ATOM   2607  CB  THR   400       5.272  -4.879 -16.230  1.00  0.00           C
ATOM   2608  CG2 THR   400       5.476  -6.302 -16.769  1.00  0.00           C
ATOM   2609  OG1 THR   400       3.893  -4.582 -16.139  1.00  0.00           O
ATOM   2610  H   THR   400       4.446  -5.830 -13.965  1.00  0.00           H
ATOM   2611  HA  THR   400       7.019  -4.944 -15.018  1.00  0.00           H
ATOM   2612  HB  THR   400       5.718  -4.192 -16.951  1.00  0.00           H
ATOM   2613  HG1 THR   400       3.514  -4.635 -17.020  1.00  0.00           H
ATOM   2614 HG21 THR   400       4.993  -7.033 -16.120  1.00  0.00           H
ATOM   2615 HG22 THR   400       5.053  -6.378 -17.771  1.00  0.00           H
ATOM   2616 HG23 THR   400       6.543  -6.523 -16.824  1.00  0.00           H
ATOM   2617  N   ASN   401       5.668  -2.902 -13.158  1.00  0.00           N
ATOM   2618  CA  ASN   401       5.929  -1.603 -12.540  1.00  0.00           C
ATOM   2619  C   ASN   401       7.442  -1.363 -12.417  1.00  0.00           C
ATOM   2620  O   ASN   401       8.229  -2.310 -12.417  1.00  0.00           O
ATOM   2621  CB  ASN   401       5.277  -1.536 -11.146  1.00  0.00           C
ATOM   2622  CG  ASN   401       3.747  -1.619 -11.148  1.00  0.00           C
ATOM   2623  ND2 ASN   401       3.168  -1.916  -9.981  1.00  0.00           N
ATOM   2624  OD1 ASN   401       3.094  -1.408 -12.168  1.00  0.00           O
ATOM   2625  H   ASN   401       5.382  -3.650 -12.542  1.00  0.00           H
ATOM   2626  HA  ASN   401       5.500  -0.818 -13.165  1.00  0.00           H
ATOM   2627  HB2 ASN   401       5.677  -2.345 -10.531  1.00  0.00           H
ATOM   2628  HB3 ASN   401       5.556  -0.597 -10.671  1.00  0.00           H
ATOM   2629 HD21 ASN   401       2.161  -1.978  -9.920  1.00  0.00           H
ATOM   2630 HD22 ASN   401       3.736  -2.075  -9.161  1.00  0.00           H
ATOM   2631  N   GLY   402       7.839  -0.092 -12.250  1.00  0.00           N
ATOM   2632  CA  GLY   402       9.174   0.262 -11.774  1.00  0.00           C
ATOM   2633  C   GLY   402       9.349  -0.185 -10.320  1.00  0.00           C
ATOM   2634  O   GLY   402       8.358  -0.350  -9.610  1.00  0.00           O
ATOM   2635  H   GLY   402       7.150   0.645 -12.275  1.00  0.00           H
ATOM   2636  HA2 GLY   402       9.926  -0.218 -12.401  1.00  0.00           H
ATOM   2637  HA3 GLY   402       9.307   1.342 -11.835  1.00  0.00           H
ATOM   2638  N   VAL   403      10.601  -0.389  -9.881  1.00  0.00           N
ATOM   2639  CA  VAL   403      10.919  -0.923  -8.550  1.00  0.00           C
ATOM   2640  C   VAL   403      10.459  -0.006  -7.403  1.00  0.00           C
ATOM   2641  O   VAL   403      10.255  -0.497  -6.294  1.00  0.00           O
ATOM   2642  CB  VAL   403      12.424  -1.252  -8.425  1.00  0.00           C
ATOM   2643  CG1 VAL   403      12.819  -2.417  -9.345  1.00  0.00           C
ATOM   2644  CG2 VAL   403      13.338  -0.039  -8.672  1.00  0.00           C
ATOM   2645  H   VAL   403      11.375  -0.226 -10.509  1.00  0.00           H
ATOM   2646  HA  VAL   403      10.375  -1.860  -8.445  1.00  0.00           H
ATOM   2647  HB  VAL   403      12.601  -1.587  -7.401  1.00  0.00           H
ATOM   2648 HG11 VAL   403      12.667  -2.149 -10.391  1.00  0.00           H
ATOM   2649 HG12 VAL   403      13.869  -2.669  -9.191  1.00  0.00           H
ATOM   2650 HG13 VAL   403      12.216  -3.292  -9.106  1.00  0.00           H
ATOM   2651 HG21 VAL   403      13.083   0.771  -7.988  1.00  0.00           H
ATOM   2652 HG22 VAL   403      14.377  -0.322  -8.498  1.00  0.00           H
ATOM   2653 HG23 VAL   403      13.236   0.313  -9.699  1.00  0.00           H
ATOM   2654  N   GLY   404      10.243   1.292  -7.671  1.00  0.00           N
ATOM   2655  CA  GLY   404       9.655   2.244  -6.734  1.00  0.00           C
ATOM   2656  C   GLY   404       8.150   2.052  -6.501  1.00  0.00           C
ATOM   2657  O   GLY   404       7.554   2.819  -5.748  1.00  0.00           O
ATOM   2658  H   GLY   404      10.429   1.631  -8.604  1.00  0.00           H
ATOM   2659  HA2 GLY   404      10.175   2.164  -5.779  1.00  0.00           H
ATOM   2660  HA3 GLY   404       9.813   3.241  -7.143  1.00  0.00           H
ATOM   2661  N   TYR   405       7.551   1.041  -7.146  1.00  0.00           N
ATOM   2662  CA  TYR   405       6.145   0.660  -7.093  1.00  0.00           C
ATOM   2663  C   TYR   405       5.981  -0.872  -7.119  1.00  0.00           C
ATOM   2664  O   TYR   405       4.846  -1.346  -7.123  1.00  0.00           O
ATOM   2665  CB  TYR   405       5.380   1.330  -8.248  1.00  0.00           C
ATOM   2666  CG  TYR   405       5.180   2.825  -8.089  1.00  0.00           C
ATOM   2667  CD1 TYR   405       4.068   3.305  -7.369  1.00  0.00           C
ATOM   2668  CD2 TYR   405       6.088   3.734  -8.666  1.00  0.00           C
ATOM   2669  CE1 TYR   405       3.855   4.687  -7.231  1.00  0.00           C
ATOM   2670  CE2 TYR   405       5.888   5.119  -8.525  1.00  0.00           C
ATOM   2671  CZ  TYR   405       4.767   5.601  -7.809  1.00  0.00           C
ATOM   2672  OH  TYR   405       4.568   6.944  -7.669  1.00  0.00           O
ATOM   2673  H   TYR   405       8.130   0.466  -7.740  1.00  0.00           H
ATOM   2674  HA  TYR   405       5.725   1.015  -6.153  1.00  0.00           H
ATOM   2675  HB2 TYR   405       5.908   1.139  -9.182  1.00  0.00           H
ATOM   2676  HB3 TYR   405       4.393   0.875  -8.336  1.00  0.00           H
ATOM   2677  HD1 TYR   405       3.371   2.611  -6.921  1.00  0.00           H
ATOM   2678  HD2 TYR   405       6.942   3.371  -9.219  1.00  0.00           H
ATOM   2679  HE1 TYR   405       3.000   5.047  -6.677  1.00  0.00           H
ATOM   2680  HE2 TYR   405       6.589   5.811  -8.967  1.00  0.00           H
ATOM   2681  HH  TYR   405       3.775   7.156  -7.172  1.00  0.00           H
ATOM   2682  N   GLN   406       7.083  -1.644  -7.109  1.00  0.00           N
ATOM   2683  CA  GLN   406       7.086  -3.076  -6.810  1.00  0.00           C
ATOM   2684  C   GLN   406       7.038  -3.288  -5.286  1.00  0.00           C
ATOM   2685  O   GLN   406       7.452  -2.402  -4.535  1.00  0.00           O
ATOM   2686  CB  GLN   406       8.338  -3.751  -7.396  1.00  0.00           C
ATOM   2687  CG  GLN   406       8.309  -3.835  -8.931  1.00  0.00           C
ATOM   2688  CD  GLN   406       9.531  -4.550  -9.520  1.00  0.00           C
ATOM   2689  NE2 GLN   406       9.757  -4.377 -10.823  1.00  0.00           N
ATOM   2690  OE1 GLN   406      10.266  -5.249  -8.826  1.00  0.00           O
ATOM   2691  H   GLN   406       7.986  -1.193  -7.143  1.00  0.00           H
ATOM   2692  HA  GLN   406       6.205  -3.527  -7.268  1.00  0.00           H
ATOM   2693  HB2 GLN   406       9.226  -3.210  -7.069  1.00  0.00           H
ATOM   2694  HB3 GLN   406       8.405  -4.765  -7.003  1.00  0.00           H
ATOM   2695  HG2 GLN   406       7.409  -4.360  -9.249  1.00  0.00           H
ATOM   2696  HG3 GLN   406       8.260  -2.832  -9.345  1.00  0.00           H
ATOM   2697 HE21 GLN   406      10.551  -4.820 -11.262  1.00  0.00           H
ATOM   2698 HE22 GLN   406       9.137  -3.795 -11.369  1.00  0.00           H
ATOM   2699  N   PRO   407       6.569  -4.456  -4.809  1.00  0.00           N
ATOM   2700  CA  PRO   407       6.497  -4.773  -3.315  1.00  0.00           C
ATOM   2701  C   PRO   407       7.888  -5.054  -2.748  1.00  0.00           C
ATOM   2702  O   PRO   407       8.771  -5.559  -3.444  1.00  0.00           O
ATOM   2703  CB  PRO   407       5.560  -6.063  -3.144  1.00  0.00           C
ATOM   2704  CG  PRO   407       5.325  -6.646  -4.614  1.00  0.00           C
ATOM   2705  CD  PRO   407       5.948  -5.578  -5.637  1.00  0.00           C
ATOM   2706  HA  PRO   407       6.047  -3.934  -2.784  1.00  0.00           H
ATOM   2707  HB2 PRO   407       6.023  -6.808  -2.499  1.00  0.00           H
ATOM   2708  HB3 PRO   407       4.604  -5.761  -2.719  1.00  0.00           H
ATOM   2709  HG2 PRO   407       5.847  -7.595  -4.722  1.00  0.00           H
ATOM   2710  HG3 PRO   407       4.262  -6.786  -4.797  1.00  0.00           H
ATOM   2711  HD2 PRO   407       6.712  -6.062  -6.243  1.00  0.00           H
ATOM   2712  HD3 PRO   407       5.164  -5.179  -6.278  1.00  0.00           H
ATOM   2713  N   TYR   408       8.035  -4.753  -1.454  1.00  0.00           N
ATOM   2714  CA  TYR   408       9.216  -4.987  -0.643  1.00  0.00           C
ATOM   2715  C   TYR   408       8.733  -5.413   0.739  1.00  0.00           C
ATOM   2716  O   TYR   408       8.108  -4.627   1.452  1.00  0.00           O
ATOM   2717  CB  TYR   408      10.086  -3.719  -0.538  1.00  0.00           C
ATOM   2718  CG  TYR   408      11.052  -3.498  -1.687  1.00  0.00           C
ATOM   2719  CD1 TYR   408      10.585  -3.045  -2.935  1.00  0.00           C
ATOM   2720  CD2 TYR   408      12.429  -3.734  -1.503  1.00  0.00           C
ATOM   2721  CE1 TYR   408      11.476  -2.862  -4.004  1.00  0.00           C
ATOM   2722  CE2 TYR   408      13.331  -3.537  -2.563  1.00  0.00           C
ATOM   2723  CZ  TYR   408      12.856  -3.104  -3.823  1.00  0.00           C
ATOM   2724  OH  TYR   408      13.726  -2.923  -4.859  1.00  0.00           O
ATOM   2725  H   TYR   408       7.244  -4.349  -0.973  1.00  0.00           H
ATOM   2726  HA  TYR   408       9.806  -5.791  -1.082  1.00  0.00           H
ATOM   2727  HB2 TYR   408       9.444  -2.842  -0.438  1.00  0.00           H
ATOM   2728  HB3 TYR   408      10.673  -3.786   0.380  1.00  0.00           H
ATOM   2729  HD1 TYR   408       9.536  -2.838  -3.075  1.00  0.00           H
ATOM   2730  HD2 TYR   408      12.801  -4.070  -0.546  1.00  0.00           H
ATOM   2731  HE1 TYR   408      11.104  -2.538  -4.964  1.00  0.00           H
ATOM   2732  HE2 TYR   408      14.384  -3.723  -2.415  1.00  0.00           H
ATOM   2733  HH  TYR   408      13.295  -2.618  -5.661  1.00  0.00           H
ATOM   2734  N   ARG   409       9.071  -6.652   1.117  1.00  0.00           N
ATOM   2735  CA  ARG   409       8.949  -7.136   2.483  1.00  0.00           C
ATOM   2736  C   ARG   409      10.017  -6.466   3.347  1.00  0.00           C
ATOM   2737  O   ARG   409      11.135  -6.224   2.892  1.00  0.00           O
ATOM   2738  CB  ARG   409       9.100  -8.662   2.520  1.00  0.00           C
ATOM   2739  CG  ARG   409       7.827  -9.368   2.040  1.00  0.00           C
ATOM   2740  CD  ARG   409       8.033 -10.881   1.968  1.00  0.00           C
ATOM   2741  NE  ARG   409       6.793 -11.557   1.563  1.00  0.00           N
ATOM   2742  CZ  ARG   409       6.535 -12.869   1.708  1.00  0.00           C
ATOM   2743  NH1 ARG   409       7.433 -13.709   2.246  1.00  0.00           N
ATOM   2744  NH2 ARG   409       5.350 -13.347   1.308  1.00  0.00           N
ATOM   2745  H   ARG   409       9.568  -7.242   0.466  1.00  0.00           H
ATOM   2746  HA  ARG   409       7.965  -6.871   2.873  1.00  0.00           H
ATOM   2747  HB2 ARG   409       9.943  -8.953   1.893  1.00  0.00           H
ATOM   2748  HB3 ARG   409       9.299  -8.975   3.545  1.00  0.00           H
ATOM   2749  HG2 ARG   409       7.019  -9.155   2.739  1.00  0.00           H
ATOM   2750  HG3 ARG   409       7.549  -9.000   1.055  1.00  0.00           H
ATOM   2751  HD2 ARG   409       8.817 -11.106   1.243  1.00  0.00           H
ATOM   2752  HD3 ARG   409       8.342 -11.243   2.948  1.00  0.00           H
ATOM   2753  HE  ARG   409       6.078 -10.975   1.149  1.00  0.00           H
ATOM   2754 HH11 ARG   409       8.329 -13.359   2.556  1.00  0.00           H
ATOM   2755 HH12 ARG   409       7.212 -14.689   2.345  1.00  0.00           H
ATOM   2756 HH21 ARG   409       4.667 -12.724   0.899  1.00  0.00           H
ATOM   2757 HH22 ARG   409       5.141 -14.329   1.412  1.00  0.00           H
ATOM   2758  N   VAL   410       9.647  -6.186   4.601  1.00  0.00           N
ATOM   2759  CA  VAL   410      10.474  -5.509   5.591  1.00  0.00           C
ATOM   2760  C   VAL   410      10.356  -6.279   6.910  1.00  0.00           C
ATOM   2761  O   VAL   410       9.286  -6.790   7.237  1.00  0.00           O
ATOM   2762  CB  VAL   410      10.050  -4.026   5.744  1.00  0.00           C
ATOM   2763  CG1 VAL   410      10.965  -3.273   6.726  1.00  0.00           C
ATOM   2764  CG2 VAL   410      10.052  -3.260   4.411  1.00  0.00           C
ATOM   2765  H   VAL   410       8.710  -6.429   4.890  1.00  0.00           H
ATOM   2766  HA  VAL   410      11.513  -5.535   5.263  1.00  0.00           H
ATOM   2767  HB  VAL   410       9.035  -3.999   6.142  1.00  0.00           H
ATOM   2768 HG11 VAL   410      12.004  -3.335   6.398  1.00  0.00           H
ATOM   2769 HG12 VAL   410      10.671  -2.225   6.783  1.00  0.00           H
ATOM   2770 HG13 VAL   410      10.877  -3.701   7.722  1.00  0.00           H
ATOM   2771 HG21 VAL   410       9.301  -3.669   3.737  1.00  0.00           H
ATOM   2772 HG22 VAL   410       9.809  -2.213   4.592  1.00  0.00           H
ATOM   2773 HG23 VAL   410      11.031  -3.321   3.940  1.00  0.00           H
ATOM   2774  N   VAL   411      11.459  -6.327   7.668  1.00  0.00           N
ATOM   2775  CA  VAL   411      11.537  -6.852   9.024  1.00  0.00           C
ATOM   2776  C   VAL   411      12.439  -5.895   9.804  1.00  0.00           C
ATOM   2777  O   VAL   411      13.646  -5.838   9.564  1.00  0.00           O
ATOM   2778  CB  VAL   411      12.068  -8.304   9.044  1.00  0.00           C
ATOM   2779  CG1 VAL   411      12.249  -8.789  10.493  1.00  0.00           C
ATOM   2780  CG2 VAL   411      11.134  -9.281   8.312  1.00  0.00           C
ATOM   2781  H   VAL   411      12.294  -5.883   7.317  1.00  0.00           H
ATOM   2782  HA  VAL   411      10.541  -6.843   9.471  1.00  0.00           H
ATOM   2783  HB  VAL   411      13.040  -8.329   8.549  1.00  0.00           H
ATOM   2784 HG11 VAL   411      11.312  -8.680  11.040  1.00  0.00           H
ATOM   2785 HG12 VAL   411      12.547  -9.837  10.503  1.00  0.00           H
ATOM   2786 HG13 VAL   411      13.026  -8.212  10.995  1.00  0.00           H
ATOM   2787 HG21 VAL   411      11.021  -8.986   7.271  1.00  0.00           H
ATOM   2788 HG22 VAL   411      11.555 -10.286   8.336  1.00  0.00           H
ATOM   2789 HG23 VAL   411      10.154  -9.291   8.787  1.00  0.00           H
ATOM   2790  N   VAL   412      11.834  -5.147  10.734  1.00  0.00           N
ATOM   2791  CA  VAL   412      12.516  -4.182  11.579  1.00  0.00           C
ATOM   2792  C   VAL   412      12.818  -4.858  12.916  1.00  0.00           C
ATOM   2793  O   VAL   412      11.974  -4.880  13.813  1.00  0.00           O
ATOM   2794  CB  VAL   412      11.685  -2.889  11.736  1.00  0.00           C
ATOM   2795  CG1 VAL   412      12.471  -1.863  12.571  1.00  0.00           C
ATOM   2796  CG2 VAL   412      11.309  -2.267  10.383  1.00  0.00           C
ATOM   2797  H   VAL   412      10.841  -5.255  10.875  1.00  0.00           H
ATOM   2798  HA  VAL   412      13.456  -3.906  11.103  1.00  0.00           H
ATOM   2799  HB  VAL   412      10.759  -3.121  12.260  1.00  0.00           H
ATOM   2800 HG11 VAL   412      13.461  -1.710  12.144  1.00  0.00           H
ATOM   2801 HG12 VAL   412      11.943  -0.913  12.581  1.00  0.00           H
ATOM   2802 HG13 VAL   412      12.576  -2.209  13.599  1.00  0.00           H
ATOM   2803 HG21 VAL   412      10.612  -2.919   9.858  1.00  0.00           H
ATOM   2804 HG22 VAL   412      10.816  -1.308  10.537  1.00  0.00           H
ATOM   2805 HG23 VAL   412      12.202  -2.120   9.775  1.00  0.00           H
ATOM   2806  N   LEU   413      14.042  -5.386  13.044  1.00  0.00           N
ATOM   2807  CA  LEU   413      14.582  -5.834  14.319  1.00  0.00           C
ATOM   2808  C   LEU   413      14.785  -4.618  15.226  1.00  0.00           C
ATOM   2809  O   LEU   413      15.139  -3.537  14.756  1.00  0.00           O
ATOM   2810  CB  LEU   413      15.903  -6.600  14.122  1.00  0.00           C
ATOM   2811  CG  LEU   413      15.814  -7.830  13.191  1.00  0.00           C
ATOM   2812  CD1 LEU   413      17.188  -8.513  13.114  1.00  0.00           C
ATOM   2813  CD2 LEU   413      14.764  -8.852  13.657  1.00  0.00           C
ATOM   2814  H   LEU   413      14.678  -5.349  12.260  1.00  0.00           H
ATOM   2815  HA  LEU   413      13.860  -6.500  14.790  1.00  0.00           H
ATOM   2816  HB2 LEU   413      16.645  -5.910  13.716  1.00  0.00           H
ATOM   2817  HB3 LEU   413      16.253  -6.928  15.102  1.00  0.00           H
ATOM   2818  HG  LEU   413      15.547  -7.497  12.186  1.00  0.00           H
ATOM   2819 HD11 LEU   413      17.482  -8.880  14.098  1.00  0.00           H
ATOM   2820 HD12 LEU   413      17.147  -9.351  12.418  1.00  0.00           H
ATOM   2821 HD13 LEU   413      17.936  -7.802  12.760  1.00  0.00           H
ATOM   2822 HD21 LEU   413      13.768  -8.416  13.592  1.00  0.00           H
ATOM   2823 HD22 LEU   413      14.791  -9.732  13.014  1.00  0.00           H
ATOM   2824 HD23 LEU   413      14.961  -9.152  14.687  1.00  0.00           H
ATOM   2825  N   SER   414      14.560  -4.815  16.528  1.00  0.00           N
ATOM   2826  CA  SER   414      14.643  -3.783  17.552  1.00  0.00           C
ATOM   2827  C   SER   414      15.395  -4.368  18.739  1.00  0.00           C
ATOM   2828  O   SER   414      15.034  -5.437  19.228  1.00  0.00           O
ATOM   2829  CB  SER   414      13.242  -3.326  17.977  1.00  0.00           C
ATOM   2830  OG  SER   414      12.502  -2.805  16.892  1.00  0.00           O
ATOM   2831  H   SER   414      14.274  -5.734  16.835  1.00  0.00           H
ATOM   2832  HA  SER   414      15.190  -2.920  17.172  1.00  0.00           H
ATOM   2833  HB2 SER   414      12.702  -4.171  18.402  1.00  0.00           H
ATOM   2834  HB3 SER   414      13.341  -2.559  18.743  1.00  0.00           H
ATOM   2835  HG  SER   414      11.635  -2.546  17.212  1.00  0.00           H
ATOM   2836  N   PHE   415      16.437  -3.663  19.189  1.00  0.00           N
ATOM   2837  CA  PHE   415      17.357  -4.139  20.209  1.00  0.00           C
ATOM   2838  C   PHE   415      17.164  -3.324  21.486  1.00  0.00           C
ATOM   2839  O   PHE   415      17.765  -2.263  21.663  1.00  0.00           O
ATOM   2840  CB  PHE   415      18.790  -4.088  19.661  1.00  0.00           C
ATOM   2841  CG  PHE   415      19.037  -4.870  18.380  1.00  0.00           C
ATOM   2842  CD1 PHE   415      18.519  -6.169  18.211  1.00  0.00           C
ATOM   2843  CD2 PHE   415      19.794  -4.292  17.344  1.00  0.00           C
ATOM   2844  CE1 PHE   415      18.724  -6.868  17.009  1.00  0.00           C
ATOM   2845  CE2 PHE   415      20.001  -4.991  16.142  1.00  0.00           C
ATOM   2846  CZ  PHE   415      19.462  -6.277  15.970  1.00  0.00           C
ATOM   2847  H   PHE   415      16.660  -2.783  18.747  1.00  0.00           H
ATOM   2848  HA  PHE   415      17.136  -5.180  20.447  1.00  0.00           H
ATOM   2849  HB2 PHE   415      19.056  -3.047  19.491  1.00  0.00           H
ATOM   2850  HB3 PHE   415      19.453  -4.478  20.425  1.00  0.00           H
ATOM   2851  HD1 PHE   415      17.953  -6.634  18.999  1.00  0.00           H
ATOM   2852  HD2 PHE   415      20.202  -3.299  17.462  1.00  0.00           H
ATOM   2853  HE1 PHE   415      18.309  -7.857  16.885  1.00  0.00           H
ATOM   2854  HE2 PHE   415      20.571  -4.534  15.349  1.00  0.00           H
ATOM   2855  HZ  PHE   415      19.619  -6.811  15.044  1.00  0.00           H
ATOM   2856  N   GLU   416      16.306  -3.849  22.372  1.00  0.00           N
ATOM   2857  CA  GLU   416      16.060  -3.309  23.700  1.00  0.00           C
ATOM   2858  C   GLU   416      17.251  -3.631  24.611  1.00  0.00           C
ATOM   2859  O   GLU   416      17.767  -4.748  24.576  1.00  0.00           O
ATOM   2860  CB  GLU   416      14.750  -3.904  24.242  1.00  0.00           C
ATOM   2861  CG  GLU   416      14.348  -3.300  25.595  1.00  0.00           C
ATOM   2862  CD  GLU   416      13.140  -4.007  26.206  1.00  0.00           C
ATOM   2863  OE1 GLU   416      13.215  -5.243  26.358  1.00  0.00           O
ATOM   2864  OE2 GLU   416      12.167  -3.301  26.541  1.00  0.00           O
ATOM   2865  H   GLU   416      15.847  -4.719  22.143  1.00  0.00           H
ATOM   2866  HA  GLU   416      15.943  -2.226  23.623  1.00  0.00           H
ATOM   2867  HB2 GLU   416      13.947  -3.723  23.525  1.00  0.00           H
ATOM   2868  HB3 GLU   416      14.876  -4.982  24.351  1.00  0.00           H
ATOM   2869  HG2 GLU   416      15.174  -3.399  26.295  1.00  0.00           H
ATOM   2870  HG3 GLU   416      14.134  -2.238  25.466  1.00  0.00           H
ATOM   2871  N   LEU   417      17.659  -2.664  25.445  1.00  0.00           N
ATOM   2872  CA  LEU   417      18.749  -2.826  26.398  1.00  0.00           C
ATOM   2873  C   LEU   417      18.358  -2.152  27.716  1.00  0.00           C
ATOM   2874  O   LEU   417      18.623  -0.968  27.932  1.00  0.00           O
ATOM   2875  CB  LEU   417      20.056  -2.284  25.787  1.00  0.00           C
ATOM   2876  CG  LEU   417      21.302  -2.555  26.659  1.00  0.00           C
ATOM   2877  CD1 LEU   417      21.715  -4.036  26.620  1.00  0.00           C
ATOM   2878  CD2 LEU   417      22.471  -1.681  26.182  1.00  0.00           C
ATOM   2879  H   LEU   417      17.188  -1.771  25.430  1.00  0.00           H
ATOM   2880  HA  LEU   417      18.881  -3.890  26.596  1.00  0.00           H
ATOM   2881  HB2 LEU   417      20.209  -2.733  24.805  1.00  0.00           H
ATOM   2882  HB3 LEU   417      19.946  -1.208  25.641  1.00  0.00           H
ATOM   2883  HG  LEU   417      21.088  -2.283  27.693  1.00  0.00           H
ATOM   2884 HD11 LEU   417      21.938  -4.337  25.596  1.00  0.00           H
ATOM   2885 HD12 LEU   417      22.603  -4.186  27.235  1.00  0.00           H
ATOM   2886 HD13 LEU   417      20.916  -4.665  27.013  1.00  0.00           H
ATOM   2887 HD21 LEU   417      22.201  -0.627  26.260  1.00  0.00           H
ATOM   2888 HD22 LEU   417      23.347  -1.861  26.807  1.00  0.00           H
ATOM   2889 HD23 LEU   417      22.717  -1.912  25.145  1.00  0.00           H
ATOM   2890  N   LEU   418      17.715  -2.937  28.588  1.00  0.00           N
ATOM   2891  CA  LEU   418      17.346  -2.552  29.946  1.00  0.00           C
ATOM   2892  C   LEU   418      18.504  -2.835  30.913  1.00  0.00           C
ATOM   2893  O   LEU   418      19.423  -3.589  30.584  1.00  0.00           O
ATOM   2894  CB  LEU   418      16.085  -3.320  30.386  1.00  0.00           C
ATOM   2895  CG  LEU   418      14.890  -3.273  29.409  1.00  0.00           C
ATOM   2896  CD1 LEU   418      13.672  -3.960  30.043  1.00  0.00           C
ATOM   2897  CD2 LEU   418      14.511  -1.841  28.996  1.00  0.00           C
ATOM   2898  H   LEU   418      17.522  -3.892  28.323  1.00  0.00           H
ATOM   2899  HA  LEU   418      17.125  -1.484  29.971  1.00  0.00           H
ATOM   2900  HB2 LEU   418      16.360  -4.362  30.543  1.00  0.00           H
ATOM   2901  HB3 LEU   418      15.764  -2.923  31.345  1.00  0.00           H
ATOM   2902  HG  LEU   418      15.154  -3.836  28.515  1.00  0.00           H
ATOM   2903 HD11 LEU   418      13.346  -3.411  30.925  1.00  0.00           H
ATOM   2904 HD12 LEU   418      12.855  -3.998  29.324  1.00  0.00           H
ATOM   2905 HD13 LEU   418      13.927  -4.978  30.332  1.00  0.00           H
ATOM   2906 HD21 LEU   418      15.308  -1.392  28.406  1.00  0.00           H
ATOM   2907 HD22 LEU   418      13.604  -1.855  28.392  1.00  0.00           H
ATOM   2908 HD23 LEU   418      14.336  -1.234  29.881  1.00  0.00           H
ATOM   2909  N   HIE   419      18.425  -2.264  32.126  1.00  0.00           N
ATOM   2910  CA  HIE   419      19.275  -2.636  33.256  1.00  0.00           C
ATOM   2911  C   HIE   419      18.678  -3.866  33.963  1.00  0.00           C
ATOM   2912  O   HIE   419      18.255  -3.804  35.117  1.00  0.00           O
ATOM   2913  CB  HIE   419      19.505  -1.426  34.175  1.00  0.00           C
ATOM   2914  CG  HIE   419      20.568  -1.684  35.215  1.00  0.00           C
ATOM   2915  CD2 HIE   419      20.368  -1.765  36.658  1.00  0.00           C
ATOM   2916  ND1 HIE   419      22.035  -1.924  34.926  1.00  0.00           N
ATOM   2917  CE1 HIE   419      22.668  -2.144  36.207  1.00  0.00           C
ATOM   2918  NE2 HIE   419      21.694  -2.055  37.278  1.00  0.00           N
ATOM   2919  H   HIE   419      17.651  -1.645  32.323  1.00  0.00           H
ATOM   2920  HA  HIE   419      20.250  -2.924  32.862  1.00  0.00           H
ATOM   2921  HB2 HIE   419      19.829  -0.579  33.569  1.00  0.00           H
ATOM   2922  HB3 HIE   419      18.572  -1.150  34.667  1.00  0.00           H
ATOM   2923  HD2 HIE   419      19.432  -1.652  37.182  1.00  0.00           H
ATOM   2924  HE1 HIE   419      23.720  -2.347  36.346  1.00  0.00           H
ATOM   2925  HE2 HIE   419      21.880  -2.171  38.264  1.00  0.00           H
ATOM   2926  N   ALA   420      18.622  -4.978  33.218  1.00  0.00           N
ATOM   2927  CA  ALA   420      18.086  -6.274  33.613  1.00  0.00           C
ATOM   2928  C   ALA   420      18.853  -7.373  32.858  1.00  0.00           C
ATOM   2929  O   ALA   420      19.364  -7.108  31.767  1.00  0.00           O
ATOM   2930  CB  ALA   420      16.588  -6.332  33.292  1.00  0.00           C
ATOM   2931  H   ALA   420      18.985  -4.926  32.276  1.00  0.00           H
ATOM   2932  HA  ALA   420      18.220  -6.396  34.686  1.00  0.00           H
ATOM   2933  HB1 ALA   420      16.432  -6.222  32.219  1.00  0.00           H
ATOM   2934  HB2 ALA   420      16.174  -7.287  33.616  1.00  0.00           H
ATOM   2935  HB3 ALA   420      16.067  -5.530  33.812  1.00  0.00           H
ATOM   2936  N   PRO   421      18.934  -8.607  33.396  1.00  0.00           N
ATOM   2937  CA  PRO   421      19.741  -9.737  32.749  1.00  0.00           C
ATOM   2938  C   PRO   421      19.256 -10.050  31.330  1.00  0.00           C
ATOM   2939  O   PRO   421      18.051 -10.119  31.083  1.00  0.00           O
ATOM   2940  CB  PRO   421      19.635 -11.016  33.716  1.00  0.00           C
ATOM   2941  CG  PRO   421      18.920 -10.510  35.057  1.00  0.00           C
ATOM   2942  CD  PRO   421      18.362  -9.039  34.747  1.00  0.00           C
ATOM   2943  HA  PRO   421      20.785  -9.423  32.713  1.00  0.00           H
ATOM   2944  HB2 PRO   421      19.015 -11.783  33.250  1.00  0.00           H
ATOM   2945  HB3 PRO   421      20.624 -11.421  33.932  1.00  0.00           H
ATOM   2946  HG2 PRO   421      18.111 -11.181  35.347  1.00  0.00           H
ATOM   2947  HG3 PRO   421      19.659 -10.449  35.856  1.00  0.00           H
ATOM   2948  HD2 PRO   421      17.275  -9.072  34.685  1.00  0.00           H
ATOM   2949  HD3 PRO   421      18.669  -8.356  35.539  1.00  0.00           H
ATOM   2950  N   ALA   422      20.214 -10.233  30.410  1.00  0.00           N
ATOM   2951  CA  ALA   422      19.955 -10.485  28.997  1.00  0.00           C
ATOM   2952  C   ALA   422      19.382 -11.887  28.768  1.00  0.00           C
ATOM   2953  O   ALA   422      19.652 -12.807  29.542  1.00  0.00           O
ATOM   2954  CB  ALA   422      21.237 -10.274  28.186  1.00  0.00           C
ATOM   2955  H   ALA   422      21.182 -10.166  30.692  1.00  0.00           H
ATOM   2956  HA  ALA   422      19.226  -9.755  28.658  1.00  0.00           H
ATOM   2957  HB1 ALA   422      22.003 -10.982  28.504  1.00  0.00           H
ATOM   2958  HB2 ALA   422      21.028 -10.424  27.126  1.00  0.00           H
ATOM   2959  HB3 ALA   422      21.602  -9.256  28.332  1.00  0.00           H
ATOM   2960  N   THR   423      18.608 -12.036  27.681  1.00  0.00           N
ATOM   2961  CA  THR   423      17.990 -13.302  27.279  1.00  0.00           C
ATOM   2962  C   THR   423      18.332 -13.645  25.823  1.00  0.00           C
ATOM   2963  O   THR   423      18.412 -14.828  25.492  1.00  0.00           O
ATOM   2964  CB  THR   423      16.464 -13.280  27.512  1.00  0.00           C
ATOM   2965  CG2 THR   423      16.052 -12.784  28.905  1.00  0.00           C
ATOM   2966  OG1 THR   423      15.794 -12.518  26.528  1.00  0.00           O
ATOM   2967  H   THR   423      18.437 -11.235  27.090  1.00  0.00           H
ATOM   2968  HA  THR   423      18.397 -14.102  27.897  1.00  0.00           H
ATOM   2969  HB  THR   423      16.116 -14.305  27.417  1.00  0.00           H
ATOM   2970  HG1 THR   423      14.848 -12.611  26.662  1.00  0.00           H
ATOM   2971 HG21 THR   423      16.285 -11.724  29.020  1.00  0.00           H
ATOM   2972 HG22 THR   423      14.979 -12.925  29.038  1.00  0.00           H
ATOM   2973 HG23 THR   423      16.579 -13.355  29.669  1.00  0.00           H
ATOM   2974  N   VAL   424      18.563 -12.627  24.977  1.00  0.00           N
ATOM   2975  CA  VAL   424      19.016 -12.786  23.602  1.00  0.00           C
ATOM   2976  C   VAL   424      20.485 -12.365  23.533  1.00  0.00           C
ATOM   2977  O   VAL   424      20.836 -11.277  23.980  1.00  0.00           O
ATOM   2978  CB  VAL   424      18.117 -12.005  22.617  1.00  0.00           C
ATOM   2979  CG1 VAL   424      18.564 -12.270  21.170  1.00  0.00           C
ATOM   2980  CG2 VAL   424      16.636 -12.399  22.754  1.00  0.00           C
ATOM   2981  H   VAL   424      18.475 -11.681  25.320  1.00  0.00           H
ATOM   2982  HA  VAL   424      18.950 -13.837  23.334  1.00  0.00           H
ATOM   2983  HB  VAL   424      18.207 -10.937  22.819  1.00  0.00           H
ATOM   2984 HG11 VAL   424      18.562 -13.342  20.975  1.00  0.00           H
ATOM   2985 HG12 VAL   424      17.883 -11.785  20.471  1.00  0.00           H
ATOM   2986 HG13 VAL   424      19.566 -11.874  21.003  1.00  0.00           H
ATOM   2987 HG21 VAL   424      16.259 -12.100  23.732  1.00  0.00           H
ATOM   2988 HG22 VAL   424      16.046 -11.887  21.995  1.00  0.00           H
ATOM   2989 HG23 VAL   424      16.519 -13.477  22.634  1.00  0.00           H
ATOM   2990  N   CYX   425      21.332 -13.229  22.960  1.00  0.00           N
ATOM   2991  CA  CYX   425      22.769 -13.014  22.819  1.00  0.00           C
ATOM   2992  C   CYX   425      23.275 -13.722  21.565  1.00  0.00           C
ATOM   2993  O   CYX   425      22.782 -14.790  21.206  1.00  0.00           O
ATOM   2994  CB  CYX   425      23.516 -13.565  24.041  1.00  0.00           C
ATOM   2995  SG  CYX   425      23.361 -12.659  25.605  1.00  0.00           S
ATOM   2996  H   CYX   425      20.968 -14.105  22.612  1.00  0.00           H
ATOM   2997  HA  CYX   425      22.976 -11.949  22.723  1.00  0.00           H
ATOM   2998  HB2 CYX   425      23.172 -14.586  24.212  1.00  0.00           H
ATOM   2999  HB3 CYX   425      24.578 -13.619  23.803  1.00  0.00           H
ATOM   3000  N   GLY   426      24.307 -13.147  20.936  1.00  0.00           N
ATOM   3001  CA  GLY   426      25.010 -13.777  19.832  1.00  0.00           C
ATOM   3002  C   GLY   426      25.899 -14.933  20.313  1.00  0.00           C
ATOM   3003  O   GLY   426      26.333 -14.927  21.467  1.00  0.00           O
ATOM   3004  H   GLY   426      24.672 -12.271  21.282  1.00  0.00           H
ATOM   3005  HA2 GLY   426      24.274 -14.140  19.119  1.00  0.00           H
ATOM   3006  HA3 GLY   426      25.626 -13.032  19.337  1.00  0.00           H
ATOM   3007  N   PRO   427      26.187 -15.925  19.449  1.00  0.00           N
ATOM   3008  CA  PRO   427      27.090 -17.109  19.807  1.00  0.00           C
ATOM   3009  C   PRO   427      28.519 -16.637  20.098  1.00  0.00           C
ATOM   3010  O   PRO   427      28.988 -15.664  19.507  1.00  0.00           O
ATOM   3011  CB  PRO   427      27.062 -18.123  18.560  1.00  0.00           C
ATOM   3012  CG  PRO   427      26.307 -17.359  17.372  1.00  0.00           C
ATOM   3013  CD  PRO   427      25.659 -16.043  18.019  1.00  0.00           C
ATOM   3014  HA  PRO   427      26.688 -17.616  20.686  1.00  0.00           H
ATOM   3015  HB2 PRO   427      28.069 -18.414  18.257  1.00  0.00           H
ATOM   3016  HB3 PRO   427      26.491 -19.010  18.837  1.00  0.00           H
ATOM   3017  HG2 PRO   427      27.035 -17.064  16.615  1.00  0.00           H
ATOM   3018  HG3 PRO   427      25.540 -17.993  16.926  1.00  0.00           H
ATOM   3019  HD2 PRO   427      25.932 -15.163  17.437  1.00  0.00           H
ATOM   3020  HD3 PRO   427      24.575 -16.155  18.044  1.00  0.00           H
ATOM   3021  N   LYS   428      29.203 -17.352  21.003  1.00  0.00           N
ATOM   3022  CA  LYS   428      30.562 -17.044  21.437  1.00  0.00           C
ATOM   3023  C   LYS   428      31.304 -18.340  21.782  1.00  0.00           C
ATOM   3024  O   LYS   428      30.747 -19.239  22.414  1.00  0.00           O
ATOM   3025  CB  LYS   428      30.513 -16.050  22.612  1.00  0.00           C
ATOM   3026  CG  LYS   428      31.913 -15.584  23.048  1.00  0.00           C
ATOM   3027  CD  LYS   428      31.871 -14.407  24.034  1.00  0.00           C
ATOM   3028  CE  LYS   428      31.401 -13.117  23.352  1.00  0.00           C
ATOM   3029  NZ  LYS   428      31.440 -11.970  24.274  1.00  0.00           N
ATOM   3030  H   LYS   428      28.754 -18.144  21.440  1.00  0.00           H
ATOM   3031  HA  LYS   428      31.086 -16.562  20.610  1.00  0.00           H
ATOM   3032  HB2 LYS   428      29.929 -15.185  22.297  1.00  0.00           H
ATOM   3033  HB3 LYS   428      30.007 -16.512  23.461  1.00  0.00           H
ATOM   3034  HG2 LYS   428      32.426 -16.417  23.530  1.00  0.00           H
ATOM   3035  HG3 LYS   428      32.489 -15.288  22.171  1.00  0.00           H
ATOM   3036  HD2 LYS   428      31.207 -14.647  24.866  1.00  0.00           H
ATOM   3037  HD3 LYS   428      32.877 -14.248  24.426  1.00  0.00           H
ATOM   3038  HE2 LYS   428      32.050 -12.909  22.501  1.00  0.00           H
ATOM   3039  HE3 LYS   428      30.380 -13.248  22.994  1.00  0.00           H
ATOM   3040  HZ1 LYS   428      32.384 -11.838  24.607  1.00  0.00           H
ATOM   3041  HZ2 LYS   428      31.135 -11.138  23.789  1.00  0.00           H
ATOM   3042  HZ3 LYS   428      30.828 -12.147  25.058  1.00  0.00           H
ATOM   3043  N   LYS   429      32.572 -18.410  21.352  1.00  0.00           N
ATOM   3044  CA  LYS   429      33.431 -19.584  21.452  1.00  0.00           C
ATOM   3045  C   LYS   429      34.891 -19.122  21.524  1.00  0.00           C
ATOM   3046  O   LYS   429      35.535 -19.444  22.546  1.00  0.00           O
ATOM   3047  CB  LYS   429      33.169 -20.505  20.247  1.00  0.00           C
ATOM   3048  CG  LYS   429      34.019 -21.785  20.277  1.00  0.00           C
ATOM   3049  CD  LYS   429      33.743 -22.649  19.040  1.00  0.00           C
ATOM   3050  CE  LYS   429      34.642 -23.887  19.051  1.00  0.00           C
ATOM   3051  NZ  LYS   429      34.452 -24.699  17.837  1.00  0.00           N
ATOM   3052  OXT LYS   429      35.342 -18.458  20.563  1.00  0.00           O
ATOM   3053  H   LYS   429      32.955 -17.617  20.858  1.00  0.00           H
ATOM   3054  HA  LYS   429      33.191 -20.127  22.367  1.00  0.00           H
ATOM   3055  HB2 LYS   429      32.115 -20.789  20.243  1.00  0.00           H
ATOM   3056  HB3 LYS   429      33.379 -19.959  19.325  1.00  0.00           H
ATOM   3057  HG2 LYS   429      35.077 -21.523  20.291  1.00  0.00           H
ATOM   3058  HG3 LYS   429      33.783 -22.355  21.178  1.00  0.00           H
ATOM   3059  HD2 LYS   429      32.697 -22.960  19.036  1.00  0.00           H
ATOM   3060  HD3 LYS   429      33.948 -22.067  18.140  1.00  0.00           H
ATOM   3061  HE2 LYS   429      35.683 -23.570  19.105  1.00  0.00           H
ATOM   3062  HE3 LYS   429      34.408 -24.492  19.927  1.00  0.00           H
ATOM   3063  HZ1 LYS   429      34.675 -24.143  17.024  1.00  0.00           H
ATOM   3064  HZ2 LYS   429      35.062 -25.504  17.872  1.00  0.00           H
ATOM   3065  HZ3 LYS   429      33.492 -25.005  17.783  1.00  0.00           H
END
