# Supplementary material for: Identifying vaccine escape sites via statistical comparisons of short-term molecular dynamics
Source: Biophys Rep (N Y). 2022 Apr 4;2(2):100056. doi: 10.1016/j.bpr.2022.100056 (PMC8978532; doi:10.1016/j.bpr.2022.100056)
Supplement: Data S1. Supporting data for all figures [file mmc2.zip › data_RajendranFerranBabbitt_2022/Figure S3 [heavy atom contacts]/0.5nm/contactsCOVOX222/contacts.dat]

# Contacts: CON1
# Native contacts determined from mask ':196-313&!@H*' and mask ':1-195&!@H*'
#                     Contact  Nframes    Frac.      Avg    Stdev
       1       :228@OH_:123@O   100000        1     2.73    0.126
       2       :248@OG_:125@O   100000        1     2.75    0.141
       3       :226@O_:141@OH   100000        1     2.78    0.154
       4    :292@NH1_:155@OD1   100000        1     2.85    0.129
       5      :227@ND2_:143@O   100000        1     2.89    0.141
       6    :292@NH2_:155@OD1   100000        1     2.95    0.211
       7        :249@N_:89@OH   100000        1     3.02    0.175
       8        :249@N_:125@O   100000        1     3.32    0.242
       9     :292@CZ_:155@OD1   100000        1     3.36    0.129
      10      :251@CB_:88@OD2   100000        1     3.37     0.16
      11       :248@OG_:125@N   100000        1      3.4    0.251
      12        :248@C_:125@O   100000        1     3.43    0.241
      13       :247@CB_:89@OH   100000        1     3.47    0.182
      14      :228@CE2_:123@O   100000        1     3.52    0.196
      15       :228@CZ_:123@O   100000        1     3.54    0.143
      16      :228@OH_:89@CE2   100000        1     3.63     0.22
      17      :227@ND2_:143@C   100000        1     3.72    0.171
      18       :227@CG_:143@O   100000        1     3.86    0.169
      19       :228@OH_:123@C   100000        1     3.88    0.132
      20       :247@CE2_:85@N   100000        1     3.89    0.219
      21     :292@NH1_:155@CG   100000        1     3.94    0.136
      22      :251@OG_:88@OD2    99999        1     2.64    0.115
      23     :227@ND2_:143@CA    99999        1     3.99    0.229
      24       :248@CB_:125@O    99998        1     3.35    0.171
      25       :226@C_:141@OH    99998        1     3.66     0.18
      26       :248@OG_:125@C    99998        1     3.66    0.164
      27       :226@O_:141@CZ    99996        1     3.57    0.168
      28     :227@ND2_:143@CB    99994        1     3.82    0.253
      29       :248@CA_:125@O    99994        1     3.99    0.183
      30        :248@N_:89@OH    99993        1     3.86    0.266
      31     :227@OD1_:143@CB    99992        1     3.75    0.249
      32        :249@N_:89@CZ    99990        1     3.96    0.187
      33      :248@CB_:141@OH    99989        1     3.64    0.232
      34       :248@OG_:89@OH    99987        1     3.53    0.336
      35      :227@CG_:143@CB    99982        1     4.09    0.213
      36      :247@CD2_:89@OH    99981        1     3.89    0.284
      37        :248@C_:89@OH    99977        1     4.06    0.185
      38      :292@CZ_:157@OH    99976        1     3.36    0.275
      39      :227@OD1_:143@O    99973        1     3.96    0.252
      40      :248@OG_:125@CA    99973        1     4.13    0.213
      41       :251@OG_:88@CG    99967        1     3.49    0.177
      42       :247@CG_:89@OH    99961        1     4.19      0.2
      43       :249@CA_:89@OH    99950        1     3.54    0.229
      44       :248@OG_:89@CZ    99947    0.999     3.86    0.292
      45    :228@CE2_:124@CD1    99932    0.999     3.84    0.252
      46     :292@NH2_:157@OH    99921    0.999     3.48    0.382
      47       :249@CA_:125@O    99911    0.999     3.79    0.306
      48       :249@CA_:126@O    99834    0.998     3.71    0.301
      49       :253@CZ_:84@CA    99829    0.998     3.97    0.241
      50       :247@CE2_:84@C    99822    0.998     4.23     0.24
      51      :251@OG_:88@OD1    99814    0.998      3.8    0.317
      52        :248@O_:126@O    99807    0.998     3.69    0.366
      53     :292@NH2_:155@CG    99798    0.998     4.08    0.204
      54        :248@O_:125@O    99788    0.998     3.82    0.348
      55       :249@CA_:126@C    99788    0.998     4.01    0.257
      56      :226@CA_:141@OH    99771    0.998     3.87    0.289
      57       :223@N_:144@CA    99761    0.998     3.96    0.255
      58        :223@N_:143@O    99749    0.997     3.37    0.374
      59      :247@CE2_:84@CA    99746    0.997     4.11    0.247
      60    :228@CD2_:124@CD1    99739    0.997     4.06    0.268
      61     :292@NH1_:157@OH    99731    0.997     3.47     0.38
      62       :251@CB_:88@CG    99717    0.997     4.45    0.193
      63        :253@CZ_:83@C    99711    0.997        4    0.252
      64      :226@CB_:141@OH    99657    0.997     3.78      0.3
      65      :226@O_:141@CE2    99656    0.997     3.53    0.248
      66        :253@CZ_:84@N    99619    0.996     3.89    0.269
      67      :228@OH_:89@CD2    99617    0.996     4.34    0.228
      68        :247@C_:89@OH    99590    0.996     4.29    0.242
      69       :248@CA_:89@OH    99547    0.995     4.31    0.232
      70      :292@CZ_:155@CG    99543    0.995     4.53     0.13
      71    :228@CD2_:124@CE1    99315    0.993     3.99    0.308
      72       :247@CA_:89@OH    99278    0.993     4.48    0.179
      73    :228@CE2_:124@CE1    99261    0.993     4.04    0.296
      74       :249@CA_:89@CZ    99238    0.992     4.31    0.219
      75      :228@CE2_:123@C    99211    0.992     4.53    0.168
      76      :292@NE_:157@OH    99154    0.992      3.8    0.387
      77      :228@CZ_:89@CE2    99035     0.99     4.48    0.188
      78      :248@CB_:141@CZ    99012     0.99      4.4    0.222
      79      :248@OG_:141@OH    98961     0.99     4.24    0.287
      80        :253@CZ_:83@O    98937    0.989        4    0.359
      81       :249@N_:89@CE1    98934    0.989     4.28    0.235
      82      :222@CA_:144@CA    98927    0.989     4.08    0.274
      83        :248@O_:126@C    98894    0.989     4.09     0.35
      84       :222@CA_:143@O    98703    0.987     3.74    0.371
      85      :228@OH_:123@CA    98684    0.987     4.57    0.172
      86        :223@N_:143@C    98575    0.986     4.11    0.274
      87      :248@OG_:89@CE2    98535    0.985     4.13    0.351
      88       :228@CZ_:123@C    98466    0.985     4.67    0.129
      89       :226@C_:141@CZ    98346    0.983     4.54    0.174
      90       :251@OG_:83@CB    98334    0.983     3.83    0.367
      91      :294@OE1_:85@NZ    98145    0.981     2.85    0.306
      92      :223@OG1_:143@O    98084    0.981     3.56    0.414
      93      :223@OG1_:143@C    98065    0.981     3.55    0.439
      94      :223@OG1_:144@N    97962     0.98     3.66     0.39
      95      :253@CZ_:83@OG1    97937    0.979      3.7    0.371
      96       :296@OG_:85@NZ    97895    0.979     3.96    0.452
      97        :223@N_:144@N    97894    0.979     4.36    0.239
      98      :249@CA_:89@CE1    97852    0.979     4.22    0.264
      99        :249@C_:89@OH    97613    0.976     4.31    0.262
     100      :297@O_:123@CD2    97609    0.976     3.93    0.383
     101        :222@C_:143@O    97586    0.976     4.01    0.321
     102       :248@O_:126@CA    97361    0.974     4.03    0.399
     103       :228@OH_:85@CD    97283    0.973     3.92    0.402
     104     :223@OG1_:144@CA    97272    0.973     3.85    0.391
     105      :292@CZ_:157@CZ    97209    0.972     4.49    0.208
     106        :249@N_:126@C    97147    0.971      4.5    0.211
     107       :228@OH_:85@CG    97128    0.971     3.79    0.395
     108       :298@O_:124@CZ    96973     0.97      3.9    0.382
     109     :228@OH_:123@CD1    96938    0.969     3.89    0.349
     110      :247@CE2_:85@CA    96920    0.969      4.5    0.234
     111       :247@CB_:89@CZ    96887    0.969     4.63     0.18
     112        :248@C_:126@O    96871    0.969     4.34    0.283
     113       :227@CG_:143@C    96779    0.968     4.64    0.167
     114        :249@N_:126@O    96762    0.968     4.35     0.27
     115     :292@NH1_:157@CZ    96725    0.967     4.41    0.235
     116       :221@O_:144@CA    96671    0.967     3.41    0.334
     117     :247@CD2_:89@CE2    96304    0.963     4.39    0.283
     118      :294@OE1_:85@CE    96216    0.962     3.42    0.286
     119      :226@C_:141@CE2    96180    0.962     4.49    0.212
     120       :294@CD_:85@NZ    96112    0.961      3.5    0.227
     121      :294@OE2_:85@NZ    96048     0.96     3.45    0.458
     122       :222@C_:144@CA    95981     0.96     4.41     0.25
     123       :294@CD_:85@CE    95815    0.958      4.1    0.273
     124      :251@CA_:88@OD2    95727    0.957     4.69    0.156
     125       :297@O_:161@CD    95653    0.957     4.07    0.359
     126       :251@OG_:88@CB    95444    0.954     4.65    0.216
     127      :247@CD2_:89@CZ    95162    0.952     4.49    0.245
     128       :248@CB_:89@OH    95045     0.95     4.46    0.255
     129       :249@CA_:127@N    94864    0.949     4.26    0.322
     130      :227@CG_:143@CA    94843    0.948     4.64     0.18
     131       :251@CB_:83@CB    94775    0.948     4.24    0.302
     132      :253@CE2_:84@CA    94674    0.947     4.43    0.286
     133     :253@CE1_:83@OG1    94558    0.946     3.82    0.418
     134    :299@ND2_:123@CD1    94404    0.944      4.2    0.341
     135      :247@CE2_:85@CG    94297    0.943     3.89    0.353
     136       :223@CA_:143@O    94291    0.943     4.28    0.307
     137       :247@OH_:85@CE    94280    0.943     3.89    0.399
     138    :299@OD1_:124@CE1    94181    0.942     4.12    0.414
     139        :248@C_:126@C    94166    0.942     4.54    0.225
     140      :294@OE2_:85@CE    93919    0.939      4.1    0.393
     141      :226@CB_:141@CZ    93465    0.935     4.49    0.252
     142       :253@CE1_:83@O    93397    0.934     4.24     0.39
     143       :222@CB_:143@O    93387    0.934     4.01    0.441
     144       :228@OH_:89@CZ    93374    0.934     4.53    0.259
     145      :292@NH1_:143@O    93243    0.932     4.26    0.392
     146       :253@CZ_:83@CB    93142    0.931     4.26    0.288
     147       :248@OG_:126@N    93021     0.93      4.7    0.164
     148       :226@OG_:142@O    93001     0.93     4.14    0.486
     149       :297@C_:161@CD    92932    0.929     4.38    0.288
     150     :251@OG_:128@OD1    92857    0.929     4.32    0.332
     151      :251@OG_:83@CG2    92742    0.927     3.99    0.421
     152        :223@O_:143@O    92354    0.924     4.47    0.298
     153      :223@CB_:144@CA    92324    0.923     4.46    0.244
     154       :223@CB_:143@O    91970     0.92     4.31    0.333
     155     :249@CA_:128@OD1    91795    0.918      3.9     0.43
     156      :297@C_:161@NE2    91663    0.917     3.81    0.479
     157       :247@CD2_:85@N    91607    0.916     4.59    0.221
     158       :253@CE2_:84@N    91517    0.915     4.54    0.255
     159      :298@O_:124@CE2    90513    0.905     4.27    0.366
     160       :222@N_:144@CA    90027      0.9     4.53    0.212
     161      :297@O_:161@NE2    90026      0.9     3.56    0.687
     162     :227@OD1_:143@CA    90024      0.9     4.59    0.222
     163        :251@OG_:84@N    89642    0.896     4.53    0.301
     164      :247@CE2_:85@CB    89510    0.895     4.61    0.269
     165      :248@OG_:89@CE1    89465    0.895     4.54    0.257
     166     :228@CZ_:123@CD1    89451    0.895     4.39    0.278
     167      :249@CA_:127@CA    89414    0.894     4.29    0.329
     168      :298@N_:161@NE2    89406    0.894     4.03    0.432
     169     :299@CG_:124@CE1    88961     0.89     4.32    0.343
     170      :249@C_:128@OD1    88938    0.889     3.88    0.389
     171      :298@O_:123@CD2    88707    0.887     4.22    0.397
     172       :247@CZ_:85@CE    88475    0.885      4.3     0.32
     173      :226@OG_:141@OH    88393    0.884     4.39    0.419
     174      :294@OE1_:85@CD    87977     0.88     4.47    0.419
     175       :228@OH_:89@OH    87850    0.878     4.51    0.332
     176       :247@OH_:85@CG    87700    0.877     4.22    0.391
     177    :292@NH1_:157@CE2    87635    0.876     4.49    0.294
     178      :228@OH_:123@CG    87613    0.876     4.58    0.244
     179      :298@C_:123@CD2    87596    0.876     4.37    0.325
     180     :299@OD1_:124@CZ    87595    0.876     4.26    0.406
     181     :299@CB_:123@CD2    86944    0.869     4.51    0.245
     182       :223@CB_:143@C    86491    0.865     4.46    0.273
     183      :299@CG_:124@CZ    86477    0.865     4.36    0.355
     184      :223@OG1_:144@C    86246    0.862     4.23    0.443
     185       :223@CB_:144@N    86034     0.86     4.52     0.25
     186       :247@CZ_:85@CG    85203    0.852     4.31    0.294
     187       :247@OH_:85@CD    85126    0.851     4.45    0.315
     188     :292@NH1_:143@CB    84507    0.845     4.39    0.362
     189       :253@CE1_:83@C    83578    0.836     4.46    0.305
     190       :296@CB_:85@NZ    83349    0.833     4.39    0.373
     191      :251@OG_:83@OG1    83102    0.831     4.44    0.303
     192     :299@CB_:123@CD1    82034     0.82     4.53    0.256
     193      :249@O_:128@OD1    82011     0.82     3.55    0.407
     194      :228@CE1_:123@O    81855    0.819     4.83    0.102
     195      :292@CD_:157@OH    81817    0.818     4.25    0.454
     196       :228@OH_:85@CB    81596    0.816     4.59    0.329
     197     :292@NH2_:157@CZ    80812    0.808     4.57     0.25
     198     :292@NH1_:155@CA    80714    0.807     4.68    0.203
     199       :222@CA_:143@C    80326    0.803     4.56    0.213
     200      :251@CB_:83@OG1    80316    0.803     4.51     0.29
     201     :298@CA_:161@NE2    80296    0.803     4.14    0.435
     202       :247@CD2_:84@C    79884    0.799      4.7    0.184
     203       :228@OH_:85@CE    79461    0.795      3.9    0.569
     204     :251@OG_:128@ND2    79308    0.793     4.05    0.614
     205      :297@CB_:161@CD    79120    0.791     4.51    0.293
     206       :227@N_:141@OH    78618    0.786      4.8    0.159
     207      :223@OG1_:144@O    78563    0.786     4.34    0.414
     208     :298@CA_:123@CD2    78436    0.784     4.42    0.333
     209      :248@OG_:141@CZ    78384    0.784      4.7    0.192
     210      :250@N_:128@OD1    77946    0.779     4.53    0.349
     211       :298@N_:161@CD    77914    0.779     4.52    0.309
     212       :297@O_:161@CG    77532    0.775     4.25     0.35
     213       :249@O_:128@CG    77358    0.774     4.01    0.406
     214       :249@CA_:127@C    77211    0.772     4.53    0.262
     215       :253@CZ_:83@CA    76962     0.77      4.7    0.172
     216      :228@CD2_:123@O    76560    0.766     4.76    0.144
     217     :222@CA_:155@ND2    76275    0.763     4.13    0.418
     218       :251@OG_:83@CA    76188    0.762     4.63     0.22
     219     :226@CB_:141@CE2    75807    0.758     4.58    0.264
     220     :222@CB_:155@OD1    75743    0.757     4.03    0.459
     221     :222@CB_:155@ND2    75412    0.754     4.14    0.413
     222       :226@CB_:142@O    74433    0.744     4.17    0.419
     223      :226@O_:141@CD2    74132    0.741     4.74     0.15
     224     :253@CE2_:83@OG1    74128    0.741     4.58    0.279
     225        :247@CZ_:85@N    74001     0.74     4.68    0.228
     226      :226@O_:141@CE1    73651    0.737     4.83    0.139
     227        :223@N_:144@C    73281    0.733     4.72    0.179
     228      :297@O_:123@CD1    72834    0.728     4.49    0.348
     229     :247@CD2_:88@OD2    72799    0.728     4.42    0.414
     230        :223@C_:143@O    72393    0.724     4.67    0.213
     231        :247@OH_:85@N    72327    0.723     4.54    0.349
     232       :222@CA_:144@N    72237    0.722     4.69    0.168
     233      :223@CA_:144@CA    72056    0.721     4.74    0.156
     234    :228@CE2_:123@CD1    71893    0.719     4.61    0.251
     235     :299@CG_:123@CD1    71425    0.714     4.64    0.232
     236      :299@CB_:124@CZ    70748    0.707     4.51    0.307
     237      :251@CB_:83@CG2    70569    0.706     4.53    0.283
     238      :222@N_:155@ND2    70518    0.705     4.08    0.468
     239      :251@OG_:128@CG    70460    0.705     4.49    0.338
     240       :253@CE1_:84@N    70144    0.701     4.59    0.271
     241      :226@CB_:126@CD    69959      0.7     4.33    0.355
     242      :249@O_:128@ND2    69355    0.694     3.88    0.658
     243       :249@C_:128@CG    68965     0.69     4.49     0.27
     244       :228@CZ_:85@CG    68795    0.688     4.67    0.196
     245      :298@CA_:161@CD    68519    0.685     4.54    0.316
     246      :253@CE1_:83@CB    66950    0.669     4.55    0.263
     247       :296@OG_:85@CE    66892    0.669     4.46    0.355
     248       :223@CA_:143@C    66754    0.668     4.74    0.163
     249      :222@CB_:155@CG    66357    0.664     4.26    0.327
     250       :228@CZ_:89@OH    66350    0.663     4.68    0.265
     251      :226@CA_:141@CZ    65580    0.656     4.71    0.184
     252        :222@C_:143@C    65558    0.656     4.76    0.146
     253       :298@C_:124@CZ    65476    0.655     4.66    0.203
     254      :228@CE1_:85@CE    65085    0.651     4.27    0.341
     255       :223@CB_:144@C    65024     0.65     4.65    0.224
     256       :249@CA_:128@N    63763    0.638     4.64     0.23
     257      :221@C_:155@ND2    63610    0.636     4.22    0.401
     258      :222@CA_:155@CG    63536    0.635     4.46    0.277
     259        :222@N_:143@O    62926    0.629     4.72    0.163
     260      :221@O_:155@ND2    62852    0.629      4.2    0.529
     261    :227@OD1_:157@CE2    62405    0.624     4.58    0.301
     262       :228@CZ_:85@CD    62106    0.621     4.63    0.232
     263     :222@CA_:155@OD1    62033     0.62     4.49    0.298
     264        :249@O_:128@N    61625    0.616     4.55    0.296
     265      :253@CE1_:84@CA    61278    0.613     4.68    0.231
     266       :228@CZ_:85@CE    60243    0.602     4.29    0.324
     267       :297@O_:121@OH    60197    0.602     4.56    0.299
     268      :226@CB_:126@CE    59982      0.6     4.33    0.354
     269      :249@CA_:128@CG    59856    0.599     4.59    0.242
     270       :247@CZ_:84@CA    59605    0.596      4.7    0.236
     271       :249@O_:127@CA    59025     0.59     4.48    0.336
     272      :226@CB_:143@CA    57803    0.578     4.35     0.35
     273      :251@CB_:88@OD1    57745    0.577      4.7    0.241
     274     :292@NH2_:154@CZ    57465    0.575     3.98    0.476
     275     :292@CZ_:157@CE2    57312    0.573     4.66    0.253
     276      :297@C_:123@CD2    56130    0.561     4.69    0.204
     277       :247@CE2_:84@N    54399    0.544     4.77    0.173
     278        :249@N_:127@N    53944    0.539     4.76    0.168
     279      :249@N_:128@OD1    53597    0.536     4.68    0.195
     280      :298@O_:124@CE1    53351    0.534      4.7    0.204
     281       :247@OH_:84@CA    52955     0.53     4.56     0.37
     282       :297@O_:123@CG    52597    0.526     4.73    0.188
     283     :253@CD1_:83@OG1    51903    0.519      4.7    0.197
     284       :253@CE2_:83@C    51299    0.513     4.75    0.194
     285       :297@C_:161@CG    50947    0.509     4.65    0.237
     286    :292@NH2_:154@CE2    50750    0.507     4.01    0.518
     287      :249@C_:128@ND2    50566    0.506     4.38    0.404
     288    :292@NH2_:154@CE1    48983     0.49     4.05     0.51
     289      :299@CB_:123@CG    47230    0.472      4.8    0.147
     290      :299@N_:123@CD2    46765    0.468     4.75     0.18
     291      :226@OG_:126@CE    46398    0.464     3.92    0.612
     292      :228@CE1_:85@CG    46354    0.464     4.74    0.192
     293      :226@OG_:126@CD    46321    0.463     4.04    0.531
     294     :299@CB_:124@CE1    46176    0.462     4.68     0.22
     295      :228@CE1_:85@CD    45720    0.457     4.65    0.253
     296     :197@CG2_:154@CZ    45590    0.456     4.14    0.427
     297     :228@CE2_:89@CE2    44933    0.449     4.79    0.163
     298      :297@CB_:121@OH    44826    0.448     4.54    0.321
     299       :222@CB_:143@C    44497    0.445     4.77    0.144
     300      :226@CA_:126@CD    44431    0.444     4.32     0.38
     301        :248@O_:127@N    43088    0.431     4.72    0.205
     302      :223@OG1_:145@N    42557    0.426     4.47    0.436
     303     :247@CE2_:89@CE2    42479    0.425     4.74    0.197
     304      :299@CA_:124@CZ    42108    0.421     4.73    0.195
     305     :247@CE2_:88@OD2    41498    0.415     4.54    0.332
     306      :251@N_:128@OD1    41120    0.411     4.75    0.197
     307     :228@CE2_:123@CG    39180    0.392     4.79    0.166
     308    :292@NH2_:154@CD2    39178    0.392     4.36    0.391
     309        :222@C_:144@N    38092    0.381     4.85    0.114
     310       :247@CE2_:84@O    37764    0.378     4.76    0.192
     311       :223@CB_:144@O    37072    0.371     4.71    0.224
     312        :249@O_:127@C    36606    0.366     4.68    0.242
     313       :226@O_:143@CB    36510    0.365     4.55    0.346
     314     :226@CA_:141@CE2    36507    0.365      4.8    0.152
     315    :292@NH2_:154@CD1    36421    0.364      4.4    0.377
     316       :226@CB_:143@C    36011     0.36      4.6     0.26
     317     :297@CB_:161@OE1    35191    0.352     4.48    0.403
     318     :197@CG1_:154@CZ    33991     0.34     4.16    0.408
     319      :226@OG_:126@NZ    33509    0.335     3.74    0.761
     320      :292@NH1_:143@C    33001     0.33     4.74     0.21
     321       :223@CA_:144@N    32434    0.324     4.85    0.119
     322      :226@CB_:126@NZ    32037     0.32     4.41    0.358
     323       :226@CB_:142@C    31517    0.315     4.74    0.178
     324        :223@O_:143@C    31293    0.313     4.84    0.129
     325      :228@CZ_:123@CG    30684    0.307     4.82    0.152
     326      :297@CG_:121@OH    29970      0.3     4.64    0.278
     327       :249@CA_:127@O    29825    0.298     4.77    0.183
     328    :197@CG2_:154@CE2    29789    0.298     4.47     0.37
     329      :298@N_:123@CD2    28706    0.287     4.78    0.159
     330      :197@CB_:154@CZ    28591    0.286     4.53    0.365
     331       :247@CG_:89@CZ    27731    0.277     4.89   0.0934
     332       :297@O_:161@CB    27344    0.273     4.77    0.178
     333      :251@N_:128@ND2    27228    0.272     4.69    0.233
     334       :247@OH_:85@CB    27218    0.272     4.71    0.259
     335     :296@OG_:123@CD1    26598    0.266     4.73     0.22
     336     :249@CA_:128@ND2    26049     0.26     4.56    0.286
     337      :303@CD_:154@CZ    25882    0.259     4.55    0.302
     338     :251@CB_:128@ND2    25857    0.259     4.62    0.228
     339       :249@O_:128@CB    25649    0.256     4.81    0.155
     340      :248@OG_:126@CA    25452    0.255     4.86    0.118
     341     :292@NH2_:154@CG    25435    0.254     4.69    0.235
     342      :253@CE2_:83@CB    25016     0.25      4.8     0.18
     343       :221@O_:155@CG    24667    0.247     4.58    0.335
     344      :298@C_:124@CE2    23500    0.235     4.79    0.167
     345      :303@CG_:154@CZ    23202    0.232     4.54    0.319
     346        :247@OH_:84@C    22941    0.229     4.63     0.31
     347      :253@CE1_:83@CA    22850    0.229     4.82    0.142
     348        :249@C_:128@N    22797    0.228     4.78     0.18
     349      :292@CZ_:154@CZ    22564    0.226     4.71    0.202
     350    :197@CG1_:154@CE2    22411    0.224     4.41    0.386
     351        :247@CZ_:84@C    21815    0.218     4.77    0.197
     352       :221@C_:155@CG    21159    0.212     4.77    0.182
     353       :226@C_:143@CB    20857    0.209     4.68    0.259
     354       :226@CB_:143@N    20701    0.207      4.8     0.14
     355       :226@O_:143@CA    20026      0.2     4.67    0.299
     356     :292@CZ_:154@CE2    18459    0.185      4.7    0.196
     357       :298@O_:123@CG    18115    0.181     4.82     0.14
     358       :226@N_:141@OH    16595    0.166     4.86    0.107
     359       :298@N_:161@CG    16343    0.163     4.75    0.192
     360      :247@CG_:88@OD2    14724    0.147     4.73    0.192
     361       :296@CB_:85@CE    13949    0.139     4.72    0.239
     362       :228@OH_:85@CA    13209    0.132     4.85    0.128
     363        :226@O_:142@O    13058    0.131     4.74    0.225
     364     :303@CD_:154@CE1    12906    0.129     4.58    0.286
     365       :252@O_:83@OG1    12902    0.129     4.85    0.128
     366      :297@CD_:121@OH    12315    0.123     4.76    0.201
     367       :247@OH_:85@CA    12025     0.12     4.74     0.22
     368      :298@CA_:161@CG    11892    0.119     4.76    0.191
     369       :226@C_:143@CA    11751    0.118     4.84    0.136
     370       :249@N_:127@CA    11627    0.116     4.88   0.0972
     371      :247@CD2_:88@CG    11398    0.114     4.78    0.166
     372     :223@OG1_:145@CA    10500    0.105     4.53    0.351
     373     :197@CB_:154@CE2    10463    0.105     4.62    0.305
     374       :226@CA_:142@O     9409   0.0941     4.84    0.126
     375      :247@CB_:88@OD2     9263   0.0926     4.79    0.162
     376     :228@CE1_:89@CE2     9102    0.091     4.88    0.103
     377      :294@OE1_:85@CG     9007   0.0901      4.8    0.161
     378        :225@O_:126@O     8785   0.0878     4.76    0.205
     379     :299@CA_:123@CD2     8734   0.0873     4.88    0.102
     380       :247@CD2_:84@O     8704    0.087     4.87    0.116
     381       :297@C_:121@OH     8340   0.0834     4.82    0.151
     382    :302@OD2_:154@CE1     7517   0.0752     4.45    0.399
     383      :221@O_:155@OD1     6531   0.0653     4.53     0.36
     384      :221@C_:155@OD1     3828   0.0383     4.83    0.153
     385      :247@CE2_:88@CG     3541   0.0354     4.82    0.156
     386        :226@C_:142@O     2490   0.0249     4.87    0.115
     387    :197@CG2_:154@CD2     2454   0.0245     4.79    0.184
     388      :227@CA_:141@OH     1682   0.0168     4.25    0.667
     389       :248@O_:127@CA     1652   0.0165     4.89   0.0985
     390        :226@O_:143@C     1507   0.0151     4.72    0.222
     391        :226@O_:143@O     1353   0.0135     4.72    0.228
     392       :296@CA_:85@NZ     1286   0.0129      4.9   0.0855
     393        :226@O_:143@N     1058   0.0106     4.79    0.164
     394       :248@CA_:126@O      998  0.00998     4.88    0.116
     395        :226@O_:142@C      584  0.00584     4.83    0.148
     396       :248@CB_:126@O      571  0.00571     4.84    0.162
     397      :221@O_:154@CE2      476  0.00476     4.48    0.419
     398       :248@OG_:126@C      183  0.00183      4.9    0.101
     399       :248@OG_:126@O      167  0.00167     4.84     0.15
     400    :227@OD1_:124@CE1      111  0.00111     4.84    0.162
     401      :221@O_:154@CD2       65  0.00065     4.61    0.269
# Non-native Contacts: CON1
#                     Contact  Nframes    Frac.      Avg    Stdev
       1       :248@CB_:125@C    99959        1     4.22    0.199
       2      :248@OG_:124@CA    99342    0.993     4.19    0.267
       3       :248@OG_:124@C    99078    0.991     4.27    0.252
       4     :292@NE_:155@OD1    98518    0.985     4.66    0.116
       5       :248@CB_:125@N    97872    0.979     4.34    0.269
       6        :249@N_:125@C    97288    0.973     4.46    0.211
       7        :221@O_:145@N    96514    0.965     3.06    0.306
       8        :248@C_:125@C    96047     0.96     4.49    0.212
       9        :221@O_:144@C    95587    0.956     3.65     0.25
      10       :221@O_:145@CB    95171    0.952      3.8    0.341
      11        :221@C_:145@N    94768    0.948     4.11    0.221
      12       :221@O_:145@CA    94686    0.947     3.99    0.253
      13      :248@CA_:141@OH    93759    0.938     4.56    0.212
      14       :221@C_:144@CA    93656    0.937     4.28     0.23
      15       :248@C_:126@CA    93106    0.931     4.46     0.26
      16       :248@OG_:123@O    91585    0.916     4.47    0.279
      17     :297@CB_:161@NE2    91154    0.912        4    0.386
      18     :292@NH1_:155@CB    90569    0.906     4.71    0.178
      19       :221@O_:145@OG    90183    0.902     3.61     0.56
      20        :249@C_:126@O    90110    0.901     4.45    0.271
      21     :228@CE2_:124@CA    89796    0.898      4.7    0.166
      22        :250@N_:89@OH    88608    0.886     4.53    0.264
      23     :228@CE2_:124@CG    88152    0.882     4.69    0.177
      24       :247@OH_:85@NZ    87888    0.879     3.85    0.612
      25    :292@NH1_:155@ND2    87356    0.874     4.74    0.168
      26      :227@OD1_:143@C    87024     0.87     4.67    0.198
      27     :223@CG2_:144@CA    86514    0.865     4.15    0.295
      28        :221@C_:144@C    86267    0.863     4.68    0.166
      29      :223@CG2_:144@C    85753    0.858     4.08    0.359
      30     :223@OG1_:143@CA    85146    0.851     4.06    0.436
      31    :292@NH2_:155@ND2    83621    0.836     4.67    0.238
      32      :249@CA_:126@CA    82312    0.823     4.61    0.233
      33       :248@O_:141@OH    82217    0.822     4.43    0.348
      34        :221@O_:144@N    81226    0.812     4.64    0.181
      35      :247@CE2_:85@CE    80939    0.809     4.43    0.325
      36       :221@C_:145@CB    80851    0.809     4.52    0.272
      37      :247@CD2_:85@CG    80710    0.807      4.5    0.251
      38       :221@C_:145@OG    80659    0.807     4.14    0.391
      39     :297@CA_:161@NE2    80655    0.807      4.4    0.272
      40      :221@CA_:145@OG    79938    0.799     4.08    0.419
      41       :249@N_:126@CA    79804    0.798     4.66    0.212
      42        :221@O_:144@O    79762    0.798     4.73    0.168
      43       :228@OH_:124@N    79607    0.796     4.84    0.104
      44      :223@CG2_:144@O    78651    0.787     4.27    0.391
      45      :247@CE2_:85@CD    78285    0.783      4.6    0.277
      46        :248@O_:125@C    77881    0.779     4.57    0.252
      47       :248@C_:141@OH    77313    0.773     4.66    0.225
      48      :223@CG2_:145@N    76996     0.77     4.21    0.398
      49    :299@ND2_:124@CE1    76718    0.767     4.38    0.389
      50      :247@CD2_:84@CA    76317    0.763     4.65    0.229
      51       :249@CA_:125@C    76027     0.76     4.67    0.199
      52     :248@CB_:141@CE2    75983     0.76     4.67    0.222
      53        :251@CB_:84@N    75120    0.751     4.67    0.219
      54      :223@CG2_:144@N    73164    0.732     4.47    0.319
      55      :227@ND2_:144@N    72651    0.727     4.78    0.169
      56        :248@N_:125@O    72349    0.723     4.82    0.119
      57        :249@O_:126@O    72260    0.723     4.39    0.368
      58      :221@CA_:145@CB    68903    0.689     4.49    0.321
      59       :294@CG_:85@NZ    67519    0.675     4.79    0.152
      60      :226@OG_:143@CA    67336    0.673      4.2    0.544
      61     :222@CG_:155@OD1    66350    0.663     4.55    0.368
      62        :248@O_:126@N    65936    0.659     4.61    0.233
      63      :297@O_:161@OE1    65761    0.658     4.24    0.517
      64      :292@NH2_:155@N    65448    0.654     4.65    0.239
      65        :221@O_:143@O    63712    0.637     4.74    0.167
      66       :247@CZ_:85@CD    62521    0.625     4.65    0.275
      67      :248@OG_:124@CB    62267    0.623     4.71    0.208
      68     :299@ND2_:123@CG    62235    0.622     4.66    0.255
      69       :221@CA_:145@N    62141    0.621     4.73    0.192
      70       :247@CZ_:85@NZ    61066    0.611     4.29    0.413
      71       :222@CG_:143@O    60597    0.606     4.51    0.385
      72      :292@NE_:157@CZ    60438    0.604     4.73    0.196
      73        :248@C_:89@CZ    59320    0.593     4.84    0.112
      74        :248@N_:89@CZ    58718    0.587     4.78    0.161
      75     :248@OG_:124@CD1    58577    0.586      4.7    0.221
      76      :248@CB_:125@CA    58486    0.585     4.79    0.147
      77      :223@OG1_:142@O    58313    0.583     4.51     0.33
      78     :299@ND2_:124@CZ    57934    0.579     4.51    0.364
      79        :248@C_:126@N    57648    0.576     4.79    0.139
      80     :298@CA_:161@OE1    56925    0.569     4.09    0.457
      81       :251@N_:88@OD2    55851    0.559     4.77    0.166
      82      :298@N_:161@OE1    54679    0.547     4.21    0.444
      83      :297@C_:161@OE1    54588    0.546     4.28    0.434
      84     :227@OD1_:157@OH    54466    0.545     4.39    0.456
      85        :247@O_:89@OH    54087    0.541     4.76    0.179
      86      :226@CB_:126@CG    53446    0.534     4.41    0.363
      87     :223@CG2_:145@CA    53352    0.534     4.46    0.336
      88        :222@N_:145@N    52038     0.52     4.83    0.152
      89    :222@CD2_:155@OD1    51648    0.516     4.51    0.432
      90      :248@OG_:125@CB    51031     0.51     4.82    0.134
      91       :248@CB_:126@N    50385    0.504      4.8    0.153
      92      :223@CG2_:143@O    49764    0.498     4.67    0.287
      93     :228@CZ_:124@CD1    48241    0.482     4.82    0.127
      94       :248@O_:126@CB    47789    0.478     4.63    0.249
      95       :221@C_:145@CA    47747    0.477     4.81    0.147
      96       :226@OG_:143@C    47304    0.473     4.25    0.555
      97     :292@NH2_:155@CA    46960     0.47     4.79    0.165
      98      :223@CG2_:143@C    46931    0.469     4.64    0.282
      99      :223@OG1_:143@N    46917    0.469     4.68    0.212
     100      :248@CB_:124@CA    45934    0.459     4.77    0.169
     101     :248@CB_:124@CD1    45692    0.457     4.72    0.216
     102      :247@CB_:89@CE2    45409    0.454     4.78    0.166
     103      :297@CB_:161@CG    45019     0.45     4.63    0.252
     104      :247@CE2_:89@OH    44415    0.444     4.77    0.172
     105       :248@CA_:125@C    43997     0.44     4.86      0.1
     106       :222@N_:155@CG    43987     0.44     4.59    0.247
     107       :228@OH_:85@NZ    43734    0.437     4.63    0.221
     108     :228@CE2_:124@CZ    43541    0.435     4.76    0.197
     109       :248@CB_:89@CZ    41733    0.417     4.82    0.131
     110       :249@C_:127@CA    41477    0.415      4.7    0.216
     111       :248@O_:126@CG    41434    0.414     4.49    0.373
     112      :247@CE2_:85@NZ    41160    0.412     4.53    0.293
     113      :248@OG_:89@CD2    40153    0.402     4.75    0.185
     114        :249@C_:126@C    40055    0.401     4.77    0.163
     115      :226@OG_:141@CZ    39947    0.399     4.62    0.433
     116      :247@CD2_:85@CA    39810    0.398     4.83    0.138
     117      :226@CA_:126@CE    39179    0.392     4.33    0.379
     118        :249@N_:126@N    38930    0.389     4.85    0.117
     119       :226@OG_:142@C    38604    0.386     4.58    0.334
     120       :221@N_:145@OG    38463    0.385     4.67    0.251
     121     :228@CD2_:124@CZ    38300    0.383     4.76    0.205
     122     :228@CG_:124@CE1    38260    0.383     4.79    0.163
     123       :253@CE2_:83@O    38232    0.382     4.71    0.228
     124       :249@N_:89@CE2    38221    0.382     4.85    0.119
     125      :226@CA_:126@CG    38215    0.382     4.57    0.271
     126      :299@ND2_:85@CE    38215    0.382     4.64    0.244
     127     :226@OG_:141@CE2    38017     0.38     4.55    0.452
     128      :222@CB_:144@CA    37665    0.377     4.82    0.136
     129      :248@CB_:126@CA    37114    0.371      4.8    0.157
     130        :251@OG_:83@C    36906    0.369     4.77    0.212
     131       :225@O_:126@CE    35910    0.359     3.94    0.545
     132    :222@CD1_:155@OD1    35868    0.359     4.21    0.421
     133       :226@OG_:143@O    35789    0.358     4.24    0.543
     134    :299@ND2_:123@CD2    35496    0.355     4.62    0.356
     135      :226@OG_:126@CG    35302    0.353     4.55    0.353
     136      :228@CE2_:124@N    35246    0.352     4.87    0.103
     137     :223@CG2_:145@CB    35245    0.352     4.56    0.303
     138    :227@OD1_:155@OD1    35035     0.35     4.82    0.157
     139        :223@N_:145@N    34934    0.349     4.79    0.174
     140     :299@CG_:123@CD2    34411    0.344     4.76    0.221
     141     :222@CG_:155@ND2    34172    0.342     4.63    0.356
     142      :228@CE1_:85@NZ    34062    0.341     4.71    0.202
     143       :225@C_:126@CE    33999     0.34      4.2    0.393
     144        :249@O_:89@OH    33714    0.337     4.63     0.31
     145     :223@OG1_:143@CB    33640    0.336     4.68    0.229
     146       :225@O_:126@CD    33482    0.335     4.26    0.417
     147      :226@OG_:143@CB    33093    0.331     4.44    0.364
     148       :226@N_:126@CE    32759    0.328     4.31    0.371
     149      :247@CE1_:85@CE    32621    0.326     4.75    0.203
     150      :222@N_:155@OD1    32194    0.322     4.69    0.224
     151       :226@OG_:143@N    31940    0.319     4.55    0.248
     152      :225@OG_:126@CE    31934    0.319     3.96    0.546
     153      :225@OG_:126@NZ    30749    0.307     3.72    0.667
     154      :297@CA_:161@CD    30324    0.303      4.8    0.154
     155     :223@CG2_:145@OG    30265    0.303      4.1    0.508
     156    :197@CG2_:154@CE1    30104    0.301     4.42    0.387
     157       :222@CA_:144@C    30013      0.3     4.88    0.107
     158       :225@O_:126@NZ    29546    0.295     4.11    0.638
     159        :249@O_:126@C    29528    0.295     4.71    0.223
     160      :228@OH_:124@CA    29425    0.294     4.88    0.109
     161      :225@CB_:126@NZ    29329    0.293     4.26    0.407
     162       :222@CA_:145@N    28766    0.288     4.85    0.152
     163     :292@NH2_:155@CB    28715    0.287     4.88    0.101
     164     :228@CZ_:124@CE1    28705    0.287     4.84    0.132
     165     :297@CG_:161@NE2    28698    0.287     4.73    0.234
     166      :225@CB_:126@CE    28600    0.286     4.32    0.374
     167     :221@CA_:155@ND2    28404    0.284     4.68    0.225
     168       :225@C_:126@NZ    28029     0.28     4.35    0.404
     169      :226@CB_:143@CB    27818    0.278     4.57    0.335
     170        :222@O_:143@O    27556    0.276     4.88    0.089
     171       :249@CA_:126@N    27388    0.274     4.84    0.125
     172       :226@N_:126@CD    27244    0.272     4.59    0.251
     173      :247@CE1_:85@NZ    26691    0.267     4.69    0.232
     174      :294@OE2_:85@CD    26644    0.266      4.6     0.35
     175       :294@CD_:85@CD    26138    0.261     4.56    0.273
     176      :228@CE2_:89@OH    26130    0.261     4.74    0.231
     177       :226@OG_:144@N    26065    0.261     4.42     0.43
     178    :299@OD1_:124@CD1    25852    0.259     4.78    0.164
     179       :223@CB_:145@N    25721    0.257     4.77     0.17
     180      :292@NH1_:155@N    25662    0.257     4.79    0.172
     181    :228@CE1_:123@CD1    25614    0.256     4.81    0.152
     182       :248@CB_:124@C    25544    0.255     4.84     0.13
     183       :225@C_:126@CD    25514    0.255     4.61    0.256
     184     :227@OD1_:157@CZ    24515    0.245     4.65     0.27
     185       :225@O_:126@CG    24321    0.243     4.37    0.417
     186       :228@CZ_:89@CZ    24031     0.24     4.85    0.151
     187      :298@C_:161@NE2    23839    0.238     4.78     0.16
     188       :226@N_:126@NZ    23782    0.238     4.44    0.373
     189      :247@CG_:89@CE2    23730    0.237     4.85    0.123
     190       :226@CB_:143@O    23510    0.235     4.66    0.264
     191        :249@O_:127@N    23326    0.233     4.73    0.208
     192      :222@CD2_:143@O    23110    0.231      4.5    0.418
     193      :223@OG1_:142@C    22821    0.228     4.78    0.183
     194        :221@O_:145@C    22724    0.227     4.88    0.103
     195      :226@CA_:126@NZ    22556    0.226     4.51     0.33
     196      :222@CD1_:143@O    22221    0.222     4.59    0.492
     197    :292@NH2_:157@CE2    22153    0.222     4.65    0.288
     198      :223@CB_:143@CA    21981     0.22     4.79    0.165
     199      :299@CG_:123@CG    21943    0.219     4.86     0.12
     200      :253@CZ_:88@OD2    21846    0.218     4.76    0.197
     201    :299@ND2_:124@CD1    21705    0.217     4.73    0.215
     202    :197@CG1_:154@CE1    21624    0.216     4.42    0.386
     203       :248@O_:126@CD    20382    0.204     4.39    0.388
     204     :292@NE_:157@CE2    20063    0.201     4.78    0.178
     205      :292@CD_:157@CZ    20020      0.2     4.77     0.17
     206       :248@OG_:124@N    19984      0.2     4.87    0.102
     207      :222@CG_:155@CG    19628    0.196     4.62    0.288
     208    :222@CD1_:155@ND2    19477    0.195     4.27    0.517
     209     :222@CD1_:155@CG    19475    0.195     4.48    0.348
     210        :249@C_:127@N    19452    0.195     4.81    0.147
     211        :251@N_:89@OH    19438    0.194      4.8    0.169
     212     :297@CA_:161@OE1    19340    0.193     4.65     0.26
     213        :248@O_:89@OH    19194    0.192     4.91   0.0849
     214      :250@N_:128@ND2    19074    0.191     4.74    0.248
     215       :222@N_:145@OG    18805    0.188     4.71    0.356
     216      :226@CB_:126@CB    18594    0.186      4.7    0.252
     217     :248@OG_:141@CE2    18509    0.185     4.82    0.158
     218      :299@ND2_:85@NZ    18039     0.18     4.74    0.206
     219    :294@OE1_:123@CD1    17850    0.178     4.74     0.22
     220     :228@CD2_:124@CG    17750    0.177     4.88   0.0991
     221      :225@CA_:126@CE    17669    0.177     4.68    0.207
     222      :298@C_:161@OE1    17164    0.172     4.75    0.173
     223     :228@CE2_:124@CB    17160    0.172     4.88    0.115
     224     :292@CZ_:154@CE1    17138    0.171     4.72     0.19
     225       :251@OG_:89@OH    16959     0.17     4.62    0.311
     226      :228@OH_:123@CB    16652    0.167     4.88    0.108
     227        :249@C_:125@O    16321    0.163     4.87    0.103
     228       :251@CB_:83@CA    15889    0.159     4.88    0.102
     229       :249@C_:89@CE1    15466    0.155     4.88    0.108
     230      :298@O_:157@CE1    15299    0.153     4.47    0.365
     231      :225@CA_:126@NZ    15250    0.152     4.66    0.232
     232       :248@CA_:89@CZ    15102    0.151     4.89   0.0913
     233      :298@O_:157@CD1    15009     0.15      4.6    0.314
     234      :247@CD2_:85@CE    15003     0.15     4.77    0.188
     235      :225@OG_:126@CD    14955     0.15     4.69    0.237
     236        :221@O_:146@N    14902    0.149     4.83    0.142
     237      :228@CE1_:89@OH    14901    0.149     4.76    0.253
     238        :248@C_:127@N    14257    0.143     4.86    0.114
     239     :248@CB_:141@CE1    14207    0.142     4.83    0.174
     240        :249@C_:127@C    14110    0.141     4.81    0.155
     241     :303@CD_:154@CE2    14065    0.141     4.63    0.271
     242    :222@CD2_:155@ND2    13804    0.138     4.41    0.592
     243     :292@NH1_:143@CA    13442    0.134     4.81    0.151
     244       :294@CG_:85@CE    13418    0.134     4.77    0.194
     245      :247@CD2_:85@CB    13412    0.134     4.74    0.208
     246       :248@OG_:123@C    12930    0.129     4.87    0.113
     247      :227@CA_:143@CB    12788    0.128      4.8    0.168
     248       :223@N_:143@CA    12719    0.127      4.9   0.0845
     249       :227@N_:143@CB    12583    0.126     4.73    0.229
     250       :251@CB_:89@OH    12417    0.124     4.76    0.208
     251      :248@CB_:124@CB    12414    0.124     4.83     0.15
     252       :299@N_:124@CZ    12278    0.123     4.86    0.119
     253     :251@CB_:128@OD1    12231    0.122     4.85    0.128
     254       :247@CZ_:85@CB    12202    0.122     4.78    0.192
     255        :222@C_:145@N    11989     0.12     4.84    0.151
     256       :228@CZ_:85@NZ    11860    0.119     4.85    0.127
     257       :225@C_:126@CG    11621    0.116     4.73    0.195
     258        :249@C_:89@CZ    11563    0.116     4.88    0.112
     259        :221@O_:143@C    11350    0.114     4.91   0.0783
     260       :250@N_:128@CG    11239    0.112      4.7    0.291
     261     :299@CG_:124@CE2    11171    0.112      4.8    0.168
     262        :250@N_:126@O    10877    0.109     4.79    0.177
     263    :299@OD1_:124@CE2    10693    0.107     4.78    0.186
     264        :251@CB_:83@C    10672    0.107     4.87    0.124
     265     :250@CA_:128@OD1    10499    0.105     4.71    0.289
     266     :197@CB_:154@CE1    10402    0.104     4.66    0.272
     267     :299@CG_:124@CD1    10391    0.104     4.87    0.109
     268       :253@CD1_:83@O    10303    0.103     4.81    0.145
     269        :222@C_:144@C    10149    0.101     4.88    0.106
     270       :292@CZ_:143@O    10104    0.101     4.78    0.187
     271       :226@N_:126@CG    10024      0.1     4.78    0.162
     272      :247@CD2_:85@CD     9926   0.0993     4.76    0.214
     273     :299@CB_:124@CE2     9758   0.0976      4.8    0.164
     274      :292@CG_:157@OH     9746   0.0975      4.8    0.139
     275      :247@CE1_:85@CG     9694   0.0969     4.78    0.189
     276      :292@CZ_:155@CA     9472   0.0947     4.87    0.113
     277       :251@CB_:84@CA     9328   0.0933     4.81     0.18
     278       :251@OG_:84@CA     9289   0.0929     4.65    0.373
     279     :228@CG_:124@CD1     9251   0.0925     4.88    0.102
     280     :222@CD2_:155@CG     9189   0.0919     4.28    0.536
     281      :221@CA_:145@CA     9090   0.0909     4.84    0.136
     282       :292@CZ_:155@N     8997     0.09     4.84    0.146
     283      :227@CB_:143@CB     8991   0.0899     4.87    0.117
     284      :222@CB_:155@CB     8753   0.0875     4.86    0.122
     285     :248@OG_:141@CE1     8740   0.0874     4.86    0.131
     286    :302@OD2_:154@CE2     8727   0.0873     4.51    0.347
     287       :249@O_:127@CB     8643   0.0864     4.78    0.178
     288      :248@CB_:89@CE2     8588   0.0859     4.87    0.111
     289     :303@CG_:154@CE1     8551   0.0855      4.6    0.306
     290      :292@CZ_:143@CB     8470   0.0847     4.82    0.141
     291     :303@CG_:154@CE2     8451   0.0845     4.63    0.292
     292      :247@CE2_:89@CZ     8447   0.0845     4.86    0.127
     293       :226@CB_:144@N     8329   0.0833     4.72    0.232
     294      :248@OG_:124@CG     8031   0.0803     4.86     0.13
     295      :227@CG_:157@OH     7898    0.079     4.71    0.225
     296        :253@CZ_:84@C     7862   0.0786      4.9   0.0893
     297     :292@CD_:157@CE2     7837   0.0784     4.84    0.143
     298       :302@O_:157@OH     7814   0.0781     4.72    0.248
     299       :247@CD2_:84@N     7806   0.0781      4.9    0.081
     300     :253@CE2_:88@OD2     7597    0.076     4.85    0.133
     301     :222@CD1_:154@CZ     7511   0.0751     4.45     0.36
     302     :251@CA_:128@ND2     7488   0.0749     4.83    0.137
     303       :248@O_:126@CE     7452   0.0745      4.6     0.41
     304      :228@CD1_:85@CE     7253   0.0725     4.87    0.106
     305      :223@CB_:145@OG     7207   0.0721     4.79    0.171
     306    :299@ND2_:124@CE2     7093   0.0709     4.69    0.282
     307      :222@CA_:155@CB     7042   0.0704     4.86    0.119
     308    :302@OD1_:154@CE2     6836   0.0684      4.5    0.363
     309        :221@C_:143@O     6828   0.0683     4.92   0.0692
     310       :247@CZ_:85@CA     6826   0.0683     4.83    0.144
     311      :226@OG_:144@CA     6772   0.0677     4.63    0.292
     312        :226@O_:125@O     6662   0.0666     4.87    0.112
     313       :226@C_:126@CD     6587   0.0659     4.85     0.11
     314       :251@CA_:83@CB     6416   0.0642     4.91   0.0743
     315     :292@CZ_:155@ND2     6384   0.0638     4.87    0.134
     316       :296@OG_:85@CD     6379   0.0638     4.79     0.18
     317       :222@C_:145@OG     6321   0.0632     4.61    0.417
     318      :222@C_:155@ND2     6257   0.0626     4.88      0.1
     319      :226@OG_:126@CB     6230   0.0623     4.71    0.291
     320      :226@CB_:126@CA     6203    0.062     4.79    0.174
     321      :226@CA_:126@CB     6060   0.0606     4.82    0.167
     322      :248@OG_:89@CD1     6017   0.0602     4.87    0.114
     323      :247@CE1_:85@CD     5900    0.059     4.76    0.199
     324     :222@CD2_:154@CZ     5857   0.0586      4.7    0.255
     325       :248@N_:89@CE2     5740   0.0574     4.88    0.108
     326      :298@O_:161@OE1     5683   0.0568     4.79    0.188
     327      :248@CA_:126@CA     5535   0.0554      4.9   0.0881
     328    :227@ND2_:155@OD1     5532   0.0553     4.83    0.165
     329      :299@ND2_:123@O     5468   0.0547     4.82    0.163
     330       :248@O_:126@NZ     5451   0.0545     4.37    0.767
     331      :297@N_:161@NE2     5441   0.0544     4.89   0.0978
     332      :251@CA_:83@CG2     5413   0.0541     4.87    0.118
     333       :223@N_:145@OG     5379   0.0538     4.66    0.347
     334       :222@O_:145@OG     5369   0.0537     4.59      0.4
     335       :248@C_:126@CG     5289   0.0529     4.81    0.159
     336     :228@OH_:124@CD1     5215   0.0522      4.9   0.0864
     337     :250@CA_:128@ND2     5169   0.0517     4.72    0.281
     338        :222@N_:144@C     5125   0.0512     4.86    0.136
     339       :226@O_:126@CD     5055   0.0505     4.83     0.14
     340     :223@OG1_:145@OG     5022   0.0502     4.28    0.504
     341    :302@OD1_:154@CE1     4979   0.0498     4.49    0.387
     342       :227@CB_:143@O     4946   0.0495     4.94   0.0519
     343      :250@C_:128@ND2     4894   0.0489     4.77    0.249
     344       :222@O_:144@CA     4830   0.0483     4.88    0.106
     345       :249@O_:128@CA     4829   0.0483     4.84    0.137
     346        :247@OH_:84@N     4791   0.0479     4.76    0.177
     347      :297@CA_:161@CG     4791   0.0479     4.87    0.113
     348     :226@OG_:141@CE1     4750   0.0475     4.54    0.244
     349     :247@CD2_:89@CD2     4689   0.0469     4.88    0.102
     350       :221@O_:155@CB     4644   0.0464     4.78     0.21
     351       :248@C_:89@CE1     4601    0.046     4.91   0.0785
     352      :298@O_:124@CD2     4589   0.0459     4.86    0.117
     353      :196@N_:155@ND2     4528   0.0453     4.69    0.233
     354     :226@OG_:141@CD2     4400    0.044      4.5     0.29
     355      :297@CA_:121@OH     4394   0.0439     4.85    0.118
     356      :298@O_:161@NE2     4307   0.0431     4.81    0.175
     357     :302@OD2_:154@CZ     4301    0.043     4.62    0.326
     358     :223@CG2_:143@CA     4240   0.0424     4.75    0.226
     359       :247@CG_:85@CG     4183   0.0418     4.84    0.143
     360     :223@OG1_:145@CB     4148   0.0415     4.61    0.303
     361       :251@N_:128@CG     4146   0.0415     4.85    0.128
     362     :302@OD1_:154@CZ     4081   0.0408      4.6    0.323
     363       :225@O_:141@OH     4071   0.0407     4.87    0.108
     364      :250@C_:128@OD1     4010   0.0401     4.78    0.239
     365      :228@CE2_:85@CE     3902    0.039     4.89   0.0955
     366      :251@CA_:83@OG1     3744   0.0374     4.87    0.114
     367      :227@ND2_:143@N     3740   0.0374      4.9   0.0868
     368     :227@ND2_:144@CA     3736   0.0374     4.86     0.13
     369    :222@CD1_:154@CE2     3725   0.0372     4.57    0.306
     370     :297@CG_:161@OE1     3716   0.0372     4.68    0.257
     371      :226@O_:124@CD1     3699    0.037     4.77    0.215
     372       :196@N_:154@CZ     3682   0.0368     4.22    0.435
     373      :294@OE2_:85@CG     3682   0.0368     4.79    0.174
     374      :228@CZ_:89@CD2     3671   0.0367      4.9   0.0874
     375     :299@CA_:124@CE1     3657   0.0366     4.89   0.0957
     376       :221@N_:145@CB     3604    0.036     4.85    0.138
     377     :292@NH1_:154@CZ     3528   0.0353     4.86    0.123
     378       :223@CA_:144@C     3508   0.0351     4.91   0.0819
     379      :297@C_:123@CD1     3481   0.0348     4.75    0.204
     380       :248@CB_:123@O     3471   0.0347     4.87    0.112
     381    :299@OD1_:123@CD1     3430   0.0343      4.8    0.195
     382      :226@CA_:143@CB     3375   0.0338     4.78    0.172
     383      :226@CA_:143@CA     3367   0.0337      4.9    0.078
     384       :248@C_:126@CB     3360   0.0336     4.87    0.112
     385      :197@CA_:154@CZ     3349   0.0335     4.74    0.229
     386    :197@CG1_:154@CD2     3339   0.0334     4.72    0.227
     387      :222@CD1_:143@C     3330   0.0333     4.67    0.211
     388     :226@CB_:141@CE1     3288   0.0329     4.87    0.126
     389      :228@CE2_:89@CZ     3254   0.0325     4.88    0.109
     390      :222@CD2_:143@C     3232   0.0323     4.53    0.304
     391      :223@CG2_:142@O     3191   0.0319      4.7    0.242
     392     :228@CB_:124@CE1     3185   0.0319     4.87    0.112
     393    :222@CD1_:154@CE1     3178   0.0318     4.63    0.297
     394      :298@O_:123@CD1     3169   0.0317     4.68    0.346
     395      :227@N_:141@CE2     3140   0.0314     4.91   0.0799
     396       :248@O_:141@CZ     3111   0.0311     4.83    0.144
     397    :302@OD2_:154@CD1     3106   0.0311     4.69     0.25
     398       :222@CG_:143@C     3105   0.0311     4.88    0.097
     399     :268@ND2_:126@NZ     3075   0.0307     4.55    0.383
     400     :223@CG2_:126@NZ     3060   0.0306     4.58    0.282
     401    :197@CG2_:154@CD1     3037   0.0304      4.8    0.168
     402       :228@CZ_:85@CB     3035   0.0303     4.85    0.116
     403     :222@CD2_:144@CA     3004     0.03      4.5     0.33
     404    :197@CG1_:154@CD1     2987   0.0299     4.75    0.203
     405       :251@OG_:89@CZ     2949   0.0295     4.78     0.19
     406      :221@O_:154@CE1     2894   0.0289     4.14     0.42
     407       :226@O_:126@CG     2853   0.0285     4.86    0.129
     408       :225@O_:126@CB     2850   0.0285     4.82    0.165
     409     :292@CZ_:154@CD2     2826   0.0283     4.86    0.113
     410       :298@C_:123@CG     2781   0.0278     4.92   0.0706
     411        :223@N_:144@O     2771   0.0277     4.83    0.201
     412    :292@NH1_:154@CE1     2733   0.0273     4.86    0.125
     413     :227@CG_:157@CE2     2724   0.0272     4.85    0.123
     414       :197@O_:154@CZ     2702    0.027     4.69    0.297
     415      :225@CB_:126@CD     2651   0.0265     4.82    0.195
     416       :220@O_:145@OG     2592   0.0259     4.48    0.478
     417    :302@OD2_:154@CD2     2588   0.0259     4.72    0.238
     418       :248@C_:126@CD     2578   0.0258     4.81    0.173
     419       :223@CB_:142@O     2573   0.0257      4.8    0.174
     420      :222@CA_:145@OG     2566   0.0257     4.48    0.458
     421      :253@CZ_:83@CG2     2499    0.025     4.91   0.0762
     422    :299@OD1_:123@CD2     2475   0.0248     4.78    0.202
     423       :249@O_:127@OG     2467   0.0247      4.7    0.251
     424        :247@CZ_:84@N     2424   0.0242     4.87     0.11
     425      :298@C_:123@CD1     2419   0.0242     4.63    0.345
     426     :222@CD2_:155@CB     2397    0.024     4.72    0.214
     427     :228@OH_:123@CD2     2374   0.0237     4.05    0.448
     428      :297@CG_:161@CD     2347   0.0235     4.81    0.164
     429      :196@N_:154@CE1     2315   0.0232     4.25    0.405
     430    :227@OD1_:157@CD2     2296    0.023     4.86    0.122
     431    :228@CE2_:123@CD2     2233   0.0223     4.12    0.369
     432      :196@N_:154@CE2     2211   0.0221     4.54    0.371
     433       :221@O_:154@CZ     2157   0.0216     4.39    0.439
     434      :249@CA_:127@CB     2147   0.0215     4.91   0.0802
     435     :268@OD1_:126@NZ     2134   0.0213     4.76    0.231
     436    :292@NH1_:154@CE2     2129   0.0213     4.87    0.117
     437     :302@CG_:154@CE1     2115   0.0211     4.68    0.303
     438     :228@CZ_:123@CD2     2092   0.0209     4.15    0.323
     439     :292@CZ_:154@CD1     2089   0.0209     4.87    0.112
     440      :228@N_:124@CE1     2083   0.0208     4.83    0.151
     441       :248@OG_:124@O     2044   0.0204     4.94     0.05
     442    :228@CE2_:124@CD2     2041   0.0204     4.84    0.153
     443      :249@CA_:89@CD1     2041   0.0204     4.93    0.066
     444    :228@CE2_:124@CE2     2026   0.0203     4.77    0.207
     445     :248@CB_:124@CE1     2011   0.0201     4.75    0.228
     446      :223@CA_:145@OG     1999     0.02     4.76    0.223
     447       :298@O_:157@CZ     1990   0.0199     4.79    0.188
     448       :196@O_:154@CZ     1955   0.0196     4.36    0.444
     449    :292@NH1_:157@CE1     1934   0.0193     4.83     0.15
     450       :222@N_:145@CB     1900    0.019     4.66    0.274
     451    :222@CD2_:154@CE1     1857   0.0186     4.73    0.233
     452       :222@CB_:144@N     1850   0.0185     4.92   0.0867
     453       :223@O_:143@CA     1847   0.0185      4.9   0.0873
     454      :222@CD2_:144@N     1828   0.0183     4.63    0.258
     455    :302@OD1_:154@CD2     1814   0.0181     4.71    0.252
     456     :302@CG_:154@CE2     1804    0.018     4.74    0.229
     457      :299@ND2_:85@CD     1768   0.0177     4.84    0.139
     458    :292@NH1_:157@CD2     1759   0.0176     4.88    0.103
     459     :253@CD2_:83@OG1     1743   0.0174     4.82    0.161
     460      :221@C_:154@CE1     1709   0.0171     4.72      0.2
     461    :228@CD2_:123@CD1     1660   0.0166     4.87    0.114
     462     :298@CA_:123@CD1     1650   0.0165     4.52    0.353
     463      :248@CA_:141@CZ     1633   0.0163      4.9   0.0963
     464      :247@CD2_:85@NZ     1626   0.0163     4.86     0.13
     465        :251@OG_:84@C     1611   0.0161     4.69    0.246
     466      :225@OG_:126@CG     1610   0.0161     4.73    0.236
     467      :253@CZ_:77@NE2     1576   0.0158     4.69    0.253
     468     :299@OD1_:157@OH     1550   0.0155     4.63    0.349
     469       :297@O_:121@CZ     1524   0.0152     4.88     0.11
     470      :226@CA_:126@CA     1487   0.0149     4.88    0.104
     471       :225@O_:126@CA     1484   0.0148     4.82    0.172
     472      :303@CB_:154@CZ     1459   0.0146     4.82    0.157
     473       :226@OG_:144@O     1447   0.0145     4.77    0.208
     474      :250@CA_:128@CG     1417   0.0142     4.68    0.253
     475     :297@CD_:161@NE2     1405    0.014     4.86    0.134
     476     :253@CE1_:82@NE2     1399    0.014     4.76    0.195
     477    :302@OD1_:154@CD1     1384   0.0138     4.67    0.267
     478        :247@C_:89@CZ     1377   0.0138     4.91    0.083
     479      :221@O_:154@CD1     1357   0.0136     4.71    0.197
     480    :228@CD2_:123@CD2     1349   0.0135     4.71    0.196
     481       :294@CG_:85@CD     1317   0.0132     4.83    0.151
     482     :266@NH2_:126@NZ     1311   0.0131     4.36    0.402
     483      :222@CG_:154@CZ     1295   0.0129     4.79    0.172
     484        :223@C_:143@C     1294   0.0129     4.93   0.0659
     485       :303@N_:154@CZ     1268   0.0127     4.81    0.193
     486      :292@NH2_:143@O     1256   0.0126     4.83    0.145
     487       :248@C_:126@NZ     1234   0.0123     4.15    0.262
     488      :226@O_:124@CE1     1220   0.0122     4.69    0.265
     489      :292@NH2_:154@C     1203    0.012     4.85    0.133
     490    :222@CD2_:154@CE2     1196    0.012     4.75    0.233
     491     :248@OG_:124@CE1     1192   0.0119     4.78      0.2
     492      :223@CB_:145@CA     1192   0.0119     4.89   0.0987
     493       :297@N_:121@OH     1191   0.0119     4.88     0.11
     494      :247@CZ_:88@OD2     1162   0.0116     4.83    0.141
     495      :249@CA_:126@NZ     1144   0.0114     4.38    0.321
     496       :220@O_:145@CB     1133   0.0113     4.59    0.317
     497    :299@OD1_:157@CE1     1106   0.0111     4.75    0.235
     498     :222@CD1_:144@CA     1105   0.0111     4.69    0.276
     499       :297@CD_:85@NZ     1097    0.011     4.83    0.153
     500      :251@CB_:128@CG     1097    0.011     4.92   0.0674
     501       :223@O_:143@CB     1091   0.0109     4.84    0.142
     502     :313@OD2_:76@NH1     1086   0.0109     4.54    0.362
     503      :247@CD1_:85@CE     1085   0.0109     4.84    0.135
     504      :228@OH_:89@CE1     1075   0.0107     4.82    0.136
     505      :249@CA_:128@CA     1075   0.0107      4.9   0.0875
     506       :221@C_:154@CZ     1063   0.0106     4.68    0.251
     507       :226@C_:126@CG     1061   0.0106      4.9   0.0879
     508      :298@C_:157@CE1     1051   0.0105     4.82    0.151
     509       :298@O_:157@CG     1050   0.0105     4.87    0.122
     510    :228@CE1_:123@CD2     1045   0.0104     4.75    0.176
     511      :248@CB_:124@CG     1041   0.0104     4.89      0.1
     512      :303@N_:154@CE1     1026   0.0103     4.83    0.154
     513        :251@OG_:84@O     1025   0.0103     4.75    0.214
     514      :292@CZ_:155@CB     1020   0.0102     4.92   0.0835
     515       :249@N_:126@NZ     1005     0.01     4.63    0.209
     516       :226@C_:126@CE      985  0.00985     4.91   0.0748
     517      :299@N_:123@CD1      983  0.00983     4.75    0.199
     518     :313@OD2_:76@NH2      971  0.00971     4.55    0.394
     519       :220@C_:145@OG      966  0.00966     4.69    0.257
     520       :248@OG_:89@CG      962  0.00962      4.9   0.0867
     521        :226@C_:143@O      956  0.00956     4.84    0.145
     522      :297@CG_:161@CG      953  0.00953     4.82    0.164
     523       :249@O_:89@CE1      946  0.00946     4.87    0.128
     524      :266@NH2_:126@O      942  0.00942     4.77      0.2
     525    :223@CG2_:142@NE2      922  0.00922     4.67    0.291
     526       :226@O_:126@CA      917  0.00917      4.9    0.092
     527     :292@NH2_:154@CB      911  0.00911     4.55    0.351
     528      :196@O_:154@CE2      910   0.0091     4.55    0.342
     529      :196@CB_:154@CZ      906  0.00906     4.57    0.315
     530      :196@O_:154@CE1      901  0.00901     4.62    0.309
     531    :197@CG2_:155@ND2      899  0.00899      4.6    0.308
     532     :292@CZ_:157@CE1      898  0.00898     4.87    0.115
     533      :253@CZ_:82@NE2      879  0.00879     4.69    0.264
     534       :249@N_:141@OH      879  0.00879     4.89      0.1
     535      :247@CD2_:88@CB      872  0.00872      4.9   0.0886
     536       :298@C_:161@CD      872  0.00872     4.91   0.0854
     537      :298@CA_:124@CZ      867  0.00867     4.87    0.123
     538     :268@ND2_:126@CE      864  0.00864     4.68    0.298
     539     :247@CD2_:89@CE1      838  0.00838     4.88    0.115
     540       :249@C_:126@NZ      828  0.00828     4.41    0.391
     541    :292@NH2_:157@CE1      826  0.00826     4.89    0.111
     542       :227@N_:143@CA      822  0.00822     4.91   0.0797
     543       :298@O_:157@OH      813  0.00813     4.78    0.225
     544      :247@CD1_:85@CG      813  0.00813     4.84    0.139
     545        :250@N_:89@CZ      810   0.0081     4.89    0.105
     546       :222@N_:155@CB      806  0.00806     4.88    0.109
     547     :296@OG_:123@CD2      795  0.00795     4.82    0.177
     548       :227@C_:141@OH      792  0.00792     4.34     0.27
     549      :253@CD2_:84@CA      792  0.00792     4.91   0.0867
     550      :196@CA_:154@CZ      783  0.00783     4.73    0.238
     551     :228@OH_:124@CE1      776  0.00776     4.91   0.0847
     552      :228@CZ_:124@CA      776  0.00776     4.93   0.0663
     553     :313@OD1_:76@NH1      775  0.00775     4.63    0.283
     554     :299@OD1_:123@CG      774  0.00774      4.8    0.205
     555     :226@CB_:141@CD2      768  0.00768     4.91   0.0798
     556      :253@CE2_:83@CA      764  0.00764     4.87    0.115
     557     :222@CD1_:155@CB      759  0.00759     4.81    0.179
     558        :249@O_:127@O      755  0.00755     4.88    0.113
     559      :221@CA_:144@CA      751  0.00751      4.9    0.095
     560     :271@ND2_:145@OG      745  0.00745     4.75    0.221
     561       :252@N_:83@OG1      745  0.00745      4.9   0.0928
     562      :302@CG_:154@CZ      743  0.00743     4.67    0.329
     563      :227@CB_:141@OH      740   0.0074     4.49    0.234
     564       :226@OG_:144@C      739  0.00739     4.78     0.18
     565       :223@CA_:145@N      735  0.00735     4.91    0.083
     566       :228@N_:141@OH      734  0.00734     4.41    0.296
     567      :221@CA_:154@CZ      734  0.00734     4.67    0.273
     568        :249@N_:127@C      732  0.00732     4.92   0.0693
     569        :247@OH_:84@O      731  0.00731     4.86    0.119
     570      :227@CG_:141@OH      728  0.00728      4.3     0.37
     571      :303@N_:154@CE2      722  0.00722     4.85    0.125
     572      :220@O_:155@ND2      710   0.0071      4.9    0.103
     573     :299@OD1_:157@CZ      707  0.00707     4.67    0.276
     574     :292@NH2_:154@CA      695  0.00695     4.81    0.173
     575       :249@O_:126@NZ      694  0.00694      3.8    0.771
     576      :298@N_:123@CD1      692  0.00692     4.78    0.163
     577       :294@CD_:85@CG      690   0.0069      4.9   0.0884
     578       :226@CB_:126@O      689  0.00689     4.79    0.184
     579        :251@OG_:83@O      671  0.00671     4.69    0.272
     580     :223@OG1_:126@NZ      667  0.00667     4.74    0.234
     581     :227@ND2_:141@OH      660   0.0066     4.33    0.421
     582      :302@O_:154@CE1      655  0.00655     4.59    0.379
     583      :222@CB_:154@CZ      651  0.00651     4.82    0.173
     584     :253@CE1_:76@NH2      647  0.00647     4.58     0.34
     585       :294@CB_:85@NZ      630   0.0063     4.88    0.109
     586      :222@CG_:144@CA      628  0.00628     4.86    0.128
     587      :227@CA_:141@CZ      626  0.00626     4.77    0.134
     588      :251@OG_:89@CE1      626  0.00626     4.85    0.137
     589     :222@CD2_:143@CB      621  0.00621     4.66    0.281
     590    :228@CD2_:124@CE2      612  0.00612     4.78    0.188
     591     :247@CE2_:89@CD2      612  0.00612     4.87    0.116
     592     :221@CA_:154@CE1      610   0.0061     4.76    0.236
     593        :250@N_:128@N      604  0.00604     4.79    0.159
     594     :197@CA_:154@CE2      603  0.00603     4.78    0.194
     595      :228@CD2_:89@OH      602  0.00602     4.86    0.132
     596        :227@N_:143@O      600    0.006     4.88    0.106
     597      :226@OG_:126@CA      598  0.00598     4.79    0.186
     598      :227@ND2_:142@O      591  0.00591     4.87    0.117
     599       :253@CE2_:84@C      591  0.00591     4.93   0.0597
     600       :247@CG_:85@CE      587  0.00587     4.87    0.112
     601     :227@ND2_:157@OH      580   0.0058     4.83    0.161
     602      :268@CG_:126@NZ      579  0.00579     4.68    0.295
     603     :227@OD1_:141@OH      574  0.00574     4.43     0.38
     604     :299@CA_:124@CE2      571  0.00571      4.9   0.0879
     605      :302@O_:154@CE2      559  0.00559     4.74    0.233
     606     :196@CB_:154@CE2      556  0.00556     4.64    0.281
     607     :227@CG_:155@OD1      549  0.00549     4.86    0.141
     608       :196@C_:154@CZ      548  0.00548     4.67    0.242
     609       :222@N_:154@CZ      538  0.00538     4.72    0.234
     610        :297@O_:85@NZ      538  0.00538     4.89    0.104
     611      :266@CZ_:126@NZ      534  0.00534     4.64    0.295
     612      :226@C_:141@CE1      529  0.00529     4.74    0.174
     613    :299@ND2_:124@CD2      526  0.00526      4.8    0.177
     614      :298@O_:157@CD2      516  0.00516     4.86    0.134
     615       :221@CA_:144@C      504  0.00504     4.86    0.132
     616        :222@O_:145@N      503  0.00503     4.86    0.126
     617       :248@C_:126@CE      501  0.00501     4.66    0.321
     618      :250@O_:128@ND2      495  0.00495     4.28    0.727
     619      :221@O_:146@OG1      490   0.0049     4.69    0.313
     620      :222@CA_:145@CB      485  0.00485     4.75    0.184
     621       :222@C_:145@CB      481  0.00481     4.73    0.193
     622      :298@C_:124@CE1      468  0.00468     4.87    0.124
     623      :247@CD1_:89@OH      466  0.00466      4.9      0.1
     624      :226@OG_:141@CG      465  0.00465     4.89   0.0983
     625     :251@CA_:128@OD1      456  0.00456      4.9   0.0885
     626       :250@C_:128@CG      455  0.00455     4.72    0.252
     627       :197@C_:154@CZ      447  0.00447     4.75    0.201
     628      :223@CG2_:145@C      447  0.00447      4.9   0.0875
     629     :227@CA_:141@CE2      445  0.00445     4.93   0.0621
     630     :297@CD_:161@OE1      441  0.00441     4.82    0.149
     631       :250@CA_:89@OH      440   0.0044     4.88    0.119
     632       :226@CA_:143@O      439  0.00439     4.85    0.126
     633      :222@CD1_:144@N      437  0.00437     4.78    0.179
     634     :303@CB_:154@CE1      434  0.00434     4.83    0.138
     635       :223@N_:145@CA      420   0.0042     4.79    0.158
     636      :297@CB_:121@CZ      419  0.00419      4.9   0.0869
     637       :249@N_:89@CD1      419  0.00419     4.93   0.0615
     638      :228@CD1_:89@OH      415  0.00415     4.85    0.132
     639       :302@O_:154@CZ      410   0.0041     4.56    0.417
     640       :251@CA_:89@OH      404  0.00404     4.88    0.105
     641      :313@OD2_:76@CZ      403  0.00403     4.67    0.326
     642     :222@CG_:154@CE2      403  0.00403     4.82     0.14
     643      :298@O_:157@CE2      402  0.00402     4.82    0.179
     644     :222@CB_:154@CE1      401  0.00401     4.85    0.132
     645      :228@CE1_:89@CZ      393  0.00393     4.88      0.1
     646     :197@CB_:154@CD2      388  0.00388     4.83    0.144
     647       :247@CG_:85@CD      387  0.00387     4.85    0.133
     648     :313@OD1_:76@NH2      383  0.00383     4.66    0.291
     649     :299@ND2_:124@CG      383  0.00383     4.86    0.128
     650      :247@CD1_:85@CD      382  0.00382     4.85    0.134
     651       :222@N_:145@CA      381  0.00381     4.84    0.124
     652      :226@OG_:142@CA      379  0.00379     4.91   0.0833
     653     :226@OG_:141@CD1      378  0.00378     4.88    0.112
     654      :249@CA_:89@CE2      376  0.00376     4.92   0.0741
     655     :298@CA_:124@CE2      370   0.0037      4.9   0.0934
     656      :223@N_:155@ND2      362  0.00362      4.9   0.0891
     657      :298@CA_:123@CG      361  0.00361     4.93   0.0678
     658      :196@N_:154@CD1      360   0.0036      4.8    0.162
     659      :222@N_:154@CE1      359  0.00359     4.81    0.179
     660       :253@CD1_:83@C      358  0.00358     4.92   0.0717
     661       :297@C_:161@CB      356  0.00356      4.9   0.0837
     662      :298@CA_:161@CB      353  0.00353     4.88   0.0981
     663       :220@O_:154@CZ      351  0.00351     4.73    0.241
     664      :247@CD1_:85@NZ      346  0.00346     4.86     0.13
     665        :249@O_:89@CZ      344  0.00344     4.87    0.118
     666      :197@O_:154@CE1      341  0.00341     4.71    0.236
     667       :227@N_:141@CZ      340   0.0034     4.88   0.0985
     668     :228@CD2_:141@OH      337  0.00337     4.67    0.247
     669       :249@O_:126@CE      336  0.00336     4.38    0.428
     670      :249@CA_:126@CG      332  0.00332     4.83    0.158
     671     :196@CA_:154@CE2      329  0.00329      4.7    0.241
     672       :223@N_:145@CB      329  0.00329      4.8    0.156
     673      :247@CE1_:84@CA      326  0.00326      4.8    0.175
     674      :250@O_:128@OD1      323  0.00323     4.25    0.485
     675       :221@C_:155@CB      322  0.00322     4.84    0.131
     676     :248@CB_:141@CD2      320   0.0032      4.9   0.0803
     677      :302@C_:154@CE1      318  0.00318      4.7     0.26
     678      :298@C_:157@CD1      318  0.00318     4.86    0.118
     679     :292@NE_:154@CE2      312  0.00312     4.92   0.0733
     680        :226@C_:143@C      310   0.0031      4.9   0.0856
     681       :228@OH_:89@CG      309  0.00309     4.92   0.0735
     682       :249@C_:128@CB      306  0.00306     4.91   0.0809
     683     :253@CE1_:77@NE2      304  0.00304      4.8    0.176
     684     :197@CG1_:154@CG      301  0.00301     4.83    0.142
     685      :247@CE2_:88@CB      296  0.00296     4.89    0.104
     686      :197@O_:154@CE2      295  0.00295     4.76    0.206
     687     :222@CD1_:143@CB      291  0.00291     4.77    0.206
     688    :197@CG1_:155@ND2      290   0.0029     4.54     0.41
     689     :223@CG2_:126@CE      290   0.0029     4.84    0.139
     690      :225@CA_:126@CD      287  0.00287     4.87    0.123
     691      :296@OG_:121@OH      283  0.00283     4.82    0.181
     692       :250@N_:127@CA      283  0.00283     4.85    0.129
     693       :248@CB_:126@C      283  0.00283      4.9    0.101
     694        :222@N_:144@N      282  0.00282     4.94     0.06
     695       :226@O_:126@CB      281  0.00281     4.89    0.102
     696     :227@CA_:124@CE1      275  0.00275     4.81    0.153
     697       :248@C_:141@CZ      275  0.00275     4.91   0.0819
     698       :297@CB_:162@O      271  0.00271     4.89    0.106
     699     :292@NH2_:143@CB      267  0.00267     4.89    0.111
     700      :249@CA_:126@CE      263  0.00263     4.34    0.371
     701       :222@O_:145@CB      259  0.00259      4.8    0.165
     702       :294@CB_:85@CE      259  0.00259      4.9   0.0898
     703      :225@CB_:126@CG      257  0.00257     4.77    0.207
     704      :251@OG_:128@CB      256  0.00256     4.92   0.0726
     705     :223@OG1_:142@CG      253  0.00253     4.84    0.154
     706        :225@O_:126@C      249  0.00249     4.85    0.144
     707      :222@C_:155@OD1      248  0.00248     4.91   0.0865
     708      :292@NE_:154@CZ      246  0.00246     4.91   0.0894
     709      :226@CB_:144@CA      243  0.00243     4.83    0.142
     710       :251@CB_:88@CB      242  0.00242     4.93   0.0642
     711       :223@CA_:144@O      240   0.0024     4.82      0.2
     712    :197@CG2_:155@OD1      237  0.00237     4.75    0.221
     713      :297@N_:161@OE1      236  0.00236      4.9   0.0973
     714     :197@CA_:154@CE1      232  0.00232     4.84    0.137
     715       :299@CB_:85@NZ      231  0.00231     4.89   0.0952
     716      :196@N_:154@CD2      230   0.0023     4.71    0.267
     717      :253@CD1_:83@CB      229  0.00229      4.9   0.0897
     718     :222@CG_:154@CE1      224  0.00224     4.83    0.152
     719     :222@CD2_:143@CA      223  0.00223     4.81    0.157
     720      :266@NE_:126@NZ      219  0.00219     4.68    0.219
     721      :249@CA_:126@CD      218  0.00218     4.64    0.296
     722      :227@CG_:157@CZ      215  0.00215     4.91    0.074
     723       :248@CA_:125@N      215  0.00215     4.95     0.05
     724       :250@O_:128@CG      213  0.00213     4.25    0.425
     725      :248@CB_:89@CE1      213  0.00213     4.91   0.0784
     726      :222@CA_:145@CA      210   0.0021     4.84    0.121
     727       :302@C_:154@CZ      208  0.00208     4.57     0.35
     728       :222@C_:145@CA      206  0.00206     4.82    0.149
     729      :299@N_:124@CE2      201  0.00201     4.92    0.069
     730        :221@C_:144@N      196  0.00196     4.94   0.0563
     731        :221@C_:144@O      192  0.00192     4.74    0.343
     732     :299@CA_:123@CD1      190   0.0019     4.88    0.113
     733     :253@CD1_:76@NH2      188  0.00188     4.68    0.256
     734    :299@OD1_:157@CE2      187  0.00187     4.82    0.149
     735       :249@C_:126@CE      186  0.00186      4.7    0.265
     736      :196@C_:154@CE2      184  0.00184     4.78    0.196
     737       :250@N_:128@CB      184  0.00184     4.87    0.109
     738      :228@CE1_:85@CB      182  0.00182     4.92   0.0706
     739     :302@CG_:154@CD1      180   0.0018     4.79    0.172
     740     :197@CB_:154@CD1      180   0.0018     4.86    0.126
     741       :299@CG_:85@CE      180   0.0018     4.88    0.117
     742       :249@N_:126@CE      179  0.00179      4.6    0.198
     743      :249@CA_:126@CB      179  0.00179     4.88     0.11
     744     :223@CG2_:142@CG      174  0.00174     4.82    0.169
     745     :303@CB_:154@CE2      173  0.00173     4.88    0.115
     746     :292@NE_:154@CE1      171  0.00171     4.91   0.0918
     747       :226@O_:126@CE      165  0.00165     4.86    0.131
     748        :247@CZ_:84@O      165  0.00165     4.89    0.101
     749      :223@CB_:143@CB      164  0.00164     4.84    0.139
     750     :222@CB_:154@CE2      163  0.00163     4.84    0.138
     751      :228@CZ_:123@CA      162  0.00162     4.94    0.051
     752      :228@CG_:124@CZ      161  0.00161     4.87    0.108
     753      :302@C_:154@CE2      160   0.0016     4.82    0.156
     754       :249@N_:126@CG      160   0.0016     4.87    0.123
     755     :266@NH2_:126@CE      157  0.00157     4.81    0.163
     756      :297@O_:121@CE2      156  0.00156     4.91   0.0888
     757     :299@CA_:157@CE1      155  0.00155     4.84    0.151
     758       :250@N_:126@NZ      153  0.00153     4.84    0.136
     759     :253@CE1_:83@CG2      153  0.00153      4.9    0.104
     760     :227@ND2_:141@CZ      151  0.00151     4.79    0.171
     761     :292@CZ_:157@CD2      150   0.0015     4.91   0.0816
     762       :253@CD2_:84@N      147  0.00147     4.92   0.0779
     763      :226@O_:141@CD1      146  0.00146     4.86    0.125
     764      :221@C_:154@CE2      142  0.00142     4.74     0.22
     765       :227@O_:141@OH      142  0.00142     4.84    0.146
     766     :302@CB_:154@CE1      139  0.00139     4.54    0.304
     767     :196@CA_:154@CE1      136  0.00136     4.83    0.174
     768      :226@OG_:142@CG      134  0.00134     4.68    0.276
     769       :250@C_:88@OD2      134  0.00134     4.77     0.21
     770      :223@CG2_:143@N      134  0.00134     4.87    0.116
     771      :227@CB_:157@OH      134  0.00134      4.9   0.0978
     772    :228@CD1_:124@CE1      131  0.00131     4.91   0.0876
     773        :249@N_:125@N      131  0.00131     4.95   0.0494
     774     :302@OD2_:157@OH      130   0.0013     4.81    0.186
     775       :228@CZ_:124@N      130   0.0013     4.95   0.0516
     776      :223@OG1_:145@C      129  0.00129     4.88   0.0978
     777     :226@CB_:142@NE2      128  0.00128     4.37    0.378
     778      :253@CZ_:76@NH2      127  0.00127      4.7    0.257
     779       :253@CD1_:84@N      127  0.00127      4.9   0.0832
     780        :253@CZ_:83@N      127  0.00127     4.92   0.0774
     781     :296@CB_:123@CD1      125  0.00125     4.78    0.191
     782       :226@CB_:144@O      125  0.00125     4.82    0.171
     783       :249@N_:126@CD      123  0.00123      4.8    0.147
     784    :227@OD1_:141@CE2      121  0.00121     4.76    0.209
     785       :248@CA_:126@N      121  0.00121     4.95     0.05
     786       :249@N_:126@CB      120   0.0012     4.89    0.123
     787     :227@OD1_:155@CG      120   0.0012     4.91   0.0779
     788     :248@CA_:141@CE2      120   0.0012     4.91    0.076
     789     :303@CD_:154@CD1      119  0.00119      4.9    0.075
     790      :268@CB_:126@NZ      118  0.00118     4.74     0.19
     791     :223@CG2_:142@CD      118  0.00118     4.78    0.181
     792        :223@O_:144@N      118  0.00118     4.92   0.0749
     793     :253@CE2_:77@NE2      117  0.00117     4.81    0.163
     794       :249@O_:126@CD      116  0.00116      4.4    0.421
     795       :298@O_:161@CD      116  0.00116     4.88     0.11
     796    :292@NH2_:157@CD2      116  0.00116     4.89     0.11
     797      :228@CD1_:85@NZ      116  0.00116      4.9   0.0971
     798        :249@N_:127@O      115  0.00115     4.91   0.0791
     799     :268@OD1_:126@CE      114  0.00114     4.79    0.232
     800      :196@N_:155@OD1      114  0.00114     4.84    0.201
     801      :253@CZ_:88@OD1      114  0.00114     4.88    0.115
     802        :249@C_:127@O      114  0.00114      4.9   0.0942
     803      :227@CG_:141@CZ      113  0.00113     4.83    0.144
     804      :221@C_:146@OG1      112  0.00112     4.68    0.267
     805     :302@OD1_:157@OH      112  0.00112      4.8    0.215
     806        :251@CB_:84@C      111  0.00111     4.87     0.12
     807     :227@OD1_:141@CZ      110   0.0011     4.78    0.193
     808     :226@OG_:142@NE2      109  0.00109     4.45    0.447
     809     :302@CG_:154@CD2      109  0.00109     4.75    0.212
     810      :296@OG_:123@CG      109  0.00109     4.85    0.162
     811      :249@CA_:127@OG      109  0.00109     4.86    0.121
     812      :292@CZ_:154@CB      108  0.00108     4.83    0.118
     813      :297@CG_:121@CZ      108  0.00108      4.9   0.0848
     814     :253@CE1_:76@NH1      107  0.00107     4.77    0.197
     815      :223@CG2_:142@C      107  0.00107     4.89   0.0911
     816       :249@C_:126@CA      107  0.00107     4.93   0.0659
     817      :196@O_:155@ND2      104  0.00104     4.66    0.312
     818      :313@OD1_:76@CZ      104  0.00104     4.79    0.178
     819      :248@CB_:126@CB      104  0.00104     4.89    0.111
     820    :223@OG1_:142@NE2      103  0.00103     4.79    0.204
     821       :253@CZ_:88@CG      102  0.00102     4.89   0.0923
     822     :228@CD2_:124@CB      101  0.00101     4.77    0.199
     823      :223@CB_:145@CB      101  0.00101      4.9   0.0943
     824     :223@OG1_:126@CE      100    0.001     4.81    0.146
     825     :221@CA_:154@CE2       99  0.00099     4.69    0.289
     826     :196@CB_:155@ND2       99  0.00099     4.85    0.124
     827       :249@O_:126@CA       99  0.00099     4.89   0.0948
     828       :226@C_:126@NZ       97  0.00097     4.88   0.0972
     829      :299@CG_:157@OH       96  0.00096     4.83     0.14
     830      :299@N_:161@NE2       96  0.00096     4.89    0.105
     831       :226@CA_:126@O       93  0.00093     4.89    0.095
     832       :299@CG_:85@NZ       93  0.00093      4.9   0.0965
     833        :228@OH_:85@N       93  0.00093     4.92   0.0717
     834       :250@N_:89@CE1       91  0.00091     4.89    0.121
     835      :249@CA_:128@CB       90   0.0009     4.94   0.0567
     836     :197@CG2_:155@CG       89  0.00089      4.8    0.155
     837      :223@CB_:126@NZ       89  0.00089     4.91   0.0837
     838      :228@CD1_:85@CD       89  0.00089     4.91   0.0771
     839        :251@OG_:85@N       88  0.00088     4.86    0.133
     840       :251@CB_:89@CZ       88  0.00088     4.89   0.0867
     841     :292@NE_:157@CE1       88  0.00088     4.92   0.0724
     842      :228@CE2_:125@N       88  0.00088     4.95   0.0465
     843     :266@NH1_:126@NZ       87  0.00087     4.81    0.163
     844       :220@C_:145@CB       86  0.00086     4.84    0.143
     845        :253@CZ_:85@N       84  0.00084      4.9   0.0953
     846       :250@O_:88@OD2       83  0.00083      4.4    0.428
     847        :250@C_:89@OH       83  0.00083     4.89    0.103
     848      :248@CA_:126@NZ       83  0.00083     4.94   0.0483
     849      :302@CB_:154@CZ       82  0.00082     4.61    0.256
     850     :228@CE1_:123@CG       82  0.00082     4.87    0.117
     851     :196@CB_:154@CE1       81  0.00081     4.58    0.367
     852    :294@OE1_:123@CD2       81  0.00081     4.75    0.191
     853       :253@CD2_:83@O       81  0.00081     4.83    0.153
     854     :303@CD_:155@OD1       81  0.00081     4.88   0.0934
     855      :222@CG_:155@CB       81  0.00081      4.9   0.0884
     856      :226@CB_:142@CG       80   0.0008     4.69    0.225
     857       :296@CB_:85@CD       80   0.0008     4.87    0.139
     858      :221@CA_:155@CG       80   0.0008     4.88    0.108
     859     :227@ND2_:155@CG       80   0.0008     4.88    0.109
     860       :249@C_:128@CA       80   0.0008     4.93   0.0533
     861     :223@OG1_:141@OH       79  0.00079     4.67    0.268
     862        :247@N_:89@OH       79  0.00079     4.95   0.0409
     863    :292@NH1_:154@CD1       78  0.00078      4.9   0.0937
     864      :253@CD1_:84@CA       78  0.00078     4.92   0.0731
     865        :251@CB_:83@O       77  0.00077      4.8    0.194
     866       :226@CB_:126@C       76  0.00076     4.86     0.11
     867      :227@C_:124@CE1       75  0.00075     4.85    0.113
     868      :222@CD2_:144@C       73  0.00073     4.88    0.105
     869      :251@OG_:89@CE2       72  0.00072     4.83    0.162
     870       :249@C_:127@OG       72  0.00072     4.88    0.096
     871       :247@CG_:84@CA       72  0.00072      4.9   0.0847
     872     :228@CD2_:124@CA       72  0.00072     4.94   0.0481
     873      :222@CB_:145@OG       71  0.00071     4.87    0.103
     874      :292@NH1_:144@N       71  0.00071     4.92   0.0642
     875     :228@CE2_:141@OH       70   0.0007     4.81    0.151
     876    :227@ND2_:141@CE2       70   0.0007     4.86    0.161
     877      :313@CG_:76@NH2       69  0.00069     4.69    0.293
     878       :298@O_:157@CB       69  0.00069     4.91    0.107
     879    :228@CD2_:124@CD2       68  0.00068     4.87    0.111
     880    :228@CE1_:124@CE1       68  0.00068      4.9   0.0928
     881      :223@CA_:143@CA       68  0.00068     4.93   0.0721
     882      :268@CG_:126@CE       67  0.00067     4.83    0.135
     883    :222@CD1_:154@CD1       67  0.00067     4.84    0.128
     884    :222@CD1_:154@CD2       67  0.00067     4.88   0.0876
     885    :292@NH1_:154@CD2       67  0.00067     4.92   0.0738
     886     :303@CD_:154@CD2       66  0.00066     4.92   0.0748
     887     :228@CE2_:123@CA       66  0.00066     4.94   0.0479
     888       :249@O_:88@OD2       65  0.00065     4.91   0.0759
     889      :253@CG_:83@OG1       65  0.00065     4.92   0.0841
     890       :222@CA_:144@O       64  0.00064     4.43    0.555
     891       :249@C_:126@CD       64  0.00064     4.63    0.195
     892       :228@OH_:125@N       64  0.00064     4.88    0.128
     893       :226@OG_:142@N       64  0.00064     4.88    0.107
     894        :222@C_:144@O       63  0.00063     4.55    0.455
     895     :253@CE1_:88@OD2       63  0.00063     4.86     0.13
     896     :303@CG_:154@CD1       62  0.00062      4.9   0.0916
     897      :248@CB_:126@CG       61  0.00061     4.88   0.0999
     898      :292@NH1_:155@C       60   0.0006     4.94   0.0487
     899      :222@N_:154@CE2       59  0.00059     4.79    0.171
     900       :196@N_:155@CG       59  0.00059     4.79     0.26
     901      :228@CZ_:124@CZ       59  0.00059      4.9   0.0823
     902     :299@ND2_:123@CB       59  0.00059     4.91   0.0795
     903       :249@C_:127@CB       59  0.00059     4.93   0.0562
     904     :221@CA_:146@OG1       57  0.00057     4.75    0.226
     905        :297@N_:85@NZ       57  0.00057      4.9   0.0789
     906     :294@CD_:123@CD1       57  0.00057     4.91   0.0702
     907       :247@CE1_:85@N       57  0.00057     4.91   0.0756
     908      :302@O_:154@CD1       56  0.00056     4.81     0.17
     909     :299@CG_:157@CE1       56  0.00056     4.84    0.125
     910     :197@CG2_:154@CG       56  0.00056     4.89   0.0888
     911       :249@N_:125@CA       56  0.00056     4.95   0.0383
     912      :226@CB_:142@CD       55  0.00055     4.66    0.229
     913      :253@CE1_:76@CZ       55  0.00055     4.79    0.163
     914     :227@OD1_:155@CB       55  0.00055     4.88    0.099
     915       :226@CA_:143@C       55  0.00055     4.93   0.0693
     916       :298@N_:161@CB       53  0.00053     4.91   0.0906
     917       :227@CG_:144@N       51  0.00051     4.92   0.0782
     918     :228@CE2_:89@CD2       51  0.00051     4.93   0.0608
     919       :297@CG_:85@NZ       50   0.0005     4.83    0.154
     920      :223@N_:155@OD1       50   0.0005     4.87    0.105
     921       :222@CB_:144@C       49  0.00049     4.84    0.128
     922    :197@CG1_:155@OD1       48  0.00048     4.74    0.181
     923       :226@OG_:126@O       48  0.00048     4.77    0.225
     924       :302@C_:157@OH       48  0.00048     4.81    0.156
     925     :223@CG2_:143@CB       48  0.00048     4.85    0.142
     926       :197@N_:154@CZ       48  0.00048     4.85    0.158
     927      :228@N_:124@CD1       48  0.00048     4.92   0.0685
     928     :228@CD2_:123@CG       48  0.00048     4.93   0.0613
     929       :253@CE1_:83@N       48  0.00048     4.94   0.0546
     930      :196@O_:154@CD2       47  0.00047     4.78    0.178
     931        :221@O_:145@O       47  0.00047     4.88    0.129
     932        :250@N_:127@C       47  0.00047      4.9   0.0929
     933     :248@OG_:141@CD2       47  0.00047     4.93   0.0622
     934      :313@CG_:76@NH1       46  0.00046     4.52    0.386
     935       :250@O_:88@OD1       46  0.00046     4.78    0.187
     936     :197@CG1_:155@CG       46  0.00046     4.78     0.15
     937    :299@OD1_:157@CD1       46  0.00046     4.85    0.119
     938      :225@CA_:126@CG       45  0.00045     4.85    0.113
     939       :226@N_:126@CB       44  0.00044     4.88    0.102
     940      :228@CE2_:85@CD       43  0.00043     4.93   0.0738
     941      :248@CA_:89@CE2       43  0.00043     4.93   0.0796
     942      :226@OG_:142@CD       42  0.00042     4.66    0.286
     943      :220@O_:154@CE1       42  0.00042     4.85    0.169
     944       :300@O_:157@OH       42  0.00042     4.86    0.126
     945      :296@CB_:121@OH       42  0.00042     4.89    0.124
     946        :250@O_:88@CG       41  0.00041     4.65    0.231
     947      :196@C_:154@CE1       41  0.00041     4.86    0.127
     948      :247@OH_:88@OD2       41  0.00041     4.88    0.114
     949        :220@O_:145@N       40   0.0004     4.85    0.114
     950       :222@CB_:145@N       39  0.00039      4.8    0.135
     951      :196@CG_:154@CZ       39  0.00039     4.84    0.133
     952     :222@CD1_:143@CA       39  0.00039     4.87     0.11
     953     :227@OD1_:155@CA       39  0.00039     4.91   0.0716
     954        :226@O_:125@C       38  0.00038     4.94   0.0618
     955     :197@CB_:155@ND2       37  0.00037     4.86    0.104
     956      :226@OG_:142@CB       37  0.00037     4.89    0.114
     957        :251@N_:88@CG       37  0.00037     4.93   0.0542
     958    :227@OD1_:157@CE1       37  0.00037     4.93   0.0539
     959       :225@N_:126@NZ       37  0.00037     4.94   0.0461
     960       :225@C_:126@CB       36  0.00036     4.84    0.146
     961     :303@CG_:154@CD2       34  0.00034     4.91   0.0852
     962      :299@CA_:157@OH       33  0.00033     4.69    0.292
     963      :222@CD2_:145@N       33  0.00033     4.84    0.137
     964        :222@N_:144@O       32  0.00032      4.2    0.495
     965      :222@CA_:154@CZ       32  0.00032     4.87    0.153
     966       :247@CZ_:89@OH       32  0.00032     4.89   0.0892
     967     :248@CB_:141@CD1       32  0.00032     4.89   0.0842
     968      :197@C_:154@CE2       31  0.00031     4.82    0.129
     969      :302@CA_:154@CZ       31  0.00031     4.83     0.12
     970       :225@C_:141@OH       31  0.00031     4.95   0.0418
     971     :302@CA_:154@CE1       30   0.0003     4.86    0.113
     972      :299@N_:161@OE1       30   0.0003     4.87   0.0962
     973      :222@CB_:143@CB       29  0.00029     4.87    0.114
     974    :227@ND2_:157@CE2       29  0.00029     4.93    0.073
     975      :251@CA_:88@OD1       29  0.00029     4.94   0.0523
     976        :249@N_:128@N       29  0.00029     4.95   0.0426
     977      :298@O_:124@CD1       28  0.00028     4.86    0.122
     978      :223@CG2_:145@O       28  0.00028     4.88   0.0928
     979       :248@N_:89@CE1       28  0.00028     4.91   0.0728
     980      :227@OD1_:144@N       28  0.00028     4.92   0.0852
     981        :224@N_:143@O       28  0.00028     4.94   0.0503
     982      :249@N_:128@ND2       27  0.00027     4.91   0.0833
     983       :251@C_:83@OG1       27  0.00027     4.95   0.0498
     984    :228@CD1_:123@CD1       26  0.00026     4.87   0.0994
     985     :228@CG_:123@CD2       26  0.00026      4.9    0.082
     986       :253@CE2_:85@N       26  0.00026     4.91   0.0971
     987     :299@CB_:124@CD1       26  0.00026     4.92   0.0888
     988       :226@O_:126@NZ       25  0.00025     4.84    0.134
     989      :221@O_:146@CG2       25  0.00025     4.87    0.135
     990     :247@CE2_:88@OD1       25  0.00025      4.9    0.116
     991       :248@N_:141@OH       25  0.00025     4.92   0.0704
     992       :228@N_:124@CZ       25  0.00025     4.93   0.0879
     993        :251@OG_:83@N       25  0.00025     4.93    0.056
     994        :248@C_:125@N       25  0.00025     4.98   0.0243
     995       :220@O_:145@CA       24  0.00024     4.85   0.0809
     996      :297@CB_:161@CB       24  0.00024     4.93    0.052
     997      :292@NH1_:154@C       24  0.00024     4.94   0.0689
     998      :196@O_:155@OD1       23  0.00023     4.68    0.281
     999       :253@CZ_:77@CD       23  0.00023     4.87   0.0961
    1000     :227@CG_:141@CE2       23  0.00023     4.88    0.101
    1001      :293@CA_:157@OH       22  0.00022     4.77    0.127
    1002      :220@O_:154@CE2       22  0.00022     4.81    0.138
    1003      :226@C_:124@CE1       22  0.00022     4.84    0.154
    1004      :197@C_:154@CE1       22  0.00022     4.85    0.105
    1005       :250@N_:126@CE       22  0.00022     4.87    0.108
    1006      :248@CB_:126@CD       22  0.00022     4.88   0.0881
    1007      :292@CZ_:154@CG       22  0.00022      4.9   0.0732
    1008       :253@CE1_:84@C       22  0.00022     4.92   0.0617
    1009        :249@O_:125@O       22  0.00022     4.96   0.0408
    1010      :253@CZ_:76@NH1       21  0.00021     4.78    0.179
    1011      :220@OG_:154@CZ       21  0.00021     4.83    0.124
    1012     :223@CB_:142@NE2       21  0.00021     4.84     0.13
    1013       :302@O_:157@CZ       21  0.00021     4.86    0.126
    1014        :222@O_:144@C       21  0.00021     4.88   0.0718
    1015      :303@CA_:154@CZ       21  0.00021     4.89    0.102
    1016       :223@N_:143@CB       21  0.00021     4.92   0.0974
    1017      :196@O_:154@CD1       20   0.0002     4.81    0.171
    1018      :299@N_:157@CE1       20   0.0002     4.88   0.0749
    1019       :226@C_:126@CB       20   0.0002     4.93   0.0457
    1020       :313@CG_:76@CZ       19  0.00019     4.73    0.147
    1021       :221@O_:146@CB       19  0.00019     4.77    0.208
    1022     :226@CA_:141@CE1       19  0.00019     4.89    0.112
    1023     :313@OD2_:73@OD1       18  0.00018     4.74    0.198
    1024      :222@N_:146@OG1       18  0.00018     4.77    0.213
    1025     :196@CA_:155@ND2       18  0.00018     4.78    0.175
    1026      :313@OD2_:76@NE       18  0.00018     4.82    0.123
    1027        :226@O_:144@N       18  0.00018     4.82    0.142
    1028      :299@N_:124@CE1       18  0.00018     4.88    0.141
    1029        :252@O_:83@CB       18  0.00018     4.88   0.0816
    1030       :297@O_:124@CZ       18  0.00018     4.89    0.114
    1031     :253@CE2_:83@CG2       18  0.00018     4.91   0.0657
    1032      :247@OH_:77@NE2       18  0.00018     4.91   0.0798
    1033        :250@N_:126@C       18  0.00018     4.91   0.0806
    1034       :222@C_:155@CG       18  0.00018     4.94   0.0495
    1035       :248@CA_:126@C       18  0.00018     4.94   0.0539
    1036       :297@CB_:85@NZ       17  0.00017     4.81    0.167
    1037      :220@CA_:145@OG       17  0.00017     4.87    0.102
    1038      :297@N_:123@CD1       17  0.00017     4.87    0.106
    1039      :253@CD2_:83@CB       17  0.00017     4.92   0.0639
    1040      :259@NZ_:76@NH2       16  0.00016     4.62    0.299
    1041     :268@ND2_:126@CD       16  0.00016      4.8    0.141
    1042       :252@N_:83@CG2       16  0.00016     4.84    0.114
    1043      :299@CG_:157@CZ       16  0.00016     4.85    0.126
    1044        :251@CA_:84@N       16  0.00016     4.86    0.112
    1045       :226@OG_:126@N       16  0.00016     4.86     0.14
    1046      :302@O_:154@CD2       16  0.00016     4.88    0.123
    1047        :226@O_:126@N       16  0.00016     4.92   0.0783
    1048       :251@OG_:92@NZ       16  0.00016     4.93   0.0531
    1049       :249@N_:128@CG       16  0.00016     4.95   0.0416
    1050       :247@CA_:89@CZ       16  0.00016     4.97   0.0229
    1051     :266@NH2_:126@CD       15  0.00015     4.74    0.175
    1052    :228@CD1_:123@CD2       15  0.00015     4.85    0.108
    1053        :221@C_:146@N       15  0.00015     4.86     0.14
    1054       :247@CG_:85@NZ       15  0.00015     4.87   0.0977
    1055    :299@OD1_:124@CD2       15  0.00015     4.89   0.0991
    1056      :228@OH_:124@CG       15  0.00015      4.9    0.162
    1057       :222@CG_:144@N       15  0.00015      4.9   0.0775
    1058      :228@CZ_:124@CG       15  0.00015     4.92    0.111
    1059     :253@CE1_:82@OE1       14  0.00014     4.84    0.123
    1060       :247@CB_:85@CG       14  0.00014     4.85    0.128
    1061       :293@N_:157@OH       14  0.00014     4.86   0.0937
    1062      :248@O_:141@CE2       14  0.00014     4.88   0.0743
    1063       :228@OH_:124@C       14  0.00014     4.88    0.125
    1064      :271@CG_:145@OG       14  0.00014      4.9    0.092
    1065        :251@CB_:84@O       14  0.00014      4.9   0.0829
    1066       :223@O_:144@CA       14  0.00014     4.92   0.0964
    1067       :228@OH_:122@O       14  0.00014     4.93   0.0704
    1068       :221@CA_:144@O       13  0.00013     4.76     0.17
    1069       :222@CB_:144@O       13  0.00013     4.82    0.149
    1070    :299@OD1_:157@CD2       13  0.00013     4.85    0.124
    1071       :222@O_:145@CA       13  0.00013     4.86    0.131
    1072     :271@OD1_:145@OG       13  0.00013     4.86   0.0929
    1073    :223@CG2_:142@OE1       13  0.00013     4.87    0.153
    1074       :249@O_:126@CG       13  0.00013     4.89   0.0933
    1075     :302@OD1_:154@CG       13  0.00013     4.93   0.0638
    1076      :249@CA_:125@CB       13  0.00013     4.94   0.0501
    1077      :248@CA_:126@CG       13  0.00013     4.94   0.0897
    1078      :302@CB_:157@OH       12  0.00012     4.62    0.331
    1079    :223@OG1_:142@OE1       12  0.00012     4.83    0.129
    1080     :228@CD2_:141@CZ       12  0.00012     4.83    0.109
    1081       :228@CG_:89@OH       12  0.00012     4.85    0.145
    1082     :220@OG_:155@ND2       12  0.00012     4.86    0.126
    1083       :221@N_:154@CZ       12  0.00012     4.89   0.0965
    1084     :227@ND2_:155@CB       12  0.00012     4.89   0.0934
    1085       :250@N_:88@OD2       12  0.00012     4.91   0.0656
    1086      :294@OE2_:85@CB       12  0.00012     4.91    0.109
    1087       :297@O_:123@CB       12  0.00012     4.93   0.0594
    1088        :222@N_:143@C       12  0.00012     4.96   0.0294
    1089        :222@O_:144@O       11  0.00011     4.78    0.169
    1090      :253@CZ_:82@OE1       11  0.00011     4.83    0.108
    1091       :223@O_:141@OH       11  0.00011     4.85    0.114
    1092      :226@O_:157@CE2       11  0.00011     4.88    0.108
    1093       :220@C_:154@CZ       11  0.00011     4.91   0.0768
    1094     :247@CD2_:88@OD1       11  0.00011     4.91   0.0616
    1095       :299@CB_:85@CE       11  0.00011     4.92   0.0644
    1096       :226@CB_:126@N       11  0.00011     4.92   0.0494
    1097        :296@C_:85@NZ       11  0.00011     4.93   0.0354
    1098       :292@CZ_:143@C       11  0.00011     4.95   0.0395
    1099     :228@CB_:124@CD1       11  0.00011     4.96   0.0289
    1100       :298@C_:157@OH       10   0.0001     4.66    0.291
    1101       :196@O_:155@CG       10   0.0001     4.69    0.197
    1102       :196@N_:154@CG       10   0.0001      4.8    0.169
    1103       :221@O_:146@CA       10   0.0001     4.82    0.187
    1104     :302@OD2_:154@CG       10   0.0001     4.85    0.107
    1105     :227@OD1_:124@CZ       10   0.0001     4.87     0.11
    1106      :227@OD1_:143@N       10   0.0001     4.87    0.101
    1107      :228@OH_:124@CB       10   0.0001     4.89    0.134
    1108      :299@CA_:157@CZ       10   0.0001     4.89   0.0797
    1109    :299@ND2_:157@CE1       10   0.0001      4.9   0.0565
    1110       :247@CE2_:83@C       10   0.0001     4.92   0.0719
    1111       :227@CA_:143@O       10   0.0001     4.93   0.0738
    1112      :299@ND2_:123@C       10   0.0001     4.93   0.0512
    1113        :247@CG_:85@N       10   0.0001     4.94   0.0414
    1114       :250@O_:128@CB       10   0.0001     4.94   0.0337
    1115       :248@C_:127@CA       10   0.0001     4.95   0.0484
    1116     :253@CE2_:82@NE2        9    9e-05     4.78    0.145
    1117       :298@C_:157@CZ        9    9e-05     4.84    0.112
    1118    :222@CD2_:154@CD1        9    9e-05     4.91   0.0842
    1119     :294@OE1_:123@CG        9    9e-05     4.94   0.0471
    1120       :299@N_:123@CG        9    9e-05     4.95   0.0401
    1121      :247@CZ_:89@CE2        9    9e-05     4.95   0.0861
    1122       :251@CA_:88@CG        9    9e-05     4.97   0.0206
    1123     :223@OG1_:142@CD        8    8e-05     4.74    0.193
    1124      :226@O_:142@NE2        8    8e-05     4.75     0.24
    1125      :197@N_:154@CE2        8    8e-05     4.85    0.103
    1126       :297@CG_:162@O        8    8e-05     4.86    0.129
    1127       :247@O_:126@NZ        8    8e-05     4.87    0.108
    1128     :226@OG_:142@OE1        8    8e-05     4.89    0.103
    1129     :299@CB_:157@CE1        8    8e-05     4.89    0.103
    1130     :248@OG_:141@CD1        8    8e-05     4.89   0.0836
    1131      :247@CB_:89@CE1        8    8e-05     4.91   0.0771
    1132      :228@CA_:141@OH        8    8e-05     4.91   0.0704
    1133      :247@CE1_:85@CB        8    8e-05     4.91   0.0412
    1134      :221@N_:155@ND2        8    8e-05     4.92   0.0474
    1135     :228@CE2_:123@CB        8    8e-05     4.93   0.0678
    1136     :248@CA_:124@CD1        8    8e-05     4.93   0.0469
    1137       :228@N_:141@CZ        8    8e-05     4.94   0.0717
    1138      :292@CZ_:154@CA        8    8e-05     4.95   0.0549
    1139     :248@CA_:141@CE1        8    8e-05     4.95   0.0453
    1140       :299@N_:157@OH        7    7e-05     4.69    0.185
    1141     :196@OE2_:145@OG        7    7e-05     4.78    0.172
    1142     :226@CA_:142@NE2        7    7e-05     4.85    0.126
    1143       :225@C_:126@CA        7    7e-05     4.87   0.0732
    1144       :253@CD2_:83@C        7    7e-05     4.88   0.0674
    1145       :226@O_:124@CB        7    7e-05     4.89   0.0667
    1146        :251@O_:89@OH        7    7e-05      4.9   0.0795
    1147      :228@CZ_:124@CB        7    7e-05     4.91   0.0516
    1148     :299@CG_:124@CD2        7    7e-05     4.91   0.0643
    1149     :196@CG_:154@CE2        7    7e-05     4.91    0.131
    1150     :247@CD1_:88@OD2        7    7e-05     4.91   0.0565
    1151        :225@C_:126@O        7    7e-05     4.92   0.0663
    1152     :222@CA_:154@CE1        7    7e-05     4.92    0.096
    1153      :248@O_:141@CE1        7    7e-05     4.93   0.0514
    1154      :248@CA_:89@CE1        7    7e-05     4.95   0.0387
    1155      :196@C_:155@ND2        6    6e-05     4.58    0.162
    1156       :226@O_:124@CZ        6    6e-05     4.71     0.12
    1157     :297@CB_:123@CD1        6    6e-05     4.74    0.156
    1158       :252@O_:83@CG2        6    6e-05     4.76    0.137
    1159       :226@OG_:126@C        6    6e-05     4.82    0.115
    1160       :299@C_:157@OH        6    6e-05     4.82    0.102
    1161     :302@CB_:154@CE2        6    6e-05     4.83    0.123
    1162     :297@CD_:123@CD1        6    6e-05     4.83     0.12
    1163        :247@OH_:83@O        6    6e-05     4.84    0.131
    1164     :297@CA_:123@CD1        6    6e-05      4.9   0.0727
    1165      :220@OG_:145@OG        6    6e-05      4.9   0.0959
    1166       :226@CB_:144@C        6    6e-05      4.9   0.0268
    1167     :223@OG1_:141@CZ        6    6e-05     4.91   0.0741
    1168      :228@CB_:124@CZ        6    6e-05     4.92   0.0591
    1169      :227@CA_:157@OH        6    6e-05     4.92    0.053
    1170       :227@C_:141@CZ        6    6e-05     4.92   0.0463
    1171       :250@O_:83@CG2        6    6e-05     4.93   0.0986
    1172     :266@NH2_:126@CG        6    6e-05     4.93   0.0477
    1173       :196@N_:145@OG        6    6e-05     4.94   0.0561
    1174      :228@CZ_:123@CB        6    6e-05     4.94    0.031
    1175      :226@C_:141@CD2        6    6e-05     4.95   0.0324
    1176      :227@CA_:143@CA        6    6e-05     4.95   0.0538
    1177      :249@CA_:125@CA        6    6e-05     4.96   0.0389
    1178      :302@CG_:157@OH        5    5e-05     4.67    0.379
    1179       :300@N_:157@OH        5    5e-05     4.81    0.147
    1180       :313@N_:73@OD2        5    5e-05     4.82    0.166
    1181    :222@CD2_:154@CD2        5    5e-05     4.87   0.0413
    1182      :248@CA_:126@CD        5    5e-05     4.87    0.076
    1183     :313@OD1_:73@OD1        5    5e-05     4.89    0.106
    1184      :226@C_:124@CD1        5    5e-05     4.89   0.0637
    1185      :266@NH2_:126@C        5    5e-05     4.89   0.0984
    1186     :228@CZ_:124@CE2        5    5e-05      4.9   0.0645
    1187     :196@CB_:155@OD1        5    5e-05     4.91   0.0775
    1188       :223@N_:155@CG        5    5e-05     4.91    0.057
    1189        :221@N_:145@N        5    5e-05     4.91   0.0937
    1190     :196@CB_:154@CD2        5    5e-05     4.91   0.0888
    1191    :227@ND2_:155@ND2        5    5e-05     4.92   0.0806
    1192      :223@CA_:145@CA        5    5e-05     4.93   0.0397
    1193      :247@CD1_:84@CA        5    5e-05     4.93   0.0601
    1194      :292@NE_:143@CB        5    5e-05     4.93   0.0723
    1195     :299@OD1_:124@CG        5    5e-05     4.93   0.0489
    1196      :268@CB_:126@CE        5    5e-05     4.94   0.0351
    1197     :303@CA_:154@CE1        5    5e-05     4.95   0.0382
    1198        :227@N_:143@C        5    5e-05     4.96   0.0263
    1199        :253@CZ_:84@O        5    5e-05     4.97  0.00898
    1200     :299@CB_:161@NE2        4    4e-05     4.75    0.147
    1201     :253@CD1_:76@NH1        4    4e-05     4.82    0.167
    1202     :296@CB_:123@CD2        4    4e-05     4.82    0.174
    1203     :294@OE1_:121@OH        4    4e-05     4.84    0.102
    1204       :253@CZ_:76@CZ        4    4e-05     4.85    0.145
    1205        :247@OH_:83@C        4    4e-05     4.85    0.188
    1206        :228@OH_:85@O        4    4e-05     4.88    0.193
    1207      :250@CA_:128@CB        4    4e-05      4.9    0.102
    1208        :226@N_:143@O        4    4e-05      4.9   0.0242
    1209      :228@CG_:141@OH        4    4e-05      4.9   0.0563
    1210       :247@C_:89@CE2        4    4e-05     4.91   0.0596
    1211       :251@OG_:88@CA        4    4e-05     4.92   0.0418
    1212    :228@CE1_:124@CD1        4    4e-05     4.92   0.0936
    1213      :297@CD_:161@CD        4    4e-05     4.93   0.0528
    1214     :292@NH1_:154@CB        4    4e-05     4.93   0.0694
    1215       :292@NE_:155@N        4    4e-05     4.94   0.0478
    1216      :248@CA_:126@CB        4    4e-05     4.94   0.0222
    1217      :222@CD1_:144@C        4    4e-05     4.94   0.0265
    1218        :296@N_:85@NZ        4    4e-05     4.94   0.0423
    1219       :223@CB_:143@N        4    4e-05     4.95     0.04
    1220      :251@CA_:128@CG        4    4e-05     4.95   0.0449
    1221      :227@N_:141@CE1        4    4e-05     4.96   0.0384
    1222       :292@NE_:143@O        4    4e-05     4.96   0.0246
    1223     :227@CA_:124@CD1        4    4e-05     4.97   0.0295
    1224      :222@CG_:143@CB        4    4e-05     4.97    0.026
    1225      :299@OD1_:123@O        3    3e-05     4.67    0.206
    1226      :299@CB_:157@OH        3    3e-05      4.8    0.143
    1227       :292@O_:157@OH        3    3e-05     4.83    0.161
    1228     :313@OD1_:73@OD2        3    3e-05     4.83    0.178
    1229     :247@CE2_:89@CE1        3    3e-05     4.85   0.0599
    1230        :225@O_:125@O        3    3e-05     4.85    0.152
    1231    :223@OG1_:155@ND2        3    3e-05     4.85   0.0776
    1232       :251@C_:83@CG2        3    3e-05     4.86    0.106
    1233      :221@C_:154@CD1        3    3e-05     4.87   0.0406
    1234      :227@N_:124@CE1        3    3e-05     4.88   0.0157
    1235     :220@OG_:154@CE2        3    3e-05     4.89   0.0836
    1236       :226@N_:143@CB        3    3e-05     4.89    0.069
    1237     :222@CA_:154@CE2        3    3e-05     4.89   0.0306
    1238       :253@CZ_:82@CD        3    3e-05      4.9   0.0655
    1239       :226@O_:124@CG        3    3e-05     4.91     0.05
    1240      :297@CD_:121@CZ        3    3e-05     4.91   0.0302
    1241     :302@OD2_:154@CB        3    3e-05     4.91   0.0985
    1242       :223@CB_:142@C        3    3e-05     4.92   0.0111
    1243      :222@CD1_:145@N        3    3e-05     4.92   0.0308
    1244       :248@C_:89@CE2        3    3e-05     4.92   0.0765
    1245      :313@CB_:76@NH1        3    3e-05     4.93   0.0271
    1246      :294@OE1_:85@CB        3    3e-05     4.93   0.0392
    1247       :250@CA_:126@O        3    3e-05     4.93   0.0492
    1248       :248@OG_:127@N        3    3e-05     4.93  0.00965
    1249        :247@O_:89@CZ        3    3e-05     4.94   0.0385
    1250     :292@CD_:157@CE1        3    3e-05     4.95    0.035
    1251       :226@C_:126@CA        3    3e-05     4.95   0.0304
    1252     :221@CA_:146@CG2        3    3e-05     4.95   0.0518
    1253       :248@O_:125@CA        3    3e-05     4.97   0.0197
    1254      :227@ND2_:142@C        3    3e-05     4.98  0.00931
    1255     :302@CB_:154@CD1        3    3e-05     4.99   0.0114
    1256      :297@O_:124@CE2        2    2e-05     4.63   0.0524
    1257     :196@CA_:154@CD2        2    2e-05     4.68   0.0564
    1258       :250@N_:127@OG        2    2e-05      4.7    0.177
    1259    :227@ND2_:141@CD2        2    2e-05     4.71   0.0985
    1260     :226@CB_:142@OE1        2    2e-05     4.75    0.183
    1261     :196@CG_:154@CE1        2    2e-05     4.76  0.00776
    1262     :226@CB_:141@CD1        2    2e-05     4.77   0.0625
    1263    :228@CD2_:141@CE2        2    2e-05      4.8    0.104
    1264     :228@OH_:124@CD2        2    2e-05     4.81    0.125
    1265     :227@CB_:157@CE2        2    2e-05     4.82    0.144
    1266       :196@N_:155@CB        2    2e-05     4.82   0.0262
    1267      :196@C_:155@OD1        2    2e-05     4.83     0.12
    1268      :253@CE1_:76@NE        2    2e-05     4.83    0.126
    1269     :296@OG_:161@NE2        2    2e-05     4.84   0.0659
    1270       :250@N_:128@CA        2    2e-05     4.85    0.105
    1271      :296@C_:123@CD1        2    2e-05     4.86   0.0419
    1272       :266@CZ_:126@O        2    2e-05     4.86   0.0461
    1273     :228@CZ_:124@CD2        2    2e-05     4.87   0.0581
    1274     :298@CA_:157@CE1        2    2e-05     4.88   0.0634
    1275      :228@CE2_:85@NZ        2    2e-05     4.88   0.0655
    1276     :221@CA_:155@OD1        2    2e-05     4.89   0.0285
    1277      :226@C_:142@NE2        2    2e-05      4.9   0.0717
    1278      :266@CZ_:126@CE        2    2e-05      4.9   0.0174
    1279        :252@N_:83@CB        2    2e-05      4.9   0.0741
    1280     :299@OD1_:157@CG        2    2e-05      4.9   0.0241
    1281       :292@CZ_:154@C        2    2e-05      4.9  0.00105
    1282      :313@OD2_:73@CG        2    2e-05      4.9   0.0237
    1283     :196@CB_:154@CD1        2    2e-05      4.9    0.084
    1284      :296@CB_:123@CG        2    2e-05     4.91   0.0423
    1285       :221@C_:146@CB        2    2e-05     4.91   0.0257
    1286      :266@NH1_:126@O        2    2e-05     4.91   0.0108
    1287       :251@N_:83@CG2        2    2e-05     4.91   0.0175
    1288     :228@CE2_:141@CZ        2    2e-05     4.91   0.0545
    1289     :268@OD1_:126@CD        2    2e-05     4.91   0.0394
    1290      :228@CB_:141@OH        2    2e-05     4.91   0.0535
    1291        :250@O_:83@CB        2    2e-05     4.92   0.0396
    1292        :248@O_:89@CZ        2    2e-05     4.93  0.00544
    1293        :250@C_:88@CG        2    2e-05     4.93  0.00234
    1294     :299@CA_:157@CD1        2    2e-05     4.94   0.0271
    1295        :227@N_:142@O        2    2e-05     4.94   0.0563
    1296      :197@CB_:154@CG        2    2e-05     4.94   0.0114
    1297       :226@CA_:126@N        2    2e-05     4.95   0.0156
    1298      :292@NH2_:155@C        2    2e-05     4.95   0.0157
    1299      :221@N_:154@CE1        2    2e-05     4.95   0.0416
    1300       :294@CB_:85@CD        2    2e-05     4.96    0.023
    1301      :302@CA_:157@OH        2    2e-05     4.96   0.0146
    1302       :298@C_:161@CG        2    2e-05     4.96   0.0208
    1303       :249@N_:125@CB        2    2e-05     4.96   0.0284
    1304       :297@C_:123@CG        2    2e-05     4.97   0.0207
    1305       :225@OG_:126@O        2    2e-05     4.98  0.00587
    1306     :227@CG_:124@CE1        2    2e-05     4.99  0.00904
    1307      :292@NH1_:155@O        2    2e-05        5  0.00359
    1308     :196@CA_:155@OD1        1    1e-05     4.55 5.96e-08
    1309     :198@NE2_:154@CZ        1    1e-05     4.55        0
    1310     :302@OD1_:157@CZ        1    1e-05     4.69        0
    1311    :198@NE2_:154@CE1        1    1e-05     4.77        0
    1312     :227@CA_:157@CE2        1    1e-05     4.78        0
    1313       :294@CG_:85@CG        1    1e-05     4.79        0
    1314    :299@ND2_:161@NE2        1    1e-05     4.82 5.96e-08
    1315      :248@CB_:124@CZ        1    1e-05     4.83        0
    1316       :313@N_:76@NH2        1    1e-05     4.84 5.96e-08
    1317        :225@O_:126@N        1    1e-05     4.85 5.96e-08
    1318      :253@CG_:76@NH2        1    1e-05     4.86 5.96e-08
    1319    :227@ND2_:141@CE1        1    1e-05     4.86        0
    1320     :248@CA_:124@CE1        1    1e-05     4.86        0
    1321     :297@CB_:123@CD2        1    1e-05     4.86        0
    1322      :226@CB_:142@CB        1    1e-05     4.87 5.96e-08
    1323       :296@OG_:85@CG        1    1e-05     4.87        0
    1324    :228@CD1_:124@CD1        1    1e-05     4.87 5.96e-08
    1325      :223@CA_:143@CB        1    1e-05     4.88        0
    1326      :299@OD1_:85@CE        1    1e-05     4.88        0
    1327      :297@CD_:161@CG        1    1e-05     4.88 5.96e-08
    1328      :227@CA_:124@CZ        1    1e-05     4.89        0
    1329      :223@OG1_:145@O        1    1e-05     4.89        0
    1330     :253@CD1_:82@NE2        1    1e-05     4.89        0
    1331       :196@O_:154@CG        1    1e-05     4.89        0
    1332     :292@NE_:155@ND2        1    1e-05     4.91 5.96e-08
    1333       :247@CG_:85@CB        1    1e-05     4.9
